# Supplementary material for: Revealing protonation states and tracking substrate in serine hydroxymethyltransferase with room-temperature X-ray and neutron crystallography
Source: Commun Chem. 2023 Aug 3;6:162. doi: 10.1038/s42004-023-00964-9 (PMC10397204; doi:10.1038/s42004-023-00964-9)
Supplement: Supplementary file 4 — Supplementary Data 1 [file 42004_2023_964_MOESM4_ESM.cif]

data_DEPOSITED_XRAY
# 
_cell.entry_id           DEPOSITED_XRAY 
_cell.length_a           161.609 
_cell.length_b           161.609 
_cell.length_c           210.784 
_cell.angle_alpha        90.00 
_cell.angle_beta         90.00 
_cell.angle_gamma        120.00 
_cell.Z_PDB              12 
_cell.pdbx_unique_axis   ? 
# 
_symmetry.entry_id                         DEPOSITED_XRAY 
_symmetry.space_group_name_H-M             'P 65 2 2' 
_symmetry.pdbx_full_space_group_name_H-M   ? 
_symmetry.cell_setting                     ? 
_symmetry.Int_Tables_number                ? 
# 
_atom_sites.entry_id                    DEPOSITED_XRAY 
_atom_sites.fract_transf_matrix[1][1]   0.006188 
_atom_sites.fract_transf_matrix[1][2]   0.003573 
_atom_sites.fract_transf_matrix[1][3]   0.000000 
_atom_sites.fract_transf_matrix[2][1]   0.000000 
_atom_sites.fract_transf_matrix[2][2]   0.007145 
_atom_sites.fract_transf_matrix[2][3]   0.000000 
_atom_sites.fract_transf_matrix[3][1]   0.000000 
_atom_sites.fract_transf_matrix[3][2]   0.000000 
_atom_sites.fract_transf_matrix[3][3]   0.004744 
_atom_sites.fract_transf_vector[1]      0.00000 
_atom_sites.fract_transf_vector[2]      0.00000 
_atom_sites.fract_transf_vector[3]      0.00000 
# 
_refine.pdbx_refine_id                           'X-RAY DIFFRACTION' 
_refine.entry_id                                 DEPOSITED_XRAY 
_refine.pdbx_diffrn_id                           1 
_refine.pdbx_TLS_residual_ADP_flag               ? 
_refine.ls_number_reflns_obs                     53906 
_refine.ls_number_reflns_all                     ? 
_refine.pdbx_ls_sigma_I                          ? 
_refine.pdbx_ls_sigma_F                          1.35 
_refine.pdbx_data_cutoff_high_absF               ? 
_refine.pdbx_data_cutoff_low_absF                ? 
_refine.pdbx_data_cutoff_high_rms_absF           ? 
_refine.ls_d_res_low                             46.65 
_refine.ls_d_res_high                            2.50 
_refine.ls_percent_reflns_obs                    95.10 
_refine.ls_R_factor_obs                          0.1737 
_refine.ls_R_factor_all                          ? 
_refine.ls_R_factor_R_work                       0.1721 
_refine.ls_R_factor_R_free                       0.2046 
_refine.ls_R_factor_R_free_error                 ? 
_refine.ls_R_factor_R_free_error_details         ? 
_refine.ls_percent_reflns_R_free                 5.06 
_refine.ls_number_reflns_R_free                  2728 
_refine.ls_number_parameters                     ? 
_refine.ls_number_restraints                     ? 
_refine.occupancy_min                            ? 
_refine.occupancy_max                            ? 
_refine.correlation_coeff_Fo_to_Fc               ? 
_refine.correlation_coeff_Fo_to_Fc_free          ? 
_refine.B_iso_mean                               ? 
_refine.aniso_B[1][1]                            ? 
_refine.aniso_B[2][2]                            ? 
_refine.aniso_B[3][3]                            ? 
_refine.aniso_B[1][2]                            ? 
_refine.aniso_B[1][3]                            ? 
_refine.aniso_B[2][3]                            ? 
_refine.solvent_model_details                    'FLAT BULK SOLVENT MODEL' 
_refine.solvent_model_param_ksol                 ? 
_refine.solvent_model_param_bsol                 ? 
_refine.pdbx_solvent_vdw_probe_radii             1.11 
_refine.pdbx_solvent_ion_probe_radii             ? 
_refine.pdbx_solvent_shrinkage_radii             0.90 
_refine.pdbx_ls_cross_valid_method               ? 
_refine.details                                  ? 
_refine.pdbx_starting_model                      ? 
_refine.pdbx_method_to_determine_struct          ? 
_refine.pdbx_isotropic_thermal_model             ? 
_refine.pdbx_stereochemistry_target_values       ML 
_refine.pdbx_stereochem_target_val_spec_case     ? 
_refine.pdbx_R_Free_selection_details            ? 
_refine.pdbx_overall_ESU_R                       ? 
_refine.pdbx_overall_ESU_R_Free                  ? 
_refine.overall_SU_ML                            0.28 
_refine.pdbx_overall_phase_error                 21.67 
_refine.overall_SU_B                             ? 
_refine.overall_SU_R_Cruickshank_DPI             ? 
_refine.pdbx_overall_SU_R_free_Cruickshank_DPI   ? 
_refine.pdbx_overall_SU_R_Blow_DPI               ? 
_refine.pdbx_overall_SU_R_free_Blow_DPI          ? 
# 
loop_
_refine_ls_restr.type 
_refine_ls_restr.dev_ideal 
_refine_ls_restr.dev_ideal_target 
_refine_ls_restr.weight 
_refine_ls_restr.number 
_refine_ls_restr.pdbx_refine_id 
_refine_ls_restr.pdbx_restraint_function 
f_bond_d           0.002  ? ? 7343 'X-RAY DIFFRACTION' ? 
f_angle_d          0.522  ? ? 9941 'X-RAY DIFFRACTION' ? 
f_dihedral_angle_d 13.621 ? ? 2765 'X-RAY DIFFRACTION' ? 
f_chiral_restr     0.039  ? ? 1087 'X-RAY DIFFRACTION' ? 
f_plane_restr      0.004  ? ? 1309 'X-RAY DIFFRACTION' ? 
# 
loop_
_refine_ls_shell.pdbx_refine_id 
_refine_ls_shell.pdbx_total_number_of_bins_used 
_refine_ls_shell.d_res_high 
_refine_ls_shell.d_res_low 
_refine_ls_shell.number_reflns_R_work 
_refine_ls_shell.R_factor_R_work 
_refine_ls_shell.percent_reflns_obs 
_refine_ls_shell.R_factor_R_free 
_refine_ls_shell.R_factor_R_free_error 
_refine_ls_shell.percent_reflns_R_free 
_refine_ls_shell.number_reflns_R_free 
_refine_ls_shell.number_reflns_all 
_refine_ls_shell.R_factor_all 
'X-RAY DIFFRACTION' . 2.50 2.54  2303 0.2734 83.00  0.3460 . . 121 . . 
'X-RAY DIFFRACTION' . 2.54 2.59  2375 0.2673 86.00  0.3007 . . 116 . . 
'X-RAY DIFFRACTION' . 2.59 2.65  2427 0.2538 86.00  0.3009 . . 118 . . 
'X-RAY DIFFRACTION' . 2.65 2.70  2484 0.2358 90.00  0.2938 . . 137 . . 
'X-RAY DIFFRACTION' . 2.70 2.77  2534 0.2427 91.00  0.2939 . . 141 . . 
'X-RAY DIFFRACTION' . 2.77 2.84  2516 0.2455 90.00  0.2673 . . 128 . . 
'X-RAY DIFFRACTION' . 2.84 2.91  2700 0.2454 97.00  0.2735 . . 138 . . 
'X-RAY DIFFRACTION' . 2.91 3.00  2729 0.2259 98.00  0.3036 . . 158 . . 
'X-RAY DIFFRACTION' . 3.00 3.10  2753 0.2186 99.00  0.2746 . . 154 . . 
'X-RAY DIFFRACTION' . 3.10 3.21  2754 0.1986 98.00  0.2453 . . 145 . . 
'X-RAY DIFFRACTION' . 3.21 3.33  2798 0.1934 99.00  0.2248 . . 150 . . 
'X-RAY DIFFRACTION' . 3.33 3.49  2772 0.1783 99.00  0.2180 . . 149 . . 
'X-RAY DIFFRACTION' . 3.49 3.67  2732 0.1639 97.00  0.2001 . . 162 . . 
'X-RAY DIFFRACTION' . 3.67 3.90  2809 0.1405 99.00  0.1723 . . 146 . . 
'X-RAY DIFFRACTION' . 3.90 4.20  2836 0.1266 100.00 0.1596 . . 148 . . 
'X-RAY DIFFRACTION' . 4.20 4.62  2857 0.1235 100.00 0.1368 . . 160 . . 
'X-RAY DIFFRACTION' . 4.62 5.29  2901 0.1266 100.00 0.1533 . . 143 . . 
'X-RAY DIFFRACTION' . 5.29 6.66  2893 0.1591 99.00  0.1819 . . 156 . . 
'X-RAY DIFFRACTION' . 6.66 46.65 3005 0.1407 97.00  0.1513 . . 158 . . 
# 
loop_
_entity_poly.entity_id 
_entity_poly.pdbx_seq_one_letter_code 
_entity_poly.pdbx_strand_id 
_entity_poly.type 
_entity_poly.pdbx_target_identifier 
1 
;MLYFSLFWAARPLQRCGQLVRMAIRAQHSNAAQTQTGEANRGWTGQESLSDSDPEMWELL
QREKDRQCRGLELIASENFCSRAALEALGSCLNNKYSEGYPGKRYYGGAEVVDEIELLCQ
RRALEAFDLDPAQWGVNVQPYSGSPANLAVYTALLQPHDRIMGLDLPDGGHLTHGYMSDV
KRISATSIFFESMPYKLNPKTGLIDYNQLALTARLFRPRLIIAGTSAYARLIDYARMREV
CDEVKAHLLADMAHISGLVAAKVIPSPFKHADIVTTTTH(LLP)TLRGARSGLIFYRKGV
KAVDPKTGREIPYTFEDRINFAVFPSLQGGPHNHAIAAVAVALKQACTPMFREYSLQVLK
NARAMADALLERGYSLVSGGTDNHLVLVDLRPKGLDGARAERVLELVSITANKNTCPGDR
SAITPGGLRLGAPALTSRQFREDDFRRVVDFIDEGVNIGLEVKSKTAKLQDFKSFLLKDS
ETSQRLANLRQRVEQFARAFPMPGFDEH
;
A 'polypeptide(L)' ? 
2 
;MLYFSLFWAARPLQRCGQLVRMAIRAQHSNAAQTQTGEANRGWTGQESLSDSDPEMWELL
QREKDRQCRGLELIASENFCSRAALEALGSCLNNKYSEGYPGKRYYGGAEVVDEIELLCQ
RRALEAFDLDPAQWGVNVQPYSGSPANLAVYTALLQPHDRIMGLDLPDGGHLTHGYMSDV
KRISATSIFFESMPYKLNPKTGLIDYNQLALTARLFRPRLIIAGTSAYARLIDYARMREV
CDEVKAHLLADMAHISGLVAAKVIPSPFKHADIVTTTTH(LLP)TLRGARSGLIFYRKGV
KAVDPKTGREIPYTFEDRINFAVFPSLQGGPHNHAIAAVAVALKQACTPMFREYSLQVLK
NARAMADALLERGYSLVSGGTDNHLVLVDLRPKGLDGARAERVLELVSITANKNTCPGDR
SAITPGGLRLGAPALTSRQFREDDFRRVVDFIDEGVNIGLEVKSKTAKLQDFKSFLLKDS
ETSQRLANLRQRVEQFARAFPMPGFDEH
;
B 'polypeptide(L)' ? 
# 
_software.classification   refinement 
_software.name             PHENIX 
_software.version          '(1.19.2_4158: ???)' 
_software.citation_id      ? 
_software.pdbx_ordinal     1 
# 
loop_
_atom_site.group_PDB 
_atom_site.id 
_atom_site.type_symbol 
_atom_site.label_atom_id 
_atom_site.label_alt_id 
_atom_site.label_comp_id 
_atom_site.label_asym_id 
_atom_site.label_entity_id 
_atom_site.label_seq_id 
_atom_site.pdbx_PDB_ins_code 
_atom_site.Cartn_x 
_atom_site.Cartn_y 
_atom_site.Cartn_z 
_atom_site.occupancy 
_atom_site.B_iso_or_equiv 
_atom_site.pdbx_formal_charge 
_atom_site.auth_seq_id 
_atom_site.auth_comp_id 
_atom_site.auth_asym_id 
_atom_site.auth_atom_id 
_atom_site.pdbx_PDB_model_num 
ATOM   1    N  N   . TRP A 1 1   ? -0.767  -72.896  -29.953 1.00 70.75  ? 43  TRP A N   1 
ATOM   2    C  CA  . TRP A 1 1   ? -1.726  -72.355  -28.997 1.00 63.84  ? 43  TRP A CA  1 
ATOM   3    C  C   . TRP A 1 1   ? -1.107  -71.219  -28.191 1.00 55.19  ? 43  TRP A C   1 
ATOM   4    O  O   . TRP A 1 1   ? -0.103  -71.405  -27.503 1.00 51.88  ? 43  TRP A O   1 
ATOM   5    C  CB  . TRP A 1 1   ? -2.227  -73.454  -28.059 1.00 64.07  ? 43  TRP A CB  1 
ATOM   6    C  CG  . TRP A 1 1   ? -3.326  -73.016  -27.134 1.00 65.87  ? 43  TRP A CG  1 
ATOM   7    C  CD1 . TRP A 1 1   ? -4.669  -73.131  -27.346 1.00 61.45  ? 43  TRP A CD1 1 
ATOM   8    C  CD2 . TRP A 1 1   ? -3.175  -72.398  -25.849 1.00 61.84  ? 43  TRP A CD2 1 
ATOM   9    N  NE1 . TRP A 1 1   ? -5.364  -72.623  -26.275 1.00 59.32  ? 43  TRP A NE1 1 
ATOM   10   C  CE2 . TRP A 1 1   ? -4.469  -72.166  -25.343 1.00 53.39  ? 43  TRP A CE2 1 
ATOM   11   C  CE3 . TRP A 1 1   ? -2.072  -72.018  -25.079 1.00 46.71  ? 43  TRP A CE3 1 
ATOM   12   C  CZ2 . TRP A 1 1   ? -4.690  -71.572  -24.102 1.00 46.17  ? 43  TRP A CZ2 1 
ATOM   13   C  CZ3 . TRP A 1 1   ? -2.293  -71.426  -23.847 1.00 48.19  ? 43  TRP A CZ3 1 
ATOM   14   C  CH2 . TRP A 1 1   ? -3.592  -71.208  -23.372 1.00 56.78  ? 43  TRP A CH2 1 
ATOM   15   N  N   . THR A 1 2   ? -1.716  -70.038  -28.284 1.00 52.85  ? 44  THR A N   1 
ATOM   16   C  CA  . THR A 1 2   ? -1.259  -68.867  -27.551 1.00 56.74  ? 44  THR A CA  1 
ATOM   17   C  C   . THR A 1 2   ? -2.236  -68.405  -26.481 1.00 55.77  ? 44  THR A C   1 
ATOM   18   O  O   . THR A 1 2   ? -1.873  -67.549  -25.666 1.00 52.44  ? 44  THR A O   1 
ATOM   19   C  CB  . THR A 1 2   ? -0.994  -67.701  -28.516 1.00 49.44  ? 44  THR A CB  1 
ATOM   20   O  OG1 . THR A 1 2   ? -2.174  -67.440  -29.287 1.00 47.65  ? 44  THR A OG1 1 
ATOM   21   C  CG2 . THR A 1 2   ? 0.160   -68.030  -29.451 1.00 66.86  ? 44  THR A CG2 1 
ATOM   22   N  N   . GLY A 1 3   ? -3.453  -68.944  -26.452 1.00 42.27  ? 45  GLY A N   1 
ATOM   23   C  CA  . GLY A 1 3   ? -4.463  -68.433  -25.550 1.00 39.85  ? 45  GLY A CA  1 
ATOM   24   C  C   . GLY A 1 3   ? -5.009  -67.079  -25.928 1.00 48.24  ? 45  GLY A C   1 
ATOM   25   O  O   . GLY A 1 3   ? -5.751  -66.482  -25.142 1.00 42.12  ? 45  GLY A O   1 
ATOM   26   N  N   . GLN A 1 4   ? -4.656  -66.571  -27.109 1.00 44.91  ? 46  GLN A N   1 
ATOM   27   C  CA  . GLN A 1 4   ? -5.126  -65.279  -27.587 1.00 38.66  ? 46  GLN A CA  1 
ATOM   28   C  C   . GLN A 1 4   ? -6.116  -65.417  -28.735 1.00 35.34  ? 46  GLN A C   1 
ATOM   29   O  O   . GLN A 1 4   ? -6.512  -64.408  -29.326 1.00 46.90  ? 46  GLN A O   1 
ATOM   30   C  CB  . GLN A 1 4   ? -3.939  -64.411  -28.008 1.00 31.24  ? 46  GLN A CB  1 
ATOM   31   C  CG  . GLN A 1 4   ? -2.745  -64.518  -27.072 1.00 41.78  ? 46  GLN A CG  1 
ATOM   32   C  CD  . GLN A 1 4   ? -1.815  -63.326  -27.167 1.00 55.94  ? 46  GLN A CD  1 
ATOM   33   O  OE1 . GLN A 1 4   ? -2.262  -62.189  -27.309 1.00 55.35  ? 46  GLN A OE1 1 
ATOM   34   N  NE2 . GLN A 1 4   ? -0.514  -63.580  -27.086 1.00 49.40  ? 46  GLN A NE2 1 
ATOM   35   N  N   . GLU A 1 5   ? -6.520  -66.641  -29.063 1.00 34.46  ? 47  GLU A N   1 
ATOM   36   C  CA  . GLU A 1 5   ? -7.532  -66.852  -30.086 1.00 36.96  ? 47  GLU A CA  1 
ATOM   37   C  C   . GLU A 1 5   ? -8.896  -66.400  -29.579 1.00 47.87  ? 47  GLU A C   1 
ATOM   38   O  O   . GLU A 1 5   ? -9.167  -66.395  -28.375 1.00 46.56  ? 47  GLU A O   1 
ATOM   39   C  CB  . GLU A 1 5   ? -7.589  -68.326  -30.493 1.00 35.72  ? 47  GLU A CB  1 
ATOM   40   C  CG  . GLU A 1 5   ? -6.252  -68.925  -30.914 1.00 57.52  ? 47  GLU A CG  1 
ATOM   41   C  CD  . GLU A 1 5   ? -5.424  -69.411  -29.737 1.00 63.62  ? 47  GLU A CD  1 
ATOM   42   O  OE1 . GLU A 1 5   ? -5.878  -69.257  -28.583 1.00 61.47  ? 47  GLU A OE1 1 
ATOM   43   O  OE2 . GLU A 1 5   ? -4.320  -69.949  -29.967 1.00 68.63  ? 47  GLU A OE2 1 
ATOM   44   N  N   . SER A 1 6   ? -9.760  -66.016  -30.513 1.00 46.15  ? 48  SER A N   1 
ATOM   45   C  CA  . SER A 1 6   ? -11.099 -65.586  -30.151 1.00 39.43  ? 48  SER A CA  1 
ATOM   46   C  C   . SER A 1 6   ? -11.996 -66.794  -29.894 1.00 46.20  ? 48  SER A C   1 
ATOM   47   O  O   . SER A 1 6   ? -11.692 -67.924  -30.288 1.00 42.74  ? 48  SER A O   1 
ATOM   48   C  CB  . SER A 1 6   ? -11.702 -64.706  -31.246 1.00 43.28  ? 48  SER A CB  1 
ATOM   49   O  OG  . SER A 1 6   ? -12.012 -65.465  -32.401 1.00 54.95  ? 48  SER A OG  1 
ATOM   50   N  N   . LEU A 1 7   ? -13.117 -66.539  -29.215 1.00 38.07  ? 49  LEU A N   1 
ATOM   51   C  CA  . LEU A 1 7   ? -14.062 -67.611  -28.917 1.00 32.10  ? 49  LEU A CA  1 
ATOM   52   C  C   . LEU A 1 7   ? -14.715 -68.140  -30.187 1.00 34.81  ? 49  LEU A C   1 
ATOM   53   O  O   . LEU A 1 7   ? -14.927 -69.351  -30.324 1.00 38.93  ? 49  LEU A O   1 
ATOM   54   C  CB  . LEU A 1 7   ? -15.124 -67.117  -27.934 1.00 35.39  ? 49  LEU A CB  1 
ATOM   55   C  CG  . LEU A 1 7   ? -16.229 -68.093  -27.528 1.00 30.39  ? 49  LEU A CG  1 
ATOM   56   C  CD1 . LEU A 1 7   ? -15.634 -69.345  -26.910 1.00 24.83  ? 49  LEU A CD1 1 
ATOM   57   C  CD2 . LEU A 1 7   ? -17.195 -67.426  -26.560 1.00 42.25  ? 49  LEU A CD2 1 
ATOM   58   N  N   . SER A 1 8   ? -15.034 -67.247  -31.128 1.00 31.00  ? 50  SER A N   1 
ATOM   59   C  CA  . SER A 1 8   ? -15.696 -67.667  -32.359 1.00 40.15  ? 50  SER A CA  1 
ATOM   60   C  C   . SER A 1 8   ? -14.813 -68.590  -33.189 1.00 40.50  ? 50  SER A C   1 
ATOM   61   O  O   . SER A 1 8   ? -15.325 -69.439  -33.927 1.00 42.43  ? 50  SER A O   1 
ATOM   62   C  CB  . SER A 1 8   ? -16.103 -66.443  -33.180 1.00 33.04  ? 50  SER A CB  1 
ATOM   63   O  OG  . SER A 1 8   ? -14.971 -65.665  -33.530 1.00 41.63  ? 50  SER A OG  1 
ATOM   64   N  N   . ASP A 1 9   ? -13.492 -68.445  -33.083 1.00 38.12  ? 51  ASP A N   1 
ATOM   65   C  CA  . ASP A 1 9   ? -12.571 -69.281  -33.843 1.00 37.30  ? 51  ASP A CA  1 
ATOM   66   C  C   . ASP A 1 9   ? -12.238 -70.585  -33.128 1.00 39.12  ? 51  ASP A C   1 
ATOM   67   O  O   . ASP A 1 9   ? -12.160 -71.639  -33.770 1.00 46.05  ? 51  ASP A O   1 
ATOM   68   C  CB  . ASP A 1 9   ? -11.278 -68.512  -34.135 1.00 46.32  ? 51  ASP A CB  1 
ATOM   69   C  CG  . ASP A 1 9   ? -11.488 -67.362  -35.098 1.00 55.40  ? 51  ASP A CG  1 
ATOM   70   O  OD1 . ASP A 1 9   ? -12.362 -67.476  -35.983 1.00 50.78  ? 51  ASP A OD1 1 
ATOM   71   O  OD2 . ASP A 1 9   ? -10.777 -66.342  -34.971 1.00 55.81  ? 51  ASP A OD2 1 
ATOM   72   N  N   . SER A 1 10  ? -12.047 -70.540  -31.810 1.00 42.27  ? 52  SER A N   1 
ATOM   73   C  CA  . SER A 1 10  ? -11.555 -71.697  -31.073 1.00 47.59  ? 52  SER A CA  1 
ATOM   74   C  C   . SER A 1 10  ? -12.666 -72.594  -30.543 1.00 37.41  ? 52  SER A C   1 
ATOM   75   O  O   . SER A 1 10  ? -12.447 -73.800  -30.379 1.00 51.22  ? 52  SER A O   1 
ATOM   76   C  CB  . SER A 1 10  ? -10.670 -71.237  -29.911 1.00 48.53  ? 52  SER A CB  1 
ATOM   77   O  OG  . SER A 1 10  ? -11.326 -70.257  -29.126 1.00 40.89  ? 52  SER A OG  1 
ATOM   78   N  N   . ASP A 1 11  ? -13.847 -72.045  -30.272 1.00 42.52  ? 53  ASP A N   1 
ATOM   79   C  CA  . ASP A 1 11  ? -14.976 -72.821  -29.756 1.00 41.55  ? 53  ASP A CA  1 
ATOM   80   C  C   . ASP A 1 11  ? -16.245 -72.356  -30.454 1.00 41.60  ? 53  ASP A C   1 
ATOM   81   O  O   . ASP A 1 11  ? -17.044 -71.598  -29.890 1.00 36.18  ? 53  ASP A O   1 
ATOM   82   C  CB  . ASP A 1 11  ? -15.095 -72.677  -28.237 1.00 37.01  ? 53  ASP A CB  1 
ATOM   83   C  CG  . ASP A 1 11  ? -15.922 -73.782  -27.606 1.00 28.61  ? 53  ASP A CG  1 
ATOM   84   O  OD1 . ASP A 1 11  ? -16.739 -74.402  -28.318 1.00 36.79  ? 53  ASP A OD1 1 
ATOM   85   O  OD2 . ASP A 1 11  ? -15.754 -74.031  -26.395 1.00 40.67  ? 53  ASP A OD2 1 
ATOM   86   N  N   . PRO A 1 12  ? -16.466 -72.798  -31.696 1.00 50.49  ? 54  PRO A N   1 
ATOM   87   C  CA  . PRO A 1 12  ? -17.666 -72.351  -32.422 1.00 39.46  ? 54  PRO A CA  1 
ATOM   88   C  C   . PRO A 1 12  ? -18.963 -72.828  -31.794 1.00 37.40  ? 54  PRO A C   1 
ATOM   89   O  O   . PRO A 1 12  ? -19.974 -72.120  -31.880 1.00 38.52  ? 54  PRO A O   1 
ATOM   90   C  CB  . PRO A 1 12  ? -17.472 -72.944  -33.827 1.00 38.44  ? 54  PRO A CB  1 
ATOM   91   C  CG  . PRO A 1 12  ? -16.018 -73.293  -33.912 1.00 36.43  ? 54  PRO A CG  1 
ATOM   92   C  CD  . PRO A 1 12  ? -15.613 -73.665  -32.523 1.00 47.33  ? 54  PRO A CD  1 
ATOM   93   N  N   . GLU A 1 13  ? -18.966 -74.007  -31.166 1.00 39.43  ? 55  GLU A N   1 
ATOM   94   C  CA  . GLU A 1 13  ? -20.186 -74.511  -30.544 1.00 39.90  ? 55  GLU A CA  1 
ATOM   95   C  C   . GLU A 1 13  ? -20.636 -73.609  -29.402 1.00 40.43  ? 55  GLU A C   1 
ATOM   96   O  O   . GLU A 1 13  ? -21.835 -73.358  -29.234 1.00 38.97  ? 55  GLU A O   1 
ATOM   97   C  CB  . GLU A 1 13  ? -19.964 -75.939  -30.047 1.00 36.99  ? 55  GLU A CB  1 
ATOM   98   C  CG  . GLU A 1 13  ? -21.220 -76.639  -29.555 1.00 36.42  ? 55  GLU A CG  1 
ATOM   99   C  CD  . GLU A 1 13  ? -20.957 -78.071  -29.129 1.00 50.87  ? 55  GLU A CD  1 
ATOM   100  O  OE1 . GLU A 1 13  ? -19.773 -78.434  -28.967 1.00 41.70  ? 55  GLU A OE1 1 
ATOM   101  O  OE2 . GLU A 1 13  ? -21.931 -78.835  -28.960 1.00 59.67  ? 55  GLU A OE2 1 
ATOM   102  N  N   . MET A 1 14  ? -19.687 -73.110  -28.608 1.00 35.59  ? 56  MET A N   1 
ATOM   103  C  CA  . MET A 1 14  ? -20.042 -72.207  -27.518 1.00 34.46  ? 56  MET A CA  1 
ATOM   104  C  C   . MET A 1 14  ? -20.370 -70.813  -28.042 1.00 40.26  ? 56  MET A C   1 
ATOM   105  O  O   . MET A 1 14  ? -21.253 -70.135  -27.504 1.00 34.40  ? 56  MET A O   1 
ATOM   106  C  CB  . MET A 1 14  ? -18.907 -72.148  -26.495 1.00 33.64  ? 56  MET A CB  1 
ATOM   107  C  CG  . MET A 1 14  ? -19.192 -71.259  -25.296 1.00 42.90  ? 56  MET A CG  1 
ATOM   108  S  SD  . MET A 1 14  ? -20.675 -71.756  -24.401 1.00 44.64  ? 56  MET A SD  1 
ATOM   109  C  CE  . MET A 1 14  ? -20.280 -73.458  -24.010 1.00 29.09  ? 56  MET A CE  1 
ATOM   110  N  N   . TRP A 1 15  ? -19.671 -70.369  -29.091 1.00 36.79  ? 57  TRP A N   1 
ATOM   111  C  CA  . TRP A 1 15  ? -19.952 -69.054  -29.659 1.00 37.65  ? 57  TRP A CA  1 
ATOM   112  C  C   . TRP A 1 15  ? -21.343 -68.992  -30.275 1.00 31.92  ? 57  TRP A C   1 
ATOM   113  O  O   . TRP A 1 15  ? -21.996 -67.944  -30.222 1.00 38.17  ? 57  TRP A O   1 
ATOM   114  C  CB  . TRP A 1 15  ? -18.893 -68.688  -30.700 1.00 37.18  ? 57  TRP A CB  1 
ATOM   115  C  CG  . TRP A 1 15  ? -19.104 -67.336  -31.310 1.00 36.62  ? 57  TRP A CG  1 
ATOM   116  C  CD1 . TRP A 1 15  ? -19.527 -67.065  -32.579 1.00 36.32  ? 57  TRP A CD1 1 
ATOM   117  C  CD2 . TRP A 1 15  ? -18.912 -66.067  -30.672 1.00 40.65  ? 57  TRP A CD2 1 
ATOM   118  N  NE1 . TRP A 1 15  ? -19.605 -65.706  -32.772 1.00 39.04  ? 57  TRP A NE1 1 
ATOM   119  C  CE2 . TRP A 1 15  ? -19.233 -65.071  -31.616 1.00 32.49  ? 57  TRP A CE2 1 
ATOM   120  C  CE3 . TRP A 1 15  ? -18.497 -65.676  -29.394 1.00 42.30  ? 57  TRP A CE3 1 
ATOM   121  C  CZ2 . TRP A 1 15  ? -19.153 -63.710  -31.323 1.00 38.76  ? 57  TRP A CZ2 1 
ATOM   122  C  CZ3 . TRP A 1 15  ? -18.418 -64.323  -29.105 1.00 43.59  ? 57  TRP A CZ3 1 
ATOM   123  C  CH2 . TRP A 1 15  ? -18.744 -63.358  -30.065 1.00 41.40  ? 57  TRP A CH2 1 
ATOM   124  N  N   . GLU A 1 16  ? -21.814 -70.096  -30.859 1.00 34.81  ? 58  GLU A N   1 
ATOM   125  C  CA  . GLU A 1 16  ? -23.173 -70.119  -31.389 1.00 34.23  ? 58  GLU A CA  1 
ATOM   126  C  C   . GLU A 1 16  ? -24.201 -70.065  -30.267 1.00 38.68  ? 58  GLU A C   1 
ATOM   127  O  O   . GLU A 1 16  ? -25.251 -69.427  -30.409 1.00 42.52  ? 58  GLU A O   1 
ATOM   128  C  CB  . GLU A 1 16  ? -23.386 -71.367  -32.246 1.00 35.77  ? 58  GLU A CB  1 
ATOM   129  C  CG  . GLU A 1 16  ? -24.775 -71.456  -32.863 1.00 66.27  ? 58  GLU A CG  1 
ATOM   130  C  CD  . GLU A 1 16  ? -25.150 -72.869  -33.266 1.00 82.95  ? 58  GLU A CD  1 
ATOM   131  O  OE1 . GLU A 1 16  ? -24.294 -73.577  -33.838 1.00 76.83  ? 58  GLU A OE1 1 
ATOM   132  O  OE2 . GLU A 1 16  ? -26.302 -73.274  -33.000 1.00 81.03  ? 58  GLU A OE2 1 
ATOM   133  N  N   . LEU A 1 17  ? -23.917 -70.730  -29.144 1.00 39.35  ? 59  LEU A N   1 
ATOM   134  C  CA  . LEU A 1 17  ? -24.851 -70.729  -28.023 1.00 32.71  ? 59  LEU A CA  1 
ATOM   135  C  C   . LEU A 1 17  ? -24.954 -69.348  -27.388 1.00 26.94  ? 59  LEU A C   1 
ATOM   136  O  O   . LEU A 1 17  ? -26.046 -68.920  -26.998 1.00 31.52  ? 59  LEU A O   1 
ATOM   137  C  CB  . LEU A 1 17  ? -24.429 -71.770  -26.987 1.00 25.35  ? 59  LEU A CB  1 
ATOM   138  C  CG  . LEU A 1 17  ? -24.633 -73.235  -27.378 1.00 32.48  ? 59  LEU A CG  1 
ATOM   139  C  CD1 . LEU A 1 17  ? -24.014 -74.156  -26.340 1.00 29.02  ? 59  LEU A CD1 1 
ATOM   140  C  CD2 . LEU A 1 17  ? -26.113 -73.539  -27.549 1.00 22.47  ? 59  LEU A CD2 1 
ATOM   141  N  N   . LEU A 1 18  ? -23.829 -68.637  -27.276 1.00 30.68  ? 60  LEU A N   1 
ATOM   142  C  CA  . LEU A 1 18  ? -23.863 -67.277  -26.747 1.00 27.50  ? 60  LEU A CA  1 
ATOM   143  C  C   . LEU A 1 18  ? -24.710 -66.365  -27.625 1.00 32.46  ? 60  LEU A C   1 
ATOM   144  O  O   . LEU A 1 18  ? -25.439 -65.504  -27.118 1.00 39.61  ? 60  LEU A O   1 
ATOM   145  C  CB  . LEU A 1 18  ? -22.444 -66.722  -26.618 1.00 32.93  ? 60  LEU A CB  1 
ATOM   146  C  CG  . LEU A 1 18  ? -21.779 -66.788  -25.242 1.00 43.83  ? 60  LEU A CG  1 
ATOM   147  C  CD1 . LEU A 1 18  ? -21.498 -68.226  -24.837 1.00 42.75  ? 60  LEU A CD1 1 
ATOM   148  C  CD2 . LEU A 1 18  ? -20.502 -65.958  -25.220 1.00 38.11  ? 60  LEU A CD2 1 
ATOM   149  N  N   . GLN A 1 19  ? -24.627 -66.539  -28.946 1.00 30.62  ? 61  GLN A N   1 
ATOM   150  C  CA  . GLN A 1 19  ? -25.388 -65.685  -29.850 1.00 34.42  ? 61  GLN A CA  1 
ATOM   151  C  C   . GLN A 1 19  ? -26.879 -65.987  -29.794 1.00 27.99  ? 61  GLN A C   1 
ATOM   152  O  O   . GLN A 1 19  ? -27.699 -65.076  -29.958 1.00 31.87  ? 61  GLN A O   1 
ATOM   153  C  CB  . GLN A 1 19  ? -24.863 -65.834  -31.278 1.00 34.90  ? 61  GLN A CB  1 
ATOM   154  C  CG  . GLN A 1 19  ? -23.452 -65.297  -31.464 1.00 39.19  ? 61  GLN A CG  1 
ATOM   155  C  CD  . GLN A 1 19  ? -23.014 -65.278  -32.914 1.00 42.47  ? 61  GLN A CD  1 
ATOM   156  O  OE1 . GLN A 1 19  ? -22.883 -66.324  -33.550 1.00 49.57  ? 61  GLN A OE1 1 
ATOM   157  N  NE2 . GLN A 1 19  ? -22.786 -64.083  -33.447 1.00 38.97  ? 61  GLN A NE2 1 
ATOM   158  N  N   . ARG A 1 20  ? -27.251 -67.250  -29.566 1.00 30.00  ? 62  ARG A N   1 
ATOM   159  C  CA  . ARG A 1 20  ? -28.666 -67.586  -29.443 1.00 28.38  ? 62  ARG A CA  1 
ATOM   160  C  C   . ARG A 1 20  ? -29.267 -66.991  -28.176 1.00 36.39  ? 62  ARG A C   1 
ATOM   161  O  O   . ARG A 1 20  ? -30.421 -66.545  -28.181 1.00 34.50  ? 62  ARG A O   1 
ATOM   162  C  CB  . ARG A 1 20  ? -28.853 -69.102  -29.468 1.00 28.15  ? 62  ARG A CB  1 
ATOM   163  C  CG  . ARG A 1 20  ? -28.752 -69.720  -30.853 1.00 47.31  ? 62  ARG A CG  1 
ATOM   164  C  CD  . ARG A 1 20  ? -28.762 -71.233  -30.763 1.00 47.22  ? 62  ARG A CD  1 
ATOM   165  N  NE  . ARG A 1 20  ? -29.834 -71.710  -29.899 1.00 55.48  ? 62  ARG A NE  1 
ATOM   166  C  CZ  . ARG A 1 20  ? -29.919 -72.945  -29.425 1.00 61.87  ? 62  ARG A CZ  1 
ATOM   167  N  NH1 . ARG A 1 20  ? -29.006 -73.859  -29.708 1.00 46.61  ? 62  ARG A NH1 1 
ATOM   168  N  NH2 . ARG A 1 20  ? -30.945 -73.269  -28.642 1.00 62.72  ? 62  ARG A NH2 1 
ATOM   169  N  N   . GLU A 1 21  ? -28.503 -66.976  -27.082 1.00 27.17  ? 63  GLU A N   1 
ATOM   170  C  CA  . GLU A 1 21  ? -28.982 -66.335  -25.862 1.00 33.89  ? 63  GLU A CA  1 
ATOM   171  C  C   . GLU A 1 21  ? -29.083 -64.826  -26.039 1.00 32.06  ? 63  GLU A C   1 
ATOM   172  O  O   . GLU A 1 21  ? -30.019 -64.196  -25.533 1.00 33.71  ? 63  GLU A O   1 
ATOM   173  C  CB  . GLU A 1 21  ? -28.066 -66.685  -24.688 1.00 26.80  ? 63  GLU A CB  1 
ATOM   174  C  CG  . GLU A 1 21  ? -28.329 -65.882  -23.419 1.00 19.02  ? 63  GLU A CG  1 
ATOM   175  C  CD  . GLU A 1 21  ? -29.707 -66.128  -22.827 1.00 30.85  ? 63  GLU A CD  1 
ATOM   176  O  OE1 . GLU A 1 21  ? -30.337 -67.154  -23.163 1.00 30.29  ? 63  GLU A OE1 1 
ATOM   177  O  OE2 . GLU A 1 21  ? -30.162 -65.292  -22.019 1.00 27.18  ? 63  GLU A OE2 1 
ATOM   178  N  N   . LYS A 1 22  ? -28.132 -64.229  -26.762 1.00 27.74  ? 64  LYS A N   1 
ATOM   179  C  CA  . LYS A 1 22  ? -28.202 -62.797  -27.035 1.00 26.44  ? 64  LYS A CA  1 
ATOM   180  C  C   . LYS A 1 22  ? -29.428 -62.460  -27.874 1.00 32.63  ? 64  LYS A C   1 
ATOM   181  O  O   . LYS A 1 22  ? -30.086 -61.438  -27.645 1.00 34.30  ? 64  LYS A O   1 
ATOM   182  C  CB  . LYS A 1 22  ? -26.927 -62.334  -27.738 1.00 28.68  ? 64  LYS A CB  1 
ATOM   183  C  CG  . LYS A 1 22  ? -26.848 -60.832  -27.945 1.00 29.61  ? 64  LYS A CG  1 
ATOM   184  C  CD  . LYS A 1 22  ? -26.776 -60.098  -26.617 1.00 36.13  ? 64  LYS A CD  1 
ATOM   185  C  CE  . LYS A 1 22  ? -26.716 -58.594  -26.821 1.00 34.00  ? 64  LYS A CE  1 
ATOM   186  N  NZ  . LYS A 1 22  ? -26.445 -57.873  -25.547 1.00 35.28  ? 64  LYS A NZ  1 
ATOM   187  N  N   . ASP A 1 23  ? -29.753 -63.313  -28.849 1.00 33.03  ? 65  ASP A N   1 
ATOM   188  C  CA  . ASP A 1 23  ? -30.951 -63.091  -29.651 1.00 29.85  ? 65  ASP A CA  1 
ATOM   189  C  C   . ASP A 1 23  ? -32.212 -63.274  -28.817 1.00 31.62  ? 65  ASP A C   1 
ATOM   190  O  O   . ASP A 1 23  ? -33.189 -62.536  -28.989 1.00 30.01  ? 65  ASP A O   1 
ATOM   191  C  CB  . ASP A 1 23  ? -30.958 -64.034  -30.856 1.00 30.17  ? 65  ASP A CB  1 
ATOM   192  C  CG  . ASP A 1 23  ? -32.144 -63.799  -31.774 1.00 34.17  ? 65  ASP A CG  1 
ATOM   193  O  OD1 . ASP A 1 23  ? -32.130 -62.798  -32.522 1.00 40.78  ? 65  ASP A OD1 1 
ATOM   194  O  OD2 . ASP A 1 23  ? -33.092 -64.613  -31.748 1.00 40.08  ? 65  ASP A OD2 1 
ATOM   195  N  N   . ARG A 1 24  ? -32.207 -64.247  -27.900 1.00 29.58  ? 66  ARG A N   1 
ATOM   196  C  CA  . ARG A 1 24  ? -33.373 -64.472  -27.053 1.00 34.89  ? 66  ARG A CA  1 
ATOM   197  C  C   . ARG A 1 24  ? -33.625 -63.285  -26.131 1.00 31.69  ? 66  ARG A C   1 
ATOM   198  O  O   . ARG A 1 24  ? -34.779 -62.925  -25.874 1.00 32.24  ? 66  ARG A O   1 
ATOM   199  C  CB  . ARG A 1 24  ? -33.194 -65.750  -26.236 1.00 24.58  ? 66  ARG A CB  1 
ATOM   200  C  CG  . ARG A 1 24  ? -34.447 -66.184  -25.496 1.00 25.47  ? 66  ARG A CG  1 
ATOM   201  C  CD  . ARG A 1 24  ? -34.117 -67.093  -24.325 1.00 29.97  ? 66  ARG A CD  1 
ATOM   202  N  NE  . ARG A 1 24  ? -33.296 -66.418  -23.327 1.00 30.45  ? 66  ARG A NE  1 
ATOM   203  C  CZ  . ARG A 1 24  ? -33.765 -65.571  -22.420 1.00 36.00  ? 66  ARG A CZ  1 
ATOM   204  N  NH1 . ARG A 1 24  ? -35.050 -65.258  -22.366 1.00 27.94  ? 66  ARG A NH1 1 
ATOM   205  N  NH2 . ARG A 1 24  ? -32.924 -65.023  -21.548 1.00 29.08  ? 66  ARG A NH2 1 
ATOM   206  N  N   . GLN A 1 25  ? -32.557 -62.665  -25.624 1.00 26.21  ? 67  GLN A N   1 
ATOM   207  C  CA  . GLN A 1 25  ? -32.728 -61.508  -24.754 1.00 24.66  ? 67  GLN A CA  1 
ATOM   208  C  C   . GLN A 1 25  ? -33.197 -60.284  -25.530 1.00 33.41  ? 67  GLN A C   1 
ATOM   209  O  O   . GLN A 1 25  ? -33.933 -59.453  -24.986 1.00 33.59  ? 67  GLN A O   1 
ATOM   210  C  CB  . GLN A 1 25  ? -31.422 -61.203  -24.020 1.00 18.90  ? 67  GLN A CB  1 
ATOM   211  C  CG  . GLN A 1 25  ? -30.956 -62.313  -23.092 1.00 21.06  ? 67  GLN A CG  1 
ATOM   212  C  CD  . GLN A 1 25  ? -29.670 -61.965  -22.367 1.00 32.35  ? 67  GLN A CD  1 
ATOM   213  O  OE1 . GLN A 1 25  ? -29.219 -60.820  -22.394 1.00 25.43  ? 67  GLN A OE1 1 
ATOM   214  N  NE2 . GLN A 1 25  ? -29.072 -62.955  -21.714 1.00 24.38  ? 67  GLN A NE2 1 
ATOM   215  N  N   . CYS A 1 26  ? -32.795 -60.160  -26.797 1.00 35.25  ? 68  CYS A N   1 
ATOM   216  C  CA  . CYS A 1 26  ? -33.168 -58.989  -27.584 1.00 36.42  ? 68  CYS A CA  1 
ATOM   217  C  C   . CYS A 1 26  ? -34.610 -59.066  -28.072 1.00 31.59  ? 68  CYS A C   1 
ATOM   218  O  O   . CYS A 1 26  ? -35.299 -58.042  -28.138 1.00 23.80  ? 68  CYS A O   1 
ATOM   219  C  CB  . CYS A 1 26  ? -32.219 -58.829  -28.773 1.00 27.54  ? 68  CYS A CB  1 
ATOM   220  S  SG  . CYS A 1 26  ? -30.544 -58.305  -28.339 1.00 33.43  ? 68  CYS A SG  1 
ATOM   221  N  N   . ARG A 1 27  ? -35.084 -60.263  -28.416 1.00 22.49  ? 69  ARG A N   1 
ATOM   222  C  CA  . ARG A 1 27  ? -36.386 -60.421  -29.052 1.00 27.51  ? 69  ARG A CA  1 
ATOM   223  C  C   . ARG A 1 27  ? -37.529 -60.615  -28.063 1.00 39.67  ? 69  ARG A C   1 
ATOM   224  O  O   . ARG A 1 27  ? -38.693 -60.520  -28.465 1.00 37.82  ? 69  ARG A O   1 
ATOM   225  C  CB  . ARG A 1 27  ? -36.358 -61.607  -30.024 1.00 23.62  ? 69  ARG A CB  1 
ATOM   226  C  CG  . ARG A 1 27  ? -36.315 -62.966  -29.343 1.00 29.16  ? 69  ARG A CG  1 
ATOM   227  C  CD  . ARG A 1 27  ? -36.433 -64.096  -30.352 1.00 23.84  ? 69  ARG A CD  1 
ATOM   228  N  NE  . ARG A 1 27  ? -36.580 -65.393  -29.703 1.00 38.15  ? 69  ARG A NE  1 
ATOM   229  C  CZ  . ARG A 1 27  ? -35.613 -66.294  -29.596 1.00 33.03  ? 69  ARG A CZ  1 
ATOM   230  N  NH1 . ARG A 1 27  ? -34.411 -66.082  -30.105 1.00 37.05  ? 69  ARG A NH1 1 
ATOM   231  N  NH2 . ARG A 1 27  ? -35.861 -67.440  -28.967 1.00 33.89  ? 69  ARG A NH2 1 
ATOM   232  N  N   . GLY A 1 28  ? -37.238 -60.878  -26.792 1.00 38.19  ? 70  GLY A N   1 
ATOM   233  C  CA  . GLY A 1 28  ? -38.267 -61.141  -25.814 1.00 28.22  ? 70  GLY A CA  1 
ATOM   234  C  C   . GLY A 1 28  ? -38.561 -59.952  -24.918 1.00 33.09  ? 70  GLY A C   1 
ATOM   235  O  O   . GLY A 1 28  ? -37.766 -59.023  -24.797 1.00 30.01  ? 70  GLY A O   1 
ATOM   236  N  N   . LEU A 1 29  ? -39.736 -59.994  -24.289 1.00 27.03  ? 71  LEU A N   1 
ATOM   237  C  CA  . LEU A 1 29  ? -40.132 -59.018  -23.277 1.00 31.97  ? 71  LEU A CA  1 
ATOM   238  C  C   . LEU A 1 29  ? -39.793 -59.614  -21.916 1.00 31.17  ? 71  LEU A C   1 
ATOM   239  O  O   . LEU A 1 29  ? -40.548 -60.426  -21.375 1.00 28.84  ? 71  LEU A O   1 
ATOM   240  C  CB  . LEU A 1 29  ? -41.615 -58.677  -23.389 1.00 30.30  ? 71  LEU A CB  1 
ATOM   241  C  CG  . LEU A 1 29  ? -42.068 -57.918  -24.639 1.00 38.02  ? 71  LEU A CG  1 
ATOM   242  C  CD1 . LEU A 1 29  ? -43.570 -57.676  -24.606 1.00 29.35  ? 71  LEU A CD1 1 
ATOM   243  C  CD2 . LEU A 1 29  ? -41.314 -56.604  -24.775 1.00 32.11  ? 71  LEU A CD2 1 
ATOM   244  N  N   . GLU A 1 30  ? -38.649 -59.213  -21.367 1.00 29.73  ? 72  GLU A N   1 
ATOM   245  C  CA  . GLU A 1 30  ? -38.174 -59.743  -20.093 1.00 25.61  ? 72  GLU A CA  1 
ATOM   246  C  C   . GLU A 1 30  ? -38.862 -58.998  -18.956 1.00 25.22  ? 72  GLU A C   1 
ATOM   247  O  O   . GLU A 1 30  ? -38.607 -57.808  -18.740 1.00 31.09  ? 72  GLU A O   1 
ATOM   248  C  CB  . GLU A 1 30  ? -36.657 -59.617  -19.996 1.00 33.79  ? 72  GLU A CB  1 
ATOM   249  C  CG  . GLU A 1 30  ? -36.092 -60.086  -18.669 1.00 43.71  ? 72  GLU A CG  1 
ATOM   250  C  CD  . GLU A 1 30  ? -36.384 -61.549  -18.402 1.00 40.55  ? 72  GLU A CD  1 
ATOM   251  O  OE1 . GLU A 1 30  ? -35.642 -62.413  -18.915 1.00 59.07  ? 72  GLU A OE1 1 
ATOM   252  O  OE2 . GLU A 1 30  ? -37.369 -61.833  -17.691 1.00 39.76  ? 72  GLU A OE2 1 
ATOM   253  N  N   . LEU A 1 31  ? -39.730 -59.697  -18.223 1.00 23.33  ? 73  LEU A N   1 
ATOM   254  C  CA  . LEU A 1 31  ? -40.492 -59.103  -17.131 1.00 28.97  ? 73  LEU A CA  1 
ATOM   255  C  C   . LEU A 1 31  ? -40.208 -59.757  -15.784 1.00 29.90  ? 73  LEU A C   1 
ATOM   256  O  O   . LEU A 1 31  ? -40.922 -59.482  -14.812 1.00 31.33  ? 73  LEU A O   1 
ATOM   257  C  CB  . LEU A 1 31  ? -41.992 -59.166  -17.436 1.00 25.69  ? 73  LEU A CB  1 
ATOM   258  C  CG  . LEU A 1 31  ? -42.473 -58.252  -18.564 1.00 30.87  ? 73  LEU A CG  1 
ATOM   259  C  CD1 . LEU A 1 31  ? -43.868 -58.644  -19.018 1.00 37.97  ? 73  LEU A CD1 1 
ATOM   260  C  CD2 . LEU A 1 31  ? -42.444 -56.800  -18.115 1.00 34.32  ? 73  LEU A CD2 1 
ATOM   261  N  N   . ILE A 1 32  ? -39.195 -60.617  -15.697 1.00 28.55  ? 74  ILE A N   1 
ATOM   262  C  CA  . ILE A 1 32  ? -38.801 -61.178  -14.409 1.00 36.72  ? 74  ILE A CA  1 
ATOM   263  C  C   . ILE A 1 32  ? -38.138 -60.081  -13.586 1.00 30.77  ? 74  ILE A C   1 
ATOM   264  O  O   . ILE A 1 32  ? -37.134 -59.492  -14.005 1.00 28.29  ? 74  ILE A O   1 
ATOM   265  C  CB  . ILE A 1 32  ? -37.874 -62.386  -14.593 1.00 27.09  ? 74  ILE A CB  1 
ATOM   266  C  CG1 . ILE A 1 32  ? -38.648 -63.561  -15.198 1.00 35.93  ? 74  ILE A CG1 1 
ATOM   267  C  CG2 . ILE A 1 32  ? -37.234 -62.778  -13.268 1.00 34.35  ? 74  ILE A CG2 1 
ATOM   268  C  CD1 . ILE A 1 32  ? -37.782 -64.752  -15.551 1.00 44.90  ? 74  ILE A CD1 1 
ATOM   269  N  N   . ALA A 1 33  ? -38.699 -59.803  -12.406 1.00 27.36  ? 75  ALA A N   1 
ATOM   270  C  CA  . ALA A 1 33  ? -38.250 -58.670  -11.603 1.00 30.83  ? 75  ALA A CA  1 
ATOM   271  C  C   . ALA A 1 33  ? -36.813 -58.815  -11.123 1.00 30.43  ? 75  ALA A C   1 
ATOM   272  O  O   . ALA A 1 33  ? -36.212 -57.823  -10.697 1.00 24.48  ? 75  ALA A O   1 
ATOM   273  C  CB  . ALA A 1 33  ? -39.177 -58.479  -10.402 1.00 24.43  ? 75  ALA A CB  1 
ATOM   274  N  N   . SER A 1 34  ? -36.247 -60.021  -11.177 1.00 40.52  ? 76  SER A N   1 
ATOM   275  C  CA  . SER A 1 34  ? -34.890 -60.234  -10.694 1.00 32.59  ? 76  SER A CA  1 
ATOM   276  C  C   . SER A 1 34  ? -33.831 -59.809  -11.701 1.00 35.91  ? 76  SER A C   1 
ATOM   277  O  O   . SER A 1 34  ? -32.677 -59.596  -11.312 1.00 33.17  ? 76  SER A O   1 
ATOM   278  C  CB  . SER A 1 34  ? -34.689 -61.707  -10.334 1.00 20.84  ? 76  SER A CB  1 
ATOM   279  O  OG  . SER A 1 34  ? -35.662 -62.136  -9.398  1.00 66.28  ? 76  SER A OG  1 
ATOM   280  N  N   . GLU A 1 35  ? -34.191 -59.674  -12.972 1.00 32.81  ? 77  GLU A N   1 
ATOM   281  C  CA  . GLU A 1 35  ? -33.235 -59.386  -14.015 1.00 30.21  ? 77  GLU A CA  1 
ATOM   282  C  C   . GLU A 1 35  ? -33.035 -58.012  -14.512 1.00 24.63  ? 77  GLU A C   1 
ATOM   283  O  O   . GLU A 1 35  ? -33.912 -57.180  -14.447 1.00 24.96  ? 77  GLU A O   1 
ATOM   284  C  CB  . GLU A 1 35  ? -33.514 -60.221  -15.258 1.00 29.58  ? 77  GLU A CB  1 
ATOM   285  C  CG  . GLU A 1 35  ? -34.116 -61.574  -15.034 1.00 43.12  ? 77  GLU A CG  1 
ATOM   286  C  CD  . GLU A 1 35  ? -33.134 -62.652  -15.354 1.00 37.24  ? 77  GLU A CD  1 
ATOM   287  O  OE1 . GLU A 1 35  ? -32.005 -62.534  -14.858 1.00 57.94  ? 77  GLU A OE1 1 
ATOM   288  O  OE2 . GLU A 1 35  ? -33.475 -63.593  -16.091 1.00 42.99  ? 77  GLU A OE2 1 
ATOM   289  N  N   . ASN A 1 36  ? -31.831 -57.767  -15.016 1.00 26.59  ? 78  ASN A N   1 
ATOM   290  C  CA  . ASN A 1 36  ? -31.500 -56.520  -15.683 1.00 26.55  ? 78  ASN A CA  1 
ATOM   291  C  C   . ASN A 1 36  ? -30.502 -56.843  -16.783 1.00 25.55  ? 78  ASN A C   1 
ATOM   292  O  O   . ASN A 1 36  ? -30.040 -57.979  -16.914 1.00 25.03  ? 78  ASN A O   1 
ATOM   293  C  CB  . ASN A 1 36  ? -30.937 -55.487  -14.702 1.00 22.45  ? 78  ASN A CB  1 
ATOM   294  C  CG  . ASN A 1 36  ? -31.361 -54.070  -15.038 1.00 34.08  ? 78  ASN A CG  1 
ATOM   295  O  OD1 . ASN A 1 36  ? -31.605 -53.739  -16.198 1.00 30.50  ? 78  ASN A OD1 1 
ATOM   296  N  ND2 . ASN A 1 36  ? -31.453 -53.223  -14.018 1.00 23.19  ? 78  ASN A ND2 1 
ATOM   297  N  N   . PHE A 1 37  ? -30.170 -55.834  -17.576 1.00 22.68  ? 79  PHE A N   1 
ATOM   298  C  CA  . PHE A 1 37  ? -29.223 -55.989  -18.674 1.00 25.53  ? 79  PHE A CA  1 
ATOM   299  C  C   . PHE A 1 37  ? -27.977 -55.175  -18.348 1.00 28.31  ? 79  PHE A C   1 
ATOM   300  O  O   . PHE A 1 37  ? -28.032 -53.943  -18.268 1.00 25.18  ? 79  PHE A O   1 
ATOM   301  C  CB  . PHE A 1 37  ? -29.857 -55.572  -19.998 1.00 23.09  ? 79  PHE A CB  1 
ATOM   302  C  CG  . PHE A 1 37  ? -31.041 -56.415  -20.382 1.00 22.33  ? 79  PHE A CG  1 
ATOM   303  C  CD1 . PHE A 1 37  ? -30.897 -57.778  -20.584 1.00 20.50  ? 79  PHE A CD1 1 
ATOM   304  C  CD2 . PHE A 1 37  ? -32.298 -55.851  -20.530 1.00 26.16  ? 79  PHE A CD2 1 
ATOM   305  C  CE1 . PHE A 1 37  ? -31.981 -58.564  -20.930 1.00 23.22  ? 79  PHE A CE1 1 
ATOM   306  C  CE2 . PHE A 1 37  ? -33.387 -56.632  -20.879 1.00 25.68  ? 79  PHE A CE2 1 
ATOM   307  C  CZ  . PHE A 1 37  ? -33.228 -57.989  -21.078 1.00 24.12  ? 79  PHE A CZ  1 
ATOM   308  N  N   . CYS A 1 38  ? -26.861 -55.871  -18.152 1.00 25.12  ? 80  CYS A N   1 
ATOM   309  C  CA  . CYS A 1 38  ? -25.630 -55.243  -17.697 1.00 30.40  ? 80  CYS A CA  1 
ATOM   310  C  C   . CYS A 1 38  ? -24.957 -54.480  -18.830 1.00 27.69  ? 80  CYS A C   1 
ATOM   311  O  O   . CYS A 1 38  ? -24.986 -54.903  -19.990 1.00 24.17  ? 80  CYS A O   1 
ATOM   312  C  CB  . CYS A 1 38  ? -24.677 -56.299  -17.135 1.00 17.83  ? 80  CYS A CB  1 
ATOM   313  S  SG  . CYS A 1 38  ? -23.222 -55.629  -16.307 1.00 35.58  ? 80  CYS A SG  1 
ATOM   314  N  N   . SER A 1 39  ? -24.347 -53.350  -18.484 1.00 23.63  ? 81  SER A N   1 
ATOM   315  C  CA  . SER A 1 39  ? -23.686 -52.515  -19.473 1.00 23.75  ? 81  SER A CA  1 
ATOM   316  C  C   . SER A 1 39  ? -22.424 -53.194  -20.001 1.00 33.67  ? 81  SER A C   1 
ATOM   317  O  O   . SER A 1 39  ? -21.841 -54.076  -19.363 1.00 32.16  ? 81  SER A O   1 
ATOM   318  C  CB  . SER A 1 39  ? -23.336 -51.151  -18.878 1.00 28.10  ? 81  SER A CB  1 
ATOM   319  O  OG  . SER A 1 39  ? -22.357 -51.272  -17.861 1.00 29.44  ? 81  SER A OG  1 
ATOM   320  N  N   . ARG A 1 40  ? -22.006 -52.765  -21.194 1.00 33.86  ? 82  ARG A N   1 
ATOM   321  C  CA  . ARG A 1 40  ? -20.805 -53.323  -21.807 1.00 32.60  ? 82  ARG A CA  1 
ATOM   322  C  C   . ARG A 1 40  ? -19.564 -53.003  -20.982 1.00 35.78  ? 82  ARG A C   1 
ATOM   323  O  O   . ARG A 1 40  ? -18.646 -53.827  -20.883 1.00 29.44  ? 82  ARG A O   1 
ATOM   324  C  CB  . ARG A 1 40  ? -20.655 -52.791  -23.233 1.00 38.39  ? 82  ARG A CB  1 
ATOM   325  C  CG  . ARG A 1 40  ? -19.326 -53.123  -23.894 1.00 36.05  ? 82  ARG A CG  1 
ATOM   326  C  CD  . ARG A 1 40  ? -18.957 -52.068  -24.926 1.00 53.63  ? 82  ARG A CD  1 
ATOM   327  N  NE  . ARG A 1 40  ? -17.568 -52.176  -25.358 1.00 66.28  ? 82  ARG A NE  1 
ATOM   328  C  CZ  . ARG A 1 40  ? -17.185 -52.540  -26.574 1.00 60.91  ? 82  ARG A CZ  1 
ATOM   329  N  NH1 . ARG A 1 40  ? -18.065 -52.831  -27.518 1.00 61.55  ? 82  ARG A NH1 1 
ATOM   330  N  NH2 . ARG A 1 40  ? -15.886 -52.607  -26.852 1.00 61.61  ? 82  ARG A NH2 1 
ATOM   331  N  N   . ALA A 1 41  ? -19.524 -51.815  -20.374 1.00 23.72  ? 83  ALA A N   1 
ATOM   332  C  CA  . ALA A 1 41  ? -18.355 -51.411  -19.600 1.00 28.71  ? 83  ALA A CA  1 
ATOM   333  C  C   . ALA A 1 41  ? -18.100 -52.361  -18.436 1.00 36.00  ? 83  ALA A C   1 
ATOM   334  O  O   . ALA A 1 41  ? -16.953 -52.745  -18.178 1.00 31.85  ? 83  ALA A O   1 
ATOM   335  C  CB  . ALA A 1 41  ? -18.532 -49.980  -19.095 1.00 23.54  ? 83  ALA A CB  1 
ATOM   336  N  N   . ALA A 1 42  ? -19.157 -52.751  -17.721 1.00 26.69  ? 84  ALA A N   1 
ATOM   337  C  CA  . ALA A 1 42  ? -18.986 -53.676  -16.607 1.00 29.29  ? 84  ALA A CA  1 
ATOM   338  C  C   . ALA A 1 42  ? -18.614 -55.070  -17.097 1.00 25.67  ? 84  ALA A C   1 
ATOM   339  O  O   . ALA A 1 42  ? -17.802 -55.758  -16.468 1.00 26.84  ? 84  ALA A O   1 
ATOM   340  C  CB  . ALA A 1 42  ? -20.259 -53.724  -15.762 1.00 32.76  ? 84  ALA A CB  1 
ATOM   341  N  N   . LEU A 1 43  ? -19.195 -55.501  -18.221 1.00 23.41  ? 85  LEU A N   1 
ATOM   342  C  CA  . LEU A 1 43  ? -18.881 -56.822  -18.756 1.00 27.08  ? 85  LEU A CA  1 
ATOM   343  C  C   . LEU A 1 43  ? -17.435 -56.911  -19.228 1.00 34.16  ? 85  LEU A C   1 
ATOM   344  O  O   . LEU A 1 43  ? -16.827 -57.985  -19.152 1.00 37.53  ? 85  LEU A O   1 
ATOM   345  C  CB  . LEU A 1 43  ? -19.833 -57.171  -19.901 1.00 24.90  ? 85  LEU A CB  1 
ATOM   346  C  CG  . LEU A 1 43  ? -21.297 -57.437  -19.539 1.00 34.89  ? 85  LEU A CG  1 
ATOM   347  C  CD1 . LEU A 1 43  ? -22.104 -57.771  -20.785 1.00 27.83  ? 85  LEU A CD1 1 
ATOM   348  C  CD2 . LEU A 1 43  ? -21.404 -58.555  -18.514 1.00 22.39  ? 85  LEU A CD2 1 
ATOM   349  N  N   . GLU A 1 44  ? -16.869 -55.805  -19.717 1.00 32.99  ? 86  GLU A N   1 
ATOM   350  C  CA  . GLU A 1 44  ? -15.471 -55.822  -20.134 1.00 37.39  ? 86  GLU A CA  1 
ATOM   351  C  C   . GLU A 1 44  ? -14.542 -56.010  -18.941 1.00 34.04  ? 86  GLU A C   1 
ATOM   352  O  O   . GLU A 1 44  ? -13.519 -56.697  -19.046 1.00 32.58  ? 86  GLU A O   1 
ATOM   353  C  CB  . GLU A 1 44  ? -15.130 -54.538  -20.891 1.00 26.04  ? 86  GLU A CB  1 
ATOM   354  C  CG  . GLU A 1 44  ? -15.618 -54.526  -22.331 1.00 37.77  ? 86  GLU A CG  1 
ATOM   355  C  CD  . GLU A 1 44  ? -15.094 -53.340  -23.117 1.00 51.65  ? 86  GLU A CD  1 
ATOM   356  O  OE1 . GLU A 1 44  ? -14.686 -52.342  -22.488 1.00 39.74  ? 86  GLU A OE1 1 
ATOM   357  O  OE2 . GLU A 1 44  ? -15.085 -53.407  -24.364 1.00 71.33  ? 86  GLU A OE2 1 
ATOM   358  N  N   . ALA A 1 45  ? -14.881 -55.410  -17.797 1.00 24.97  ? 87  ALA A N   1 
ATOM   359  C  CA  . ALA A 1 45  ? -14.102 -55.645  -16.587 1.00 32.80  ? 87  ALA A CA  1 
ATOM   360  C  C   . ALA A 1 45  ? -14.320 -57.052  -16.048 1.00 26.10  ? 87  ALA A C   1 
ATOM   361  O  O   . ALA A 1 45  ? -13.413 -57.628  -15.436 1.00 31.23  ? 87  ALA A O   1 
ATOM   362  C  CB  . ALA A 1 45  ? -14.458 -54.608  -15.521 1.00 25.11  ? 87  ALA A CB  1 
ATOM   363  N  N   . LEU A 1 46  ? -15.507 -57.620  -16.271 1.00 27.64  ? 88  LEU A N   1 
ATOM   364  C  CA  . LEU A 1 46  ? -15.802 -58.957  -15.765 1.00 25.94  ? 88  LEU A CA  1 
ATOM   365  C  C   . LEU A 1 46  ? -14.957 -60.014  -16.465 1.00 32.68  ? 88  LEU A C   1 
ATOM   366  O  O   . LEU A 1 46  ? -14.489 -60.964  -15.826 1.00 34.36  ? 88  LEU A O   1 
ATOM   367  C  CB  . LEU A 1 46  ? -17.292 -59.257  -15.930 1.00 27.11  ? 88  LEU A CB  1 
ATOM   368  C  CG  . LEU A 1 46  ? -17.817 -60.551  -15.307 1.00 30.26  ? 88  LEU A CG  1 
ATOM   369  C  CD1 . LEU A 1 46  ? -17.556 -60.560  -13.810 1.00 28.42  ? 88  LEU A CD1 1 
ATOM   370  C  CD2 . LEU A 1 46  ? -19.301 -60.724  -15.596 1.00 30.37  ? 88  LEU A CD2 1 
ATOM   371  N  N   . GLY A 1 47  ? -14.753 -59.871  -17.772 1.00 28.27  ? 89  GLY A N   1 
ATOM   372  C  CA  . GLY A 1 47  ? -13.919 -60.797  -18.512 1.00 29.48  ? 89  GLY A CA  1 
ATOM   373  C  C   . GLY A 1 47  ? -12.543 -60.233  -18.800 1.00 31.04  ? 89  GLY A C   1 
ATOM   374  O  O   . GLY A 1 47  ? -12.204 -59.965  -19.957 1.00 37.73  ? 89  GLY A O   1 
ATOM   375  N  N   . SER A 1 48  ? -11.738 -60.052  -17.756 1.00 34.53  ? 90  SER A N   1 
ATOM   376  C  CA  . SER A 1 48  ? -10.429 -59.424  -17.867 1.00 34.31  ? 90  SER A CA  1 
ATOM   377  C  C   . SER A 1 48  ? -9.385  -60.293  -17.175 1.00 32.27  ? 90  SER A C   1 
ATOM   378  O  O   . SER A 1 48  ? -9.685  -61.370  -16.650 1.00 32.44  ? 90  SER A O   1 
ATOM   379  C  CB  . SER A 1 48  ? -10.441 -58.013  -17.266 1.00 31.44  ? 90  SER A CB  1 
ATOM   380  O  OG  . SER A 1 48  ? -10.716 -58.057  -15.876 1.00 30.09  ? 90  SER A OG  1 
ATOM   381  N  N   . CYS A 1 49  ? -8.142  -59.805  -17.168 1.00 21.65  ? 91  CYS A N   1 
ATOM   382  C  CA  . CYS A 1 49  ? -7.034  -60.531  -16.558 1.00 35.33  ? 91  CYS A CA  1 
ATOM   383  C  C   . CYS A 1 49  ? -7.118  -60.577  -15.038 1.00 33.39  ? 91  CYS A C   1 
ATOM   384  O  O   . CYS A 1 49  ? -6.323  -61.290  -14.416 1.00 29.81  ? 91  CYS A O   1 
ATOM   385  C  CB  . CYS A 1 49  ? -5.702  -59.906  -16.975 1.00 22.31  ? 91  CYS A CB  1 
ATOM   386  S  SG  . CYS A 1 49  ? -5.401  -58.252  -16.303 1.00 31.90  ? 91  CYS A SG  1 
ATOM   387  N  N   . LEU A 1 50  ? -8.048  -59.839  -14.426 1.00 26.82  ? 92  LEU A N   1 
ATOM   388  C  CA  . LEU A 1 50  ? -8.216  -59.913  -12.980 1.00 31.46  ? 92  LEU A CA  1 
ATOM   389  C  C   . LEU A 1 50  ? -8.691  -61.289  -12.534 1.00 30.17  ? 92  LEU A C   1 
ATOM   390  O  O   . LEU A 1 50  ? -8.619  -61.605  -11.341 1.00 38.11  ? 92  LEU A O   1 
ATOM   391  C  CB  . LEU A 1 50  ? -9.191  -58.832  -12.513 1.00 30.06  ? 92  LEU A CB  1 
ATOM   392  C  CG  . LEU A 1 50  ? -8.651  -57.409  -12.670 1.00 31.99  ? 92  LEU A CG  1 
ATOM   393  C  CD1 . LEU A 1 50  ? -9.751  -56.385  -12.484 1.00 27.25  ? 92  LEU A CD1 1 
ATOM   394  C  CD2 . LEU A 1 50  ? -7.524  -57.167  -11.684 1.00 26.51  ? 92  LEU A CD2 1 
ATOM   395  N  N   . ASN A 1 51  ? -9.175  -62.110  -13.467 1.00 28.09  ? 93  ASN A N   1 
ATOM   396  C  CA  . ASN A 1 51  ? -9.488  -63.501  -13.169 1.00 29.00  ? 93  ASN A CA  1 
ATOM   397  C  C   . ASN A 1 51  ? -8.250  -64.293  -12.758 1.00 33.93  ? 93  ASN A C   1 
ATOM   398  O  O   . ASN A 1 51  ? -8.378  -65.336  -12.107 1.00 33.75  ? 93  ASN A O   1 
ATOM   399  C  CB  . ASN A 1 51  ? -10.150 -64.138  -14.395 1.00 21.95  ? 93  ASN A CB  1 
ATOM   400  C  CG  . ASN A 1 51  ? -10.441 -65.610  -14.206 1.00 34.80  ? 93  ASN A CG  1 
ATOM   401  O  OD1 . ASN A 1 51  ? -11.506 -65.986  -13.719 1.00 37.78  ? 93  ASN A OD1 1 
ATOM   402  N  ND2 . ASN A 1 51  ? -9.496  -66.454  -14.602 1.00 31.22  ? 93  ASN A ND2 1 
ATOM   403  N  N   . ASN A 1 52  ? -7.059  -63.811  -13.104 1.00 30.78  ? 94  ASN A N   1 
ATOM   404  C  CA  . ASN A 1 52  ? -5.821  -64.560  -12.940 1.00 27.87  ? 94  ASN A CA  1 
ATOM   405  C  C   . ASN A 1 52  ? -5.131  -64.333  -11.601 1.00 33.73  ? 94  ASN A C   1 
ATOM   406  O  O   . ASN A 1 52  ? -4.115  -64.982  -11.336 1.00 40.75  ? 94  ASN A O   1 
ATOM   407  C  CB  . ASN A 1 52  ? -4.842  -64.204  -14.064 1.00 26.08  ? 94  ASN A CB  1 
ATOM   408  C  CG  . ASN A 1 52  ? -5.384  -64.530  -15.438 1.00 29.41  ? 94  ASN A CG  1 
ATOM   409  O  OD1 . ASN A 1 52  ? -6.154  -65.475  -15.607 1.00 35.35  ? 94  ASN A OD1 1 
ATOM   410  N  ND2 . ASN A 1 52  ? -4.981  -63.748  -16.433 1.00 35.73  ? 94  ASN A ND2 1 
ATOM   411  N  N   . LYS A 1 53  ? -5.638  -63.442  -10.754 1.00 28.81  ? 95  LYS A N   1 
ATOM   412  C  CA  . LYS A 1 53  ? -4.916  -63.011  -9.562  1.00 30.32  ? 95  LYS A CA  1 
ATOM   413  C  C   . LYS A 1 53  ? -5.564  -63.581  -8.307  1.00 36.81  ? 95  LYS A C   1 
ATOM   414  O  O   . LYS A 1 53  ? -6.759  -63.373  -8.069  1.00 34.71  ? 95  LYS A O   1 
ATOM   415  C  CB  . LYS A 1 53  ? -4.855  -61.486  -9.482  1.00 30.74  ? 95  LYS A CB  1 
ATOM   416  C  CG  . LYS A 1 53  ? -4.013  -60.977  -8.324  1.00 34.57  ? 95  LYS A CG  1 
ATOM   417  C  CD  . LYS A 1 53  ? -2.628  -61.605  -8.339  1.00 41.59  ? 95  LYS A CD  1 
ATOM   418  C  CE  . LYS A 1 53  ? -1.850  -61.270  -7.077  1.00 38.64  ? 95  LYS A CE  1 
ATOM   419  N  NZ  . LYS A 1 53  ? -0.638  -62.123  -6.935  1.00 47.85  ? 95  LYS A NZ  1 
ATOM   420  N  N   . TYR A 1 54  ? -4.770  -64.290  -7.508  1.00 36.23  ? 96  TYR A N   1 
ATOM   421  C  CA  . TYR A 1 54  ? -5.178  -64.726  -6.179  1.00 26.68  ? 96  TYR A CA  1 
ATOM   422  C  C   . TYR A 1 54  ? -4.795  -63.644  -5.178  1.00 33.68  ? 96  TYR A C   1 
ATOM   423  O  O   . TYR A 1 54  ? -3.627  -63.248  -5.103  1.00 42.80  ? 96  TYR A O   1 
ATOM   424  C  CB  . TYR A 1 54  ? -4.517  -66.054  -5.810  1.00 32.53  ? 96  TYR A CB  1 
ATOM   425  C  CG  . TYR A 1 54  ? -5.476  -67.216  -5.686  1.00 40.74  ? 96  TYR A CG  1 
ATOM   426  C  CD1 . TYR A 1 54  ? -6.287  -67.355  -4.567  1.00 32.89  ? 96  TYR A CD1 1 
ATOM   427  C  CD2 . TYR A 1 54  ? -5.560  -68.182  -6.680  1.00 39.09  ? 96  TYR A CD2 1 
ATOM   428  C  CE1 . TYR A 1 54  ? -7.162  -68.416  -4.446  1.00 34.10  ? 96  TYR A CE1 1 
ATOM   429  C  CE2 . TYR A 1 54  ? -6.431  -69.249  -6.568  1.00 37.29  ? 96  TYR A CE2 1 
ATOM   430  C  CZ  . TYR A 1 54  ? -7.229  -69.360  -5.449  1.00 28.22  ? 96  TYR A CZ  1 
ATOM   431  O  OH  . TYR A 1 54  ? -8.098  -70.421  -5.335  1.00 32.07  ? 96  TYR A OH  1 
ATOM   432  N  N   . SER A 1 55  ? -5.773  -63.168  -4.413  1.00 27.78  ? 97  SER A N   1 
ATOM   433  C  CA  . SER A 1 55  ? -5.552  -62.097  -3.447  1.00 29.83  ? 97  SER A CA  1 
ATOM   434  C  C   . SER A 1 55  ? -6.343  -62.375  -2.174  1.00 31.54  ? 97  SER A C   1 
ATOM   435  O  O   . SER A 1 55  ? -7.108  -61.539  -1.692  1.00 30.29  ? 97  SER A O   1 
ATOM   436  C  CB  . SER A 1 55  ? -5.922  -60.742  -4.044  1.00 24.58  ? 97  SER A CB  1 
ATOM   437  O  OG  . SER A 1 55  ? -7.274  -60.727  -4.468  1.00 35.01  ? 97  SER A OG  1 
ATOM   438  N  N   . GLU A 1 56  ? -6.160  -63.574  -1.621  1.00 37.95  ? 98  GLU A N   1 
ATOM   439  C  CA  . GLU A 1 56  ? -6.807  -63.932  -0.366  1.00 30.67  ? 98  GLU A CA  1 
ATOM   440  C  C   . GLU A 1 56  ? -6.429  -62.942  0.727   1.00 34.88  ? 98  GLU A C   1 
ATOM   441  O  O   . GLU A 1 56  ? -5.257  -62.592  0.891   1.00 32.57  ? 98  GLU A O   1 
ATOM   442  C  CB  . GLU A 1 56  ? -6.415  -65.352  0.043   1.00 36.09  ? 98  GLU A CB  1 
ATOM   443  C  CG  . GLU A 1 56  ? -7.073  -66.444  -0.784  1.00 35.88  ? 98  GLU A CG  1 
ATOM   444  C  CD  . GLU A 1 56  ? -6.499  -67.816  -0.493  1.00 38.85  ? 98  GLU A CD  1 
ATOM   445  O  OE1 . GLU A 1 56  ? -5.277  -67.913  -0.256  1.00 58.48  ? 98  GLU A OE1 1 
ATOM   446  O  OE2 . GLU A 1 56  ? -7.270  -68.798  -0.496  1.00 43.75  ? 98  GLU A OE2 1 
ATOM   447  N  N   . GLY A 1 57  ? -7.432  -62.487  1.471   1.00 33.24  ? 99  GLY A N   1 
ATOM   448  C  CA  . GLY A 1 57  ? -7.223  -61.468  2.477   1.00 28.86  ? 99  GLY A CA  1 
ATOM   449  C  C   . GLY A 1 57  ? -7.925  -60.173  2.126   1.00 35.00  ? 99  GLY A C   1 
ATOM   450  O  O   . GLY A 1 57  ? -8.945  -60.182  1.431   1.00 35.10  ? 99  GLY A O   1 
ATOM   451  N  N   . TYR A 1 58  ? -7.386  -59.056  2.592   1.00 28.37  ? 100 TYR A N   1 
ATOM   452  C  CA  . TYR A 1 58  ? -7.977  -57.744  2.388   1.00 40.40  ? 100 TYR A CA  1 
ATOM   453  C  C   . TYR A 1 58  ? -6.866  -56.756  2.070   1.00 33.22  ? 100 TYR A C   1 
ATOM   454  O  O   . TYR A 1 58  ? -5.688  -57.048  2.305   1.00 43.55  ? 100 TYR A O   1 
ATOM   455  C  CB  . TYR A 1 58  ? -8.776  -57.308  3.625   1.00 30.17  ? 100 TYR A CB  1 
ATOM   456  C  CG  . TYR A 1 58  ? -10.014 -58.149  3.839   1.00 38.32  ? 100 TYR A CG  1 
ATOM   457  C  CD1 . TYR A 1 58  ? -11.184 -57.884  3.139   1.00 34.83  ? 100 TYR A CD1 1 
ATOM   458  C  CD2 . TYR A 1 58  ? -10.008 -59.221  4.724   1.00 25.24  ? 100 TYR A CD2 1 
ATOM   459  C  CE1 . TYR A 1 58  ? -12.316 -58.653  3.321   1.00 32.15  ? 100 TYR A CE1 1 
ATOM   460  C  CE2 . TYR A 1 58  ? -11.138 -59.997  4.914   1.00 29.70  ? 100 TYR A CE2 1 
ATOM   461  C  CZ  . TYR A 1 58  ? -12.288 -59.707  4.208   1.00 34.61  ? 100 TYR A CZ  1 
ATOM   462  O  OH  . TYR A 1 58  ? -13.418 -60.472  4.388   1.00 35.45  ? 100 TYR A OH  1 
ATOM   463  N  N   . PRO A 1 59  ? -7.203  -55.595  1.504   1.00 35.53  ? 101 PRO A N   1 
ATOM   464  C  CA  . PRO A 1 59  ? -6.166  -54.617  1.146   1.00 38.33  ? 101 PRO A CA  1 
ATOM   465  C  C   . PRO A 1 59  ? -5.250  -54.293  2.318   1.00 32.17  ? 101 PRO A C   1 
ATOM   466  O  O   . PRO A 1 59  ? -5.702  -53.920  3.403   1.00 40.45  ? 101 PRO A O   1 
ATOM   467  C  CB  . PRO A 1 59  ? -6.976  -53.394  0.710   1.00 33.74  ? 101 PRO A CB  1 
ATOM   468  C  CG  . PRO A 1 59  ? -8.232  -53.965  0.175   1.00 35.63  ? 101 PRO A CG  1 
ATOM   469  C  CD  . PRO A 1 59  ? -8.533  -55.171  1.027   1.00 36.10  ? 101 PRO A CD  1 
ATOM   470  N  N   . GLY A 1 60  ? -3.946  -54.442  2.088   1.00 40.59  ? 102 GLY A N   1 
ATOM   471  C  CA  . GLY A 1 60  ? -2.951  -54.268  3.118   1.00 44.60  ? 102 GLY A CA  1 
ATOM   472  C  C   . GLY A 1 60  ? -2.680  -55.499  3.957   1.00 43.33  ? 102 GLY A C   1 
ATOM   473  O  O   . GLY A 1 60  ? -1.617  -55.584  4.581   1.00 62.94  ? 102 GLY A O   1 
ATOM   474  N  N   . LYS A 1 61  ? -3.608  -56.457  3.987   1.00 43.19  ? 103 LYS A N   1 
ATOM   475  C  CA  . LYS A 1 61  ? -3.469  -57.679  4.775   1.00 43.47  ? 103 LYS A CA  1 
ATOM   476  C  C   . LYS A 1 61  ? -3.695  -58.893  3.870   1.00 37.83  ? 103 LYS A C   1 
ATOM   477  O  O   . LYS A 1 61  ? -4.638  -59.665  4.044   1.00 50.27  ? 103 LYS A O   1 
ATOM   478  C  CB  . LYS A 1 61  ? -4.442  -57.683  5.953   1.00 47.14  ? 103 LYS A CB  1 
ATOM   479  C  CG  . LYS A 1 61  ? -4.319  -56.475  6.867   1.00 62.07  ? 103 LYS A CG  1 
ATOM   480  C  CD  . LYS A 1 61  ? -5.658  -55.774  7.035   1.00 67.57  ? 103 LYS A CD  1 
ATOM   481  C  CE  . LYS A 1 61  ? -6.711  -56.714  7.601   1.00 84.61  ? 103 LYS A CE  1 
ATOM   482  N  NZ  . LYS A 1 61  ? -8.041  -56.051  7.714   1.00 72.41  ? 103 LYS A NZ  1 
ATOM   483  N  N   . ARG A 1 62  ? -2.816  -59.058  2.887   1.00 38.75  ? 104 ARG A N   1 
ATOM   484  C  CA  . ARG A 1 62  ? -2.918  -60.138  1.917   1.00 39.84  ? 104 ARG A CA  1 
ATOM   485  C  C   . ARG A 1 62  ? -1.993  -61.289  2.294   1.00 38.28  ? 104 ARG A C   1 
ATOM   486  O  O   . ARG A 1 62  ? -0.929  -61.088  2.886   1.00 50.09  ? 104 ARG A O   1 
ATOM   487  C  CB  . ARG A 1 62  ? -2.570  -59.646  0.510   1.00 30.74  ? 104 ARG A CB  1 
ATOM   488  C  CG  . ARG A 1 62  ? -3.403  -58.472  0.025   1.00 36.32  ? 104 ARG A CG  1 
ATOM   489  C  CD  . ARG A 1 62  ? -4.817  -58.890  -0.344  1.00 31.46  ? 104 ARG A CD  1 
ATOM   490  N  NE  . ARG A 1 62  ? -5.538  -57.803  -0.996  1.00 37.55  ? 104 ARG A NE  1 
ATOM   491  C  CZ  . ARG A 1 62  ? -6.809  -57.862  -1.372  1.00 34.53  ? 104 ARG A CZ  1 
ATOM   492  N  NH1 . ARG A 1 62  ? -7.540  -58.945  -1.169  1.00 33.30  ? 104 ARG A NH1 1 
ATOM   493  N  NH2 . ARG A 1 62  ? -7.359  -56.806  -1.963  1.00 36.23  ? 104 ARG A NH2 1 
ATOM   494  N  N   . TYR A 1 63  ? -2.412  -62.506  1.942   1.00 46.66  ? 105 TYR A N   1 
ATOM   495  C  CA  . TYR A 1 63  ? -1.536  -63.662  2.106   1.00 47.03  ? 105 TYR A CA  1 
ATOM   496  C  C   . TYR A 1 63  ? -0.393  -63.623  1.099   1.00 56.63  ? 105 TYR A C   1 
ATOM   497  O  O   . TYR A 1 63  ? 0.780   -63.755  1.469   1.00 58.71  ? 105 TYR A O   1 
ATOM   498  C  CB  . TYR A 1 63  ? -2.330  -64.961  1.952   1.00 57.09  ? 105 TYR A CB  1 
ATOM   499  C  CG  . TYR A 1 63  ? -3.165  -65.354  3.153   1.00 56.83  ? 105 TYR A CG  1 
ATOM   500  C  CD1 . TYR A 1 63  ? -3.457  -64.440  4.158   1.00 60.55  ? 105 TYR A CD1 1 
ATOM   501  C  CD2 . TYR A 1 63  ? -3.651  -66.649  3.284   1.00 70.34  ? 105 TYR A CD2 1 
ATOM   502  C  CE1 . TYR A 1 63  ? -4.219  -64.803  5.254   1.00 69.48  ? 105 TYR A CE1 1 
ATOM   503  C  CE2 . TYR A 1 63  ? -4.411  -67.022  4.377   1.00 86.48  ? 105 TYR A CE2 1 
ATOM   504  C  CZ  . TYR A 1 63  ? -4.692  -66.095  5.359   1.00 87.77  ? 105 TYR A CZ  1 
ATOM   505  O  OH  . TYR A 1 63  ? -5.448  -66.462  6.448   1.00 89.83  ? 105 TYR A OH  1 
ATOM   506  N  N   A TYR A 1 64  ? -0.717  -63.446  -0.180  0.49 57.62  ? 106 TYR A N   1 
ATOM   507  N  N   B TYR A 1 64  ? -0.714  -63.438  -0.176  0.51 57.62  ? 106 TYR A N   1 
ATOM   508  C  CA  A TYR A 1 64  ? 0.281   -63.410  -1.234  0.49 56.99  ? 106 TYR A CA  1 
ATOM   509  C  CA  B TYR A 1 64  ? 0.292   -63.407  -1.224  0.51 56.99  ? 106 TYR A CA  1 
ATOM   510  C  C   A TYR A 1 64  ? 0.825   -61.994  -1.406  0.49 54.95  ? 106 TYR A C   1 
ATOM   511  C  C   B TYR A 1 64  ? 0.712   -61.971  -1.525  0.51 54.96  ? 106 TYR A C   1 
ATOM   512  O  O   A TYR A 1 64  ? 0.432   -61.054  -0.710  0.49 51.15  ? 106 TYR A O   1 
ATOM   513  O  O   B TYR A 1 64  ? 0.129   -61.003  -1.032  0.51 49.46  ? 106 TYR A O   1 
ATOM   514  C  CB  A TYR A 1 64  ? -0.307  -63.912  -2.553  0.49 53.32  ? 106 TYR A CB  1 
ATOM   515  C  CB  B TYR A 1 64  ? -0.232  -64.084  -2.489  0.51 53.46  ? 106 TYR A CB  1 
ATOM   516  C  CG  A TYR A 1 64  ? -1.171  -65.148  -2.442  0.49 62.39  ? 106 TYR A CG  1 
ATOM   517  C  CG  B TYR A 1 64  ? -0.996  -65.360  -2.225  0.51 62.95  ? 106 TYR A CG  1 
ATOM   518  C  CD1 A TYR A 1 64  ? -0.606  -66.417  -2.423  0.49 64.36  ? 106 TYR A CD1 1 
ATOM   519  C  CD1 B TYR A 1 64  ? -0.340  -66.515  -1.820  0.51 61.66  ? 106 TYR A CD1 1 
ATOM   520  C  CD2 A TYR A 1 64  ? -2.555  -65.046  -2.377  0.49 58.88  ? 106 TYR A CD2 1 
ATOM   521  C  CD2 B TYR A 1 64  ? -2.375  -65.410  -2.385  0.51 60.76  ? 106 TYR A CD2 1 
ATOM   522  C  CE1 A TYR A 1 64  ? -1.397  -67.549  -2.329  0.49 67.63  ? 106 TYR A CE1 1 
ATOM   523  C  CE1 B TYR A 1 64  ? -1.037  -67.685  -1.578  0.51 67.40  ? 106 TYR A CE1 1 
ATOM   524  C  CE2 A TYR A 1 64  ? -3.352  -66.169  -2.282  0.49 58.53  ? 106 TYR A CE2 1 
ATOM   525  C  CE2 B TYR A 1 64  ? -3.080  -66.574  -2.147  0.51 62.82  ? 106 TYR A CE2 1 
ATOM   526  C  CZ  A TYR A 1 64  ? -2.769  -67.418  -2.259  0.49 70.87  ? 106 TYR A CZ  1 
ATOM   527  C  CZ  B TYR A 1 64  ? -2.407  -67.708  -1.744  0.51 73.06  ? 106 TYR A CZ  1 
ATOM   528  O  OH  A TYR A 1 64  ? -3.563  -68.539  -2.166  0.49 70.13  ? 106 TYR A OH  1 
ATOM   529  O  OH  B TYR A 1 64  ? -3.107  -68.869  -1.506  0.51 73.72  ? 106 TYR A OH  1 
ATOM   530  N  N   . GLY A 1 65  ? 1.748   -61.841  -2.356  1.00 57.54  ? 107 GLY A N   1 
ATOM   531  C  CA  . GLY A 1 65  ? 2.260   -60.553  -2.755  1.00 38.04  ? 107 GLY A CA  1 
ATOM   532  C  C   . GLY A 1 65  ? 1.842   -60.195  -4.173  1.00 42.34  ? 107 GLY A C   1 
ATOM   533  O  O   . GLY A 1 65  ? 1.104   -60.913  -4.844  1.00 42.20  ? 107 GLY A O   1 
ATOM   534  N  N   . GLY A 1 66  ? 2.344   -59.052  -4.627  1.00 47.82  ? 108 GLY A N   1 
ATOM   535  C  CA  . GLY A 1 66  ? 1.991   -58.561  -5.947  1.00 48.20  ? 108 GLY A CA  1 
ATOM   536  C  C   . GLY A 1 66  ? 0.533   -58.179  -6.081  1.00 45.19  ? 108 GLY A C   1 
ATOM   537  O  O   . GLY A 1 66  ? -0.073  -58.417  -7.134  1.00 32.83  ? 108 GLY A O   1 
ATOM   538  N  N   . ALA A 1 67  ? -0.050  -57.595  -5.033  1.00 42.34  ? 109 ALA A N   1 
ATOM   539  C  CA  . ALA A 1 67  ? -1.452  -57.202  -5.030  1.00 37.65  ? 109 ALA A CA  1 
ATOM   540  C  C   . ALA A 1 67  ? -1.630  -55.690  -4.982  1.00 39.13  ? 109 ALA A C   1 
ATOM   541  O  O   . ALA A 1 67  ? -2.682  -55.209  -4.551  1.00 45.70  ? 109 ALA A O   1 
ATOM   542  C  CB  . ALA A 1 67  ? -2.183  -57.858  -3.858  1.00 29.41  ? 109 ALA A CB  1 
ATOM   543  N  N   . GLU A 1 68  ? -0.621  -54.930  -5.419  1.00 38.38  ? 110 GLU A N   1 
ATOM   544  C  CA  . GLU A 1 68  ? -0.705  -53.475  -5.335  1.00 40.34  ? 110 GLU A CA  1 
ATOM   545  C  C   . GLU A 1 68  ? -1.840  -52.931  -6.196  1.00 32.23  ? 110 GLU A C   1 
ATOM   546  O  O   . GLU A 1 68  ? -2.548  -52.004  -5.786  1.00 46.41  ? 110 GLU A O   1 
ATOM   547  C  CB  . GLU A 1 68  ? 0.629   -52.841  -5.736  1.00 40.51  ? 110 GLU A CB  1 
ATOM   548  C  CG  . GLU A 1 68  ? 1.214   -53.344  -7.049  1.00 52.07  ? 110 GLU A CG  1 
ATOM   549  C  CD  . GLU A 1 68  ? 2.166   -54.509  -6.858  1.00 75.68  ? 110 GLU A CD  1 
ATOM   550  O  OE1 . GLU A 1 68  ? 2.056   -55.212  -5.830  1.00 60.95  ? 110 GLU A OE1 1 
ATOM   551  O  OE2 . GLU A 1 68  ? 3.034   -54.715  -7.733  1.00 80.46  ? 110 GLU A OE2 1 
ATOM   552  N  N   . VAL A 1 69  ? -2.033  -53.497  -7.388  1.00 28.75  ? 111 VAL A N   1 
ATOM   553  C  CA  . VAL A 1 69  ? -3.122  -53.046  -8.248  1.00 40.35  ? 111 VAL A CA  1 
ATOM   554  C  C   . VAL A 1 69  ? -4.459  -53.579  -7.749  1.00 38.41  ? 111 VAL A C   1 
ATOM   555  O  O   . VAL A 1 69  ? -5.463  -52.859  -7.744  1.00 34.58  ? 111 VAL A O   1 
ATOM   556  C  CB  . VAL A 1 69  ? -2.857  -53.459  -9.706  1.00 38.02  ? 111 VAL A CB  1 
ATOM   557  C  CG1 . VAL A 1 69  ? -3.879  -52.815  -10.628 1.00 39.09  ? 111 VAL A CG1 1 
ATOM   558  C  CG2 . VAL A 1 69  ? -1.442  -53.082  -10.117 1.00 36.97  ? 111 VAL A CG2 1 
ATOM   559  N  N   . VAL A 1 70  ? -4.494  -54.845  -7.324  1.00 33.08  ? 112 VAL A N   1 
ATOM   560  C  CA  . VAL A 1 70  ? -5.736  -55.438  -6.832  1.00 35.03  ? 112 VAL A CA  1 
ATOM   561  C  C   . VAL A 1 70  ? -6.206  -54.725  -5.570  1.00 34.52  ? 112 VAL A C   1 
ATOM   562  O  O   . VAL A 1 70  ? -7.410  -54.530  -5.360  1.00 32.98  ? 112 VAL A O   1 
ATOM   563  C  CB  . VAL A 1 70  ? -5.545  -56.949  -6.601  1.00 35.52  ? 112 VAL A CB  1 
ATOM   564  C  CG1 . VAL A 1 70  ? -6.631  -57.500  -5.693  1.00 49.45  ? 112 VAL A CG1 1 
ATOM   565  C  CG2 . VAL A 1 70  ? -5.544  -57.685  -7.931  1.00 30.59  ? 112 VAL A CG2 1 
ATOM   566  N  N   . ASP A 1 71  ? -5.265  -54.316  -4.715  1.00 39.32  ? 113 ASP A N   1 
ATOM   567  C  CA  . ASP A 1 71  ? -5.634  -53.569  -3.516  1.00 37.21  ? 113 ASP A CA  1 
ATOM   568  C  C   . ASP A 1 71  ? -6.313  -52.253  -3.874  1.00 30.88  ? 113 ASP A C   1 
ATOM   569  O  O   . ASP A 1 71  ? -7.282  -51.851  -3.221  1.00 30.77  ? 113 ASP A O   1 
ATOM   570  C  CB  . ASP A 1 71  ? -4.401  -53.316  -2.649  1.00 20.91  ? 113 ASP A CB  1 
ATOM   571  C  CG  . ASP A 1 71  ? -3.957  -54.553  -1.896  1.00 29.47  ? 113 ASP A CG  1 
ATOM   572  O  OD1 . ASP A 1 71  ? -4.546  -55.630  -2.123  1.00 37.70  ? 113 ASP A OD1 1 
ATOM   573  O  OD2 . ASP A 1 71  ? -3.022  -54.448  -1.074  1.00 44.92  ? 113 ASP A OD2 1 
ATOM   574  N  N   . GLU A 1 72  ? -5.822  -51.571  -4.911  1.00 31.35  ? 114 GLU A N   1 
ATOM   575  C  CA  . GLU A 1 72  ? -6.448  -50.321  -5.330  1.00 31.14  ? 114 GLU A CA  1 
ATOM   576  C  C   . GLU A 1 72  ? -7.850  -50.556  -5.875  1.00 35.89  ? 114 GLU A C   1 
ATOM   577  O  O   . GLU A 1 72  ? -8.763  -49.766  -5.611  1.00 35.66  ? 114 GLU A O   1 
ATOM   578  C  CB  . GLU A 1 72  ? -5.584  -49.617  -6.376  1.00 35.89  ? 114 GLU A CB  1 
ATOM   579  C  CG  . GLU A 1 72  ? -4.380  -48.882  -5.813  1.00 51.05  ? 114 GLU A CG  1 
ATOM   580  C  CD  . GLU A 1 72  ? -3.897  -47.775  -6.732  1.00 69.07  ? 114 GLU A CD  1 
ATOM   581  O  OE1 . GLU A 1 72  ? -4.736  -46.965  -7.182  1.00 68.17  ? 114 GLU A OE1 1 
ATOM   582  O  OE2 . GLU A 1 72  ? -2.681  -47.718  -7.010  1.00 74.04  ? 114 GLU A OE2 1 
ATOM   583  N  N   . ILE A 1 73  ? -8.040  -51.634  -6.638  1.00 27.45  ? 115 ILE A N   1 
ATOM   584  C  CA  . ILE A 1 73  ? -9.347  -51.910  -7.228  1.00 32.29  ? 115 ILE A CA  1 
ATOM   585  C  C   . ILE A 1 73  ? -10.371 -52.215  -6.142  1.00 40.87  ? 115 ILE A C   1 
ATOM   586  O  O   . ILE A 1 73  ? -11.501 -51.712  -6.175  1.00 39.27  ? 115 ILE A O   1 
ATOM   587  C  CB  . ILE A 1 73  ? -9.242  -53.057  -8.250  1.00 31.13  ? 115 ILE A CB  1 
ATOM   588  C  CG1 . ILE A 1 73  ? -8.293  -52.671  -9.386  1.00 31.58  ? 115 ILE A CG1 1 
ATOM   589  C  CG2 . ILE A 1 73  ? -10.615 -53.414  -8.801  1.00 25.97  ? 115 ILE A CG2 1 
ATOM   590  C  CD1 . ILE A 1 73  ? -8.118  -53.752  -10.429 1.00 24.21  ? 115 ILE A CD1 1 
ATOM   591  N  N   . GLU A 1 74  ? -9.994  -53.037  -5.159  1.00 32.38  ? 116 GLU A N   1 
ATOM   592  C  CA  . GLU A 1 74  ? -10.919 -53.356  -4.076  1.00 31.21  ? 116 GLU A CA  1 
ATOM   593  C  C   . GLU A 1 74  ? -11.201 -52.134  -3.210  1.00 36.59  ? 116 GLU A C   1 
ATOM   594  O  O   . GLU A 1 74  ? -12.347 -51.906  -2.805  1.00 34.16  ? 116 GLU A O   1 
ATOM   595  C  CB  . GLU A 1 74  ? -10.369 -54.501  -3.227  1.00 24.60  ? 116 GLU A CB  1 
ATOM   596  C  CG  . GLU A 1 74  ? -11.270 -54.875  -2.061  1.00 29.03  ? 116 GLU A CG  1 
ATOM   597  C  CD  . GLU A 1 74  ? -10.915 -56.214  -1.446  1.00 35.44  ? 116 GLU A CD  1 
ATOM   598  O  OE1 . GLU A 1 74  ? -10.031 -56.907  -1.990  1.00 34.49  ? 116 GLU A OE1 1 
ATOM   599  O  OE2 . GLU A 1 74  ? -11.523 -56.574  -0.418  1.00 37.12  ? 116 GLU A OE2 1 
ATOM   600  N  N   . LEU A 1 75  ? -10.170 -51.338  -2.916  1.00 27.19  ? 117 LEU A N   1 
ATOM   601  C  CA  . LEU A 1 75  ? -10.384 -50.114  -2.149  1.00 32.13  ? 117 LEU A CA  1 
ATOM   602  C  C   . LEU A 1 75  ? -11.232 -49.119  -2.930  1.00 36.33  ? 117 LEU A C   1 
ATOM   603  O  O   . LEU A 1 75  ? -12.066 -48.413  -2.351  1.00 35.41  ? 117 LEU A O   1 
ATOM   604  C  CB  . LEU A 1 75  ? -9.042  -49.491  -1.761  1.00 28.10  ? 117 LEU A CB  1 
ATOM   605  C  CG  . LEU A 1 75  ? -8.255  -50.209  -0.663  1.00 30.81  ? 117 LEU A CG  1 
ATOM   606  C  CD1 . LEU A 1 75  ? -6.880  -49.583  -0.486  1.00 31.72  ? 117 LEU A CD1 1 
ATOM   607  C  CD2 . LEU A 1 75  ? -9.029  -50.191  0.645   1.00 30.32  ? 117 LEU A CD2 1 
ATOM   608  N  N   . LEU A 1 76  ? -11.037 -49.051  -4.250  1.00 38.87  ? 118 LEU A N   1 
ATOM   609  C  CA  . LEU A 1 76  ? -11.865 -48.177  -5.075  1.00 37.31  ? 118 LEU A CA  1 
ATOM   610  C  C   . LEU A 1 76  ? -13.312 -48.651  -5.096  1.00 31.74  ? 118 LEU A C   1 
ATOM   611  O  O   . LEU A 1 76  ? -14.239 -47.834  -5.064  1.00 33.32  ? 118 LEU A O   1 
ATOM   612  C  CB  . LEU A 1 76  ? -11.301 -48.106  -6.494  1.00 30.83  ? 118 LEU A CB  1 
ATOM   613  C  CG  . LEU A 1 76  ? -12.076 -47.258  -7.502  1.00 42.28  ? 118 LEU A CG  1 
ATOM   614  C  CD1 . LEU A 1 76  ? -12.208 -45.826  -7.008  1.00 38.89  ? 118 LEU A CD1 1 
ATOM   615  C  CD2 . LEU A 1 76  ? -11.399 -47.299  -8.862  1.00 33.71  ? 118 LEU A CD2 1 
ATOM   616  N  N   . CYS A 1 77  ? -13.525 -49.969  -5.149  1.00 32.56  ? 119 CYS A N   1 
ATOM   617  C  CA  . CYS A 1 77  ? -14.883 -50.499  -5.118  1.00 28.58  ? 119 CYS A CA  1 
ATOM   618  C  C   . CYS A 1 77  ? -15.559 -50.195  -3.786  1.00 26.47  ? 119 CYS A C   1 
ATOM   619  O  O   . CYS A 1 77  ? -16.769 -49.946  -3.737  1.00 32.30  ? 119 CYS A O   1 
ATOM   620  C  CB  . CYS A 1 77  ? -14.865 -52.004  -5.383  1.00 28.40  ? 119 CYS A CB  1 
ATOM   621  S  SG  . CYS A 1 77  ? -16.503 -52.751  -5.558  1.00 26.50  ? 119 CYS A SG  1 
ATOM   622  N  N   . GLN A 1 78  ? -14.791 -50.209  -2.694  1.00 27.60  ? 120 GLN A N   1 
ATOM   623  C  CA  . GLN A 1 78  ? -15.348 -49.855  -1.393  1.00 25.31  ? 120 GLN A CA  1 
ATOM   624  C  C   . GLN A 1 78  ? -15.730 -48.382  -1.337  1.00 31.96  ? 120 GLN A C   1 
ATOM   625  O  O   . GLN A 1 78  ? -16.798 -48.032  -0.820  1.00 31.68  ? 120 GLN A O   1 
ATOM   626  C  CB  . GLN A 1 78  ? -14.350 -50.192  -0.284  1.00 25.34  ? 120 GLN A CB  1 
ATOM   627  C  CG  . GLN A 1 78  ? -14.118 -51.681  -0.080  1.00 28.29  ? 120 GLN A CG  1 
ATOM   628  C  CD  . GLN A 1 78  ? -13.048 -51.964  0.956   1.00 28.53  ? 120 GLN A CD  1 
ATOM   629  O  OE1 . GLN A 1 78  ? -12.465 -51.042  1.528   1.00 38.71  ? 120 GLN A OE1 1 
ATOM   630  N  NE2 . GLN A 1 78  ? -12.782 -53.242  1.201   1.00 30.37  ? 120 GLN A NE2 1 
ATOM   631  N  N   . ARG A 1 79  ? -14.871 -47.503  -1.863  1.00 37.56  ? 121 ARG A N   1 
ATOM   632  C  CA  . ARG A 1 79  ? -15.185 -46.078  -1.874  1.00 36.71  ? 121 ARG A CA  1 
ATOM   633  C  C   . ARG A 1 79  ? -16.427 -45.792  -2.708  1.00 28.25  ? 121 ARG A C   1 
ATOM   634  O  O   . ARG A 1 79  ? -17.298 -45.020  -2.293  1.00 36.45  ? 121 ARG A O   1 
ATOM   635  C  CB  . ARG A 1 79  ? -13.997 -45.275  -2.404  1.00 35.63  ? 121 ARG A CB  1 
ATOM   636  C  CG  . ARG A 1 79  ? -13.175 -44.588  -1.328  1.00 44.57  ? 121 ARG A CG  1 
ATOM   637  C  CD  . ARG A 1 79  ? -12.260 -43.537  -1.933  1.00 63.70  ? 121 ARG A CD  1 
ATOM   638  N  NE  . ARG A 1 79  ? -11.415 -44.089  -2.986  1.00 76.56  ? 121 ARG A NE  1 
ATOM   639  C  CZ  . ARG A 1 79  ? -10.275 -44.730  -2.771  1.00 77.43  ? 121 ARG A CZ  1 
ATOM   640  N  NH1 . ARG A 1 79  ? -9.813  -44.930  -1.547  1.00 68.15  ? 121 ARG A NH1 1 
ATOM   641  N  NH2 . ARG A 1 79  ? -9.581  -45.185  -3.811  1.00 57.10  ? 121 ARG A NH2 1 
ATOM   642  N  N   . ARG A 1 80  ? -16.525 -46.405  -3.889  1.00 27.88  ? 122 ARG A N   1 
ATOM   643  C  CA  . ARG A 1 80  ? -17.683 -46.174  -4.745  1.00 29.56  ? 122 ARG A CA  1 
ATOM   644  C  C   . ARG A 1 80  ? -18.952 -46.769  -4.150  1.00 38.53  ? 122 ARG A C   1 
ATOM   645  O  O   . ARG A 1 80  ? -20.050 -46.259  -4.402  1.00 30.46  ? 122 ARG A O   1 
ATOM   646  C  CB  . ARG A 1 80  ? -17.427 -46.746  -6.139  1.00 31.82  ? 122 ARG A CB  1 
ATOM   647  C  CG  . ARG A 1 80  ? -16.304 -46.051  -6.892  1.00 32.21  ? 122 ARG A CG  1 
ATOM   648  C  CD  . ARG A 1 80  ? -16.109 -46.649  -8.274  1.00 24.34  ? 122 ARG A CD  1 
ATOM   649  N  NE  . ARG A 1 80  ? -15.206 -45.843  -9.086  1.00 31.66  ? 122 ARG A NE  1 
ATOM   650  C  CZ  . ARG A 1 80  ? -14.911 -46.097  -10.353 1.00 37.52  ? 122 ARG A CZ  1 
ATOM   651  N  NH1 . ARG A 1 80  ? -15.423 -47.139  -10.986 1.00 34.15  ? 122 ARG A NH1 1 
ATOM   652  N  NH2 . ARG A 1 80  ? -14.082 -45.284  -11.002 1.00 42.75  ? 122 ARG A NH2 1 
ATOM   653  N  N   . ALA A 1 81  ? -18.825 -47.841  -3.363  1.00 30.56  ? 123 ALA A N   1 
ATOM   654  C  CA  . ALA A 1 81  ? -19.998 -48.438  -2.732  1.00 29.77  ? 123 ALA A CA  1 
ATOM   655  C  C   . ALA A 1 81  ? -20.592 -47.510  -1.681  1.00 35.61  ? 123 ALA A C   1 
ATOM   656  O  O   . ALA A 1 81  ? -21.818 -47.403  -1.560  1.00 33.63  ? 123 ALA A O   1 
ATOM   657  C  CB  . ALA A 1 81  ? -19.636 -49.788  -2.115  1.00 30.22  ? 123 ALA A CB  1 
ATOM   658  N  N   . LEU A 1 82  ? -19.739 -46.829  -0.911  1.00 28.98  ? 124 LEU A N   1 
ATOM   659  C  CA  . LEU A 1 82  ? -20.238 -45.888  0.086   1.00 31.55  ? 124 LEU A CA  1 
ATOM   660  C  C   . LEU A 1 82  ? -20.777 -44.620  -0.563  1.00 36.59  ? 124 LEU A C   1 
ATOM   661  O  O   . LEU A 1 82  ? -21.749 -44.036  -0.068  1.00 39.76  ? 124 LEU A O   1 
ATOM   662  C  CB  . LEU A 1 82  ? -19.134 -45.547  1.088   1.00 26.71  ? 124 LEU A CB  1 
ATOM   663  C  CG  . LEU A 1 82  ? -18.571 -46.713  1.904   1.00 33.66  ? 124 LEU A CG  1 
ATOM   664  C  CD1 . LEU A 1 82  ? -17.459 -46.246  2.833   1.00 37.61  ? 124 LEU A CD1 1 
ATOM   665  C  CD2 . LEU A 1 82  ? -19.678 -47.398  2.690   1.00 29.98  ? 124 LEU A CD2 1 
ATOM   666  N  N   . GLU A 1 83  ? -20.166 -44.181  -1.665  1.00 33.94  ? 125 GLU A N   1 
ATOM   667  C  CA  . GLU A 1 83  ? -20.646 -42.986  -2.351  1.00 32.86  ? 125 GLU A CA  1 
ATOM   668  C  C   . GLU A 1 83  ? -22.006 -43.222  -2.995  1.00 35.51  ? 125 GLU A C   1 
ATOM   669  O  O   . GLU A 1 83  ? -22.866 -42.333  -2.981  1.00 36.40  ? 125 GLU A O   1 
ATOM   670  C  CB  . GLU A 1 83  ? -19.631 -42.537  -3.402  1.00 28.97  ? 125 GLU A CB  1 
ATOM   671  C  CG  . GLU A 1 83  ? -18.457 -41.750  -2.844  1.00 53.16  ? 125 GLU A CG  1 
ATOM   672  C  CD  . GLU A 1 83  ? -17.348 -41.562  -3.862  1.00 64.35  ? 125 GLU A CD  1 
ATOM   673  O  OE1 . GLU A 1 83  ? -17.470 -42.100  -4.983  1.00 59.70  ? 125 GLU A OE1 1 
ATOM   674  O  OE2 . GLU A 1 83  ? -16.352 -40.880  -3.541  1.00 77.63  ? 125 GLU A OE2 1 
ATOM   675  N  N   . ALA A 1 84  ? -22.219 -44.411  -3.565  1.00 29.54  ? 126 ALA A N   1 
ATOM   676  C  CA  . ALA A 1 84  ? -23.466 -44.683  -4.273  1.00 29.35  ? 126 ALA A CA  1 
ATOM   677  C  C   . ALA A 1 84  ? -24.669 -44.637  -3.342  1.00 33.36  ? 126 ALA A C   1 
ATOM   678  O  O   . ALA A 1 84  ? -25.780 -44.316  -3.780  1.00 42.77  ? 126 ALA A O   1 
ATOM   679  C  CB  . ALA A 1 84  ? -23.389 -46.040  -4.972  1.00 32.23  ? 126 ALA A CB  1 
ATOM   680  N  N   . PHE A 1 85  ? -24.475 -44.952  -2.064  1.00 26.69  ? 127 PHE A N   1 
ATOM   681  C  CA  . PHE A 1 85  ? -25.555 -44.942  -1.088  1.00 32.24  ? 127 PHE A CA  1 
ATOM   682  C  C   . PHE A 1 85  ? -25.405 -43.821  -0.069  1.00 39.64  ? 127 PHE A C   1 
ATOM   683  O  O   . PHE A 1 85  ? -26.094 -43.832  0.958   1.00 42.58  ? 127 PHE A O   1 
ATOM   684  C  CB  . PHE A 1 85  ? -25.646 -46.304  -0.396  1.00 31.74  ? 127 PHE A CB  1 
ATOM   685  C  CG  . PHE A 1 85  ? -25.974 -47.430  -1.337  1.00 31.18  ? 127 PHE A CG  1 
ATOM   686  C  CD1 . PHE A 1 85  ? -27.282 -47.661  -1.729  1.00 20.31  ? 127 PHE A CD1 1 
ATOM   687  C  CD2 . PHE A 1 85  ? -24.974 -48.243  -1.848  1.00 31.32  ? 127 PHE A CD2 1 
ATOM   688  C  CE1 . PHE A 1 85  ? -27.590 -48.686  -2.604  1.00 27.92  ? 127 PHE A CE1 1 
ATOM   689  C  CE2 . PHE A 1 85  ? -25.276 -49.271  -2.722  1.00 26.99  ? 127 PHE A CE2 1 
ATOM   690  C  CZ  . PHE A 1 85  ? -26.586 -49.493  -3.100  1.00 29.17  ? 127 PHE A CZ  1 
ATOM   691  N  N   . ASP A 1 86  ? -24.521 -42.855  -0.332  1.00 36.69  ? 128 ASP A N   1 
ATOM   692  C  CA  . ASP A 1 86  ? -24.398 -41.635  0.466   1.00 38.72  ? 128 ASP A CA  1 
ATOM   693  C  C   . ASP A 1 86  ? -24.135 -41.956  1.938   1.00 33.95  ? 128 ASP A C   1 
ATOM   694  O  O   . ASP A 1 86  ? -24.815 -41.463  2.840   1.00 38.16  ? 128 ASP A O   1 
ATOM   695  C  CB  . ASP A 1 86  ? -25.641 -40.755  0.302   1.00 45.11  ? 128 ASP A CB  1 
ATOM   696  C  CG  . ASP A 1 86  ? -25.385 -39.308  0.674   1.00 60.33  ? 128 ASP A CG  1 
ATOM   697  O  OD1 . ASP A 1 86  ? -24.369 -38.746  0.215   1.00 51.56  ? 128 ASP A OD1 1 
ATOM   698  O  OD2 . ASP A 1 86  ? -26.207 -38.729  1.415   1.00 81.30  ? 128 ASP A OD2 1 
ATOM   699  N  N   . LEU A 1 87  ? -23.127 -42.789  2.175   1.00 33.44  ? 129 LEU A N   1 
ATOM   700  C  CA  . LEU A 1 87  ? -22.795 -43.259  3.509   1.00 29.61  ? 129 LEU A CA  1 
ATOM   701  C  C   . LEU A 1 87  ? -21.539 -42.567  4.022   1.00 32.12  ? 129 LEU A C   1 
ATOM   702  O  O   . LEU A 1 87  ? -20.627 -42.246  3.255   1.00 34.40  ? 129 LEU A O   1 
ATOM   703  C  CB  . LEU A 1 87  ? -22.591 -44.777  3.520   1.00 32.33  ? 129 LEU A CB  1 
ATOM   704  C  CG  . LEU A 1 87  ? -23.782 -45.607  3.038   1.00 32.48  ? 129 LEU A CG  1 
ATOM   705  C  CD1 . LEU A 1 87  ? -23.454 -47.089  3.082   1.00 24.96  ? 129 LEU A CD1 1 
ATOM   706  C  CD2 . LEU A 1 87  ? -25.021 -45.300  3.866   1.00 28.61  ? 129 LEU A CD2 1 
ATOM   707  N  N   . ASP A 1 88  ? -21.506 -42.339  5.329   1.00 31.64  ? 130 ASP A N   1 
ATOM   708  C  CA  . ASP A 1 88  ? -20.339 -41.749  5.970   1.00 37.80  ? 130 ASP A CA  1 
ATOM   709  C  C   . ASP A 1 88  ? -19.325 -42.845  6.275   1.00 39.45  ? 130 ASP A C   1 
ATOM   710  O  O   . ASP A 1 88  ? -19.651 -43.787  7.005   1.00 39.56  ? 130 ASP A O   1 
ATOM   711  C  CB  . ASP A 1 88  ? -20.748 -41.030  7.253   1.00 54.71  ? 130 ASP A CB  1 
ATOM   712  C  CG  . ASP A 1 88  ? -19.616 -40.223  7.868   1.00 50.81  ? 130 ASP A CG  1 
ATOM   713  O  OD1 . ASP A 1 88  ? -18.509 -40.189  7.290   1.00 49.63  ? 130 ASP A OD1 1 
ATOM   714  O  OD2 . ASP A 1 88  ? -19.838 -39.614  8.936   1.00 64.79  ? 130 ASP A OD2 1 
ATOM   715  N  N   . PRO A 1 89  ? -18.104 -42.772  5.737   1.00 39.12  ? 131 PRO A N   1 
ATOM   716  C  CA  . PRO A 1 89  ? -17.104 -43.808  6.048   1.00 38.17  ? 131 PRO A CA  1 
ATOM   717  C  C   . PRO A 1 89  ? -16.789 -43.931  7.530   1.00 37.87  ? 131 PRO A C   1 
ATOM   718  O  O   . PRO A 1 89  ? -16.278 -44.976  7.953   1.00 42.45  ? 131 PRO A O   1 
ATOM   719  C  CB  . PRO A 1 89  ? -15.874 -43.359  5.248   1.00 31.48  ? 131 PRO A CB  1 
ATOM   720  C  CG  . PRO A 1 89  ? -16.432 -42.536  4.135   1.00 36.82  ? 131 PRO A CG  1 
ATOM   721  C  CD  . PRO A 1 89  ? -17.625 -41.830  4.711   1.00 37.74  ? 131 PRO A CD  1 
ATOM   722  N  N   . ALA A 1 90  ? -17.074 -42.904  8.333   1.00 43.44  ? 132 ALA A N   1 
ATOM   723  C  CA  . ALA A 1 90  ? -16.874 -43.011  9.772   1.00 48.79  ? 132 ALA A CA  1 
ATOM   724  C  C   . ALA A 1 90  ? -17.946 -43.858  10.443  1.00 37.26  ? 132 ALA A C   1 
ATOM   725  O  O   . ALA A 1 90  ? -17.724 -44.351  11.554  1.00 52.02  ? 132 ALA A O   1 
ATOM   726  C  CB  . ALA A 1 90  ? -16.842 -41.619  10.406  1.00 44.69  ? 132 ALA A CB  1 
ATOM   727  N  N   . GLN A 1 91  ? -19.099 -44.039  9.796   1.00 37.92  ? 133 GLN A N   1 
ATOM   728  C  CA  . GLN A 1 91  ? -20.204 -44.790  10.371  1.00 46.62  ? 133 GLN A CA  1 
ATOM   729  C  C   . GLN A 1 91  ? -20.507 -46.091  9.646   1.00 36.94  ? 133 GLN A C   1 
ATOM   730  O  O   . GLN A 1 91  ? -21.191 -46.948  10.214  1.00 38.91  ? 133 GLN A O   1 
ATOM   731  C  CB  . GLN A 1 91  ? -21.480 -43.935  10.387  1.00 45.21  ? 133 GLN A CB  1 
ATOM   732  C  CG  . GLN A 1 91  ? -21.311 -42.563  11.020  1.00 57.20  ? 133 GLN A CG  1 
ATOM   733  C  CD  . GLN A 1 91  ? -22.569 -41.719  10.924  1.00 76.78  ? 133 GLN A CD  1 
ATOM   734  O  OE1 . GLN A 1 91  ? -23.653 -42.231  10.642  1.00 81.78  ? 133 GLN A OE1 1 
ATOM   735  N  NE2 . GLN A 1 91  ? -22.429 -40.418  11.154  1.00 68.62  ? 133 GLN A NE2 1 
ATOM   736  N  N   . TRP A 1 92  ? -20.020 -46.264  8.419   1.00 38.64  ? 134 TRP A N   1 
ATOM   737  C  CA  . TRP A 1 92  ? -20.365 -47.428  7.617   1.00 29.27  ? 134 TRP A CA  1 
ATOM   738  C  C   . TRP A 1 92  ? -19.129 -47.992  6.936   1.00 33.48  ? 134 TRP A C   1 
ATOM   739  O  O   . TRP A 1 92  ? -18.313 -47.247  6.385   1.00 41.91  ? 134 TRP A O   1 
ATOM   740  C  CB  . TRP A 1 92  ? -21.418 -47.084  6.554   1.00 26.57  ? 134 TRP A CB  1 
ATOM   741  C  CG  . TRP A 1 92  ? -22.801 -46.928  7.103   1.00 33.90  ? 134 TRP A CG  1 
ATOM   742  C  CD1 . TRP A 1 92  ? -23.412 -45.764  7.469   1.00 31.88  ? 134 TRP A CD1 1 
ATOM   743  C  CD2 . TRP A 1 92  ? -23.748 -47.974  7.351   1.00 31.26  ? 134 TRP A CD2 1 
ATOM   744  N  NE1 . TRP A 1 92  ? -24.681 -46.021  7.929   1.00 34.74  ? 134 TRP A NE1 1 
ATOM   745  C  CE2 . TRP A 1 92  ? -24.912 -47.370  7.866   1.00 38.52  ? 134 TRP A CE2 1 
ATOM   746  C  CE3 . TRP A 1 92  ? -23.726 -49.363  7.185   1.00 32.05  ? 134 TRP A CE3 1 
ATOM   747  C  CZ2 . TRP A 1 92  ? -26.041 -48.105  8.219   1.00 29.97  ? 134 TRP A CZ2 1 
ATOM   748  C  CZ3 . TRP A 1 92  ? -24.849 -50.091  7.537   1.00 33.74  ? 134 TRP A CZ3 1 
ATOM   749  C  CH2 . TRP A 1 92  ? -25.990 -49.461  8.047   1.00 25.63  ? 134 TRP A CH2 1 
ATOM   750  N  N   . GLY A 1 93  ? -19.006 -49.322  6.976   1.00 29.59  ? 135 GLY A N   1 
ATOM   751  C  CA  . GLY A 1 93  ? -18.020 -50.037  6.201   1.00 24.25  ? 135 GLY A CA  1 
ATOM   752  C  C   . GLY A 1 93  ? -18.712 -50.996  5.244   1.00 29.74  ? 135 GLY A C   1 
ATOM   753  O  O   . GLY A 1 93  ? -19.906 -51.291  5.377   1.00 28.17  ? 135 GLY A O   1 
ATOM   754  N  N   . VAL A 1 94  ? -17.948 -51.481  4.268   1.00 29.82  ? 136 VAL A N   1 
ATOM   755  C  CA  . VAL A 1 94  ? -18.489 -52.353  3.233   1.00 30.92  ? 136 VAL A CA  1 
ATOM   756  C  C   . VAL A 1 94  ? -17.474 -53.441  2.907   1.00 21.91  ? 136 VAL A C   1 
ATOM   757  O  O   . VAL A 1 94  ? -16.263 -53.197  2.888   1.00 36.91  ? 136 VAL A O   1 
ATOM   758  C  CB  . VAL A 1 94  ? -18.884 -51.555  1.970   1.00 26.58  ? 136 VAL A CB  1 
ATOM   759  C  CG1 . VAL A 1 94  ? -17.666 -50.900  1.333   1.00 26.34  ? 136 VAL A CG1 1 
ATOM   760  C  CG2 . VAL A 1 94  ? -19.613 -52.447  0.973   1.00 19.25  ? 136 VAL A CG2 1 
ATOM   761  N  N   . ASN A 1 95  ? -17.979 -54.652  2.673   1.00 22.39  ? 137 ASN A N   1 
ATOM   762  C  CA  . ASN A 1 95  ? -17.191 -55.791  2.218   1.00 24.54  ? 137 ASN A CA  1 
ATOM   763  C  C   . ASN A 1 95  ? -17.667 -56.152  0.817   1.00 22.25  ? 137 ASN A C   1 
ATOM   764  O  O   . ASN A 1 95  ? -18.855 -56.422  0.616   1.00 24.04  ? 137 ASN A O   1 
ATOM   765  C  CB  . ASN A 1 95  ? -17.344 -56.977  3.175   1.00 16.63  ? 137 ASN A CB  1 
ATOM   766  C  CG  . ASN A 1 95  ? -16.411 -58.127  2.844   1.00 28.79  ? 137 ASN A CG  1 
ATOM   767  O  OD1 . ASN A 1 95  ? -16.366 -58.607  1.710   1.00 29.98  ? 137 ASN A OD1 1 
ATOM   768  N  ND2 . ASN A 1 95  ? -15.661 -58.578  3.841   1.00 23.83  ? 137 ASN A ND2 1 
ATOM   769  N  N   . VAL A 1 96  ? -16.744 -56.164  -0.144  1.00 22.62  ? 138 VAL A N   1 
ATOM   770  C  CA  . VAL A 1 96  ? -17.081 -56.303  -1.556  1.00 30.62  ? 138 VAL A CA  1 
ATOM   771  C  C   . VAL A 1 96  ? -16.698 -57.671  -2.107  1.00 31.07  ? 138 VAL A C   1 
ATOM   772  O  O   . VAL A 1 96  ? -16.661 -57.852  -3.329  1.00 26.24  ? 138 VAL A O   1 
ATOM   773  C  CB  . VAL A 1 96  ? -16.437 -55.184  -2.390  1.00 32.45  ? 138 VAL A CB  1 
ATOM   774  C  CG1 . VAL A 1 96  ? -16.904 -53.817  -1.899  1.00 21.82  ? 138 VAL A CG1 1 
ATOM   775  C  CG2 . VAL A 1 96  ? -14.921 -55.282  -2.315  1.00 28.42  ? 138 VAL A CG2 1 
ATOM   776  N  N   . GLN A 1 97  ? -16.415 -58.640  -1.242  1.00 25.24  ? 139 GLN A N   1 
ATOM   777  C  CA  . GLN A 1 97  ? -15.953 -59.955  -1.675  1.00 22.82  ? 139 GLN A CA  1 
ATOM   778  C  C   . GLN A 1 97  ? -17.005 -61.066  -1.784  1.00 19.40  ? 139 GLN A C   1 
ATOM   779  O  O   . GLN A 1 97  ? -16.693 -62.101  -2.385  1.00 26.64  ? 139 GLN A O   1 
ATOM   780  C  CB  . GLN A 1 97  ? -14.839 -60.434  -0.741  1.00 22.73  ? 139 GLN A CB  1 
ATOM   781  C  CG  . GLN A 1 97  ? -13.574 -59.594  -0.812  1.00 30.90  ? 139 GLN A CG  1 
ATOM   782  C  CD  . GLN A 1 97  ? -12.395 -60.255  -0.125  1.00 32.48  ? 139 GLN A CD  1 
ATOM   783  O  OE1 . GLN A 1 97  ? -12.445 -61.436  0.222   1.00 27.04  ? 139 GLN A OE1 1 
ATOM   784  N  NE2 . GLN A 1 97  ? -11.325 -59.495  0.073   1.00 24.43  ? 139 GLN A NE2 1 
ATOM   785  N  N   . PRO A 1 98  ? -18.219 -60.947  -1.225  1.00 24.00  ? 140 PRO A N   1 
ATOM   786  C  CA  . PRO A 1 98  ? -19.194 -62.034  -1.391  1.00 23.92  ? 140 PRO A CA  1 
ATOM   787  C  C   . PRO A 1 98  ? -19.437 -62.379  -2.855  1.00 23.92  ? 140 PRO A C   1 
ATOM   788  O  O   . PRO A 1 98  ? -19.576 -61.501  -3.709  1.00 24.60  ? 140 PRO A O   1 
ATOM   789  C  CB  . PRO A 1 98  ? -20.456 -61.476  -0.728  1.00 25.98  ? 140 PRO A CB  1 
ATOM   790  C  CG  . PRO A 1 98  ? -19.934 -60.611  0.336   1.00 30.29  ? 140 PRO A CG  1 
ATOM   791  C  CD  . PRO A 1 98  ? -18.713 -59.961  -0.242  1.00 20.60  ? 140 PRO A CD  1 
ATOM   792  N  N   . TYR A 1 99  ? -19.493 -63.684  -3.136  1.00 18.68  ? 141 TYR A N   1 
ATOM   793  C  CA  . TYR A 1 99  ? -19.633 -64.148  -4.513  1.00 25.05  ? 141 TYR A CA  1 
ATOM   794  C  C   . TYR A 1 99  ? -21.000 -63.813  -5.092  1.00 26.24  ? 141 TYR A C   1 
ATOM   795  O  O   . TYR A 1 99  ? -21.129 -63.653  -6.312  1.00 27.91  ? 141 TYR A O   1 
ATOM   796  C  CB  . TYR A 1 99  ? -19.391 -65.656  -4.589  1.00 22.85  ? 141 TYR A CB  1 
ATOM   797  C  CG  . TYR A 1 99  ? -17.985 -66.081  -4.229  1.00 31.38  ? 141 TYR A CG  1 
ATOM   798  C  CD1 . TYR A 1 99  ? -16.889 -65.298  -4.571  1.00 29.42  ? 141 TYR A CD1 1 
ATOM   799  C  CD2 . TYR A 1 99  ? -17.754 -67.268  -3.543  1.00 23.24  ? 141 TYR A CD2 1 
ATOM   800  C  CE1 . TYR A 1 99  ? -15.601 -65.685  -4.242  1.00 26.62  ? 141 TYR A CE1 1 
ATOM   801  C  CE2 . TYR A 1 99  ? -16.471 -67.663  -3.210  1.00 29.95  ? 141 TYR A CE2 1 
ATOM   802  C  CZ  . TYR A 1 99  ? -15.398 -66.869  -3.561  1.00 34.76  ? 141 TYR A CZ  1 
ATOM   803  O  OH  . TYR A 1 99  ? -14.119 -67.257  -3.232  1.00 28.27  ? 141 TYR A OH  1 
ATOM   804  N  N   . SER A 1 100 ? -22.019 -63.709  -4.252  1.00 25.18  ? 142 SER A N   1 
ATOM   805  C  CA  . SER A 1 100 ? -23.386 -63.455  -4.704  1.00 27.04  ? 142 SER A CA  1 
ATOM   806  C  C   . SER A 1 100 ? -24.203 -63.021  -3.491  1.00 31.50  ? 142 SER A C   1 
ATOM   807  O  O   . SER A 1 100 ? -23.661 -62.827  -2.395  1.00 28.35  ? 142 SER A O   1 
ATOM   808  C  CB  . SER A 1 100 ? -23.975 -64.689  -5.390  1.00 21.14  ? 142 SER A CB  1 
ATOM   809  O  OG  . SER A 1 100 ? -24.730 -64.329  -6.533  1.00 24.50  ? 142 SER A OG  1 
ATOM   810  N  N   . GLY A 1 101 ? -25.514 -62.871  -3.685  1.00 24.49  ? 143 GLY A N   1 
ATOM   811  C  CA  . GLY A 1 101 ? -26.365 -62.434  -2.590  1.00 19.47  ? 143 GLY A CA  1 
ATOM   812  C  C   . GLY A 1 101 ? -26.516 -63.482  -1.505  1.00 24.82  ? 143 GLY A C   1 
ATOM   813  O  O   . GLY A 1 101 ? -26.481 -63.162  -0.313  1.00 25.47  ? 143 GLY A O   1 
ATOM   814  N  N   . SER A 1 102 ? -26.694 -64.744  -1.897  1.00 23.51  ? 144 SER A N   1 
ATOM   815  C  CA  . SER A 1 102 ? -26.812 -65.814  -0.908  1.00 25.51  ? 144 SER A CA  1 
ATOM   816  C  C   . SER A 1 102 ? -25.550 -65.976  -0.068  1.00 27.62  ? 144 SER A C   1 
ATOM   817  O  O   . SER A 1 102 ? -25.671 -66.098  1.164   1.00 25.04  ? 144 SER A O   1 
ATOM   818  C  CB  . SER A 1 102 ? -27.202 -67.124  -1.602  1.00 22.52  ? 144 SER A CB  1 
ATOM   819  O  OG  . SER A 1 102 ? -28.427 -66.987  -2.298  1.00 24.89  ? 144 SER A OG  1 
ATOM   820  N  N   . PRO A 1 103 ? -24.336 -65.996  -0.634  1.00 31.05  ? 145 PRO A N   1 
ATOM   821  C  CA  . PRO A 1 103 ? -23.145 -66.003  0.233   1.00 19.99  ? 145 PRO A CA  1 
ATOM   822  C  C   . PRO A 1 103 ? -23.055 -64.792  1.143   1.00 23.84  ? 145 PRO A C   1 
ATOM   823  O  O   . PRO A 1 103 ? -22.534 -64.905  2.261   1.00 24.23  ? 145 PRO A O   1 
ATOM   824  C  CB  . PRO A 1 103 ? -21.984 -66.041  -0.770  1.00 17.35  ? 145 PRO A CB  1 
ATOM   825  C  CG  . PRO A 1 103 ? -22.558 -66.683  -1.975  1.00 24.54  ? 145 PRO A CG  1 
ATOM   826  C  CD  . PRO A 1 103 ? -23.970 -66.191  -2.050  1.00 27.43  ? 145 PRO A CD  1 
ATOM   827  N  N   . ALA A 1 104 ? -23.548 -63.634  0.700   1.00 23.22  ? 146 ALA A N   1 
ATOM   828  C  CA  . ALA A 1 104 ? -23.495 -62.436  1.531   1.00 19.20  ? 146 ALA A CA  1 
ATOM   829  C  C   . ALA A 1 104 ? -24.337 -62.604  2.790   1.00 22.73  ? 146 ALA A C   1 
ATOM   830  O  O   . ALA A 1 104 ? -23.898 -62.264  3.895   1.00 25.84  ? 146 ALA A O   1 
ATOM   831  C  CB  . ALA A 1 104 ? -23.960 -61.221  0.728   1.00 18.52  ? 146 ALA A CB  1 
ATOM   832  N  N   . ASN A 1 105 ? -25.554 -63.133  2.642   1.00 20.37  ? 147 ASN A N   1 
ATOM   833  C  CA  . ASN A 1 105 ? -26.414 -63.345  3.802   1.00 26.76  ? 147 ASN A CA  1 
ATOM   834  C  C   . ASN A 1 105 ? -25.850 -64.420  4.724   1.00 25.54  ? 147 ASN A C   1 
ATOM   835  O  O   . ASN A 1 105 ? -25.882 -64.270  5.951   1.00 25.30  ? 147 ASN A O   1 
ATOM   836  C  CB  . ASN A 1 105 ? -27.830 -63.714  3.355   1.00 20.34  ? 147 ASN A CB  1 
ATOM   837  C  CG  . ASN A 1 105 ? -28.594 -62.531  2.792   1.00 25.34  ? 147 ASN A CG  1 
ATOM   838  O  OD1 . ASN A 1 105 ? -28.283 -61.377  3.088   1.00 26.64  ? 147 ASN A OD1 1 
ATOM   839  N  ND2 . ASN A 1 105 ? -29.607 -62.814  1.981   1.00 18.28  ? 147 ASN A ND2 1 
ATOM   840  N  N   . LEU A 1 106 ? -25.336 -65.514  4.153   1.00 22.19  ? 148 LEU A N   1 
ATOM   841  C  CA  . LEU A 1 106 ? -24.763 -66.575  4.976   1.00 20.90  ? 148 LEU A CA  1 
ATOM   842  C  C   . LEU A 1 106 ? -23.555 -66.072  5.754   1.00 20.20  ? 148 LEU A C   1 
ATOM   843  O  O   . LEU A 1 106 ? -23.333 -66.479  6.900   1.00 23.87  ? 148 LEU A O   1 
ATOM   844  C  CB  . LEU A 1 106 ? -24.377 -67.771  4.106   1.00 16.66  ? 148 LEU A CB  1 
ATOM   845  C  CG  . LEU A 1 106 ? -23.839 -69.002  4.840   1.00 27.88  ? 148 LEU A CG  1 
ATOM   846  C  CD1 . LEU A 1 106 ? -24.877 -69.551  5.807   1.00 15.23  ? 148 LEU A CD1 1 
ATOM   847  C  CD2 . LEU A 1 106 ? -23.409 -70.071  3.851   1.00 27.43  ? 148 LEU A CD2 1 
ATOM   848  N  N   . ALA A 1 107 ? -22.766 -65.181  5.150   1.00 22.14  ? 149 ALA A N   1 
ATOM   849  C  CA  . ALA A 1 107 ? -21.607 -64.634  5.847   1.00 24.16  ? 149 ALA A CA  1 
ATOM   850  C  C   . ALA A 1 107 ? -22.033 -63.800  7.049   1.00 23.73  ? 149 ALA A C   1 
ATOM   851  O  O   . ALA A 1 107 ? -21.351 -63.791  8.080   1.00 29.32  ? 149 ALA A O   1 
ATOM   852  C  CB  . ALA A 1 107 ? -20.754 -63.803  4.886   1.00 16.49  ? 149 ALA A CB  1 
ATOM   853  N  N   . VAL A 1 108 ? -23.159 -63.093  6.934   1.00 24.80  ? 150 VAL A N   1 
ATOM   854  C  CA  . VAL A 1 108 ? -23.652 -62.289  8.048   1.00 20.81  ? 150 VAL A CA  1 
ATOM   855  C  C   . VAL A 1 108 ? -24.107 -63.182  9.196   1.00 27.54  ? 150 VAL A C   1 
ATOM   856  O  O   . VAL A 1 108 ? -23.869 -62.875  10.371  1.00 29.51  ? 150 VAL A O   1 
ATOM   857  C  CB  . VAL A 1 108 ? -24.780 -61.358  7.565   1.00 25.76  ? 150 VAL A CB  1 
ATOM   858  C  CG1 . VAL A 1 108 ? -25.430 -60.652  8.743   1.00 22.70  ? 150 VAL A CG1 1 
ATOM   859  C  CG2 . VAL A 1 108 ? -24.235 -60.347  6.571   1.00 17.97  ? 150 VAL A CG2 1 
ATOM   860  N  N   . TYR A 1 109 ? -24.760 -64.302  8.879   1.00 23.29  ? 151 TYR A N   1 
ATOM   861  C  CA  . TYR A 1 109 ? -25.241 -65.200  9.925   1.00 25.42  ? 151 TYR A CA  1 
ATOM   862  C  C   . TYR A 1 109 ? -24.080 -65.825  10.688  1.00 30.60  ? 151 TYR A C   1 
ATOM   863  O  O   . TYR A 1 109 ? -24.086 -65.865  11.924  1.00 30.64  ? 151 TYR A O   1 
ATOM   864  C  CB  . TYR A 1 109 ? -26.128 -66.290  9.320   1.00 19.98  ? 151 TYR A CB  1 
ATOM   865  C  CG  . TYR A 1 109 ? -27.283 -65.776  8.492   1.00 29.01  ? 151 TYR A CG  1 
ATOM   866  C  CD1 . TYR A 1 109 ? -27.904 -64.572  8.796   1.00 20.49  ? 151 TYR A CD1 1 
ATOM   867  C  CD2 . TYR A 1 109 ? -27.750 -66.498  7.401   1.00 29.44  ? 151 TYR A CD2 1 
ATOM   868  C  CE1 . TYR A 1 109 ? -28.959 -64.102  8.037   1.00 18.74  ? 151 TYR A CE1 1 
ATOM   869  C  CE2 . TYR A 1 109 ? -28.801 -66.035  6.637   1.00 20.30  ? 151 TYR A CE2 1 
ATOM   870  C  CZ  . TYR A 1 109 ? -29.403 -64.840  6.958   1.00 27.65  ? 151 TYR A CZ  1 
ATOM   871  O  OH  . TYR A 1 109 ? -30.449 -64.384  6.193   1.00 33.63  ? 151 TYR A OH  1 
ATOM   872  N  N   . THR A 1 110 ? -23.071 -66.321  9.966   1.00 25.63  ? 152 THR A N   1 
ATOM   873  C  CA  . THR A 1 110 ? -21.935 -66.953  10.627  1.00 29.81  ? 152 THR A CA  1 
ATOM   874  C  C   . THR A 1 110 ? -21.092 -65.941  11.392  1.00 22.91  ? 152 THR A C   1 
ATOM   875  O  O   . THR A 1 110 ? -20.411 -66.306  12.356  1.00 30.90  ? 152 THR A O   1 
ATOM   876  C  CB  . THR A 1 110 ? -21.064 -67.689  9.608   1.00 26.24  ? 152 THR A CB  1 
ATOM   877  O  OG1 . THR A 1 110 ? -20.373 -66.737  8.791   1.00 48.68  ? 152 THR A OG1 1 
ATOM   878  C  CG2 . THR A 1 110 ? -21.916 -68.571  8.721   1.00 17.78  ? 152 THR A CG2 1 
ATOM   879  N  N   . ALA A 1 111 ? -21.123 -64.671  10.982  1.00 24.27  ? 153 ALA A N   1 
ATOM   880  C  CA  . ALA A 1 111 ? -20.336 -63.657  11.674  1.00 23.48  ? 153 ALA A CA  1 
ATOM   881  C  C   . ALA A 1 111 ? -20.950 -63.299  13.020  1.00 33.10  ? 153 ALA A C   1 
ATOM   882  O  O   . ALA A 1 111 ? -20.235 -63.168  14.021  1.00 33.86  ? 153 ALA A O   1 
ATOM   883  C  CB  . ALA A 1 111 ? -20.204 -62.410  10.802  1.00 23.96  ? 153 ALA A CB  1 
ATOM   884  N  N   . LEU A 1 112 ? -22.273 -63.145  13.067  1.00 27.61  ? 154 LEU A N   1 
ATOM   885  C  CA  . LEU A 1 112 ? -22.944 -62.605  14.241  1.00 34.09  ? 154 LEU A CA  1 
ATOM   886  C  C   . LEU A 1 112 ? -23.551 -63.663  15.150  1.00 29.92  ? 154 LEU A C   1 
ATOM   887  O  O   . LEU A 1 112 ? -23.817 -63.365  16.319  1.00 34.14  ? 154 LEU A O   1 
ATOM   888  C  CB  . LEU A 1 112 ? -24.051 -61.632  13.816  1.00 27.18  ? 154 LEU A CB  1 
ATOM   889  C  CG  . LEU A 1 112 ? -23.653 -60.469  12.906  1.00 29.08  ? 154 LEU A CG  1 
ATOM   890  C  CD1 . LEU A 1 112 ? -24.854 -59.579  12.628  1.00 24.44  ? 154 LEU A CD1 1 
ATOM   891  C  CD2 . LEU A 1 112 ? -22.515 -59.669  13.519  1.00 26.44  ? 154 LEU A CD2 1 
ATOM   892  N  N   . LEU A 1 113 ? -23.779 -64.878  14.659  1.00 27.67  ? 155 LEU A N   1 
ATOM   893  C  CA  . LEU A 1 113 ? -24.542 -65.871  15.398  1.00 29.68  ? 155 LEU A CA  1 
ATOM   894  C  C   . LEU A 1 113 ? -23.743 -67.153  15.586  1.00 31.03  ? 155 LEU A C   1 
ATOM   895  O  O   . LEU A 1 113 ? -22.867 -67.488  14.783  1.00 38.94  ? 155 LEU A O   1 
ATOM   896  C  CB  . LEU A 1 113 ? -25.857 -66.202  14.682  1.00 25.21  ? 155 LEU A CB  1 
ATOM   897  C  CG  . LEU A 1 113 ? -26.685 -65.021  14.175  1.00 30.76  ? 155 LEU A CG  1 
ATOM   898  C  CD1 . LEU A 1 113 ? -27.924 -65.517  13.459  1.00 30.76  ? 155 LEU A CD1 1 
ATOM   899  C  CD2 . LEU A 1 113 ? -27.062 -64.088  15.314  1.00 33.77  ? 155 LEU A CD2 1 
ATOM   900  N  N   . GLN A 1 114 ? -24.060 -67.864  16.662  1.00 28.86  ? 156 GLN A N   1 
ATOM   901  C  CA  . GLN A 1 114 ? -23.590 -69.223  16.847  1.00 33.41  ? 156 GLN A CA  1 
ATOM   902  C  C   . GLN A 1 114 ? -24.512 -70.182  16.105  1.00 31.15  ? 156 GLN A C   1 
ATOM   903  O  O   . GLN A 1 114 ? -25.651 -69.832  15.781  1.00 29.45  ? 156 GLN A O   1 
ATOM   904  C  CB  . GLN A 1 114 ? -23.550 -69.571  18.332  1.00 32.47  ? 156 GLN A CB  1 
ATOM   905  C  CG  . GLN A 1 114 ? -22.862 -68.527  19.194  1.00 41.02  ? 156 GLN A CG  1 
ATOM   906  C  CD  . GLN A 1 114 ? -21.444 -68.244  18.741  1.00 57.65  ? 156 GLN A CD  1 
ATOM   907  O  OE1 . GLN A 1 114 ? -20.692 -69.161  18.414  1.00 61.92  ? 156 GLN A OE1 1 
ATOM   908  N  NE2 . GLN A 1 114 ? -21.074 -66.968  18.712  1.00 70.35  ? 156 GLN A NE2 1 
ATOM   909  N  N   . PRO A 1 115 ? -24.040 -71.388  15.796  1.00 27.42  ? 157 PRO A N   1 
ATOM   910  C  CA  . PRO A 1 115 ? -24.931 -72.392  15.208  1.00 24.05  ? 157 PRO A CA  1 
ATOM   911  C  C   . PRO A 1 115 ? -26.174 -72.588  16.064  1.00 26.83  ? 157 PRO A C   1 
ATOM   912  O  O   . PRO A 1 115 ? -26.105 -72.609  17.296  1.00 32.29  ? 157 PRO A O   1 
ATOM   913  C  CB  . PRO A 1 115 ? -24.064 -73.653  15.168  1.00 27.40  ? 157 PRO A CB  1 
ATOM   914  C  CG  . PRO A 1 115 ? -22.675 -73.135  15.051  1.00 21.19  ? 157 PRO A CG  1 
ATOM   915  C  CD  . PRO A 1 115 ? -22.642 -71.855  15.846  1.00 23.31  ? 157 PRO A CD  1 
ATOM   916  N  N   . HIS A 1 116 ? -27.320 -72.705  15.392  1.00 26.30  ? 158 HIS A N   1 
ATOM   917  C  CA  . HIS A 1 116 ? -28.647 -72.899  15.975  1.00 27.82  ? 158 HIS A CA  1 
ATOM   918  C  C   . HIS A 1 116 ? -29.196 -71.647  16.648  1.00 22.79  ? 158 HIS A C   1 
ATOM   919  O  O   . HIS A 1 116 ? -30.209 -71.731  17.355  1.00 31.23  ? 158 HIS A O   1 
ATOM   920  C  CB  . HIS A 1 116 ? -28.674 -74.065  16.971  1.00 29.55  ? 158 HIS A CB  1 
ATOM   921  C  CG  . HIS A 1 116 ? -27.931 -75.274  16.500  1.00 28.32  ? 158 HIS A CG  1 
ATOM   922  N  ND1 . HIS A 1 116 ? -28.339 -76.023  15.417  1.00 37.75  ? 158 HIS A ND1 1 
ATOM   923  C  CD2 . HIS A 1 116 ? -26.799 -75.860  16.957  1.00 31.08  ? 158 HIS A CD2 1 
ATOM   924  C  CE1 . HIS A 1 116 ? -27.494 -77.021  15.231  1.00 30.81  ? 158 HIS A CE1 1 
ATOM   925  N  NE2 . HIS A 1 116 ? -26.550 -76.944  16.153  1.00 34.03  ? 158 HIS A NE2 1 
ATOM   926  N  N   . ASP A 1 117 ? -28.567 -70.489  16.453  1.00 24.79  ? 159 ASP A N   1 
ATOM   927  C  CA  . ASP A 1 117 ? -29.167 -69.244  16.905  1.00 22.58  ? 159 ASP A CA  1 
ATOM   928  C  C   . ASP A 1 117 ? -30.418 -68.938  16.083  1.00 26.75  ? 159 ASP A C   1 
ATOM   929  O  O   . ASP A 1 117 ? -30.648 -69.510  15.014  1.00 21.99  ? 159 ASP A O   1 
ATOM   930  C  CB  . ASP A 1 117 ? -28.166 -68.091  16.812  1.00 24.86  ? 159 ASP A CB  1 
ATOM   931  C  CG  . ASP A 1 117 ? -27.319 -67.953  18.066  1.00 29.96  ? 159 ASP A CG  1 
ATOM   932  O  OD1 . ASP A 1 117 ? -27.638 -68.613  19.077  1.00 28.83  ? 159 ASP A OD1 1 
ATOM   933  O  OD2 . ASP A 1 117 ? -26.335 -67.183  18.043  1.00 29.86  ? 159 ASP A OD2 1 
ATOM   934  N  N   . ARG A 1 118 ? -31.231 -68.021  16.593  1.00 21.72  ? 160 ARG A N   1 
ATOM   935  C  CA  . ARG A 1 118 ? -32.574 -67.819  16.070  1.00 23.40  ? 160 ARG A CA  1 
ATOM   936  C  C   . ARG A 1 118 ? -32.637 -66.638  15.111  1.00 22.56  ? 160 ARG A C   1 
ATOM   937  O  O   . ARG A 1 118 ? -32.064 -65.574  15.368  1.00 21.10  ? 160 ARG A O   1 
ATOM   938  C  CB  . ARG A 1 118 ? -33.571 -67.642  17.216  1.00 26.75  ? 160 ARG A CB  1 
ATOM   939  C  CG  . ARG A 1 118 ? -33.765 -68.934  17.991  1.00 25.15  ? 160 ARG A CG  1 
ATOM   940  C  CD  . ARG A 1 118 ? -34.843 -68.833  19.042  1.00 24.79  ? 160 ARG A CD  1 
ATOM   941  N  NE  . ARG A 1 118 ? -34.993 -70.098  19.750  1.00 26.49  ? 160 ARG A NE  1 
ATOM   942  C  CZ  . ARG A 1 118 ? -35.900 -70.331  20.687  1.00 25.34  ? 160 ARG A CZ  1 
ATOM   943  N  NH1 . ARG A 1 118 ? -36.769 -69.403  21.053  1.00 25.75  ? 160 ARG A NH1 1 
ATOM   944  N  NH2 . ARG A 1 118 ? -35.938 -71.526  21.270  1.00 21.38  ? 160 ARG A NH2 1 
ATOM   945  N  N   . ILE A 1 119 ? -33.341 -66.846  13.999  1.00 19.91  ? 161 ILE A N   1 
ATOM   946  C  CA  . ILE A 1 119 ? -33.493 -65.869  12.929  1.00 27.85  ? 161 ILE A CA  1 
ATOM   947  C  C   . ILE A 1 119 ? -34.966 -65.801  12.550  1.00 28.30  ? 161 ILE A C   1 
ATOM   948  O  O   . ILE A 1 119 ? -35.663 -66.821  12.556  1.00 21.65  ? 161 ILE A O   1 
ATOM   949  C  CB  . ILE A 1 119 ? -32.631 -66.246  11.701  1.00 25.23  ? 161 ILE A CB  1 
ATOM   950  C  CG1 . ILE A 1 119 ? -31.143 -66.103  12.018  1.00 35.54  ? 161 ILE A CG1 1 
ATOM   951  C  CG2 . ILE A 1 119 ? -33.004 -65.415  10.484  1.00 27.24  ? 161 ILE A CG2 1 
ATOM   952  C  CD1 . ILE A 1 119 ? -30.235 -66.539  10.878  1.00 45.75  ? 161 ILE A CD1 1 
ATOM   953  N  N   . MET A 1 120 ? -35.444 -64.602  12.226  1.00 24.46  ? 162 MET A N   1 
ATOM   954  C  CA  . MET A 1 120 ? -36.794 -64.414  11.712  1.00 23.76  ? 162 MET A CA  1 
ATOM   955  C  C   . MET A 1 120 ? -36.734 -63.680  10.381  1.00 24.75  ? 162 MET A C   1 
ATOM   956  O  O   . MET A 1 120 ? -36.076 -62.641  10.268  1.00 26.20  ? 162 MET A O   1 
ATOM   957  C  CB  . MET A 1 120 ? -37.670 -63.644  12.702  1.00 22.49  ? 162 MET A CB  1 
ATOM   958  C  CG  . MET A 1 120 ? -38.053 -64.436  13.941  1.00 31.02  ? 162 MET A CG  1 
ATOM   959  S  SD  . MET A 1 120 ? -39.367 -63.648  14.895  1.00 30.64  ? 162 MET A SD  1 
ATOM   960  C  CE  . MET A 1 120 ? -40.743 -63.790  13.754  1.00 28.33  ? 162 MET A CE  1 
ATOM   961  N  N   . GLY A 1 121 ? -37.416 -64.232  9.375   1.00 14.94  ? 163 GLY A N   1 
ATOM   962  C  CA  . GLY A 1 121 ? -37.529 -63.585  8.087   1.00 21.40  ? 163 GLY A CA  1 
ATOM   963  C  C   . GLY A 1 121 ? -38.916 -63.802  7.513   1.00 28.07  ? 163 GLY A C   1 
ATOM   964  O  O   . GLY A 1 121 ? -39.673 -64.654  7.980   1.00 24.67  ? 163 GLY A O   1 
ATOM   965  N  N   . LEU A 1 122 ? -39.241 -63.005  6.498   1.00 24.55  ? 164 LEU A N   1 
ATOM   966  C  CA  . LEU A 1 122 ? -40.529 -63.158  5.834   1.00 25.11  ? 164 LEU A CA  1 
ATOM   967  C  C   . LEU A 1 122 ? -40.612 -64.526  5.169   1.00 20.97  ? 164 LEU A C   1 
ATOM   968  O  O   . LEU A 1 122 ? -39.664 -64.976  4.520   1.00 25.21  ? 164 LEU A O   1 
ATOM   969  C  CB  . LEU A 1 122 ? -40.736 -62.052  4.799   1.00 21.67  ? 164 LEU A CB  1 
ATOM   970  C  CG  . LEU A 1 122 ? -42.074 -62.086  4.055   1.00 27.76  ? 164 LEU A CG  1 
ATOM   971  C  CD1 . LEU A 1 122 ? -43.234 -61.904  5.023   1.00 17.38  ? 164 LEU A CD1 1 
ATOM   972  C  CD2 . LEU A 1 122 ? -42.112 -61.030  2.965   1.00 17.18  ? 164 LEU A CD2 1 
ATOM   973  N  N   . ASP A 1 123 ? -41.751 -65.193  5.345   1.00 23.68  ? 165 ASP A N   1 
ATOM   974  C  CA  . ASP A 1 123 ? -41.927 -66.531  4.797   1.00 24.19  ? 165 ASP A CA  1 
ATOM   975  C  C   . ASP A 1 123 ? -41.812 -66.507  3.276   1.00 25.94  ? 165 ASP A C   1 
ATOM   976  O  O   . ASP A 1 123 ? -42.171 -65.526  2.618   1.00 29.05  ? 165 ASP A O   1 
ATOM   977  C  CB  . ASP A 1 123 ? -43.281 -67.104  5.219   1.00 28.12  ? 165 ASP A CB  1 
ATOM   978  C  CG  . ASP A 1 123 ? -43.280 -68.618  5.274   1.00 35.45  ? 165 ASP A CG  1 
ATOM   979  O  OD1 . ASP A 1 123 ? -42.202 -69.220  5.076   1.00 31.23  ? 165 ASP A OD1 1 
ATOM   980  O  OD2 . ASP A 1 123 ? -44.355 -69.206  5.519   1.00 37.51  ? 165 ASP A OD2 1 
ATOM   981  N  N   . LEU A 1 124 ? -41.294 -67.604  2.719   1.00 23.79  ? 166 LEU A N   1 
ATOM   982  C  CA  . LEU A 1 124 ? -41.060 -67.667  1.277   1.00 31.28  ? 166 LEU A CA  1 
ATOM   983  C  C   . LEU A 1 124 ? -42.329 -67.466  0.457   1.00 32.43  ? 166 LEU A C   1 
ATOM   984  O  O   . LEU A 1 124 ? -42.318 -66.616  -0.451  1.00 32.08  ? 166 LEU A O   1 
ATOM   985  C  CB  . LEU A 1 124 ? -40.368 -68.989  0.922   1.00 32.27  ? 166 LEU A CB  1 
ATOM   986  C  CG  . LEU A 1 124 ? -39.982 -69.190  -0.545  1.00 40.24  ? 166 LEU A CG  1 
ATOM   987  C  CD1 . LEU A 1 124 ? -38.773 -68.342  -0.905  1.00 33.08  ? 166 LEU A CD1 1 
ATOM   988  C  CD2 . LEU A 1 124 ? -39.720 -70.659  -0.839  1.00 43.36  ? 166 LEU A CD2 1 
ATOM   989  N  N   . PRO A 1 125 ? -43.436 -68.180  0.698   1.00 30.99  ? 167 PRO A N   1 
ATOM   990  C  CA  . PRO A 1 125 ? -44.650 -67.907  -0.089  1.00 34.19  ? 167 PRO A CA  1 
ATOM   991  C  C   . PRO A 1 125 ? -45.220 -66.522  0.150   1.00 32.17  ? 167 PRO A C   1 
ATOM   992  O  O   . PRO A 1 125 ? -45.996 -66.035  -0.680  1.00 44.62  ? 167 PRO A O   1 
ATOM   993  C  CB  . PRO A 1 125 ? -45.623 -69.002  0.366   1.00 29.63  ? 167 PRO A CB  1 
ATOM   994  C  CG  . PRO A 1 125 ? -45.156 -69.374  1.723   1.00 28.13  ? 167 PRO A CG  1 
ATOM   995  C  CD  . PRO A 1 125 ? -43.663 -69.266  1.671   1.00 28.88  ? 167 PRO A CD  1 
ATOM   996  N  N   . ASP A 1 126 ? -44.858 -65.871  1.256   1.00 32.07  ? 168 ASP A N   1 
ATOM   997  C  CA  . ASP A 1 126 ? -45.307 -64.514  1.531   1.00 28.07  ? 168 ASP A CA  1 
ATOM   998  C  C   . ASP A 1 126 ? -44.459 -63.453  0.840   1.00 28.45  ? 168 ASP A C   1 
ATOM   999  O  O   . ASP A 1 126 ? -44.851 -62.281  0.830   1.00 32.60  ? 168 ASP A O   1 
ATOM   1000 C  CB  . ASP A 1 126 ? -45.316 -64.263  3.042   1.00 32.04  ? 168 ASP A CB  1 
ATOM   1001 C  CG  . ASP A 1 126 ? -46.439 -64.998  3.748   1.00 37.78  ? 168 ASP A CG  1 
ATOM   1002 O  OD1 . ASP A 1 126 ? -46.501 -66.241  3.639   1.00 48.30  ? 168 ASP A OD1 1 
ATOM   1003 O  OD2 . ASP A 1 126 ? -47.261 -64.333  4.413   1.00 35.09  ? 168 ASP A OD2 1 
ATOM   1004 N  N   . GLY A 1 127 ? -43.315 -63.823  0.271   1.00 29.25  ? 169 GLY A N   1 
ATOM   1005 C  CA  . GLY A 1 127 ? -42.503 -62.866  -0.455  1.00 21.84  ? 169 GLY A CA  1 
ATOM   1006 C  C   . GLY A 1 127 ? -41.070 -62.769  0.023   1.00 31.06  ? 169 GLY A C   1 
ATOM   1007 O  O   . GLY A 1 127 ? -40.315 -61.907  -0.439  1.00 30.93  ? 169 GLY A O   1 
ATOM   1008 N  N   . GLY A 1 128 ? -40.682 -63.640  0.951   1.00 29.79  ? 170 GLY A N   1 
ATOM   1009 C  CA  . GLY A 1 128 ? -39.315 -63.689  1.418   1.00 27.38  ? 170 GLY A CA  1 
ATOM   1010 C  C   . GLY A 1 128 ? -38.415 -64.468  0.479   1.00 27.96  ? 170 GLY A C   1 
ATOM   1011 O  O   . GLY A 1 128 ? -38.841 -65.029  -0.530  1.00 30.50  ? 170 GLY A O   1 
ATOM   1012 N  N   . HIS A 1 129 ? -37.133 -64.498  0.827   1.00 28.18  ? 171 HIS A N   1 
ATOM   1013 C  CA  . HIS A 1 129 ? -36.132 -65.218  0.057   1.00 23.41  ? 171 HIS A CA  1 
ATOM   1014 C  C   . HIS A 1 129 ? -35.744 -66.505  0.775   1.00 25.16  ? 171 HIS A C   1 
ATOM   1015 O  O   . HIS A 1 129 ? -35.935 -66.651  1.985   1.00 26.92  ? 171 HIS A O   1 
ATOM   1016 C  CB  . HIS A 1 129 ? -34.891 -64.349  -0.182  1.00 24.79  ? 171 HIS A CB  1 
ATOM   1017 C  CG  . HIS A 1 129 ? -33.953 -64.904  -1.210  1.00 27.78  ? 171 HIS A CG  1 
ATOM   1018 N  ND1 . HIS A 1 129 ? -32.832 -65.634  -0.876  1.00 27.15  ? 171 HIS A ND1 1 
ATOM   1019 C  CD2 . HIS A 1 129 ? -33.968 -64.836  -2.562  1.00 22.75  ? 171 HIS A CD2 1 
ATOM   1020 C  CE1 . HIS A 1 129 ? -32.198 -65.993  -1.978  1.00 28.11  ? 171 HIS A CE1 1 
ATOM   1021 N  NE2 . HIS A 1 129 ? -32.867 -65.522  -3.015  1.00 29.89  ? 171 HIS A NE2 1 
ATOM   1022 N  N   . LEU A 1 130 ? -35.199 -67.446  -0.002  1.00 26.45  ? 172 LEU A N   1 
ATOM   1023 C  CA  . LEU A 1 130 ? -34.757 -68.722  0.555   1.00 27.65  ? 172 LEU A CA  1 
ATOM   1024 C  C   . LEU A 1 130 ? -33.766 -68.516  1.693   1.00 25.33  ? 172 LEU A C   1 
ATOM   1025 O  O   . LEU A 1 130 ? -33.873 -69.148  2.749   1.00 21.81  ? 172 LEU A O   1 
ATOM   1026 C  CB  . LEU A 1 130 ? -34.135 -69.585  -0.546  1.00 28.02  ? 172 LEU A CB  1 
ATOM   1027 C  CG  . LEU A 1 130 ? -35.077 -70.476  -1.357  1.00 28.73  ? 172 LEU A CG  1 
ATOM   1028 C  CD1 . LEU A 1 130 ? -34.409 -70.914  -2.647  1.00 23.02  ? 172 LEU A CD1 1 
ATOM   1029 C  CD2 . LEU A 1 130 ? -35.488 -71.682  -0.531  1.00 24.74  ? 172 LEU A CD2 1 
ATOM   1030 N  N   . THR A 1 131 ? -32.801 -67.617  1.500   1.00 25.31  ? 173 THR A N   1 
ATOM   1031 C  CA  . THR A 1 131 ? -31.760 -67.377  2.493   1.00 22.89  ? 173 THR A CA  1 
ATOM   1032 C  C   . THR A 1 131 ? -32.273 -66.686  3.751   1.00 24.86  ? 173 THR A C   1 
ATOM   1033 O  O   . THR A 1 131 ? -31.465 -66.366  4.630   1.00 25.39  ? 173 THR A O   1 
ATOM   1034 C  CB  . THR A 1 131 ? -30.632 -66.548  1.877   1.00 27.12  ? 173 THR A CB  1 
ATOM   1035 O  OG1 . THR A 1 131 ? -31.139 -65.266  1.487   1.00 31.45  ? 173 THR A OG1 1 
ATOM   1036 C  CG2 . THR A 1 131 ? -30.066 -67.255  0.656   1.00 22.12  ? 173 THR A CG2 1 
ATOM   1037 N  N   . HIS A 1 132 ? -33.577 -66.447  3.868   1.00 31.11  ? 174 HIS A N   1 
ATOM   1038 C  CA  . HIS A 1 132 ? -34.154 -65.857  5.066   1.00 29.15  ? 174 HIS A CA  1 
ATOM   1039 C  C   . HIS A 1 132 ? -34.671 -66.909  6.041   1.00 34.22  ? 174 HIS A C   1 
ATOM   1040 O  O   . HIS A 1 132 ? -35.331 -66.558  7.024   1.00 27.24  ? 174 HIS A O   1 
ATOM   1041 C  CB  . HIS A 1 132 ? -35.268 -64.878  4.687   1.00 27.22  ? 174 HIS A CB  1 
ATOM   1042 C  CG  . HIS A 1 132 ? -34.799 -63.728  3.850   1.00 22.37  ? 174 HIS A CG  1 
ATOM   1043 N  ND1 . HIS A 1 132 ? -35.663 -62.825  3.268   1.00 27.37  ? 174 HIS A ND1 1 
ATOM   1044 C  CD2 . HIS A 1 132 ? -33.552 -63.335  3.497   1.00 24.63  ? 174 HIS A CD2 1 
ATOM   1045 C  CE1 . HIS A 1 132 ? -34.968 -61.926  2.593   1.00 26.17  ? 174 HIS A CE1 1 
ATOM   1046 N  NE2 . HIS A 1 132 ? -33.685 -62.213  2.715   1.00 20.33  ? 174 HIS A NE2 1 
ATOM   1047 N  N   . GLY A 1 133 ? -34.385 -68.187  5.791   1.00 26.47  ? 175 GLY A N   1 
ATOM   1048 C  CA  . GLY A 1 133 ? -34.732 -69.246  6.720   1.00 30.34  ? 175 GLY A CA  1 
ATOM   1049 C  C   . GLY A 1 133 ? -35.996 -70.003  6.369   1.00 33.79  ? 175 GLY A C   1 
ATOM   1050 O  O   . GLY A 1 133 ? -36.925 -70.073  7.179   1.00 87.05  ? 175 GLY A O   1 
ATOM   1051 N  N   . TYR A 1 134 ? -36.045 -70.589  5.175   1.00 26.42  ? 176 TYR A N   1 
ATOM   1052 C  CA  . TYR A 1 134 ? -37.238 -71.288  4.720   1.00 45.68  ? 176 TYR A CA  1 
ATOM   1053 C  C   . TYR A 1 134 ? -37.184 -72.762  5.101   1.00 35.33  ? 176 TYR A C   1 
ATOM   1054 O  O   . TYR A 1 134 ? -36.225 -73.465  4.769   1.00 31.94  ? 176 TYR A O   1 
ATOM   1055 C  CB  . TYR A 1 134 ? -37.418 -71.158  3.209   1.00 37.04  ? 176 TYR A CB  1 
ATOM   1056 C  CG  . TYR A 1 134 ? -38.621 -71.923  2.703   1.00 44.26  ? 176 TYR A CG  1 
ATOM   1057 C  CD1 . TYR A 1 134 ? -39.899 -71.616  3.156   1.00 37.27  ? 176 TYR A CD1 1 
ATOM   1058 C  CD2 . TYR A 1 134 ? -38.481 -72.956  1.785   1.00 31.64  ? 176 TYR A CD2 1 
ATOM   1059 C  CE1 . TYR A 1 134 ? -41.005 -72.311  2.704   1.00 38.14  ? 176 TYR A CE1 1 
ATOM   1060 C  CE2 . TYR A 1 134 ? -39.582 -73.657  1.326   1.00 45.50  ? 176 TYR A CE2 1 
ATOM   1061 C  CZ  . TYR A 1 134 ? -40.841 -73.330  1.790   1.00 41.42  ? 176 TYR A CZ  1 
ATOM   1062 O  OH  . TYR A 1 134 ? -41.941 -74.022  1.339   1.00 48.74  ? 176 TYR A OH  1 
ATOM   1063 N  N   . MET A 1 135 ? -38.221 -73.217  5.796   1.00 40.52  ? 177 MET A N   1 
ATOM   1064 C  CA  . MET A 1 135 ? -38.455 -74.624  6.073   1.00 37.12  ? 177 MET A CA  1 
ATOM   1065 C  C   . MET A 1 135 ? -39.825 -75.014  5.541   1.00 48.24  ? 177 MET A C   1 
ATOM   1066 O  O   . MET A 1 135 ? -40.733 -74.182  5.451   1.00 63.40  ? 177 MET A O   1 
ATOM   1067 C  CB  . MET A 1 135 ? -38.400 -74.930  7.575   1.00 41.06  ? 177 MET A CB  1 
ATOM   1068 C  CG  . MET A 1 135 ? -37.015 -75.157  8.138   1.00 41.59  ? 177 MET A CG  1 
ATOM   1069 S  SD  . MET A 1 135 ? -37.085 -75.605  9.883   1.00 44.16  ? 177 MET A SD  1 
ATOM   1070 C  CE  . MET A 1 135 ? -37.996 -74.211  10.545  1.00 31.34  ? 177 MET A CE  1 
ATOM   1071 N  N   . SER A 1 136 ? -39.968 -76.284  5.183   1.00 52.65  ? 178 SER A N   1 
ATOM   1072 C  CA  . SER A 1 136 ? -41.273 -76.857  4.907   1.00 56.29  ? 178 SER A CA  1 
ATOM   1073 C  C   . SER A 1 136 ? -41.707 -77.689  6.110   1.00 64.72  ? 178 SER A C   1 
ATOM   1074 O  O   . SER A 1 136 ? -40.980 -77.832  7.096   1.00 62.96  ? 178 SER A O   1 
ATOM   1075 C  CB  . SER A 1 136 ? -41.244 -77.697  3.628   1.00 42.61  ? 178 SER A CB  1 
ATOM   1076 O  OG  . SER A 1 136 ? -40.520 -78.899  3.820   1.00 62.85  ? 178 SER A OG  1 
ATOM   1077 N  N   . ASP A 1 137 ? -42.915 -78.244  6.028   1.00 73.64  ? 179 ASP A N   1 
ATOM   1078 C  CA  . ASP A 1 137 ? -43.400 -79.101  7.101   1.00 73.63  ? 179 ASP A CA  1 
ATOM   1079 C  C   . ASP A 1 137 ? -42.648 -80.423  7.167   1.00 68.88  ? 179 ASP A C   1 
ATOM   1080 O  O   . ASP A 1 137 ? -42.743 -81.126  8.178   1.00 78.23  ? 179 ASP A O   1 
ATOM   1081 C  CB  . ASP A 1 137 ? -44.898 -79.360  6.929   1.00 77.76  ? 179 ASP A CB  1 
ATOM   1082 C  CG  . ASP A 1 137 ? -45.705 -78.079  6.845   1.00 99.28  ? 179 ASP A CG  1 
ATOM   1083 O  OD1 . ASP A 1 137 ? -45.127 -76.995  7.075   1.00 86.20  ? 179 ASP A OD1 1 
ATOM   1084 O  OD2 . ASP A 1 137 ? -46.915 -78.156  6.545   1.00 102.18 ? 179 ASP A OD2 1 
ATOM   1085 N  N   . VAL A 1 138 ? -41.898 -80.772  6.123   1.00 69.25  ? 180 VAL A N   1 
ATOM   1086 C  CA  . VAL A 1 138 ? -41.245 -82.071  6.051   1.00 81.78  ? 180 VAL A CA  1 
ATOM   1087 C  C   . VAL A 1 138 ? -39.728 -81.982  5.948   1.00 75.47  ? 180 VAL A C   1 
ATOM   1088 O  O   . VAL A 1 138 ? -39.049 -82.990  6.208   1.00 73.51  ? 180 VAL A O   1 
ATOM   1089 C  CB  . VAL A 1 138 ? -41.802 -82.907  4.878   1.00 75.84  ? 180 VAL A CB  1 
ATOM   1090 C  CG1 . VAL A 1 138 ? -43.323 -82.933  4.910   1.00 76.34  ? 180 VAL A CG1 1 
ATOM   1091 C  CG2 . VAL A 1 138 ? -41.295 -82.363  3.549   1.00 61.33  ? 180 VAL A CG2 1 
ATOM   1092 N  N   . LYS A 1 139 ? -39.155 -80.838  5.581   1.00 59.85  ? 181 LYS A N   1 
ATOM   1093 C  CA  . LYS A 1 139 ? -37.720 -80.792  5.336   1.00 48.73  ? 181 LYS A CA  1 
ATOM   1094 C  C   . LYS A 1 139 ? -37.200 -79.376  5.537   1.00 40.99  ? 181 LYS A C   1 
ATOM   1095 O  O   . LYS A 1 139 ? -37.903 -78.396  5.277   1.00 40.43  ? 181 LYS A O   1 
ATOM   1096 C  CB  . LYS A 1 139 ? -37.387 -81.287  3.921   1.00 61.05  ? 181 LYS A CB  1 
ATOM   1097 C  CG  . LYS A 1 139 ? -35.921 -81.631  3.709   1.00 68.31  ? 181 LYS A CG  1 
ATOM   1098 C  CD  . LYS A 1 139 ? -35.730 -82.646  2.589   1.00 64.21  ? 181 LYS A CD  1 
ATOM   1099 C  CE  . LYS A 1 139 ? -35.533 -81.978  1.238   1.00 60.06  ? 181 LYS A CE  1 
ATOM   1100 N  NZ  . LYS A 1 139 ? -35.090 -82.962  0.208   1.00 54.78  ? 181 LYS A NZ  1 
ATOM   1101 N  N   . ARG A 1 140 ? -35.959 -79.287  6.013   1.00 35.45  ? 182 ARG A N   1 
ATOM   1102 C  CA  . ARG A 1 140 ? -35.233 -78.023  6.048   1.00 30.43  ? 182 ARG A CA  1 
ATOM   1103 C  C   . ARG A 1 140 ? -34.636 -77.769  4.669   1.00 34.46  ? 182 ARG A C   1 
ATOM   1104 O  O   . ARG A 1 140 ? -33.793 -78.540  4.200   1.00 44.25  ? 182 ARG A O   1 
ATOM   1105 C  CB  . ARG A 1 140 ? -34.141 -78.055  7.116   1.00 28.32  ? 182 ARG A CB  1 
ATOM   1106 C  CG  . ARG A 1 140 ? -34.655 -78.218  8.542   1.00 30.51  ? 182 ARG A CG  1 
ATOM   1107 C  CD  . ARG A 1 140 ? -33.509 -78.421  9.528   1.00 36.10  ? 182 ARG A CD  1 
ATOM   1108 N  NE  . ARG A 1 140 ? -33.981 -78.797  10.856  1.00 38.47  ? 182 ARG A NE  1 
ATOM   1109 C  CZ  . ARG A 1 140 ? -33.945 -78.008  11.921  1.00 31.73  ? 182 ARG A CZ  1 
ATOM   1110 N  NH1 . ARG A 1 140 ? -33.443 -76.785  11.860  1.00 34.59  ? 182 ARG A NH1 1 
ATOM   1111 N  NH2 . ARG A 1 140 ? -34.420 -78.458  13.079  1.00 31.89  ? 182 ARG A NH2 1 
ATOM   1112 N  N   . ILE A 1 141 ? -35.075 -76.694  4.020   1.00 37.20  ? 183 ILE A N   1 
ATOM   1113 C  CA  . ILE A 1 141 ? -34.707 -76.430  2.633   1.00 34.80  ? 183 ILE A CA  1 
ATOM   1114 C  C   . ILE A 1 141 ? -33.423 -75.614  2.576   1.00 31.64  ? 183 ILE A C   1 
ATOM   1115 O  O   . ILE A 1 141 ? -32.400 -76.079  2.062   1.00 36.44  ? 183 ILE A O   1 
ATOM   1116 C  CB  . ILE A 1 141 ? -35.850 -75.712  1.893   1.00 30.95  ? 183 ILE A CB  1 
ATOM   1117 C  CG1 . ILE A 1 141 ? -37.153 -76.499  2.045   1.00 30.10  ? 183 ILE A CG1 1 
ATOM   1118 C  CG2 . ILE A 1 141 ? -35.506 -75.534  0.428   1.00 27.59  ? 183 ILE A CG2 1 
ATOM   1119 C  CD1 . ILE A 1 141 ? -37.079 -77.912  1.518   1.00 34.67  ? 183 ILE A CD1 1 
ATOM   1120 N  N   . SER A 1 142 ? -33.467 -74.395  3.102   1.00 26.28  ? 184 SER A N   1 
ATOM   1121 C  CA  . SER A 1 142 ? -32.313 -73.510  3.051   1.00 27.43  ? 184 SER A CA  1 
ATOM   1122 C  C   . SER A 1 142 ? -31.294 -73.893  4.115   1.00 29.86  ? 184 SER A C   1 
ATOM   1123 O  O   . SER A 1 142 ? -31.653 -74.348  5.205   1.00 30.10  ? 184 SER A O   1 
ATOM   1124 C  CB  . SER A 1 142 ? -32.749 -72.057  3.240   1.00 23.99  ? 184 SER A CB  1 
ATOM   1125 O  OG  . SER A 1 142 ? -31.639 -71.177  3.178   1.00 35.28  ? 184 SER A OG  1 
ATOM   1126 N  N   . ALA A 1 143 ? -30.012 -73.710  3.788   1.00 23.67  ? 185 ALA A N   1 
ATOM   1127 C  CA  . ALA A 1 143 ? -28.963 -73.987  4.762   1.00 30.03  ? 185 ALA A CA  1 
ATOM   1128 C  C   . ALA A 1 143 ? -29.067 -73.056  5.961   1.00 34.48  ? 185 ALA A C   1 
ATOM   1129 O  O   . ALA A 1 143 ? -28.598 -73.394  7.054   1.00 28.68  ? 185 ALA A O   1 
ATOM   1130 C  CB  . ALA A 1 143 ? -27.584 -73.868  4.111   1.00 25.68  ? 185 ALA A CB  1 
ATOM   1131 N  N   . THR A 1 144 ? -29.666 -71.877  5.775   1.00 20.07  ? 186 THR A N   1 
ATOM   1132 C  CA  . THR A 1 144 ? -29.938 -70.988  6.897   1.00 27.13  ? 186 THR A CA  1 
ATOM   1133 C  C   . THR A 1 144 ? -30.909 -71.610  7.892   1.00 24.39  ? 186 THR A C   1 
ATOM   1134 O  O   . THR A 1 144 ? -30.909 -71.231  9.069   1.00 34.61  ? 186 THR A O   1 
ATOM   1135 C  CB  . THR A 1 144 ? -30.485 -69.659  6.382   1.00 26.12  ? 186 THR A CB  1 
ATOM   1136 O  OG1 . THR A 1 144 ? -31.779 -69.869  5.809   1.00 46.18  ? 186 THR A OG1 1 
ATOM   1137 C  CG2 . THR A 1 144 ? -29.569 -69.099  5.310   1.00 21.63  ? 186 THR A CG2 1 
ATOM   1138 N  N   . SER A 1 145 ? -31.733 -72.558  7.448   1.00 25.73  ? 187 SER A N   1 
ATOM   1139 C  CA  . SER A 1 145 ? -32.602 -73.321  8.332   1.00 26.85  ? 187 SER A CA  1 
ATOM   1140 C  C   . SER A 1 145 ? -31.943 -74.585  8.868   1.00 33.30  ? 187 SER A C   1 
ATOM   1141 O  O   . SER A 1 145 ? -32.514 -75.235  9.750   1.00 28.64  ? 187 SER A O   1 
ATOM   1142 C  CB  . SER A 1 145 ? -33.898 -73.692  7.605   1.00 19.58  ? 187 SER A CB  1 
ATOM   1143 O  OG  . SER A 1 145 ? -34.722 -72.555  7.419   1.00 53.10  ? 187 SER A OG  1 
ATOM   1144 N  N   . ILE A 1 146 ? -30.767 -74.945  8.361   1.00 31.20  ? 188 ILE A N   1 
ATOM   1145 C  CA  . ILE A 1 146 ? -30.043 -76.120  8.837   1.00 28.48  ? 188 ILE A CA  1 
ATOM   1146 C  C   . ILE A 1 146 ? -29.048 -75.749  9.927   1.00 23.16  ? 188 ILE A C   1 
ATOM   1147 O  O   . ILE A 1 146 ? -29.030 -76.353  11.003  1.00 25.76  ? 188 ILE A O   1 
ATOM   1148 C  CB  . ILE A 1 146 ? -29.341 -76.820  7.653   1.00 28.05  ? 188 ILE A CB  1 
ATOM   1149 C  CG1 . ILE A 1 146 ? -30.376 -77.390  6.678   1.00 30.16  ? 188 ILE A CG1 1 
ATOM   1150 C  CG2 . ILE A 1 146 ? -28.397 -77.904  8.157   1.00 28.88  ? 188 ILE A CG2 1 
ATOM   1151 C  CD1 . ILE A 1 146 ? -29.780 -77.926  5.394   1.00 28.55  ? 188 ILE A CD1 1 
ATOM   1152 N  N   . PHE A 1 147 ? -28.209 -74.749  9.662   1.00 24.02  ? 189 PHE A N   1 
ATOM   1153 C  CA  . PHE A 1 147 ? -27.214 -74.294  10.623  1.00 22.10  ? 189 PHE A CA  1 
ATOM   1154 C  C   . PHE A 1 147 ? -27.783 -73.325  11.649  1.00 25.16  ? 189 PHE A C   1 
ATOM   1155 O  O   . PHE A 1 147 ? -27.129 -73.071  12.667  1.00 26.58  ? 189 PHE A O   1 
ATOM   1156 C  CB  . PHE A 1 147 ? -26.046 -73.638  9.883   1.00 27.30  ? 189 PHE A CB  1 
ATOM   1157 C  CG  . PHE A 1 147 ? -25.443 -74.510  8.821   1.00 30.91  ? 189 PHE A CG  1 
ATOM   1158 C  CD1 . PHE A 1 147 ? -25.157 -75.840  9.082   1.00 31.00  ? 189 PHE A CD1 1 
ATOM   1159 C  CD2 . PHE A 1 147 ? -25.182 -74.009  7.557   1.00 28.82  ? 189 PHE A CD2 1 
ATOM   1160 C  CE1 . PHE A 1 147 ? -24.608 -76.652  8.108   1.00 32.74  ? 189 PHE A CE1 1 
ATOM   1161 C  CE2 . PHE A 1 147 ? -24.633 -74.817  6.577   1.00 34.21  ? 189 PHE A CE2 1 
ATOM   1162 C  CZ  . PHE A 1 147 ? -24.346 -76.140  6.854   1.00 29.34  ? 189 PHE A CZ  1 
ATOM   1163 N  N   . PHE A 1 148 ? -28.975 -72.782  11.410  1.00 23.34  ? 190 PHE A N   1 
ATOM   1164 C  CA  . PHE A 1 148 ? -29.596 -71.842  12.328  1.00 27.92  ? 190 PHE A CA  1 
ATOM   1165 C  C   . PHE A 1 148 ? -31.074 -72.180  12.464  1.00 24.82  ? 190 PHE A C   1 
ATOM   1166 O  O   . PHE A 1 148 ? -31.639 -72.928  11.662  1.00 28.06  ? 190 PHE A O   1 
ATOM   1167 C  CB  . PHE A 1 148 ? -29.413 -70.394  11.858  1.00 22.20  ? 190 PHE A CB  1 
ATOM   1168 C  CG  . PHE A 1 148 ? -27.985 -70.034  11.568  1.00 23.55  ? 190 PHE A CG  1 
ATOM   1169 C  CD1 . PHE A 1 148 ? -27.124 -69.677  12.595  1.00 21.67  ? 190 PHE A CD1 1 
ATOM   1170 C  CD2 . PHE A 1 148 ? -27.500 -70.062  10.271  1.00 21.76  ? 190 PHE A CD2 1 
ATOM   1171 C  CE1 . PHE A 1 148 ? -25.806 -69.348  12.331  1.00 22.79  ? 190 PHE A CE1 1 
ATOM   1172 C  CE2 . PHE A 1 148 ? -26.184 -69.736  9.999   1.00 23.69  ? 190 PHE A CE2 1 
ATOM   1173 C  CZ  . PHE A 1 148 ? -25.335 -69.377  11.030  1.00 22.29  ? 190 PHE A CZ  1 
ATOM   1174 N  N   . GLU A 1 149 ? -31.694 -71.619  13.497  1.00 28.09  ? 191 GLU A N   1 
ATOM   1175 C  CA  . GLU A 1 149 ? -33.095 -71.869  13.806  1.00 29.90  ? 191 GLU A CA  1 
ATOM   1176 C  C   . GLU A 1 149 ? -33.929 -70.688  13.328  1.00 28.73  ? 191 GLU A C   1 
ATOM   1177 O  O   . GLU A 1 149 ? -33.746 -69.562  13.802  1.00 28.63  ? 191 GLU A O   1 
ATOM   1178 C  CB  . GLU A 1 149 ? -33.285 -72.103  15.304  1.00 25.02  ? 191 GLU A CB  1 
ATOM   1179 C  CG  . GLU A 1 149 ? -32.673 -73.404  15.791  1.00 21.40  ? 191 GLU A CG  1 
ATOM   1180 C  CD  . GLU A 1 149 ? -33.306 -74.617  15.137  1.00 26.86  ? 191 GLU A CD  1 
ATOM   1181 O  OE1 . GLU A 1 149 ? -34.552 -74.704  15.120  1.00 27.29  ? 191 GLU A OE1 1 
ATOM   1182 O  OE2 . GLU A 1 149 ? -32.558 -75.479  14.630  1.00 31.55  ? 191 GLU A OE2 1 
ATOM   1183 N  N   . SER A 1 150 ? -34.841 -70.943  12.396  1.00 25.66  ? 192 SER A N   1 
ATOM   1184 C  CA  . SER A 1 150 ? -35.629 -69.892  11.775  1.00 21.94  ? 192 SER A CA  1 
ATOM   1185 C  C   . SER A 1 150 ? -37.107 -70.074  12.089  1.00 25.21  ? 192 SER A C   1 
ATOM   1186 O  O   . SER A 1 150 ? -37.596 -71.198  12.241  1.00 24.99  ? 192 SER A O   1 
ATOM   1187 C  CB  . SER A 1 150 ? -35.427 -69.868  10.255  1.00 24.53  ? 192 SER A CB  1 
ATOM   1188 O  OG  . SER A 1 150 ? -35.910 -71.059  9.656   1.00 40.23  ? 192 SER A OG  1 
ATOM   1189 N  N   . MET A 1 151 ? -37.813 -68.947  12.194  1.00 24.96  ? 193 MET A N   1 
ATOM   1190 C  CA  . MET A 1 151 ? -39.260 -68.927  12.303  1.00 21.47  ? 193 MET A CA  1 
ATOM   1191 C  C   . MET A 1 151 ? -39.716 -67.775  11.415  1.00 24.57  ? 193 MET A C   1 
ATOM   1192 O  O   . MET A 1 151 ? -39.166 -66.663  11.516  1.00 24.86  ? 193 MET A O   1 
ATOM   1193 C  CB  . MET A 1 151 ? -39.764 -68.733  13.736  1.00 23.10  ? 193 MET A CB  1 
ATOM   1194 C  CG  . MET A 1 151 ? -41.250 -69.025  13.896  1.00 27.76  ? 193 MET A CG  1 
ATOM   1195 S  SD  . MET A 1 151 ? -41.878 -68.713  15.556  1.00 33.33  ? 193 MET A SD  1 
ATOM   1196 C  CE  . MET A 1 151 ? -41.884 -66.925  15.576  1.00 35.12  ? 193 MET A CE  1 
ATOM   1197 N  N   . PRO A 1 152 ? -40.692 -67.995  10.543  1.00 23.04  ? 194 PRO A N   1 
ATOM   1198 C  CA  . PRO A 1 152 ? -41.114 -66.936  9.626   1.00 21.83  ? 194 PRO A CA  1 
ATOM   1199 C  C   . PRO A 1 152 ? -42.106 -65.985  10.279  1.00 24.29  ? 194 PRO A C   1 
ATOM   1200 O  O   . PRO A 1 152 ? -42.752 -66.300  11.280  1.00 27.40  ? 194 PRO A O   1 
ATOM   1201 C  CB  . PRO A 1 152 ? -41.782 -67.704  8.475   1.00 20.52  ? 194 PRO A CB  1 
ATOM   1202 C  CG  . PRO A 1 152 ? -41.646 -69.180  8.816   1.00 25.49  ? 194 PRO A CG  1 
ATOM   1203 C  CD  . PRO A 1 152 ? -41.407 -69.252  10.286  1.00 18.34  ? 194 PRO A CD  1 
ATOM   1204 N  N   . TYR A 1 153 ? -42.203 -64.795  9.694   1.00 24.11  ? 195 TYR A N   1 
ATOM   1205 C  CA  . TYR A 1 153 ? -43.355 -63.930  9.892   1.00 26.33  ? 195 TYR A CA  1 
ATOM   1206 C  C   . TYR A 1 153 ? -44.088 -63.779  8.566   1.00 27.38  ? 195 TYR A C   1 
ATOM   1207 O  O   . TYR A 1 153 ? -43.518 -63.981  7.490   1.00 27.98  ? 195 TYR A O   1 
ATOM   1208 C  CB  . TYR A 1 153 ? -42.966 -62.563  10.474  1.00 22.30  ? 195 TYR A CB  1 
ATOM   1209 C  CG  . TYR A 1 153 ? -41.955 -61.748  9.695   1.00 27.04  ? 195 TYR A CG  1 
ATOM   1210 C  CD1 . TYR A 1 153 ? -42.359 -60.869  8.697   1.00 26.73  ? 195 TYR A CD1 1 
ATOM   1211 C  CD2 . TYR A 1 153 ? -40.602 -61.816  9.997   1.00 30.12  ? 195 TYR A CD2 1 
ATOM   1212 C  CE1 . TYR A 1 153 ? -41.439 -60.105  8.001   1.00 22.74  ? 195 TYR A CE1 1 
ATOM   1213 C  CE2 . TYR A 1 153 ? -39.675 -61.055  9.308   1.00 26.66  ? 195 TYR A CE2 1 
ATOM   1214 C  CZ  . TYR A 1 153 ? -40.098 -60.202  8.311   1.00 25.30  ? 195 TYR A CZ  1 
ATOM   1215 O  OH  . TYR A 1 153 ? -39.176 -59.444  7.623   1.00 22.49  ? 195 TYR A OH  1 
ATOM   1216 N  N   . LYS A 1 154 ? -45.370 -63.446  8.655   1.00 29.34  ? 196 LYS A N   1 
ATOM   1217 C  CA  . LYS A 1 154 ? -46.295 -63.622  7.547   1.00 28.83  ? 196 LYS A CA  1 
ATOM   1218 C  C   . LYS A 1 154 ? -46.901 -62.293  7.119   1.00 30.49  ? 196 LYS A C   1 
ATOM   1219 O  O   . LYS A 1 154 ? -46.761 -61.265  7.787   1.00 30.01  ? 196 LYS A O   1 
ATOM   1220 C  CB  . LYS A 1 154 ? -47.416 -64.597  7.929   1.00 22.65  ? 196 LYS A CB  1 
ATOM   1221 C  CG  . LYS A 1 154 ? -46.933 -65.870  8.593   1.00 28.18  ? 196 LYS A CG  1 
ATOM   1222 C  CD  . LYS A 1 154 ? -46.431 -66.871  7.571   1.00 23.81  ? 196 LYS A CD  1 
ATOM   1223 C  CE  . LYS A 1 154 ? -47.564 -67.345  6.678   1.00 36.38  ? 196 LYS A CE  1 
ATOM   1224 N  NZ  . LYS A 1 154 ? -47.087 -68.260  5.606   1.00 47.38  ? 196 LYS A NZ  1 
ATOM   1225 N  N   . LEU A 1 155 ? -47.588 -62.340  5.982   1.00 32.32  ? 197 LEU A N   1 
ATOM   1226 C  CA  . LEU A 1 155 ? -48.387 -61.225  5.509   1.00 31.50  ? 197 LEU A CA  1 
ATOM   1227 C  C   . LEU A 1 155 ? -49.764 -61.247  6.163   1.00 32.94  ? 197 LEU A C   1 
ATOM   1228 O  O   . LEU A 1 155 ? -50.248 -62.286  6.620   1.00 27.36  ? 197 LEU A O   1 
ATOM   1229 C  CB  . LEU A 1 155 ? -48.557 -61.278  3.989   1.00 19.18  ? 197 LEU A CB  1 
ATOM   1230 C  CG  . LEU A 1 155 ? -47.358 -61.144  3.050   1.00 34.82  ? 197 LEU A CG  1 
ATOM   1231 C  CD1 . LEU A 1 155 ? -47.813 -61.381  1.620   1.00 25.72  ? 197 LEU A CD1 1 
ATOM   1232 C  CD2 . LEU A 1 155 ? -46.703 -59.779  3.182   1.00 31.69  ? 197 LEU A CD2 1 
ATOM   1233 N  N   . ASN A 1 156 ? -50.392 -60.078  6.207   1.00 30.21  ? 198 ASN A N   1 
ATOM   1234 C  CA  . ASN A 1 156 ? -51.796 -59.988  6.577   1.00 20.04  ? 198 ASN A CA  1 
ATOM   1235 C  C   . ASN A 1 156 ? -52.614 -60.217  5.313   1.00 28.48  ? 198 ASN A C   1 
ATOM   1236 O  O   . ASN A 1 156 ? -52.626 -59.360  4.420   1.00 32.61  ? 198 ASN A O   1 
ATOM   1237 C  CB  . ASN A 1 156 ? -52.105 -58.631  7.212   1.00 40.23  ? 198 ASN A CB  1 
ATOM   1238 C  CG  . ASN A 1 156 ? -53.564 -58.482  7.609   1.00 38.94  ? 198 ASN A CG  1 
ATOM   1239 O  OD1 . ASN A 1 156 ? -54.327 -59.449  7.613   1.00 38.27  ? 198 ASN A OD1 1 
ATOM   1240 N  ND2 . ASN A 1 156 ? -53.954 -57.263  7.957   1.00 53.66  ? 198 ASN A ND2 1 
ATOM   1241 N  N   . PRO A 1 157 ? -53.293 -61.361  5.195   1.00 26.39  ? 199 PRO A N   1 
ATOM   1242 C  CA  . PRO A 1 157 ? -54.012 -61.670  3.946   1.00 30.63  ? 199 PRO A CA  1 
ATOM   1243 C  C   . PRO A 1 157 ? -55.109 -60.677  3.616   1.00 38.68  ? 199 PRO A C   1 
ATOM   1244 O  O   . PRO A 1 157 ? -55.492 -60.562  2.445   1.00 39.60  ? 199 PRO A O   1 
ATOM   1245 C  CB  . PRO A 1 157 ? -54.587 -63.071  4.206   1.00 29.37  ? 199 PRO A CB  1 
ATOM   1246 C  CG  . PRO A 1 157 ? -53.770 -63.623  5.340   1.00 27.80  ? 199 PRO A CG  1 
ATOM   1247 C  CD  . PRO A 1 157 ? -53.413 -62.443  6.184   1.00 24.68  ? 199 PRO A CD  1 
ATOM   1248 N  N   . LYS A 1 158 ? -55.621 -59.950  4.610   1.00 38.70  ? 200 LYS A N   1 
ATOM   1249 C  CA  . LYS A 1 158 ? -56.638 -58.938  4.351   1.00 32.22  ? 200 LYS A CA  1 
ATOM   1250 C  C   . LYS A 1 158 ? -56.079 -57.794  3.515   1.00 42.96  ? 200 LYS A C   1 
ATOM   1251 O  O   . LYS A 1 158 ? -56.729 -57.331  2.571   1.00 44.98  ? 200 LYS A O   1 
ATOM   1252 C  CB  . LYS A 1 158 ? -57.188 -58.415  5.677   1.00 45.03  ? 200 LYS A CB  1 
ATOM   1253 C  CG  . LYS A 1 158 ? -58.303 -57.390  5.556   1.00 44.49  ? 200 LYS A CG  1 
ATOM   1254 C  CD  . LYS A 1 158 ? -58.621 -56.805  6.923   1.00 55.99  ? 200 LYS A CD  1 
ATOM   1255 C  CE  . LYS A 1 158 ? -60.111 -56.597  7.119   1.00 78.19  ? 200 LYS A CE  1 
ATOM   1256 N  NZ  . LYS A 1 158 ? -60.422 -56.250  8.534   1.00 69.68  ? 200 LYS A NZ  1 
ATOM   1257 N  N   . THR A 1 159 ? -54.871 -57.332  3.842   1.00 33.58  ? 201 THR A N   1 
ATOM   1258 C  CA  . THR A 1 159 ? -54.272 -56.184  3.179   1.00 27.06  ? 201 THR A CA  1 
ATOM   1259 C  C   . THR A 1 159 ? -53.139 -56.538  2.228   1.00 31.07  ? 201 THR A C   1 
ATOM   1260 O  O   . THR A 1 159 ? -52.802 -55.719  1.369   1.00 35.66  ? 201 THR A O   1 
ATOM   1261 C  CB  . THR A 1 159 ? -53.735 -55.190  4.220   1.00 29.90  ? 201 THR A CB  1 
ATOM   1262 O  OG1 . THR A 1 159 ? -52.628 -55.778  4.915   1.00 33.41  ? 201 THR A OG1 1 
ATOM   1263 C  CG2 . THR A 1 159 ? -54.820 -54.833  5.223   1.00 32.58  ? 201 THR A CG2 1 
ATOM   1264 N  N   . GLY A 1 160 ? -52.549 -57.724  2.355   1.00 37.79  ? 202 GLY A N   1 
ATOM   1265 C  CA  . GLY A 1 160 ? -51.382 -58.063  1.569   1.00 23.13  ? 202 GLY A CA  1 
ATOM   1266 C  C   . GLY A 1 160 ? -50.094 -57.432  2.046   1.00 30.46  ? 202 GLY A C   1 
ATOM   1267 O  O   . GLY A 1 160 ? -49.077 -57.534  1.351   1.00 29.87  ? 202 GLY A O   1 
ATOM   1268 N  N   . LEU A 1 161 ? -50.105 -56.783  3.205   1.00 23.80  ? 203 LEU A N   1 
ATOM   1269 C  CA  . LEU A 1 161 ? -48.928 -56.154  3.780   1.00 28.32  ? 203 LEU A CA  1 
ATOM   1270 C  C   . LEU A 1 161 ? -48.353 -57.021  4.893   1.00 28.65  ? 203 LEU A C   1 
ATOM   1271 O  O   . LEU A 1 161 ? -49.016 -57.917  5.423   1.00 30.77  ? 203 LEU A O   1 
ATOM   1272 C  CB  . LEU A 1 161 ? -49.270 -54.766  4.330   1.00 27.79  ? 203 LEU A CB  1 
ATOM   1273 C  CG  . LEU A 1 161 ? -49.987 -53.807  3.378   1.00 32.39  ? 203 LEU A CG  1 
ATOM   1274 C  CD1 . LEU A 1 161 ? -50.251 -52.470  4.053   1.00 27.63  ? 203 LEU A CD1 1 
ATOM   1275 C  CD2 . LEU A 1 161 ? -49.174 -53.620  2.113   1.00 23.51  ? 203 LEU A CD2 1 
ATOM   1276 N  N   . ILE A 1 162 ? -47.095 -56.740  5.242   1.00 29.58  ? 204 ILE A N   1 
ATOM   1277 C  CA  . ILE A 1 162 ? -46.465 -57.423  6.364   1.00 28.39  ? 204 ILE A CA  1 
ATOM   1278 C  C   . ILE A 1 162 ? -47.240 -57.114  7.636   1.00 29.03  ? 204 ILE A C   1 
ATOM   1279 O  O   . ILE A 1 162 ? -47.554 -55.952  7.925   1.00 36.55  ? 204 ILE A O   1 
ATOM   1280 C  CB  . ILE A 1 162 ? -44.993 -57.001  6.486   1.00 28.25  ? 204 ILE A CB  1 
ATOM   1281 C  CG1 . ILE A 1 162 ? -44.199 -57.452  5.256   1.00 28.94  ? 204 ILE A CG1 1 
ATOM   1282 C  CG2 . ILE A 1 162 ? -44.377 -57.559  7.761   1.00 29.12  ? 204 ILE A CG2 1 
ATOM   1283 C  CD1 . ILE A 1 162 ? -42.790 -56.895  5.200   1.00 24.55  ? 204 ILE A CD1 1 
ATOM   1284 N  N   . ASP A 1 163 ? -47.568 -58.156  8.397   1.00 29.52  ? 205 ASP A N   1 
ATOM   1285 C  CA  . ASP A 1 163 ? -48.284 -57.996  9.662   1.00 26.43  ? 205 ASP A CA  1 
ATOM   1286 C  C   . ASP A 1 163 ? -47.259 -57.656  10.736  1.00 29.74  ? 205 ASP A C   1 
ATOM   1287 O  O   . ASP A 1 163 ? -46.714 -58.531  11.411  1.00 27.43  ? 205 ASP A O   1 
ATOM   1288 C  CB  . ASP A 1 163 ? -49.069 -59.257  10.006  1.00 26.24  ? 205 ASP A CB  1 
ATOM   1289 C  CG  . ASP A 1 163 ? -50.097 -59.030  11.103  1.00 27.92  ? 205 ASP A CG  1 
ATOM   1290 O  OD1 . ASP A 1 163 ? -49.886 -58.145  11.959  1.00 33.83  ? 205 ASP A OD1 1 
ATOM   1291 O  OD2 . ASP A 1 163 ? -51.122 -59.744  11.108  1.00 34.59  ? 205 ASP A OD2 1 
ATOM   1292 N  N   . TYR A 1 164 ? -46.994 -56.357  10.895  1.00 26.73  ? 206 TYR A N   1 
ATOM   1293 C  CA  . TYR A 1 164 ? -46.018 -55.920  11.887  1.00 27.48  ? 206 TYR A CA  1 
ATOM   1294 C  C   . TYR A 1 164 ? -46.496 -56.194  13.306  1.00 31.28  ? 206 TYR A C   1 
ATOM   1295 O  O   . TYR A 1 164 ? -45.673 -56.397  14.207  1.00 32.48  ? 206 TYR A O   1 
ATOM   1296 C  CB  . TYR A 1 164 ? -45.714 -54.433  11.706  1.00 23.97  ? 206 TYR A CB  1 
ATOM   1297 C  CG  . TYR A 1 164 ? -45.120 -54.093  10.359  1.00 31.15  ? 206 TYR A CG  1 
ATOM   1298 C  CD1 . TYR A 1 164 ? -43.752 -54.176  10.142  1.00 31.03  ? 206 TYR A CD1 1 
ATOM   1299 C  CD2 . TYR A 1 164 ? -45.928 -53.689  9.304   1.00 25.70  ? 206 TYR A CD2 1 
ATOM   1300 C  CE1 . TYR A 1 164 ? -43.204 -53.867  8.912   1.00 25.94  ? 206 TYR A CE1 1 
ATOM   1301 C  CE2 . TYR A 1 164 ? -45.389 -53.378  8.069   1.00 24.35  ? 206 TYR A CE2 1 
ATOM   1302 C  CZ  . TYR A 1 164 ? -44.026 -53.469  7.879   1.00 32.77  ? 206 TYR A CZ  1 
ATOM   1303 O  OH  . TYR A 1 164 ? -43.484 -53.160  6.652   1.00 31.74  ? 206 TYR A OH  1 
ATOM   1304 N  N   . ASN A 1 165 ? -47.812 -56.207  13.525  1.00 31.06  ? 207 ASN A N   1 
ATOM   1305 C  CA  . ASN A 1 165 ? -48.342 -56.525  14.846  1.00 36.04  ? 207 ASN A CA  1 
ATOM   1306 C  C   . ASN A 1 165 ? -48.037 -57.968  15.225  1.00 31.51  ? 207 ASN A C   1 
ATOM   1307 O  O   . ASN A 1 165 ? -47.540 -58.241  16.324  1.00 29.00  ? 207 ASN A O   1 
ATOM   1308 C  CB  . ASN A 1 165 ? -49.850 -56.266  14.885  1.00 32.86  ? 207 ASN A CB  1 
ATOM   1309 C  CG  . ASN A 1 165 ? -50.197 -54.799  14.717  1.00 50.37  ? 207 ASN A CG  1 
ATOM   1310 O  OD1 . ASN A 1 165 ? -49.452 -53.919  15.149  1.00 49.78  ? 207 ASN A OD1 1 
ATOM   1311 N  ND2 . ASN A 1 165 ? -51.335 -54.528  14.088  1.00 47.37  ? 207 ASN A ND2 1 
ATOM   1312 N  N   . GLN A 1 166 ? -48.329 -58.909  14.323  1.00 28.29  ? 208 GLN A N   1 
ATOM   1313 C  CA  . GLN A 1 166 ? -48.062 -60.315  14.609  1.00 27.55  ? 208 GLN A CA  1 
ATOM   1314 C  C   . GLN A 1 166 ? -46.567 -60.599  14.668  1.00 31.55  ? 208 GLN A C   1 
ATOM   1315 O  O   . GLN A 1 166 ? -46.140 -61.519  15.376  1.00 32.60  ? 208 GLN A O   1 
ATOM   1316 C  CB  . GLN A 1 166 ? -48.736 -61.202  13.562  1.00 20.33  ? 208 GLN A CB  1 
ATOM   1317 C  CG  . GLN A 1 166 ? -48.731 -62.682  13.908  1.00 29.86  ? 208 GLN A CG  1 
ATOM   1318 C  CD  . GLN A 1 166 ? -49.578 -63.506  12.959  1.00 37.66  ? 208 GLN A CD  1 
ATOM   1319 O  OE1 . GLN A 1 166 ? -50.796 -63.593  13.115  1.00 38.99  ? 208 GLN A OE1 1 
ATOM   1320 N  NE2 . GLN A 1 166 ? -48.937 -64.115  11.968  1.00 26.68  ? 208 GLN A NE2 1 
ATOM   1321 N  N   . LEU A 1 167 ? -45.760 -59.829  13.934  1.00 23.62  ? 209 LEU A N   1 
ATOM   1322 C  CA  . LEU A 1 167 ? -44.311 -59.963  14.039  1.00 23.11  ? 209 LEU A CA  1 
ATOM   1323 C  C   . LEU A 1 167 ? -43.837 -59.622  15.445  1.00 26.15  ? 209 LEU A C   1 
ATOM   1324 O  O   . LEU A 1 167 ? -43.038 -60.356  16.038  1.00 34.73  ? 209 LEU A O   1 
ATOM   1325 C  CB  . LEU A 1 167 ? -43.623 -59.069  13.006  1.00 24.10  ? 209 LEU A CB  1 
ATOM   1326 C  CG  . LEU A 1 167 ? -42.122 -58.827  13.186  1.00 24.49  ? 209 LEU A CG  1 
ATOM   1327 C  CD1 . LEU A 1 167 ? -41.340 -60.131  13.120  1.00 35.97  ? 209 LEU A CD1 1 
ATOM   1328 C  CD2 . LEU A 1 167 ? -41.614 -57.845  12.144  1.00 25.65  ? 209 LEU A CD2 1 
ATOM   1329 N  N   . ALA A 1 168 ? -44.326 -58.508  15.996  1.00 24.63  ? 210 ALA A N   1 
ATOM   1330 C  CA  . ALA A 1 168 ? -43.927 -58.111  17.343  1.00 25.10  ? 210 ALA A CA  1 
ATOM   1331 C  C   . ALA A 1 168 ? -44.416 -59.113  18.382  1.00 29.20  ? 210 ALA A C   1 
ATOM   1332 O  O   . ALA A 1 168 ? -43.736 -59.356  19.386  1.00 30.92  ? 210 ALA A O   1 
ATOM   1333 C  CB  . ALA A 1 168 ? -44.453 -56.708  17.655  1.00 20.74  ? 210 ALA A CB  1 
ATOM   1334 N  N   . LEU A 1 169 ? -45.595 -59.698  18.162  1.00 28.48  ? 211 LEU A N   1 
ATOM   1335 C  CA  . LEU A 1 169 ? -46.118 -60.696  19.091  1.00 28.37  ? 211 LEU A CA  1 
ATOM   1336 C  C   . LEU A 1 169 ? -45.234 -61.939  19.109  1.00 30.75  ? 211 LEU A C   1 
ATOM   1337 O  O   . LEU A 1 169 ? -44.824 -62.410  20.177  1.00 34.43  ? 211 LEU A O   1 
ATOM   1338 C  CB  . LEU A 1 169 ? -47.560 -61.049  18.710  1.00 30.55  ? 211 LEU A CB  1 
ATOM   1339 C  CG  . LEU A 1 169 ? -48.474 -61.757  19.720  1.00 41.47  ? 211 LEU A CG  1 
ATOM   1340 C  CD1 . LEU A 1 169 ? -49.930 -61.567  19.327  1.00 45.07  ? 211 LEU A CD1 1 
ATOM   1341 C  CD2 . LEU A 1 169 ? -48.159 -63.242  19.848  1.00 40.34  ? 211 LEU A CD2 1 
ATOM   1342 N  N   . THR A 1 170 ? -44.930 -62.484  17.930  1.00 26.69  ? 212 THR A N   1 
ATOM   1343 C  CA  . THR A 1 170 ? -44.160 -63.720  17.856  1.00 27.40  ? 212 THR A CA  1 
ATOM   1344 C  C   . THR A 1 170 ? -42.683 -63.508  18.166  1.00 30.10  ? 212 THR A C   1 
ATOM   1345 O  O   . THR A 1 170 ? -42.023 -64.431  18.654  1.00 27.35  ? 212 THR A O   1 
ATOM   1346 C  CB  . THR A 1 170 ? -44.321 -64.356  16.473  1.00 26.79  ? 212 THR A CB  1 
ATOM   1347 O  OG1 . THR A 1 170 ? -43.922 -63.419  15.465  1.00 29.78  ? 212 THR A OG1 1 
ATOM   1348 C  CG2 . THR A 1 170 ? -45.772 -64.760  16.236  1.00 19.12  ? 212 THR A CG2 1 
ATOM   1349 N  N   . ALA A 1 171 ? -42.148 -62.314  17.899  1.00 24.92  ? 213 ALA A N   1 
ATOM   1350 C  CA  . ALA A 1 171 ? -40.748 -62.054  18.215  1.00 23.36  ? 213 ALA A CA  1 
ATOM   1351 C  C   . ALA A 1 171 ? -40.506 -62.032  19.718  1.00 24.55  ? 213 ALA A C   1 
ATOM   1352 O  O   . ALA A 1 171 ? -39.419 -62.406  20.173  1.00 29.75  ? 213 ALA A O   1 
ATOM   1353 C  CB  . ALA A 1 171 ? -40.297 -60.734  17.590  1.00 16.35  ? 213 ALA A CB  1 
ATOM   1354 N  N   . ARG A 1 172 ? -41.497 -61.595  20.499  1.00 27.93  ? 214 ARG A N   1 
ATOM   1355 C  CA  . ARG A 1 172 ? -41.357 -61.606  21.952  1.00 28.64  ? 214 ARG A CA  1 
ATOM   1356 C  C   . ARG A 1 172 ? -41.262 -63.029  22.487  1.00 26.50  ? 214 ARG A C   1 
ATOM   1357 O  O   . ARG A 1 172 ? -40.535 -63.288  23.452  1.00 34.98  ? 214 ARG A O   1 
ATOM   1358 C  CB  . ARG A 1 172 ? -42.529 -60.870  22.598  1.00 30.98  ? 214 ARG A CB  1 
ATOM   1359 C  CG  . ARG A 1 172 ? -42.437 -59.364  22.491  1.00 35.39  ? 214 ARG A CG  1 
ATOM   1360 C  CD  . ARG A 1 172 ? -43.771 -58.712  22.784  1.00 31.62  ? 214 ARG A CD  1 
ATOM   1361 N  NE  . ARG A 1 172 ? -43.815 -57.342  22.289  1.00 46.12  ? 214 ARG A NE  1 
ATOM   1362 C  CZ  . ARG A 1 172 ? -44.908 -56.749  21.831  1.00 48.15  ? 214 ARG A CZ  1 
ATOM   1363 N  NH1 . ARG A 1 172 ? -46.069 -57.382  21.786  1.00 45.49  ? 214 ARG A NH1 1 
ATOM   1364 N  NH2 . ARG A 1 172 ? -44.833 -55.494  21.398  1.00 48.10  ? 214 ARG A NH2 1 
ATOM   1365 N  N   . LEU A 1 173 ? -41.989 -63.963  21.875  1.00 21.21  ? 215 LEU A N   1 
ATOM   1366 C  CA  . LEU A 1 173 ? -41.940 -65.348  22.327  1.00 20.58  ? 215 LEU A CA  1 
ATOM   1367 C  C   . LEU A 1 173 ? -40.738 -66.083  21.745  1.00 27.26  ? 215 LEU A C   1 
ATOM   1368 O  O   . LEU A 1 173 ? -40.055 -66.825  22.459  1.00 29.66  ? 215 LEU A O   1 
ATOM   1369 C  CB  . LEU A 1 173 ? -43.238 -66.066  21.954  1.00 22.07  ? 215 LEU A CB  1 
ATOM   1370 C  CG  . LEU A 1 173 ? -44.526 -65.418  22.465  1.00 27.77  ? 215 LEU A CG  1 
ATOM   1371 C  CD1 . LEU A 1 173 ? -45.751 -66.179  21.980  1.00 30.78  ? 215 LEU A CD1 1 
ATOM   1372 C  CD2 . LEU A 1 173 ? -44.513 -65.323  23.983  1.00 27.75  ? 215 LEU A CD2 1 
ATOM   1373 N  N   . PHE A 1 174 ? -40.458 -65.876  20.457  1.00 29.67  ? 216 PHE A N   1 
ATOM   1374 C  CA  . PHE A 1 174 ? -39.386 -66.616  19.801  1.00 25.29  ? 216 PHE A CA  1 
ATOM   1375 C  C   . PHE A 1 174 ? -38.010 -66.105  20.208  1.00 23.60  ? 216 PHE A C   1 
ATOM   1376 O  O   . PHE A 1 174 ? -37.054 -66.888  20.258  1.00 22.82  ? 216 PHE A O   1 
ATOM   1377 C  CB  . PHE A 1 174 ? -39.563 -66.536  18.285  1.00 26.24  ? 216 PHE A CB  1 
ATOM   1378 C  CG  . PHE A 1 174 ? -38.621 -67.411  17.515  1.00 26.75  ? 216 PHE A CG  1 
ATOM   1379 C  CD1 . PHE A 1 174 ? -38.620 -68.784  17.702  1.00 24.67  ? 216 PHE A CD1 1 
ATOM   1380 C  CD2 . PHE A 1 174 ? -37.748 -66.864  16.589  1.00 29.90  ? 216 PHE A CD2 1 
ATOM   1381 C  CE1 . PHE A 1 174 ? -37.756 -69.594  16.988  1.00 20.84  ? 216 PHE A CE1 1 
ATOM   1382 C  CE2 . PHE A 1 174 ? -36.883 -67.667  15.869  1.00 27.43  ? 216 PHE A CE2 1 
ATOM   1383 C  CZ  . PHE A 1 174 ? -36.886 -69.035  16.068  1.00 14.41  ? 216 PHE A CZ  1 
ATOM   1384 N  N   . ARG A 1 175 ? -37.893 -64.810  20.509  1.00 24.33  ? 217 ARG A N   1 
ATOM   1385 C  CA  . ARG A 1 175 ? -36.634 -64.171  20.882  1.00 28.58  ? 217 ARG A CA  1 
ATOM   1386 C  C   . ARG A 1 175 ? -35.564 -64.395  19.820  1.00 25.78  ? 217 ARG A C   1 
ATOM   1387 O  O   . ARG A 1 175 ? -34.578 -65.096  20.081  1.00 30.08  ? 217 ARG A O   1 
ATOM   1388 C  CB  . ARG A 1 175 ? -36.130 -64.697  22.228  1.00 25.25  ? 217 ARG A CB  1 
ATOM   1389 C  CG  . ARG A 1 175 ? -37.051 -64.465  23.413  1.00 36.43  ? 217 ARG A CG  1 
ATOM   1390 C  CD  . ARG A 1 175 ? -36.500 -65.186  24.637  1.00 56.84  ? 217 ARG A CD  1 
ATOM   1391 N  NE  . ARG A 1 175 ? -37.055 -64.693  25.892  1.00 79.05  ? 217 ARG A NE  1 
ATOM   1392 C  CZ  . ARG A 1 175 ? -37.954 -65.338  26.623  1.00 81.08  ? 217 ARG A CZ  1 
ATOM   1393 N  NH1 . ARG A 1 175 ? -38.443 -66.508  26.245  1.00 58.10  ? 217 ARG A NH1 1 
ATOM   1394 N  NH2 . ARG A 1 175 ? -38.366 -64.799  27.767  1.00 77.95  ? 217 ARG A NH2 1 
ATOM   1395 N  N   . PRO A 1 176 ? -35.703 -63.830  18.624  1.00 23.25  ? 218 PRO A N   1 
ATOM   1396 C  CA  . PRO A 1 176 ? -34.654 -63.996  17.617  1.00 25.72  ? 218 PRO A CA  1 
ATOM   1397 C  C   . PRO A 1 176 ? -33.451 -63.118  17.916  1.00 31.89  ? 218 PRO A C   1 
ATOM   1398 O  O   . PRO A 1 176 ? -33.565 -62.034  18.492  1.00 30.14  ? 218 PRO A O   1 
ATOM   1399 C  CB  . PRO A 1 176 ? -35.342 -63.564  16.318  1.00 19.35  ? 218 PRO A CB  1 
ATOM   1400 C  CG  . PRO A 1 176 ? -36.348 -62.562  16.762  1.00 26.77  ? 218 PRO A CG  1 
ATOM   1401 C  CD  . PRO A 1 176 ? -36.831 -63.028  18.114  1.00 22.15  ? 218 PRO A CD  1 
ATOM   1402 N  N   . ARG A 1 177 ? -32.278 -63.612  17.521  1.00 28.19  ? 219 ARG A N   1 
ATOM   1403 C  CA  . ARG A 1 177 ? -31.063 -62.815  17.621  1.00 21.40  ? 219 ARG A CA  1 
ATOM   1404 C  C   . ARG A 1 177 ? -30.884 -61.890  16.426  1.00 25.05  ? 219 ARG A C   1 
ATOM   1405 O  O   . ARG A 1 177 ? -30.100 -60.937  16.506  1.00 27.57  ? 219 ARG A O   1 
ATOM   1406 C  CB  . ARG A 1 177 ? -29.843 -63.729  17.756  1.00 28.97  ? 219 ARG A CB  1 
ATOM   1407 C  CG  . ARG A 1 177 ? -29.963 -64.752  18.873  1.00 35.40  ? 219 ARG A CG  1 
ATOM   1408 C  CD  . ARG A 1 177 ? -29.238 -64.307  20.134  1.00 50.23  ? 219 ARG A CD  1 
ATOM   1409 N  NE  . ARG A 1 177 ? -27.801 -64.538  20.046  1.00 89.01  ? 219 ARG A NE  1 
ATOM   1410 C  CZ  . ARG A 1 177 ? -26.898 -63.594  19.820  1.00 89.83  ? 219 ARG A CZ  1 
ATOM   1411 N  NH1 . ARG A 1 177 ? -27.244 -62.325  19.677  1.00 86.24  ? 219 ARG A NH1 1 
ATOM   1412 N  NH2 . ARG A 1 177 ? -25.613 -63.931  19.740  1.00 72.12  ? 219 ARG A NH2 1 
ATOM   1413 N  N   . LEU A 1 178 ? -31.596 -62.145  15.330  1.00 27.15  ? 220 LEU A N   1 
ATOM   1414 C  CA  . LEU A 1 178 ? -31.485 -61.343  14.119  1.00 29.00  ? 220 LEU A CA  1 
ATOM   1415 C  C   . LEU A 1 178 ? -32.804 -61.405  13.365  1.00 31.03  ? 220 LEU A C   1 
ATOM   1416 O  O   . LEU A 1 178 ? -33.371 -62.487  13.193  1.00 26.44  ? 220 LEU A O   1 
ATOM   1417 C  CB  . LEU A 1 178 ? -30.334 -61.842  13.236  1.00 27.98  ? 220 LEU A CB  1 
ATOM   1418 C  CG  . LEU A 1 178 ? -30.057 -61.108  11.921  1.00 26.98  ? 220 LEU A CG  1 
ATOM   1419 C  CD1 . LEU A 1 178 ? -28.565 -60.890  11.750  1.00 31.27  ? 220 LEU A CD1 1 
ATOM   1420 C  CD2 . LEU A 1 178 ? -30.613 -61.883  10.738  1.00 32.34  ? 220 LEU A CD2 1 
ATOM   1421 N  N   . ILE A 1 179 ? -33.287 -60.245  12.925  1.00 22.99  ? 221 ILE A N   1 
ATOM   1422 C  CA  . ILE A 1 179 ? -34.513 -60.136  12.143  1.00 27.64  ? 221 ILE A CA  1 
ATOM   1423 C  C   . ILE A 1 179 ? -34.153 -59.553  10.784  1.00 22.82  ? 221 ILE A C   1 
ATOM   1424 O  O   . ILE A 1 179 ? -33.400 -58.576  10.702  1.00 23.55  ? 221 ILE A O   1 
ATOM   1425 C  CB  . ILE A 1 179 ? -35.568 -59.270  12.856  1.00 26.63  ? 221 ILE A CB  1 
ATOM   1426 C  CG1 . ILE A 1 179 ? -35.975 -59.910  14.185  1.00 25.06  ? 221 ILE A CG1 1 
ATOM   1427 C  CG2 . ILE A 1 179 ? -36.790 -59.073  11.973  1.00 19.69  ? 221 ILE A CG2 1 
ATOM   1428 C  CD1 . ILE A 1 179 ? -37.033 -59.131  14.939  1.00 21.18  ? 221 ILE A CD1 1 
ATOM   1429 N  N   . ILE A 1 180 ? -34.688 -60.153  9.723   1.00 15.55  ? 222 ILE A N   1 
ATOM   1430 C  CA  . ILE A 1 180 ? -34.358 -59.782  8.352   1.00 21.53  ? 222 ILE A CA  1 
ATOM   1431 C  C   . ILE A 1 180 ? -35.474 -58.915  7.788   1.00 21.76  ? 222 ILE A C   1 
ATOM   1432 O  O   . ILE A 1 180 ? -36.646 -59.313  7.795   1.00 23.89  ? 222 ILE A O   1 
ATOM   1433 C  CB  . ILE A 1 180 ? -34.143 -61.028  7.477   1.00 28.98  ? 222 ILE A CB  1 
ATOM   1434 C  CG1 . ILE A 1 180 ? -33.067 -61.924  8.086   1.00 22.84  ? 222 ILE A CG1 1 
ATOM   1435 C  CG2 . ILE A 1 180 ? -33.767 -60.627  6.059   1.00 22.11  ? 222 ILE A CG2 1 
ATOM   1436 C  CD1 . ILE A 1 180 ? -33.089 -63.330  7.549   1.00 27.71  ? 222 ILE A CD1 1 
ATOM   1437 N  N   . ALA A 1 181 ? -35.112 -57.735  7.296   1.00 28.08  ? 223 ALA A N   1 
ATOM   1438 C  CA  . ALA A 1 181 ? -36.033 -56.843  6.598   1.00 19.16  ? 223 ALA A CA  1 
ATOM   1439 C  C   . ALA A 1 181 ? -35.633 -56.846  5.127   1.00 24.00  ? 223 ALA A C   1 
ATOM   1440 O  O   . ALA A 1 181 ? -34.685 -56.163  4.731   1.00 28.83  ? 223 ALA A O   1 
ATOM   1441 C  CB  . ALA A 1 181 ? -35.998 -55.438  7.191   1.00 23.46  ? 223 ALA A CB  1 
ATOM   1442 N  N   . GLY A 1 182 ? -36.352 -57.625  4.322   1.00 23.71  ? 224 GLY A N   1 
ATOM   1443 C  CA  . GLY A 1 182 ? -36.049 -57.753  2.910   1.00 22.63  ? 224 GLY A CA  1 
ATOM   1444 C  C   . GLY A 1 182 ? -36.967 -58.738  2.219   1.00 27.19  ? 224 GLY A C   1 
ATOM   1445 O  O   . GLY A 1 182 ? -37.409 -59.713  2.836   1.00 24.75  ? 224 GLY A O   1 
ATOM   1446 N  N   . THR A 1 183 ? -37.270 -58.498  0.944   1.00 18.75  ? 225 THR A N   1 
ATOM   1447 C  CA  . THR A 1 183 ? -38.254 -59.296  0.226   1.00 24.81  ? 225 THR A CA  1 
ATOM   1448 C  C   . THR A 1 183 ? -37.786 -59.553  -1.200  1.00 27.94  ? 225 THR A C   1 
ATOM   1449 O  O   . THR A 1 183 ? -36.907 -58.866  -1.727  1.00 21.71  ? 225 THR A O   1 
ATOM   1450 C  CB  . THR A 1 183 ? -39.626 -58.608  0.184   1.00 28.12  ? 225 THR A CB  1 
ATOM   1451 O  OG1 . THR A 1 183 ? -39.514 -57.364  -0.519  1.00 29.36  ? 225 THR A OG1 1 
ATOM   1452 C  CG2 . THR A 1 183 ? -40.159 -58.342  1.588   1.00 19.17  ? 225 THR A CG2 1 
ATOM   1453 N  N   . SER A 1 184 ? -38.400 -60.561  -1.820  1.00 31.73  ? 226 SER A N   1 
ATOM   1454 C  CA  . SER A 1 184 ? -38.208 -60.856  -3.233  1.00 28.46  ? 226 SER A CA  1 
ATOM   1455 C  C   . SER A 1 184 ? -39.465 -60.661  -4.065  1.00 25.66  ? 226 SER A C   1 
ATOM   1456 O  O   . SER A 1 184 ? -39.359 -60.389  -5.263  1.00 35.21  ? 226 SER A O   1 
ATOM   1457 C  CB  . SER A 1 184 ? -37.713 -62.297  -3.417  1.00 26.34  ? 226 SER A CB  1 
ATOM   1458 O  OG  . SER A 1 184 ? -36.463 -62.497  -2.781  1.00 34.66  ? 226 SER A OG  1 
ATOM   1459 N  N   . ALA A 1 185 ? -40.657 -60.793  -3.455  1.00 24.56  ? 227 ALA A N   1 
ATOM   1460 C  CA  . ALA A 1 185 ? -41.942 -60.599  -4.136  1.00 21.48  ? 227 ALA A CA  1 
ATOM   1461 C  C   . ALA A 1 185 ? -42.834 -59.768  -3.209  1.00 22.12  ? 227 ALA A C   1 
ATOM   1462 O  O   . ALA A 1 185 ? -43.695 -60.292  -2.498  1.00 28.54  ? 227 ALA A O   1 
ATOM   1463 C  CB  . ALA A 1 185 ? -42.590 -61.932  -4.506  1.00 17.29  ? 227 ALA A CB  1 
ATOM   1464 N  N   . TYR A 1 186 ? -42.620 -58.454  -3.223  1.00 29.10  ? 228 TYR A N   1 
ATOM   1465 C  CA  . TYR A 1 186 ? -43.353 -57.529  -2.368  1.00 24.68  ? 228 TYR A CA  1 
ATOM   1466 C  C   . TYR A 1 186 ? -43.382 -56.175  -3.059  1.00 27.14  ? 228 TYR A C   1 
ATOM   1467 O  O   . TYR A 1 186 ? -42.328 -55.640  -3.417  1.00 30.97  ? 228 TYR A O   1 
ATOM   1468 C  CB  . TYR A 1 186 ? -42.694 -57.428  -0.988  1.00 29.61  ? 228 TYR A CB  1 
ATOM   1469 C  CG  . TYR A 1 186 ? -43.523 -56.760  0.085   1.00 32.13  ? 228 TYR A CG  1 
ATOM   1470 C  CD1 . TYR A 1 186 ? -44.688 -57.348  0.558   1.00 28.86  ? 228 TYR A CD1 1 
ATOM   1471 C  CD2 . TYR A 1 186 ? -43.119 -55.558  0.651   1.00 22.87  ? 228 TYR A CD2 1 
ATOM   1472 C  CE1 . TYR A 1 186 ? -45.441 -56.745  1.549   1.00 21.90  ? 228 TYR A CE1 1 
ATOM   1473 C  CE2 . TYR A 1 186 ? -43.864 -54.948  1.642   1.00 26.36  ? 228 TYR A CE2 1 
ATOM   1474 C  CZ  . TYR A 1 186 ? -45.024 -55.546  2.087   1.00 25.94  ? 228 TYR A CZ  1 
ATOM   1475 O  OH  . TYR A 1 186 ? -45.768 -54.941  3.074   1.00 28.76  ? 228 TYR A OH  1 
ATOM   1476 N  N   . ALA A 1 187 ? -44.581 -55.631  -3.253  1.00 30.27  ? 229 ALA A N   1 
ATOM   1477 C  CA  . ALA A 1 187 ? -44.772 -54.433  -4.060  1.00 30.91  ? 229 ALA A CA  1 
ATOM   1478 C  C   . ALA A 1 187 ? -44.839 -53.152  -3.240  1.00 25.89  ? 229 ALA A C   1 
ATOM   1479 O  O   . ALA A 1 187 ? -44.998 -52.073  -3.819  1.00 36.01  ? 229 ALA A O   1 
ATOM   1480 C  CB  . ALA A 1 187 ? -46.044 -54.567  -4.905  1.00 24.54  ? 229 ALA A CB  1 
ATOM   1481 N  N   . ARG A 1 188 ? -44.720 -53.237  -1.921  1.00 26.80  ? 230 ARG A N   1 
ATOM   1482 C  CA  . ARG A 1 188 ? -44.840 -52.076  -1.053  1.00 27.05  ? 230 ARG A CA  1 
ATOM   1483 C  C   . ARG A 1 188 ? -43.527 -51.830  -0.320  1.00 19.41  ? 230 ARG A C   1 
ATOM   1484 O  O   . ARG A 1 188 ? -42.611 -52.656  -0.333  1.00 37.78  ? 230 ARG A O   1 
ATOM   1485 C  CB  . ARG A 1 188 ? -45.988 -52.256  -0.053  1.00 23.50  ? 230 ARG A CB  1 
ATOM   1486 C  CG  . ARG A 1 188 ? -47.348 -52.412  -0.709  1.00 29.30  ? 230 ARG A CG  1 
ATOM   1487 C  CD  . ARG A 1 188 ? -47.735 -51.159  -1.474  1.00 26.58  ? 230 ARG A CD  1 
ATOM   1488 N  NE  . ARG A 1 188 ? -49.043 -51.280  -2.106  1.00 34.97  ? 230 ARG A NE  1 
ATOM   1489 C  CZ  . ARG A 1 188 ? -49.683 -50.280  -2.696  1.00 38.12  ? 230 ARG A CZ  1 
ATOM   1490 N  NH1 . ARG A 1 188 ? -49.166 -49.063  -2.746  1.00 32.15  ? 230 ARG A NH1 1 
ATOM   1491 N  NH2 . ARG A 1 188 ? -50.873 -50.505  -3.245  1.00 29.10  ? 230 ARG A NH2 1 
ATOM   1492 N  N   . LEU A 1 189 ? -43.446 -50.668  0.320   1.00 29.79  ? 231 LEU A N   1 
ATOM   1493 C  CA  . LEU A 1 189 ? -42.263 -50.301  1.081   1.00 30.38  ? 231 LEU A CA  1 
ATOM   1494 C  C   . LEU A 1 189 ? -42.309 -50.921  2.472   1.00 35.57  ? 231 LEU A C   1 
ATOM   1495 O  O   . LEU A 1 189 ? -43.377 -51.088  3.070   1.00 33.36  ? 231 LEU A O   1 
ATOM   1496 C  CB  . LEU A 1 189 ? -42.142 -48.780  1.189   1.00 24.47  ? 231 LEU A CB  1 
ATOM   1497 C  CG  . LEU A 1 189 ? -42.157 -47.994  -0.125  1.00 29.92  ? 231 LEU A CG  1 
ATOM   1498 C  CD1 . LEU A 1 189 ? -41.980 -46.506  0.137   1.00 31.49  ? 231 LEU A CD1 1 
ATOM   1499 C  CD2 . LEU A 1 189 ? -41.089 -48.506  -1.080  1.00 27.02  ? 231 LEU A CD2 1 
ATOM   1500 N  N   . ILE A 1 190 ? -41.133 -51.265  2.983   1.00 29.02  ? 232 ILE A N   1 
ATOM   1501 C  CA  . ILE A 1 190 ? -41.002 -51.889  4.293   1.00 28.84  ? 232 ILE A CA  1 
ATOM   1502 C  C   . ILE A 1 190 ? -40.871 -50.798  5.345   1.00 31.29  ? 232 ILE A C   1 
ATOM   1503 O  O   . ILE A 1 190 ? -40.074 -49.864  5.191   1.00 32.59  ? 232 ILE A O   1 
ATOM   1504 C  CB  . ILE A 1 190 ? -39.795 -52.840  4.327   1.00 29.90  ? 232 ILE A CB  1 
ATOM   1505 C  CG1 . ILE A 1 190 ? -39.959 -53.938  3.273   1.00 25.33  ? 232 ILE A CG1 1 
ATOM   1506 C  CG2 . ILE A 1 190 ? -39.623 -53.442  5.715   1.00 22.44  ? 232 ILE A CG2 1 
ATOM   1507 C  CD1 . ILE A 1 190 ? -38.687 -54.691  2.969   1.00 33.77  ? 232 ILE A CD1 1 
ATOM   1508 N  N   . ASP A 1 191 ? -41.659 -50.908  6.412   1.00 29.84  ? 233 ASP A N   1 
ATOM   1509 C  CA  . ASP A 1 191 ? -41.598 -49.971  7.532   1.00 28.67  ? 233 ASP A CA  1 
ATOM   1510 C  C   . ASP A 1 191 ? -40.381 -50.328  8.378   1.00 35.70  ? 233 ASP A C   1 
ATOM   1511 O  O   . ASP A 1 191 ? -40.473 -51.052  9.373   1.00 31.12  ? 233 ASP A O   1 
ATOM   1512 C  CB  . ASP A 1 191 ? -42.889 -50.015  8.340   1.00 28.97  ? 233 ASP A CB  1 
ATOM   1513 C  CG  . ASP A 1 191 ? -42.994 -48.882  9.342   1.00 38.97  ? 233 ASP A CG  1 
ATOM   1514 O  OD1 . ASP A 1 191 ? -42.010 -48.134  9.515   1.00 32.57  ? 233 ASP A OD1 1 
ATOM   1515 O  OD2 . ASP A 1 191 ? -44.070 -48.739  9.960   1.00 44.10  ? 233 ASP A OD2 1 
ATOM   1516 N  N   . TYR A 1 192 ? -39.220 -49.804  7.978   1.00 27.43  ? 234 TYR A N   1 
ATOM   1517 C  CA  . TYR A 1 192 ? -37.983 -50.129  8.680   1.00 32.87  ? 234 TYR A CA  1 
ATOM   1518 C  C   . TYR A 1 192 ? -37.972 -49.573  10.097  1.00 29.97  ? 234 TYR A C   1 
ATOM   1519 O  O   . TYR A 1 192 ? -37.327 -50.150  10.979  1.00 33.80  ? 234 TYR A O   1 
ATOM   1520 C  CB  . TYR A 1 192 ? -36.775 -49.607  7.903   1.00 26.87  ? 234 TYR A CB  1 
ATOM   1521 C  CG  . TYR A 1 192 ? -36.587 -50.247  6.546   1.00 26.75  ? 234 TYR A CG  1 
ATOM   1522 C  CD1 . TYR A 1 192 ? -36.168 -51.566  6.433   1.00 27.20  ? 234 TYR A CD1 1 
ATOM   1523 C  CD2 . TYR A 1 192 ? -36.816 -49.530  5.378   1.00 27.29  ? 234 TYR A CD2 1 
ATOM   1524 C  CE1 . TYR A 1 192 ? -35.994 -52.157  5.197   1.00 27.03  ? 234 TYR A CE1 1 
ATOM   1525 C  CE2 . TYR A 1 192 ? -36.642 -50.112  4.136   1.00 31.12  ? 234 TYR A CE2 1 
ATOM   1526 C  CZ  . TYR A 1 192 ? -36.231 -51.426  4.052   1.00 30.10  ? 234 TYR A CZ  1 
ATOM   1527 O  OH  . TYR A 1 192 ? -36.055 -52.014  2.820   1.00 29.27  ? 234 TYR A OH  1 
ATOM   1528 N  N   . ALA A 1 193 ? -38.666 -48.458  10.335  1.00 31.55  ? 235 ALA A N   1 
ATOM   1529 C  CA  . ALA A 1 193 ? -38.724 -47.903  11.683  1.00 34.10  ? 235 ALA A CA  1 
ATOM   1530 C  C   . ALA A 1 193 ? -39.478 -48.830  12.629  1.00 31.47  ? 235 ALA A C   1 
ATOM   1531 O  O   . ALA A 1 193 ? -39.074 -49.010  13.784  1.00 35.04  ? 235 ALA A O   1 
ATOM   1532 C  CB  . ALA A 1 193 ? -39.370 -46.518  11.656  1.00 25.99  ? 235 ALA A CB  1 
ATOM   1533 N  N   . ARG A 1 194 ? -40.574 -49.428  12.157  1.00 30.45  ? 236 ARG A N   1 
ATOM   1534 C  CA  . ARG A 1 194 ? -41.299 -50.391  12.979  1.00 28.33  ? 236 ARG A CA  1 
ATOM   1535 C  C   . ARG A 1 194 ? -40.465 -51.643  13.222  1.00 33.95  ? 236 ARG A C   1 
ATOM   1536 O  O   . ARG A 1 194 ? -40.487 -52.206  14.323  1.00 37.86  ? 236 ARG A O   1 
ATOM   1537 C  CB  . ARG A 1 194 ? -42.628 -50.749  12.315  1.00 30.12  ? 236 ARG A CB  1 
ATOM   1538 C  CG  . ARG A 1 194 ? -43.522 -51.643  13.159  1.00 30.09  ? 236 ARG A CG  1 
ATOM   1539 C  CD  . ARG A 1 194 ? -44.036 -50.910  14.389  1.00 40.69  ? 236 ARG A CD  1 
ATOM   1540 N  NE  . ARG A 1 194 ? -44.699 -51.813  15.322  1.00 45.07  ? 236 ARG A NE  1 
ATOM   1541 C  CZ  . ARG A 1 194 ? -45.962 -52.205  15.218  1.00 51.39  ? 236 ARG A CZ  1 
ATOM   1542 N  NH1 . ARG A 1 194 ? -46.735 -51.789  14.228  1.00 41.97  ? 236 ARG A NH1 1 
ATOM   1543 N  NH2 . ARG A 1 194 ? -46.459 -53.039  16.126  1.00 38.61  ? 236 ARG A NH2 1 
ATOM   1544 N  N   . MET A 1 195 ? -39.728 -52.095  12.204  1.00 35.02  ? 237 MET A N   1 
ATOM   1545 C  CA  . MET A 1 195 ? -38.815 -53.218  12.390  1.00 29.10  ? 237 MET A CA  1 
ATOM   1546 C  C   . MET A 1 195 ? -37.762 -52.896  13.442  1.00 24.13  ? 237 MET A C   1 
ATOM   1547 O  O   . MET A 1 195 ? -37.419 -53.748  14.271  1.00 36.18  ? 237 MET A O   1 
ATOM   1548 C  CB  . MET A 1 195 ? -38.147 -53.579  11.062  1.00 35.76  ? 237 MET A CB  1 
ATOM   1549 C  CG  . MET A 1 195 ? -39.111 -53.886  9.927   1.00 33.58  ? 237 MET A CG  1 
ATOM   1550 S  SD  . MET A 1 195 ? -39.838 -55.533  10.022  1.00 41.65  ? 237 MET A SD  1 
ATOM   1551 C  CE  . MET A 1 195 ? -38.402 -56.559  9.711   1.00 32.51  ? 237 MET A CE  1 
ATOM   1552 N  N   . ARG A 1 196 ? -37.244 -51.665  13.425  1.00 24.47  ? 238 ARG A N   1 
ATOM   1553 C  CA  . ARG A 1 196 ? -36.256 -51.250  14.417  1.00 29.33  ? 238 ARG A CA  1 
ATOM   1554 C  C   . ARG A 1 196 ? -36.835 -51.296  15.827  1.00 32.92  ? 238 ARG A C   1 
ATOM   1555 O  O   . ARG A 1 196 ? -36.157 -51.722  16.770  1.00 29.61  ? 238 ARG A O   1 
ATOM   1556 C  CB  . ARG A 1 196 ? -35.743 -49.848  14.073  1.00 32.82  ? 238 ARG A CB  1 
ATOM   1557 C  CG  . ARG A 1 196 ? -34.965 -49.128  15.174  1.00 35.92  ? 238 ARG A CG  1 
ATOM   1558 C  CD  . ARG A 1 196 ? -33.830 -49.966  15.748  1.00 33.39  ? 238 ARG A CD  1 
ATOM   1559 N  NE  . ARG A 1 196 ? -32.871 -50.418  14.750  1.00 36.04  ? 238 ARG A NE  1 
ATOM   1560 C  CZ  . ARG A 1 196 ? -31.961 -51.356  14.969  1.00 39.74  ? 238 ARG A CZ  1 
ATOM   1561 N  NH1 . ARG A 1 196 ? -31.877 -51.979  16.134  1.00 31.17  ? 238 ARG A NH1 1 
ATOM   1562 N  NH2 . ARG A 1 196 ? -31.116 -51.682  13.995  1.00 40.44  ? 238 ARG A NH2 1 
ATOM   1563 N  N   A GLU A 1 197 ? -38.087 -50.861  15.988  0.50 34.86  ? 239 GLU A N   1 
ATOM   1564 N  N   B GLU A 1 197 ? -38.089 -50.866  15.992  0.50 34.87  ? 239 GLU A N   1 
ATOM   1565 C  CA  A GLU A 1 197 ? -38.726 -50.895  17.300  0.50 35.64  ? 239 GLU A CA  1 
ATOM   1566 C  CA  B GLU A 1 197 ? -38.711 -50.899  17.313  0.50 35.57  ? 239 GLU A CA  1 
ATOM   1567 C  C   A GLU A 1 197 ? -38.815 -52.318  17.838  0.50 35.24  ? 239 GLU A C   1 
ATOM   1568 C  C   B GLU A 1 197 ? -38.808 -52.324  17.842  0.50 35.18  ? 239 GLU A C   1 
ATOM   1569 O  O   A GLU A 1 197 ? -38.555 -52.560  19.023  0.50 36.65  ? 239 GLU A O   1 
ATOM   1570 O  O   B GLU A 1 197 ? -38.553 -52.573  19.027  0.50 36.67  ? 239 GLU A O   1 
ATOM   1571 C  CB  A GLU A 1 197 ? -40.115 -50.261  17.215  0.50 38.96  ? 239 GLU A CB  1 
ATOM   1572 C  CB  B GLU A 1 197 ? -40.094 -50.252  17.262  0.50 38.77  ? 239 GLU A CB  1 
ATOM   1573 C  CG  A GLU A 1 197 ? -41.057 -50.656  18.338  0.50 40.44  ? 239 GLU A CG  1 
ATOM   1574 C  CG  B GLU A 1 197 ? -40.075 -48.776  16.917  0.50 40.90  ? 239 GLU A CG  1 
ATOM   1575 C  CD  A GLU A 1 197 ? -42.426 -50.027  18.188  0.50 45.04  ? 239 GLU A CD  1 
ATOM   1576 C  CD  B GLU A 1 197 ? -41.465 -48.193  16.782  0.50 41.46  ? 239 GLU A CD  1 
ATOM   1577 O  OE1 A GLU A 1 197 ? -42.517 -48.939  17.581  0.50 47.90  ? 239 GLU A OE1 1 
ATOM   1578 O  OE1 B GLU A 1 197 ? -42.343 -48.548  17.596  0.50 46.91  ? 239 GLU A OE1 1 
ATOM   1579 O  OE2 A GLU A 1 197 ? -43.412 -50.622  18.673  0.50 49.93  ? 239 GLU A OE2 1 
ATOM   1580 O  OE2 B GLU A 1 197 ? -41.682 -47.385  15.855  0.50 40.61  ? 239 GLU A OE2 1 
ATOM   1581 N  N   . VAL A 1 198 ? -39.172 -53.275  16.979  1.00 32.35  ? 240 VAL A N   1 
ATOM   1582 C  CA  . VAL A 1 198 ? -39.280 -54.665  17.413  1.00 27.28  ? 240 VAL A CA  1 
ATOM   1583 C  C   . VAL A 1 198 ? -37.907 -55.227  17.760  1.00 29.56  ? 240 VAL A C   1 
ATOM   1584 O  O   . VAL A 1 198 ? -37.750 -55.946  18.754  1.00 35.17  ? 240 VAL A O   1 
ATOM   1585 C  CB  . VAL A 1 198 ? -39.981 -55.508  16.332  1.00 27.62  ? 240 VAL A CB  1 
ATOM   1586 C  CG1 . VAL A 1 198 ? -40.098 -56.956  16.781  1.00 25.94  ? 240 VAL A CG1 1 
ATOM   1587 C  CG2 . VAL A 1 198 ? -41.352 -54.929  16.014  1.00 24.44  ? 240 VAL A CG2 1 
ATOM   1588 N  N   . CYS A 1 199 ? -36.892 -54.906  16.954  1.00 35.25  ? 241 CYS A N   1 
ATOM   1589 C  CA  . CYS A 1 199 ? -35.546 -55.400  17.229  1.00 33.01  ? 241 CYS A CA  1 
ATOM   1590 C  C   . CYS A 1 199 ? -35.001 -54.829  18.532  1.00 31.11  ? 241 CYS A C   1 
ATOM   1591 O  O   . CYS A 1 199 ? -34.353 -55.542  19.307  1.00 28.98  ? 241 CYS A O   1 
ATOM   1592 C  CB  . CYS A 1 199 ? -34.613 -55.063  16.065  1.00 22.74  ? 241 CYS A CB  1 
ATOM   1593 S  SG  . CYS A 1 199 ? -34.894 -56.035  14.570  1.00 30.86  ? 241 CYS A SG  1 
ATOM   1594 N  N   . ASP A 1 200 ? -35.251 -53.542  18.790  1.00 29.28  ? 242 ASP A N   1 
ATOM   1595 C  CA  . ASP A 1 200 ? -34.785 -52.932  20.032  1.00 31.92  ? 242 ASP A CA  1 
ATOM   1596 C  C   . ASP A 1 200 ? -35.441 -53.575  21.246  1.00 32.01  ? 242 ASP A C   1 
ATOM   1597 O  O   . ASP A 1 200 ? -34.808 -53.722  22.298  1.00 37.51  ? 242 ASP A O   1 
ATOM   1598 C  CB  . ASP A 1 200 ? -35.059 -51.428  20.016  1.00 29.48  ? 242 ASP A CB  1 
ATOM   1599 C  CG  . ASP A 1 200 ? -34.113 -50.672  19.112  1.00 36.26  ? 242 ASP A CG  1 
ATOM   1600 O  OD1 . ASP A 1 200 ? -33.130 -51.279  18.638  1.00 41.10  ? 242 ASP A OD1 1 
ATOM   1601 O  OD2 . ASP A 1 200 ? -34.353 -49.470  18.874  1.00 40.36  ? 242 ASP A OD2 1 
ATOM   1602 N  N   . GLU A 1 201 ? -36.710 -53.969  21.121  1.00 34.68  ? 243 GLU A N   1 
ATOM   1603 C  CA  . GLU A 1 201 ? -37.418 -54.526  22.269  1.00 33.95  ? 243 GLU A CA  1 
ATOM   1604 C  C   . GLU A 1 201 ? -36.870 -55.898  22.648  1.00 35.36  ? 243 GLU A C   1 
ATOM   1605 O  O   . GLU A 1 201 ? -36.684 -56.190  23.834  1.00 44.15  ? 243 GLU A O   1 
ATOM   1606 C  CB  . GLU A 1 201 ? -38.916 -54.609  21.979  1.00 28.54  ? 243 GLU A CB  1 
ATOM   1607 C  CG  . GLU A 1 201 ? -39.747 -54.968  23.203  1.00 41.66  ? 243 GLU A CG  1 
ATOM   1608 C  CD  . GLU A 1 201 ? -41.142 -55.443  22.856  1.00 55.12  ? 243 GLU A CD  1 
ATOM   1609 O  OE1 . GLU A 1 201 ? -41.745 -54.899  21.907  1.00 65.69  ? 243 GLU A OE1 1 
ATOM   1610 O  OE2 . GLU A 1 201 ? -41.634 -56.370  23.534  1.00 61.58  ? 243 GLU A OE2 1 
ATOM   1611 N  N   . VAL A 1 202 ? -36.602 -56.753  21.656  1.00 40.88  ? 244 VAL A N   1 
ATOM   1612 C  CA  . VAL A 1 202 ? -36.100 -58.099  21.911  1.00 31.05  ? 244 VAL A CA  1 
ATOM   1613 C  C   . VAL A 1 202 ? -34.585 -58.191  21.803  1.00 34.04  ? 244 VAL A C   1 
ATOM   1614 O  O   . VAL A 1 202 ? -34.035 -59.297  21.907  1.00 29.63  ? 244 VAL A O   1 
ATOM   1615 C  CB  . VAL A 1 202 ? -36.762 -59.123  20.967  1.00 33.23  ? 244 VAL A CB  1 
ATOM   1616 C  CG1 . VAL A 1 202 ? -38.280 -59.065  21.100  1.00 33.22  ? 244 VAL A CG1 1 
ATOM   1617 C  CG2 . VAL A 1 202 ? -36.340 -58.872  19.529  1.00 24.76  ? 244 VAL A CG2 1 
ATOM   1618 N  N   . LYS A 1 203 ? -33.896 -57.067  21.596  1.00 28.62  ? 245 LYS A N   1 
ATOM   1619 C  CA  . LYS A 1 203 ? -32.436 -57.015  21.506  1.00 35.98  ? 245 LYS A CA  1 
ATOM   1620 C  C   . LYS A 1 203 ? -31.912 -57.911  20.381  1.00 30.60  ? 245 LYS A C   1 
ATOM   1621 O  O   . LYS A 1 203 ? -31.101 -58.815  20.591  1.00 39.11  ? 245 LYS A O   1 
ATOM   1622 C  CB  . LYS A 1 203 ? -31.788 -57.376  22.848  1.00 28.78  ? 245 LYS A CB  1 
ATOM   1623 C  CG  . LYS A 1 203 ? -31.659 -56.206  23.809  1.00 44.09  ? 245 LYS A CG  1 
ATOM   1624 C  CD  . LYS A 1 203 ? -30.740 -56.547  24.974  1.00 68.29  ? 245 LYS A CD  1 
ATOM   1625 C  CE  . LYS A 1 203 ? -30.449 -55.318  25.822  1.00 94.91  ? 245 LYS A CE  1 
ATOM   1626 N  NZ  . LYS A 1 203 ? -29.726 -54.270  25.046  1.00 88.11  ? 245 LYS A NZ  1 
ATOM   1627 N  N   . ALA A 1 204 ? -32.377 -57.627  19.168  1.00 31.97  ? 246 ALA A N   1 
ATOM   1628 C  CA  . ALA A 1 204 ? -31.965 -58.353  17.978  1.00 28.52  ? 246 ALA A CA  1 
ATOM   1629 C  C   . ALA A 1 204 ? -31.331 -57.396  16.979  1.00 21.39  ? 246 ALA A C   1 
ATOM   1630 O  O   . ALA A 1 204 ? -31.652 -56.204  16.945  1.00 27.15  ? 246 ALA A O   1 
ATOM   1631 C  CB  . ALA A 1 204 ? -33.151 -59.070  17.324  1.00 21.39  ? 246 ALA A CB  1 
ATOM   1632 N  N   . HIS A 1 205 ? -30.419 -57.927  16.169  1.00 23.68  ? 247 HIS A N   1 
ATOM   1633 C  CA  . HIS A 1 205 ? -29.859 -57.164  15.066  1.00 22.60  ? 247 HIS A CA  1 
ATOM   1634 C  C   . HIS A 1 205 ? -30.869 -57.077  13.928  1.00 25.97  ? 247 HIS A C   1 
ATOM   1635 O  O   . HIS A 1 205 ? -31.638 -58.010  13.680  1.00 26.02  ? 247 HIS A O   1 
ATOM   1636 C  CB  . HIS A 1 205 ? -28.566 -57.803  14.556  1.00 28.79  ? 247 HIS A CB  1 
ATOM   1637 C  CG  . HIS A 1 205 ? -27.510 -57.968  15.605  1.00 38.28  ? 247 HIS A CG  1 
ATOM   1638 N  ND1 . HIS A 1 205 ? -26.938 -56.901  16.263  1.00 30.09  ? 247 HIS A ND1 1 
ATOM   1639 C  CD2 . HIS A 1 205 ? -26.910 -59.078  16.095  1.00 29.01  ? 247 HIS A CD2 1 
ATOM   1640 C  CE1 . HIS A 1 205 ? -26.038 -57.347  17.121  1.00 32.45  ? 247 HIS A CE1 1 
ATOM   1641 N  NE2 . HIS A 1 205 ? -26.001 -58.665  17.039  1.00 34.22  ? 247 HIS A NE2 1 
ATOM   1642 N  N   . LEU A 1 206 ? -30.864 -55.942  13.235  1.00 24.98  ? 248 LEU A N   1 
ATOM   1643 C  CA  . LEU A 1 206 ? -31.744 -55.713  12.095  1.00 24.25  ? 248 LEU A CA  1 
ATOM   1644 C  C   . LEU A 1 206 ? -30.914 -55.793  10.821  1.00 29.92  ? 248 LEU A C   1 
ATOM   1645 O  O   . LEU A 1 206 ? -30.085 -54.915  10.557  1.00 33.61  ? 248 LEU A O   1 
ATOM   1646 C  CB  . LEU A 1 206 ? -32.453 -54.365  12.203  1.00 29.02  ? 248 LEU A CB  1 
ATOM   1647 C  CG  . LEU A 1 206 ? -33.344 -54.008  11.011  1.00 29.07  ? 248 LEU A CG  1 
ATOM   1648 C  CD1 . LEU A 1 206 ? -34.364 -55.107  10.750  1.00 17.78  ? 248 LEU A CD1 1 
ATOM   1649 C  CD2 . LEU A 1 206 ? -34.037 -52.674  11.234  1.00 22.23  ? 248 LEU A CD2 1 
ATOM   1650 N  N   . LEU A 1 207 ? -31.137 -56.843  10.037  1.00 21.36  ? 249 LEU A N   1 
ATOM   1651 C  CA  . LEU A 1 207 ? -30.482 -57.017  8.748   1.00 22.33  ? 249 LEU A CA  1 
ATOM   1652 C  C   . LEU A 1 207 ? -31.439 -56.591  7.643   1.00 27.20  ? 249 LEU A C   1 
ATOM   1653 O  O   . LEU A 1 207 ? -32.561 -57.102  7.558   1.00 26.31  ? 249 LEU A O   1 
ATOM   1654 C  CB  . LEU A 1 207 ? -30.043 -58.467  8.546   1.00 21.70  ? 249 LEU A CB  1 
ATOM   1655 C  CG  . LEU A 1 207 ? -29.668 -58.849  7.112   1.00 24.92  ? 249 LEU A CG  1 
ATOM   1656 C  CD1 . LEU A 1 207 ? -28.470 -58.046  6.626   1.00 27.37  ? 249 LEU A CD1 1 
ATOM   1657 C  CD2 . LEU A 1 207 ? -29.396 -60.340  7.010   1.00 22.89  ? 249 LEU A CD2 1 
ATOM   1658 N  N   . ALA A 1 208 ? -30.997 -55.660  6.804   1.00 21.78  ? 250 ALA A N   1 
ATOM   1659 C  CA  . ALA A 1 208 ? -31.754 -55.227  5.639   1.00 18.07  ? 250 ALA A CA  1 
ATOM   1660 C  C   . ALA A 1 208 ? -31.192 -55.910  4.399   1.00 22.10  ? 250 ALA A C   1 
ATOM   1661 O  O   . ALA A 1 208 ? -30.041 -55.671  4.020   1.00 27.55  ? 250 ALA A O   1 
ATOM   1662 C  CB  . ALA A 1 208 ? -31.707 -53.707  5.484   1.00 19.42  ? 250 ALA A CB  1 
ATOM   1663 N  N   . ASP A 1 209 ? -31.999 -56.770  3.782   1.00 22.13  ? 251 ASP A N   1 
ATOM   1664 C  CA  . ASP A 1 209 ? -31.641 -57.434  2.529   1.00 17.39  ? 251 ASP A CA  1 
ATOM   1665 C  C   . ASP A 1 209 ? -32.367 -56.686  1.413   1.00 23.30  ? 251 ASP A C   1 
ATOM   1666 O  O   . ASP A 1 209 ? -33.497 -57.013  1.049   1.00 23.28  ? 251 ASP A O   1 
ATOM   1667 C  CB  . ASP A 1 209 ? -32.008 -58.914  2.576   1.00 20.61  ? 251 ASP A CB  1 
ATOM   1668 C  CG  . ASP A 1 209 ? -31.536 -59.679  1.350   1.00 23.63  ? 251 ASP A CG  1 
ATOM   1669 O  OD1 . ASP A 1 209 ? -30.988 -59.057  0.416   1.00 23.81  ? 251 ASP A OD1 1 
ATOM   1670 O  OD2 . ASP A 1 209 ? -31.717 -60.915  1.323   1.00 23.39  ? 251 ASP A OD2 1 
ATOM   1671 N  N   . MET A 1 210 ? -31.697 -55.670  0.865   1.00 17.01  ? 252 MET A N   1 
ATOM   1672 C  CA  . MET A 1 210 ? -32.281 -54.763  -0.118  1.00 20.66  ? 252 MET A CA  1 
ATOM   1673 C  C   . MET A 1 210 ? -31.930 -55.146  -1.552  1.00 22.25  ? 252 MET A C   1 
ATOM   1674 O  O   . MET A 1 210 ? -31.871 -54.273  -2.425  1.00 35.43  ? 252 MET A O   1 
ATOM   1675 C  CB  . MET A 1 210 ? -31.834 -53.328  0.163   1.00 30.78  ? 252 MET A CB  1 
ATOM   1676 C  CG  . MET A 1 210 ? -30.329 -53.112  0.027   1.00 23.30  ? 252 MET A CG  1 
ATOM   1677 S  SD  . MET A 1 210 ? -29.871 -51.373  -0.101  1.00 31.28  ? 252 MET A SD  1 
ATOM   1678 C  CE  . MET A 1 210 ? -28.125 -51.502  -0.482  1.00 24.93  ? 252 MET A CE  1 
ATOM   1679 N  N   . ALA A 1 211 ? -31.713 -56.439  -1.813  1.00 23.27  ? 253 ALA A N   1 
ATOM   1680 C  CA  . ALA A 1 211 ? -31.212 -56.869  -3.117  1.00 27.58  ? 253 ALA A CA  1 
ATOM   1681 C  C   . ALA A 1 211 ? -32.116 -56.406  -4.255  1.00 26.21  ? 253 ALA A C   1 
ATOM   1682 O  O   . ALA A 1 211 ? -31.629 -55.965  -5.303  1.00 30.64  ? 253 ALA A O   1 
ATOM   1683 C  CB  . ALA A 1 211 ? -31.061 -58.390  -3.141  1.00 21.04  ? 253 ALA A CB  1 
ATOM   1684 N  N   . HIS A 1 212 ? -33.435 -56.483  -4.064  1.00 20.46  ? 254 HIS A N   1 
ATOM   1685 C  CA  . HIS A 1 212 ? -34.354 -56.126  -5.140  1.00 26.41  ? 254 HIS A CA  1 
ATOM   1686 C  C   . HIS A 1 212 ? -34.434 -54.619  -5.356  1.00 31.45  ? 254 HIS A C   1 
ATOM   1687 O  O   . HIS A 1 212 ? -34.702 -54.174  -6.476  1.00 24.17  ? 254 HIS A O   1 
ATOM   1688 C  CB  . HIS A 1 212 ? -35.750 -56.684  -4.853  1.00 23.77  ? 254 HIS A CB  1 
ATOM   1689 C  CG  . HIS A 1 212 ? -36.113 -57.880  -5.678  1.00 27.42  ? 254 HIS A CG  1 
ATOM   1690 N  ND1 . HIS A 1 212 ? -36.663 -57.780  -6.938  1.00 32.80  ? 254 HIS A ND1 1 
ATOM   1691 C  CD2 . HIS A 1 212 ? -36.021 -59.204  -5.415  1.00 25.33  ? 254 HIS A CD2 1 
ATOM   1692 C  CE1 . HIS A 1 212 ? -36.885 -58.990  -7.418  1.00 34.21  ? 254 HIS A CE1 1 
ATOM   1693 N  NE2 . HIS A 1 212 ? -36.502 -59.873  -6.515  1.00 27.25  ? 254 HIS A NE2 1 
ATOM   1694 N  N   . ILE A 1 213 ? -34.205 -53.821  -4.314  1.00 31.94  ? 255 ILE A N   1 
ATOM   1695 C  CA  . ILE A 1 213 ? -34.492 -52.392  -4.356  1.00 27.44  ? 255 ILE A CA  1 
ATOM   1696 C  C   . ILE A 1 213 ? -33.230 -51.545  -4.243  1.00 28.91  ? 255 ILE A C   1 
ATOM   1697 O  O   . ILE A 1 213 ? -33.325 -50.321  -4.102  1.00 31.08  ? 255 ILE A O   1 
ATOM   1698 C  CB  . ILE A 1 213 ? -35.497 -52.000  -3.263  1.00 26.27  ? 255 ILE A CB  1 
ATOM   1699 C  CG1 . ILE A 1 213 ? -34.878 -52.236  -1.885  1.00 23.04  ? 255 ILE A CG1 1 
ATOM   1700 C  CG2 . ILE A 1 213 ? -36.786 -52.791  -3.419  1.00 28.11  ? 255 ILE A CG2 1 
ATOM   1701 C  CD1 . ILE A 1 213 ? -35.694 -51.690  -0.743  1.00 30.45  ? 255 ILE A CD1 1 
ATOM   1702 N  N   . SER A 1 214 ? -32.046 -52.161  -4.308  1.00 30.29  ? 256 SER A N   1 
ATOM   1703 C  CA  . SER A 1 214 ? -30.813 -51.423  -4.043  1.00 29.88  ? 256 SER A CA  1 
ATOM   1704 C  C   . SER A 1 214 ? -30.606 -50.292  -5.045  1.00 28.27  ? 256 SER A C   1 
ATOM   1705 O  O   . SER A 1 214 ? -30.109 -49.219  -4.684  1.00 29.93  ? 256 SER A O   1 
ATOM   1706 C  CB  . SER A 1 214 ? -29.617 -52.375  -4.055  1.00 21.67  ? 256 SER A CB  1 
ATOM   1707 O  OG  . SER A 1 214 ? -29.504 -53.038  -5.301  1.00 29.91  ? 256 SER A OG  1 
ATOM   1708 N  N   . GLY A 1 215 ? -30.980 -50.512  -6.306  1.00 25.86  ? 257 GLY A N   1 
ATOM   1709 C  CA  . GLY A 1 215 ? -30.846 -49.456  -7.297  1.00 30.75  ? 257 GLY A CA  1 
ATOM   1710 C  C   . GLY A 1 215 ? -31.740 -48.267  -7.003  1.00 31.23  ? 257 GLY A C   1 
ATOM   1711 O  O   . GLY A 1 215 ? -31.340 -47.114  -7.187  1.00 28.08  ? 257 GLY A O   1 
ATOM   1712 N  N   . LEU A 1 216 ? -32.966 -48.530  -6.543  1.00 34.14  ? 258 LEU A N   1 
ATOM   1713 C  CA  . LEU A 1 216 ? -33.863 -47.446  -6.160  1.00 31.17  ? 258 LEU A CA  1 
ATOM   1714 C  C   . LEU A 1 216 ? -33.351 -46.704  -4.932  1.00 35.60  ? 258 LEU A C   1 
ATOM   1715 O  O   . LEU A 1 216 ? -33.550 -45.490  -4.814  1.00 29.51  ? 258 LEU A O   1 
ATOM   1716 C  CB  . LEU A 1 216 ? -35.265 -47.997  -5.902  1.00 24.87  ? 258 LEU A CB  1 
ATOM   1717 C  CG  . LEU A 1 216 ? -35.857 -48.884  -7.001  1.00 31.23  ? 258 LEU A CG  1 
ATOM   1718 C  CD1 . LEU A 1 216 ? -37.205 -49.445  -6.573  1.00 30.73  ? 258 LEU A CD1 1 
ATOM   1719 C  CD2 . LEU A 1 216 ? -35.982 -48.115  -8.307  1.00 22.46  ? 258 LEU A CD2 1 
ATOM   1720 N  N   . VAL A 1 217 ? -32.693 -47.414  -4.013  1.00 32.42  ? 259 VAL A N   1 
ATOM   1721 C  CA  . VAL A 1 217 ? -32.145 -46.771  -2.824  1.00 24.56  ? 259 VAL A CA  1 
ATOM   1722 C  C   . VAL A 1 217 ? -30.951 -45.897  -3.192  1.00 29.70  ? 259 VAL A C   1 
ATOM   1723 O  O   . VAL A 1 217 ? -30.765 -44.808  -2.634  1.00 32.91  ? 259 VAL A O   1 
ATOM   1724 C  CB  . VAL A 1 217 ? -31.773 -47.833  -1.773  1.00 23.23  ? 259 VAL A CB  1 
ATOM   1725 C  CG1 . VAL A 1 217 ? -31.087 -47.191  -0.577  1.00 24.14  ? 259 VAL A CG1 1 
ATOM   1726 C  CG2 . VAL A 1 217 ? -33.013 -48.594  -1.331  1.00 25.68  ? 259 VAL A CG2 1 
ATOM   1727 N  N   . ALA A 1 218 ? -30.130 -46.353  -4.140  1.00 33.42  ? 260 ALA A N   1 
ATOM   1728 C  CA  . ALA A 1 218 ? -28.971 -45.568  -4.555  1.00 30.55  ? 260 ALA A CA  1 
ATOM   1729 C  C   . ALA A 1 218 ? -29.395 -44.260  -5.210  1.00 31.80  ? 260 ALA A C   1 
ATOM   1730 O  O   . ALA A 1 218 ? -28.747 -43.224  -5.021  1.00 31.70  ? 260 ALA A O   1 
ATOM   1731 C  CB  . ALA A 1 218 ? -28.096 -46.387  -5.505  1.00 30.08  ? 260 ALA A CB  1 
ATOM   1732 N  N   . ALA A 1 219 ? -30.483 -44.283  -5.977  1.00 33.08  ? 261 ALA A N   1 
ATOM   1733 C  CA  . ALA A 1 219 ? -30.986 -43.083  -6.633  1.00 35.69  ? 261 ALA A CA  1 
ATOM   1734 C  C   . ALA A 1 219 ? -31.832 -42.211  -5.715  1.00 32.85  ? 261 ALA A C   1 
ATOM   1735 O  O   . ALA A 1 219 ? -32.284 -41.146  -6.149  1.00 40.11  ? 261 ALA A O   1 
ATOM   1736 C  CB  . ALA A 1 219 ? -31.798 -43.462  -7.873  1.00 24.18  ? 261 ALA A CB  1 
ATOM   1737 N  N   . LYS A 1 220 ? -32.059 -42.639  -4.470  1.00 32.23  ? 262 LYS A N   1 
ATOM   1738 C  CA  . LYS A 1 220 ? -32.811 -41.863  -3.481  1.00 35.41  ? 262 LYS A CA  1 
ATOM   1739 C  C   . LYS A 1 220 ? -34.236 -41.575  -3.950  1.00 29.28  ? 262 LYS A C   1 
ATOM   1740 O  O   . LYS A 1 220 ? -34.783 -40.497  -3.707  1.00 45.34  ? 262 LYS A O   1 
ATOM   1741 C  CB  . LYS A 1 220 ? -32.086 -40.562  -3.127  1.00 25.72  ? 262 LYS A CB  1 
ATOM   1742 C  CG  . LYS A 1 220 ? -30.827 -40.752  -2.299  1.00 38.40  ? 262 LYS A CG  1 
ATOM   1743 C  CD  . LYS A 1 220 ? -30.204 -39.412  -1.944  1.00 41.36  ? 262 LYS A CD  1 
ATOM   1744 C  CE  . LYS A 1 220 ? -29.083 -39.571  -0.930  1.00 57.95  ? 262 LYS A CE  1 
ATOM   1745 N  NZ  . LYS A 1 220 ? -28.524 -38.257  -0.507  1.00 71.98  ? 262 LYS A NZ  1 
ATOM   1746 N  N   . VAL A 1 221 ? -34.850 -42.548  -4.627  1.00 29.08  ? 263 VAL A N   1 
ATOM   1747 C  CA  . VAL A 1 221 ? -36.252 -42.434  -5.021  1.00 32.81  ? 263 VAL A CA  1 
ATOM   1748 C  C   . VAL A 1 221 ? -37.186 -43.151  -4.054  1.00 29.86  ? 263 VAL A C   1 
ATOM   1749 O  O   . VAL A 1 221 ? -38.414 -43.010  -4.179  1.00 37.10  ? 263 VAL A O   1 
ATOM   1750 C  CB  . VAL A 1 221 ? -36.477 -42.953  -6.458  1.00 26.42  ? 263 VAL A CB  1 
ATOM   1751 C  CG1 . VAL A 1 221 ? -35.616 -42.173  -7.441  1.00 27.26  ? 263 VAL A CG1 1 
ATOM   1752 C  CG2 . VAL A 1 221 ? -36.183 -44.439  -6.542  1.00 37.36  ? 263 VAL A CG2 1 
ATOM   1753 N  N   . ILE A 1 222 ? -36.651 -43.915  -3.106  1.00 32.80  ? 264 ILE A N   1 
ATOM   1754 C  CA  . ILE A 1 222 ? -37.431 -44.515  -2.024  1.00 30.79  ? 264 ILE A CA  1 
ATOM   1755 C  C   . ILE A 1 222 ? -36.642 -44.385  -0.730  1.00 32.01  ? 264 ILE A C   1 
ATOM   1756 O  O   . ILE A 1 222 ? -35.422 -44.177  -0.750  1.00 28.72  ? 264 ILE A O   1 
ATOM   1757 C  CB  . ILE A 1 222 ? -37.765 -45.999  -2.298  1.00 29.40  ? 264 ILE A CB  1 
ATOM   1758 C  CG1 . ILE A 1 222 ? -36.488 -46.832  -2.421  1.00 33.18  ? 264 ILE A CG1 1 
ATOM   1759 C  CG2 . ILE A 1 222 ? -38.639 -46.145  -3.538  1.00 28.65  ? 264 ILE A CG2 1 
ATOM   1760 C  CD1 . ILE A 1 222 ? -36.748 -48.320  -2.528  1.00 26.99  ? 264 ILE A CD1 1 
ATOM   1761 N  N   . PRO A 1 223 ? -37.321 -44.479  0.418   1.00 25.29  ? 265 PRO A N   1 
ATOM   1762 C  CA  . PRO A 1 223 ? -36.608 -44.380  1.699   1.00 31.43  ? 265 PRO A CA  1 
ATOM   1763 C  C   . PRO A 1 223 ? -35.514 -45.431  1.826   1.00 35.53  ? 265 PRO A C   1 
ATOM   1764 O  O   . PRO A 1 223 ? -35.644 -46.561  1.350   1.00 29.14  ? 265 PRO A O   1 
ATOM   1765 C  CB  . PRO A 1 223 ? -37.715 -44.594  2.737   1.00 33.83  ? 265 PRO A CB  1 
ATOM   1766 C  CG  . PRO A 1 223 ? -38.946 -44.122  2.058   1.00 26.27  ? 265 PRO A CG  1 
ATOM   1767 C  CD  . PRO A 1 223 ? -38.783 -44.498  0.610   1.00 29.25  ? 265 PRO A CD  1 
ATOM   1768 N  N   . SER A 1 224 ? -34.420 -45.038  2.488   1.00 29.59  ? 266 SER A N   1 
ATOM   1769 C  CA  . SER A 1 224 ? -33.219 -45.861  2.597   1.00 36.85  ? 266 SER A CA  1 
ATOM   1770 C  C   . SER A 1 224 ? -33.268 -46.715  3.858   1.00 29.46  ? 266 SER A C   1 
ATOM   1771 O  O   . SER A 1 224 ? -33.582 -46.199  4.936   1.00 35.89  ? 266 SER A O   1 
ATOM   1772 C  CB  . SER A 1 224 ? -31.970 -44.990  2.622   1.00 28.57  ? 266 SER A CB  1 
ATOM   1773 O  OG  . SER A 1 224 ? -30.820 -45.753  2.948   1.00 35.44  ? 266 SER A OG  1 
ATOM   1774 N  N   . PRO A 1 225 ? -32.960 -48.013  3.764   1.00 35.03  ? 267 PRO A N   1 
ATOM   1775 C  CA  . PRO A 1 225 ? -32.890 -48.844  4.976   1.00 29.55  ? 267 PRO A CA  1 
ATOM   1776 C  C   . PRO A 1 225 ? -31.668 -48.569  5.837   1.00 33.91  ? 267 PRO A C   1 
ATOM   1777 O  O   . PRO A 1 225 ? -31.622 -49.044  6.979   1.00 29.85  ? 267 PRO A O   1 
ATOM   1778 C  CB  . PRO A 1 225 ? -32.861 -50.272  4.416   1.00 26.41  ? 267 PRO A CB  1 
ATOM   1779 C  CG  . PRO A 1 225 ? -32.243 -50.121  3.065   1.00 32.78  ? 267 PRO A CG  1 
ATOM   1780 C  CD  . PRO A 1 225 ? -32.724 -48.795  2.538   1.00 27.50  ? 267 PRO A CD  1 
ATOM   1781 N  N   . PHE A 1 226 ? -30.684 -47.819  5.332   1.00 27.44  ? 268 PHE A N   1 
ATOM   1782 C  CA  . PHE A 1 226 ? -29.487 -47.527  6.113   1.00 30.14  ? 268 PHE A CA  1 
ATOM   1783 C  C   . PHE A 1 226 ? -29.777 -46.647  7.321   1.00 38.08  ? 268 PHE A C   1 
ATOM   1784 O  O   . PHE A 1 226 ? -28.939 -46.565  8.225   1.00 42.03  ? 268 PHE A O   1 
ATOM   1785 C  CB  . PHE A 1 226 ? -28.430 -46.859  5.230   1.00 29.95  ? 268 PHE A CB  1 
ATOM   1786 C  CG  . PHE A 1 226 ? -27.814 -47.782  4.218   1.00 36.19  ? 268 PHE A CG  1 
ATOM   1787 C  CD1 . PHE A 1 226 ? -26.722 -48.565  4.551   1.00 36.58  ? 268 PHE A CD1 1 
ATOM   1788 C  CD2 . PHE A 1 226 ? -28.325 -47.865  2.933   1.00 29.64  ? 268 PHE A CD2 1 
ATOM   1789 C  CE1 . PHE A 1 226 ? -26.152 -49.416  3.624   1.00 32.09  ? 268 PHE A CE1 1 
ATOM   1790 C  CE2 . PHE A 1 226 ? -27.759 -48.715  2.001   1.00 34.90  ? 268 PHE A CE2 1 
ATOM   1791 C  CZ  . PHE A 1 226 ? -26.671 -49.491  2.347   1.00 33.57  ? 268 PHE A CZ  1 
ATOM   1792 N  N   . LYS A 1 227 ? -30.937 -45.989  7.359   1.00 35.63  ? 269 LYS A N   1 
ATOM   1793 C  CA  . LYS A 1 227 ? -31.271 -45.142  8.498   1.00 41.89  ? 269 LYS A CA  1 
ATOM   1794 C  C   . LYS A 1 227 ? -31.624 -45.953  9.738   1.00 37.06  ? 269 LYS A C   1 
ATOM   1795 O  O   . LYS A 1 227 ? -31.540 -45.425  10.853  1.00 42.39  ? 269 LYS A O   1 
ATOM   1796 C  CB  . LYS A 1 227 ? -32.434 -44.212  8.141   1.00 35.05  ? 269 LYS A CB  1 
ATOM   1797 C  CG  . LYS A 1 227 ? -32.593 -43.034  9.091   1.00 56.11  ? 269 LYS A CG  1 
ATOM   1798 C  CD  . LYS A 1 227 ? -34.027 -42.532  9.140   1.00 77.83  ? 269 LYS A CD  1 
ATOM   1799 C  CE  . LYS A 1 227 ? -34.188 -41.453  10.201  1.00 80.78  ? 269 LYS A CE  1 
ATOM   1800 N  NZ  . LYS A 1 227 ? -35.615 -41.094  10.422  1.00 75.85  ? 269 LYS A NZ  1 
ATOM   1801 N  N   . HIS A 1 228 ? -32.008 -47.220  9.576   1.00 35.91  ? 270 HIS A N   1 
ATOM   1802 C  CA  . HIS A 1 228 ? -32.464 -48.034  10.696  1.00 35.71  ? 270 HIS A CA  1 
ATOM   1803 C  C   . HIS A 1 228 ? -31.748 -49.369  10.845  1.00 34.89  ? 270 HIS A C   1 
ATOM   1804 O  O   . HIS A 1 228 ? -31.749 -49.919  11.953  1.00 31.01  ? 270 HIS A O   1 
ATOM   1805 C  CB  . HIS A 1 228 ? -33.972 -48.308  10.583  1.00 33.72  ? 270 HIS A CB  1 
ATOM   1806 C  CG  . HIS A 1 228 ? -34.812 -47.070  10.550  1.00 46.63  ? 270 HIS A CG  1 
ATOM   1807 N  ND1 . HIS A 1 228 ? -35.143 -46.364  11.687  1.00 42.95  ? 270 HIS A ND1 1 
ATOM   1808 C  CD2 . HIS A 1 228 ? -35.396 -46.415  9.518   1.00 39.04  ? 270 HIS A CD2 1 
ATOM   1809 C  CE1 . HIS A 1 228 ? -35.890 -45.326  11.356  1.00 49.45  ? 270 HIS A CE1 1 
ATOM   1810 N  NE2 . HIS A 1 228 ? -36.059 -45.334  10.046  1.00 43.44  ? 270 HIS A NE2 1 
ATOM   1811 N  N   . ALA A 1 229 ? -31.144 -49.908  9.791   1.00 29.20  ? 271 ALA A N   1 
ATOM   1812 C  CA  . ALA A 1 229 ? -30.583 -51.248  9.856   1.00 26.09  ? 271 ALA A CA  1 
ATOM   1813 C  C   . ALA A 1 229 ? -29.185 -51.240  10.463  1.00 28.78  ? 271 ALA A C   1 
ATOM   1814 O  O   . ALA A 1 229 ? -28.449 -50.251  10.380  1.00 33.81  ? 271 ALA A O   1 
ATOM   1815 C  CB  . ALA A 1 229 ? -30.536 -51.879  8.463   1.00 28.31  ? 271 ALA A CB  1 
ATOM   1816 N  N   . ASP A 1 230 ? -28.831 -52.363  11.091  1.00 31.59  ? 272 ASP A N   1 
ATOM   1817 C  CA  . ASP A 1 230 ? -27.474 -52.595  11.569  1.00 28.97  ? 272 ASP A CA  1 
ATOM   1818 C  C   . ASP A 1 230 ? -26.580 -53.149  10.469  1.00 29.90  ? 272 ASP A C   1 
ATOM   1819 O  O   . ASP A 1 230 ? -25.434 -52.713  10.319  1.00 28.72  ? 272 ASP A O   1 
ATOM   1820 C  CB  . ASP A 1 230 ? -27.489 -53.562  12.755  1.00 31.27  ? 272 ASP A CB  1 
ATOM   1821 C  CG  . ASP A 1 230 ? -28.284 -53.035  13.932  1.00 30.54  ? 272 ASP A CG  1 
ATOM   1822 O  OD1 . ASP A 1 230 ? -27.988 -51.913  14.399  1.00 42.82  ? 272 ASP A OD1 1 
ATOM   1823 O  OD2 . ASP A 1 230 ? -29.209 -53.741  14.390  1.00 35.22  ? 272 ASP A OD2 1 
ATOM   1824 N  N   . ILE A 1 231 ? -27.093 -54.101  9.693   1.00 32.65  ? 273 ILE A N   1 
ATOM   1825 C  CA  . ILE A 1 231 ? -26.374 -54.710  8.583   1.00 24.46  ? 273 ILE A CA  1 
ATOM   1826 C  C   . ILE A 1 231 ? -27.241 -54.600  7.338   1.00 27.71  ? 273 ILE A C   1 
ATOM   1827 O  O   . ILE A 1 231 ? -28.462 -54.781  7.404   1.00 33.44  ? 273 ILE A O   1 
ATOM   1828 C  CB  . ILE A 1 231 ? -26.023 -56.187  8.871   1.00 26.47  ? 273 ILE A CB  1 
ATOM   1829 C  CG1 . ILE A 1 231 ? -25.356 -56.329  10.242  1.00 31.60  ? 273 ILE A CG1 1 
ATOM   1830 C  CG2 . ILE A 1 231 ? -25.123 -56.751  7.778   1.00 25.19  ? 273 ILE A CG2 1 
ATOM   1831 C  CD1 . ILE A 1 231 ? -24.013 -55.648  10.346  1.00 32.74  ? 273 ILE A CD1 1 
ATOM   1832 N  N   . VAL A 1 232 ? -26.614 -54.292  6.205   1.00 28.09  ? 274 VAL A N   1 
ATOM   1833 C  CA  . VAL A 1 232 ? -27.306 -54.202  4.924   1.00 23.73  ? 274 VAL A CA  1 
ATOM   1834 C  C   . VAL A 1 232 ? -26.555 -55.060  3.917   1.00 26.56  ? 274 VAL A C   1 
ATOM   1835 O  O   . VAL A 1 232 ? -25.373 -54.815  3.645   1.00 36.09  ? 274 VAL A O   1 
ATOM   1836 C  CB  . VAL A 1 232 ? -27.415 -52.753  4.418   1.00 24.70  ? 274 VAL A CB  1 
ATOM   1837 C  CG1 . VAL A 1 232 ? -28.198 -52.710  3.111   1.00 20.45  ? 274 VAL A CG1 1 
ATOM   1838 C  CG2 . VAL A 1 232 ? -28.073 -51.868  5.465   1.00 32.02  ? 274 VAL A CG2 1 
ATOM   1839 N  N   . THR A 1 233 ? -27.233 -56.064  3.373   1.00 16.39  ? 275 THR A N   1 
ATOM   1840 C  CA  . THR A 1 233 ? -26.710 -56.869  2.282   1.00 25.69  ? 275 THR A CA  1 
ATOM   1841 C  C   . THR A 1 233 ? -27.492 -56.572  1.011   1.00 27.17  ? 275 THR A C   1 
ATOM   1842 O  O   . THR A 1 233 ? -28.638 -56.114  1.052   1.00 24.06  ? 275 THR A O   1 
ATOM   1843 C  CB  . THR A 1 233 ? -26.792 -58.368  2.596   1.00 26.14  ? 275 THR A CB  1 
ATOM   1844 O  OG1 . THR A 1 233 ? -28.164 -58.754  2.747   1.00 17.26  ? 275 THR A OG1 1 
ATOM   1845 C  CG2 . THR A 1 233 ? -26.035 -58.688  3.871   1.00 21.96  ? 275 THR A CG2 1 
ATOM   1846 N  N   . THR A 1 234 ? -26.857 -56.841  -0.126  1.00 18.65  ? 276 THR A N   1 
ATOM   1847 C  CA  . THR A 1 234 ? -27.506 -56.640  -1.413  1.00 19.32  ? 276 THR A CA  1 
ATOM   1848 C  C   . THR A 1 234 ? -26.747 -57.405  -2.482  1.00 23.87  ? 276 THR A C   1 
ATOM   1849 O  O   . THR A 1 234 ? -25.551 -57.677  -2.352  1.00 26.34  ? 276 THR A O   1 
ATOM   1850 C  CB  . THR A 1 234 ? -27.582 -55.155  -1.791  1.00 22.94  ? 276 THR A CB  1 
ATOM   1851 O  OG1 . THR A 1 234 ? -28.202 -55.026  -3.076  1.00 25.74  ? 276 THR A OG1 1 
ATOM   1852 C  CG2 . THR A 1 234 ? -26.186 -54.546  -1.849  1.00 16.64  ? 276 THR A CG2 1 
ATOM   1853 N  N   . THR A 1 235 ? -27.468 -57.750  -3.543  1.00 24.35  ? 277 THR A N   1 
ATOM   1854 C  CA  . THR A 1 235 ? -26.837 -58.185  -4.774  1.00 19.43  ? 277 THR A CA  1 
ATOM   1855 C  C   . THR A 1 235 ? -26.385 -56.966  -5.570  1.00 27.74  ? 277 THR A C   1 
ATOM   1856 O  O   . THR A 1 235 ? -26.851 -55.844  -5.355  1.00 31.05  ? 277 THR A O   1 
ATOM   1857 C  CB  . THR A 1 235 ? -27.799 -59.030  -5.608  1.00 27.12  ? 277 THR A CB  1 
ATOM   1858 O  OG1 . THR A 1 235 ? -28.995 -58.283  -5.863  1.00 26.70  ? 277 THR A OG1 1 
ATOM   1859 C  CG2 . THR A 1 235 ? -28.160 -60.304  -4.869  1.00 24.25  ? 277 THR A CG2 1 
ATOM   1860 N  N   . THR A 1 236 ? -25.450 -57.192  -6.489  1.00 23.85  ? 278 THR A N   1 
ATOM   1861 C  CA  . THR A 1 236 ? -24.989 -56.132  -7.373  1.00 18.23  ? 278 THR A CA  1 
ATOM   1862 C  C   . THR A 1 236 ? -25.663 -56.170  -8.737  1.00 26.46  ? 278 THR A C   1 
ATOM   1863 O  O   . THR A 1 236 ? -25.590 -55.182  -9.475  1.00 28.53  ? 278 THR A O   1 
ATOM   1864 C  CB  . THR A 1 236 ? -23.468 -56.201  -7.542  1.00 23.39  ? 278 THR A CB  1 
ATOM   1865 O  OG1 . THR A 1 236 ? -23.089 -57.524  -7.938  1.00 22.81  ? 278 THR A OG1 1 
ATOM   1866 C  CG2 . THR A 1 236 ? -22.783 -55.851  -6.231  1.00 21.58  ? 278 THR A CG2 1 
ATOM   1867 N  N   . HIS A 1 237 ? -26.314 -57.274  -9.087  1.00 25.67  ? 279 HIS A N   1 
ATOM   1868 C  CA  . HIS A 1 237 ? -27.188 -57.292  -10.247 1.00 23.99  ? 279 HIS A CA  1 
ATOM   1869 C  C   . HIS A 1 237 ? -28.556 -56.786  -9.805  1.00 34.82  ? 279 HIS A C   1 
ATOM   1870 O  O   . HIS A 1 237 ? -28.639 -55.877  -8.977  1.00 39.59  ? 279 HIS A O   1 
ATOM   1871 C  CB  . HIS A 1 237 ? -27.273 -58.693  -10.872 1.00 30.19  ? 279 HIS A CB  1 
ATOM   1872 C  CG  . HIS A 1 237 ? -27.392 -59.806  -9.877  1.00 30.47  ? 279 HIS A CG  1 
ATOM   1873 N  ND1 . HIS A 1 237 ? -26.411 -60.086  -8.949  1.00 23.94  ? 279 HIS A ND1 1 
ATOM   1874 C  CD2 . HIS A 1 237 ? -28.365 -60.729  -9.683  1.00 31.92  ? 279 HIS A CD2 1 
ATOM   1875 C  CE1 . HIS A 1 237 ? -26.782 -61.120  -8.216  1.00 19.91  ? 279 HIS A CE1 1 
ATOM   1876 N  NE2 . HIS A 1 237 ? -27.963 -61.530  -8.642  1.00 23.91  ? 279 HIS A NE2 1 
HETATM 1877 N  N1  . LLP A 1 238 ? -31.872 -61.849  -1.468  1.00 28.09  ? 280 LLP A N1  1 
HETATM 1878 C  C2  . LLP A 1 238 ? -32.878 -61.221  -2.044  1.00 36.05  ? 280 LLP A C2  1 
HETATM 1879 C  C3  . LLP A 1 238 ? -33.045 -61.384  -3.467  1.00 31.42  ? 280 LLP A C3  1 
HETATM 1880 O  O3  . LLP A 1 238 ? -34.100 -60.719  -4.044  1.00 45.25  ? 280 LLP A O3  1 
HETATM 1881 C  C4  . LLP A 1 238 ? -32.100 -62.202  -4.174  1.00 38.98  ? 280 LLP A C4  1 
HETATM 1882 C  C5  . LLP A 1 238 ? -31.096 -62.813  -3.378  1.00 35.47  ? 280 LLP A C5  1 
HETATM 1883 C  C6  . LLP A 1 238 ? -31.017 -62.598  -2.033  1.00 30.22  ? 280 LLP A C6  1 
HETATM 1884 O  OP4 . LLP A 1 238 ? -28.832 -63.447  -4.500  1.00 34.72  ? 280 LLP A OP4 1 
HETATM 1885 P  P   . LLP A 1 238 ? -28.057 -64.533  -5.479  1.00 26.30  ? 280 LLP A P   1 
HETATM 1886 O  OP1 . LLP A 1 238 ? -29.128 -65.262  -6.316  1.00 28.12  ? 280 LLP A OP1 1 
HETATM 1887 O  OP2 . LLP A 1 238 ? -26.994 -63.761  -6.322  1.00 32.10  ? 280 LLP A OP2 1 
HETATM 1888 O  OP3 . LLP A 1 238 ? -27.376 -65.582  -4.573  1.00 38.22  ? 280 LLP A OP3 1 
HETATM 1889 N  N   . LLP A 1 238 ? -29.623 -57.366  -10.341 1.00 30.21  ? 280 LLP A N   1 
HETATM 1890 C  CA  . LLP A 1 238 ? -30.962 -56.896  -10.047 1.00 29.43  ? 280 LLP A CA  1 
HETATM 1891 C  CB  . LLP A 1 238 ? -31.354 -57.108  -8.549  1.00 26.99  ? 280 LLP A CB  1 
HETATM 1892 C  CG  . LLP A 1 238 ? -31.242 -58.597  -8.188  1.00 25.98  ? 280 LLP A CG  1 
HETATM 1893 C  CD  . LLP A 1 238 ? -32.315 -59.151  -7.230  1.00 27.31  ? 280 LLP A CD  1 
HETATM 1894 C  CE  . LLP A 1 238 ? -31.721 -60.068  -6.082  1.00 36.40  ? 280 LLP A CE  1 
HETATM 1895 N  NZ  . LLP A 1 238 ? -32.073 -61.444  -6.432  1.00 40.90  ? 280 LLP A NZ  1 
HETATM 1896 C  C   . LLP A 1 238 ? -31.045 -55.410  -10.439 1.00 30.63  ? 280 LLP A C   1 
HETATM 1897 O  O   . LLP A 1 238 ? -30.631 -55.066  -11.556 1.00 26.09  ? 280 LLP A O   1 
HETATM 1898 C  C2A . LLP A 1 238 ? -33.767 -60.389  -1.188  1.00 18.57  ? 280 LLP A C2A 1 
HETATM 1899 C  C4A . LLP A 1 238 ? -32.238 -62.414  -5.587  1.00 52.61  ? 280 LLP A C4A 1 
HETATM 1900 C  C5A . LLP A 1 238 ? -30.094 -63.702  -4.031  1.00 22.99  ? 280 LLP A C5A 1 
ATOM   1901 N  N   . THR A 1 239 ? -31.538 -54.540  -9.561  1.00 26.29  ? 281 THR A N   1 
ATOM   1902 C  CA  . THR A 1 239 ? -31.735 -53.134  -9.940  1.00 29.01  ? 281 THR A CA  1 
ATOM   1903 C  C   . THR A 1 239 ? -30.466 -52.266  -9.934  1.00 27.32  ? 281 THR A C   1 
ATOM   1904 O  O   . THR A 1 239 ? -30.486 -51.126  -10.409 1.00 24.97  ? 281 THR A O   1 
ATOM   1905 C  CB  . THR A 1 239 ? -32.772 -52.446  -9.030  1.00 20.59  ? 281 THR A CB  1 
ATOM   1906 O  OG1 . THR A 1 239 ? -32.456 -52.700  -7.656  1.00 21.29  ? 281 THR A OG1 1 
ATOM   1907 C  CG2 . THR A 1 239 ? -34.173 -52.950  -9.335  1.00 21.21  ? 281 THR A CG2 1 
ATOM   1908 N  N   . LEU A 1 240 ? -29.368 -52.785  -9.387  1.00 31.73  ? 282 LEU A N   1 
ATOM   1909 C  CA  . LEU A 1 240 ? -28.104 -52.066  -9.488  1.00 26.11  ? 282 LEU A CA  1 
ATOM   1910 C  C   . LEU A 1 240 ? -27.468 -52.212  -10.863 1.00 32.78  ? 282 LEU A C   1 
ATOM   1911 O  O   . LEU A 1 240 ? -26.566 -51.435  -11.199 1.00 29.71  ? 282 LEU A O   1 
ATOM   1912 C  CB  . LEU A 1 240 ? -27.128 -52.537  -8.408  1.00 27.99  ? 282 LEU A CB  1 
ATOM   1913 C  CG  . LEU A 1 240 ? -26.949 -51.588  -7.220  1.00 35.87  ? 282 LEU A CG  1 
ATOM   1914 C  CD1 . LEU A 1 240 ? -25.760 -51.999  -6.362  1.00 32.82  ? 282 LEU A CD1 1 
ATOM   1915 C  CD2 . LEU A 1 240 ? -26.802 -50.145  -7.687  1.00 23.03  ? 282 LEU A CD2 1 
ATOM   1916 N  N   . ARG A 1 241 ? -27.910 -53.195  -11.651 1.00 29.08  ? 283 ARG A N   1 
ATOM   1917 C  CA  . ARG A 1 241 ? -27.553 -53.313  -13.066 1.00 32.85  ? 283 ARG A CA  1 
ATOM   1918 C  C   . ARG A 1 241 ? -26.058 -53.560  -13.254 1.00 38.59  ? 283 ARG A C   1 
ATOM   1919 O  O   . ARG A 1 241 ? -25.443 -53.077  -14.207 1.00 37.34  ? 283 ARG A O   1 
ATOM   1920 C  CB  . ARG A 1 241 ? -28.010 -52.079  -13.849 1.00 25.46  ? 283 ARG A CB  1 
ATOM   1921 C  CG  . ARG A 1 241 ? -28.291 -52.336  -15.319 1.00 29.14  ? 283 ARG A CG  1 
ATOM   1922 C  CD  . ARG A 1 241 ? -29.145 -51.233  -15.917 1.00 28.71  ? 283 ARG A CD  1 
ATOM   1923 N  NE  . ARG A 1 241 ? -28.535 -49.917  -15.768 1.00 32.20  ? 283 ARG A NE  1 
ATOM   1924 C  CZ  . ARG A 1 241 ? -29.019 -48.806  -16.306 1.00 33.51  ? 283 ARG A CZ  1 
ATOM   1925 N  NH1 . ARG A 1 241 ? -30.119 -48.817  -17.041 1.00 26.57  ? 283 ARG A NH1 1 
ATOM   1926 N  NH2 . ARG A 1 241 ? -28.381 -47.657  -16.105 1.00 31.72  ? 283 ARG A NH2 1 
ATOM   1927 N  N   . GLY A 1 242 ? -25.466 -54.328  -12.340 1.00 30.48  ? 284 GLY A N   1 
ATOM   1928 C  CA  . GLY A 1 242 ? -24.073 -54.692  -12.416 1.00 26.26  ? 284 GLY A CA  1 
ATOM   1929 C  C   . GLY A 1 242 ? -23.871 -56.172  -12.680 1.00 25.31  ? 284 GLY A C   1 
ATOM   1930 O  O   . GLY A 1 242 ? -24.796 -56.912  -13.021 1.00 29.51  ? 284 GLY A O   1 
ATOM   1931 N  N   . ALA A 1 243 ? -22.621 -56.598  -12.524 1.00 27.71  ? 285 ALA A N   1 
ATOM   1932 C  CA  . ALA A 1 243 ? -22.313 -58.014  -12.612 1.00 26.76  ? 285 ALA A CA  1 
ATOM   1933 C  C   . ALA A 1 243 ? -22.784 -58.731  -11.351 1.00 29.21  ? 285 ALA A C   1 
ATOM   1934 O  O   . ALA A 1 243 ? -23.019 -58.119  -10.306 1.00 25.51  ? 285 ALA A O   1 
ATOM   1935 C  CB  . ALA A 1 243 ? -20.814 -58.231  -12.817 1.00 24.87  ? 285 ALA A CB  1 
ATOM   1936 N  N   . ARG A 1 244 ? -22.919 -60.049  -11.459 1.00 20.07  ? 286 ARG A N   1 
ATOM   1937 C  CA  . ARG A 1 244 ? -23.425 -60.840  -10.346 1.00 23.15  ? 286 ARG A CA  1 
ATOM   1938 C  C   . ARG A 1 244 ? -22.371 -60.942  -9.250  1.00 19.97  ? 286 ARG A C   1 
ATOM   1939 O  O   . ARG A 1 244 ? -21.295 -61.513  -9.459  1.00 31.43  ? 286 ARG A O   1 
ATOM   1940 C  CB  . ARG A 1 244 ? -23.851 -62.222  -10.832 1.00 26.97  ? 286 ARG A CB  1 
ATOM   1941 C  CG  . ARG A 1 244 ? -25.134 -62.177  -11.640 1.00 27.39  ? 286 ARG A CG  1 
ATOM   1942 C  CD  . ARG A 1 244 ? -25.570 -63.541  -12.132 1.00 25.22  ? 286 ARG A CD  1 
ATOM   1943 N  NE  . ARG A 1 244 ? -26.792 -63.431  -12.920 1.00 39.59  ? 286 ARG A NE  1 
ATOM   1944 C  CZ  . ARG A 1 244 ? -28.015 -63.582  -12.431 1.00 35.43  ? 286 ARG A CZ  1 
ATOM   1945 N  NH1 . ARG A 1 244 ? -28.217 -63.912  -11.166 1.00 30.63  ? 286 ARG A NH1 1 
ATOM   1946 N  NH2 . ARG A 1 244 ? -29.061 -63.395  -13.231 1.00 37.38  ? 286 ARG A NH2 1 
ATOM   1947 N  N   . SER A 1 245 ? -22.685 -60.382  -8.091  1.00 20.25  ? 287 SER A N   1 
ATOM   1948 C  CA  . SER A 1 245 ? -21.803 -60.360  -6.927  1.00 24.68  ? 287 SER A CA  1 
ATOM   1949 C  C   . SER A 1 245 ? -22.650 -59.943  -5.728  1.00 27.79  ? 287 SER A C   1 
ATOM   1950 O  O   . SER A 1 245 ? -23.877 -59.821  -5.831  1.00 24.22  ? 287 SER A O   1 
ATOM   1951 C  CB  . SER A 1 245 ? -20.611 -59.426  -7.150  1.00 16.74  ? 287 SER A CB  1 
ATOM   1952 O  OG  . SER A 1 245 ? -19.705 -59.482  -6.064  1.00 32.99  ? 287 SER A OG  1 
ATOM   1953 N  N   . GLY A 1 246 ? -21.999 -59.717  -4.589  1.00 26.84  ? 288 GLY A N   1 
ATOM   1954 C  CA  . GLY A 1 246 ? -22.705 -59.349  -3.380  1.00 19.19  ? 288 GLY A CA  1 
ATOM   1955 C  C   . GLY A 1 246 ? -21.946 -58.298  -2.597  1.00 21.82  ? 288 GLY A C   1 
ATOM   1956 O  O   . GLY A 1 246 ? -20.750 -58.075  -2.802  1.00 30.25  ? 288 GLY A O   1 
ATOM   1957 N  N   . LEU A 1 247 ? -22.671 -57.648  -1.689  1.00 25.37  ? 289 LEU A N   1 
ATOM   1958 C  CA  . LEU A 1 247 ? -22.108 -56.614  -0.832  1.00 25.05  ? 289 LEU A CA  1 
ATOM   1959 C  C   . LEU A 1 247 ? -22.659 -56.771  0.576   1.00 26.22  ? 289 LEU A C   1 
ATOM   1960 O  O   . LEU A 1 247 ? -23.794 -57.214  0.770   1.00 26.00  ? 289 LEU A O   1 
ATOM   1961 C  CB  . LEU A 1 247 ? -22.426 -55.204  -1.353  1.00 27.47  ? 289 LEU A CB  1 
ATOM   1962 C  CG  . LEU A 1 247 ? -21.886 -54.800  -2.727  1.00 29.92  ? 289 LEU A CG  1 
ATOM   1963 C  CD1 . LEU A 1 247 ? -22.437 -53.443  -3.128  1.00 28.68  ? 289 LEU A CD1 1 
ATOM   1964 C  CD2 . LEU A 1 247 ? -20.367 -54.782  -2.724  1.00 19.69  ? 289 LEU A CD2 1 
ATOM   1965 N  N   . ILE A 1 248 ? -21.840 -56.406  1.560   1.00 19.78  ? 290 ILE A N   1 
ATOM   1966 C  CA  . ILE A 1 248 ? -22.247 -56.381  2.960   1.00 24.91  ? 290 ILE A CA  1 
ATOM   1967 C  C   . ILE A 1 248 ? -21.881 -55.018  3.530   1.00 24.05  ? 290 ILE A C   1 
ATOM   1968 O  O   . ILE A 1 248 ? -20.697 -54.666  3.590   1.00 27.30  ? 290 ILE A O   1 
ATOM   1969 C  CB  . ILE A 1 248 ? -21.588 -57.501  3.783   1.00 23.17  ? 290 ILE A CB  1 
ATOM   1970 C  CG1 . ILE A 1 248 ? -21.915 -58.876  3.197   1.00 19.51  ? 290 ILE A CG1 1 
ATOM   1971 C  CG2 . ILE A 1 248 ? -22.039 -57.424  5.234   1.00 20.79  ? 290 ILE A CG2 1 
ATOM   1972 C  CD1 . ILE A 1 248 ? -21.260 -60.028  3.939   1.00 12.31  ? 290 ILE A CD1 1 
ATOM   1973 N  N   . PHE A 1 249 ? -22.890 -54.252  3.935   1.00 27.11  ? 291 PHE A N   1 
ATOM   1974 C  CA  . PHE A 1 249 ? -22.687 -52.996  4.644   1.00 22.32  ? 291 PHE A CA  1 
ATOM   1975 C  C   . PHE A 1 249 ? -22.902 -53.220  6.134   1.00 27.46  ? 291 PHE A C   1 
ATOM   1976 O  O   . PHE A 1 249 ? -23.807 -53.955  6.537   1.00 27.78  ? 291 PHE A O   1 
ATOM   1977 C  CB  . PHE A 1 249 ? -23.640 -51.910  4.139   1.00 24.33  ? 291 PHE A CB  1 
ATOM   1978 C  CG  . PHE A 1 249 ? -23.440 -51.544  2.696   1.00 25.06  ? 291 PHE A CG  1 
ATOM   1979 C  CD1 . PHE A 1 249 ? -24.109 -52.229  1.696   1.00 24.57  ? 291 PHE A CD1 1 
ATOM   1980 C  CD2 . PHE A 1 249 ? -22.590 -50.508  2.341   1.00 24.37  ? 291 PHE A CD2 1 
ATOM   1981 C  CE1 . PHE A 1 249 ? -23.930 -51.891  0.368   1.00 28.60  ? 291 PHE A CE1 1 
ATOM   1982 C  CE2 . PHE A 1 249 ? -22.408 -50.165  1.014   1.00 19.75  ? 291 PHE A CE2 1 
ATOM   1983 C  CZ  . PHE A 1 249 ? -23.079 -50.858  0.027   1.00 29.30  ? 291 PHE A CZ  1 
ATOM   1984 N  N   . TYR A 1 250 ? -22.065 -52.584  6.949   1.00 28.05  ? 292 TYR A N   1 
ATOM   1985 C  CA  . TYR A 1 250 ? -22.139 -52.740  8.394   1.00 32.60  ? 292 TYR A CA  1 
ATOM   1986 C  C   . TYR A 1 250 ? -21.821 -51.417  9.072   1.00 36.12  ? 292 TYR A C   1 
ATOM   1987 O  O   . TYR A 1 250 ? -20.979 -50.651  8.594   1.00 35.84  ? 292 TYR A O   1 
ATOM   1988 C  CB  . TYR A 1 250 ? -21.178 -53.829  8.889   1.00 27.09  ? 292 TYR A CB  1 
ATOM   1989 C  CG  . TYR A 1 250 ? -19.762 -53.678  8.379   1.00 35.03  ? 292 TYR A CG  1 
ATOM   1990 C  CD1 . TYR A 1 250 ? -18.842 -52.880  9.047   1.00 33.61  ? 292 TYR A CD1 1 
ATOM   1991 C  CD2 . TYR A 1 250 ? -19.345 -54.338  7.230   1.00 29.80  ? 292 TYR A CD2 1 
ATOM   1992 C  CE1 . TYR A 1 250 ? -17.551 -52.738  8.582   1.00 36.15  ? 292 TYR A CE1 1 
ATOM   1993 C  CE2 . TYR A 1 250 ? -18.054 -54.204  6.759   1.00 33.52  ? 292 TYR A CE2 1 
ATOM   1994 C  CZ  . TYR A 1 250 ? -17.160 -53.404  7.440   1.00 38.32  ? 292 TYR A CZ  1 
ATOM   1995 O  OH  . TYR A 1 250 ? -15.871 -53.266  6.976   1.00 43.94  ? 292 TYR A OH  1 
ATOM   1996 N  N   . ARG A 1 251 ? -22.501 -51.154  10.184  1.00 34.32  ? 293 ARG A N   1 
ATOM   1997 C  CA  . ARG A 1 251 ? -22.210 -49.965  10.967  1.00 33.40  ? 293 ARG A CA  1 
ATOM   1998 C  C   . ARG A 1 251 ? -20.876 -50.108  11.689  1.00 43.92  ? 293 ARG A C   1 
ATOM   1999 O  O   . ARG A 1 251 ? -20.432 -51.211  12.018  1.00 34.05  ? 293 ARG A O   1 
ATOM   2000 C  CB  . ARG A 1 251 ? -23.320 -49.701  11.986  1.00 33.13  ? 293 ARG A CB  1 
ATOM   2001 C  CG  . ARG A 1 251 ? -24.624 -49.200  11.391  1.00 37.39  ? 293 ARG A CG  1 
ATOM   2002 C  CD  . ARG A 1 251 ? -25.606 -48.822  12.489  1.00 47.57  ? 293 ARG A CD  1 
ATOM   2003 N  NE  . ARG A 1 251 ? -26.898 -48.410  11.954  1.00 55.15  ? 293 ARG A NE  1 
ATOM   2004 C  CZ  . ARG A 1 251 ? -27.217 -47.161  11.645  1.00 59.08  ? 293 ARG A CZ  1 
ATOM   2005 N  NH1 . ARG A 1 251 ? -26.359 -46.168  11.806  1.00 63.27  ? 293 ARG A NH1 1 
ATOM   2006 N  NH2 . ARG A 1 251 ? -28.428 -46.903  11.159  1.00 53.65  ? 293 ARG A NH2 1 
ATOM   2007 N  N   . LYS A 1 252 ? -20.234 -48.968  11.930  1.00 44.30  ? 294 LYS A N   1 
ATOM   2008 C  CA  . LYS A 1 252 ? -19.004 -48.908  12.703  1.00 52.70  ? 294 LYS A CA  1 
ATOM   2009 C  C   . LYS A 1 252 ? -19.022 -47.638  13.538  1.00 45.73  ? 294 LYS A C   1 
ATOM   2010 O  O   . LYS A 1 252 ? -19.802 -46.716  13.287  1.00 46.80  ? 294 LYS A O   1 
ATOM   2011 C  CB  . LYS A 1 252 ? -17.762 -48.957  11.800  1.00 44.10  ? 294 LYS A CB  1 
ATOM   2012 C  CG  . LYS A 1 252 ? -17.768 -47.935  10.677  1.00 41.53  ? 294 LYS A CG  1 
ATOM   2013 C  CD  . LYS A 1 252 ? -16.814 -48.326  9.557   1.00 45.30  ? 294 LYS A CD  1 
ATOM   2014 C  CE  . LYS A 1 252 ? -15.365 -48.317  10.017  1.00 39.99  ? 294 LYS A CE  1 
ATOM   2015 N  NZ  . LYS A 1 252 ? -14.426 -48.642  8.906   1.00 54.48  ? 294 LYS A NZ  1 
ATOM   2016 N  N   . GLY A 1 253 ? -18.158 -47.602  14.548  1.00 50.10  ? 295 GLY A N   1 
ATOM   2017 C  CA  . GLY A 1 253 ? -18.099 -46.459  15.435  1.00 50.10  ? 295 GLY A CA  1 
ATOM   2018 C  C   . GLY A 1 253 ? -18.773 -46.707  16.768  1.00 59.82  ? 295 GLY A C   1 
ATOM   2019 O  O   . GLY A 1 253 ? -18.686 -47.808  17.319  1.00 60.06  ? 295 GLY A O   1 
ATOM   2020 N  N   . VAL A 1 254 ? -19.458 -45.693  17.290  1.00 59.33  ? 296 VAL A N   1 
ATOM   2021 C  CA  . VAL A 1 254 ? -20.057 -45.740  18.618  1.00 55.66  ? 296 VAL A CA  1 
ATOM   2022 C  C   . VAL A 1 254 ? -21.512 -46.169  18.494  1.00 52.17  ? 296 VAL A C   1 
ATOM   2023 O  O   . VAL A 1 254 ? -22.272 -45.599  17.701  1.00 48.33  ? 296 VAL A O   1 
ATOM   2024 C  CB  . VAL A 1 254 ? -19.941 -44.379  19.325  1.00 68.19  ? 296 VAL A CB  1 
ATOM   2025 C  CG1 . VAL A 1 254 ? -20.557 -44.445  20.713  1.00 58.07  ? 296 VAL A CG1 1 
ATOM   2026 C  CG2 . VAL A 1 254 ? -18.484 -43.944  19.398  1.00 62.28  ? 296 VAL A CG2 1 
ATOM   2027 N  N   . LYS A 1 255 ? -21.901 -47.171  19.283  1.00 60.35  ? 297 LYS A N   1 
ATOM   2028 C  CA  . LYS A 1 255 ? -23.273 -47.662  19.310  1.00 51.38  ? 297 LYS A CA  1 
ATOM   2029 C  C   . LYS A 1 255 ? -24.129 -46.925  20.333  1.00 75.54  ? 297 LYS A C   1 
ATOM   2030 O  O   . LYS A 1 255 ? -25.303 -46.642  20.070  1.00 77.88  ? 297 LYS A O   1 
ATOM   2031 C  CB  . LYS A 1 255 ? -23.288 -49.163  19.615  1.00 57.85  ? 297 LYS A CB  1 
ATOM   2032 C  CG  . LYS A 1 255 ? -24.659 -49.814  19.521  1.00 57.31  ? 297 LYS A CG  1 
ATOM   2033 C  CD  . LYS A 1 255 ? -24.683 -51.145  20.258  1.00 63.87  ? 297 LYS A CD  1 
ATOM   2034 C  CE  . LYS A 1 255 ? -25.808 -52.036  19.756  1.00 71.12  ? 297 LYS A CE  1 
ATOM   2035 N  NZ  . LYS A 1 255 ? -27.113 -51.321  19.729  1.00 72.46  ? 297 LYS A NZ  1 
ATOM   2036 N  N   . ALA A 1 256 ? -23.565 -46.614  21.496  1.00 90.50  ? 298 ALA A N   1 
ATOM   2037 C  CA  . ALA A 1 256 ? -24.302 -45.925  22.548  1.00 80.90  ? 298 ALA A CA  1 
ATOM   2038 C  C   . ALA A 1 256 ? -23.348 -45.186  23.480  1.00 79.89  ? 298 ALA A C   1 
ATOM   2039 O  O   . ALA A 1 256 ? -22.217 -45.622  23.696  1.00 80.97  ? 298 ALA A O   1 
ATOM   2040 C  CB  . ALA A 1 256 ? -25.154 -46.910  23.332  1.00 64.87  ? 298 ALA A CB  1 
ATOM   2041 N  N   . ALA A 1 257 ? -17.037 -45.302  25.168  1.00 98.98  ? 306 ALA A N   1 
ATOM   2042 C  CA  . ALA A 1 257 ? -18.448 -45.634  25.010  1.00 104.88 ? 306 ALA A CA  1 
ATOM   2043 C  C   . ALA A 1 257 ? -18.618 -47.056  24.484  1.00 96.55  ? 306 ALA A C   1 
ATOM   2044 O  O   . ALA A 1 257 ? -17.667 -47.838  24.464  1.00 105.45 ? 306 ALA A O   1 
ATOM   2045 C  CB  . ALA A 1 257 ? -19.126 -44.639  24.083  1.00 77.18  ? 306 ALA A CB  1 
ATOM   2046 N  N   . ILE A 1 258 ? -19.832 -47.385  24.057  1.00 73.78  ? 307 ILE A N   1 
ATOM   2047 C  CA  . ILE A 1 258 ? -20.151 -48.712  23.541  1.00 82.64  ? 307 ILE A CA  1 
ATOM   2048 C  C   . ILE A 1 258 ? -19.902 -48.704  22.035  1.00 77.92  ? 307 ILE A C   1 
ATOM   2049 O  O   . ILE A 1 258 ? -20.567 -47.942  21.316  1.00 75.36  ? 307 ILE A O   1 
ATOM   2050 C  CB  . ILE A 1 258 ? -21.600 -49.103  23.852  1.00 73.53  ? 307 ILE A CB  1 
ATOM   2051 C  CG1 . ILE A 1 258 ? -21.911 -48.866  25.332  1.00 62.04  ? 307 ILE A CG1 1 
ATOM   2052 C  CG2 . ILE A 1 258 ? -21.844 -50.559  23.485  1.00 64.09  ? 307 ILE A CG2 1 
ATOM   2053 C  CD1 . ILE A 1 258 ? -23.337 -49.200  25.718  1.00 63.19  ? 307 ILE A CD1 1 
ATOM   2054 N  N   . PRO A 1 259 ? -18.975 -49.516  21.523  1.00 72.74  ? 308 PRO A N   1 
ATOM   2055 C  CA  . PRO A 1 259 ? -18.681 -49.486  20.086  1.00 66.87  ? 308 PRO A CA  1 
ATOM   2056 C  C   . PRO A 1 259 ? -19.392 -50.578  19.302  1.00 67.26  ? 308 PRO A C   1 
ATOM   2057 O  O   . PRO A 1 259 ? -19.880 -51.554  19.881  1.00 59.85  ? 308 PRO A O   1 
ATOM   2058 C  CB  . PRO A 1 259 ? -17.161 -49.678  20.050  1.00 56.30  ? 308 PRO A CB  1 
ATOM   2059 C  CG  . PRO A 1 259 ? -16.836 -50.445  21.339  1.00 59.70  ? 308 PRO A CG  1 
ATOM   2060 C  CD  . PRO A 1 259 ? -18.056 -50.412  22.242  1.00 66.32  ? 308 PRO A CD  1 
ATOM   2061 N  N   . TYR A 1 260 ? -19.460 -50.416  17.983  1.00 60.92  ? 309 TYR A N   1 
ATOM   2062 C  CA  . TYR A 1 260 ? -19.927 -51.484  17.111  1.00 51.43  ? 309 TYR A CA  1 
ATOM   2063 C  C   . TYR A 1 260 ? -18.806 -52.489  16.880  1.00 50.93  ? 309 TYR A C   1 
ATOM   2064 O  O   . TYR A 1 260 ? -17.652 -52.111  16.655  1.00 46.35  ? 309 TYR A O   1 
ATOM   2065 C  CB  . TYR A 1 260 ? -20.409 -50.923  15.772  1.00 46.35  ? 309 TYR A CB  1 
ATOM   2066 C  CG  . TYR A 1 260 ? -21.788 -50.300  15.805  1.00 42.47  ? 309 TYR A CG  1 
ATOM   2067 C  CD1 . TYR A 1 260 ? -22.921 -51.084  15.981  1.00 46.38  ? 309 TYR A CD1 1 
ATOM   2068 C  CD2 . TYR A 1 260 ? -21.958 -48.931  15.637  1.00 45.62  ? 309 TYR A CD2 1 
ATOM   2069 C  CE1 . TYR A 1 260 ? -24.184 -50.521  16.004  1.00 37.32  ? 309 TYR A CE1 1 
ATOM   2070 C  CE2 . TYR A 1 260 ? -23.217 -48.359  15.658  1.00 37.68  ? 309 TYR A CE2 1 
ATOM   2071 C  CZ  . TYR A 1 260 ? -24.326 -49.158  15.841  1.00 41.03  ? 309 TYR A CZ  1 
ATOM   2072 O  OH  . TYR A 1 260 ? -25.581 -48.594  15.863  1.00 52.23  ? 309 TYR A OH  1 
ATOM   2073 N  N   . THR A 1 261 ? -19.150 -53.773  16.936  1.00 40.62  ? 310 THR A N   1 
ATOM   2074 C  CA  . THR A 1 261 ? -18.193 -54.859  16.770  1.00 35.65  ? 310 THR A CA  1 
ATOM   2075 C  C   . THR A 1 261 ? -18.531 -55.700  15.544  1.00 37.70  ? 310 THR A C   1 
ATOM   2076 O  O   . THR A 1 261 ? -18.353 -56.920  15.533  1.00 49.79  ? 310 THR A O   1 
ATOM   2077 C  CB  . THR A 1 261 ? -18.140 -55.734  18.019  1.00 39.88  ? 310 THR A CB  1 
ATOM   2078 O  OG1 . THR A 1 261 ? -19.427 -56.320  18.250  1.00 53.05  ? 310 THR A OG1 1 
ATOM   2079 C  CG2 . THR A 1 261 ? -17.738 -54.908  19.228  1.00 32.16  ? 310 THR A CG2 1 
ATOM   2080 N  N   . PHE A 1 262 ? -19.021 -55.051  14.487  1.00 39.11  ? 311 PHE A N   1 
ATOM   2081 C  CA  . PHE A 1 262 ? -19.407 -55.754  13.269  1.00 37.83  ? 311 PHE A CA  1 
ATOM   2082 C  C   . PHE A 1 262 ? -18.237 -55.963  12.316  1.00 30.38  ? 311 PHE A C   1 
ATOM   2083 O  O   . PHE A 1 262 ? -18.132 -57.027  11.695  1.00 34.52  ? 311 PHE A O   1 
ATOM   2084 C  CB  . PHE A 1 262 ? -20.516 -54.985  12.545  1.00 29.57  ? 311 PHE A CB  1 
ATOM   2085 C  CG  . PHE A 1 262 ? -21.821 -54.956  13.282  1.00 27.58  ? 311 PHE A CG  1 
ATOM   2086 C  CD1 . PHE A 1 262 ? -22.218 -56.026  14.066  1.00 24.94  ? 311 PHE A CD1 1 
ATOM   2087 C  CD2 . PHE A 1 262 ? -22.655 -53.853  13.188  1.00 36.05  ? 311 PHE A CD2 1 
ATOM   2088 C  CE1 . PHE A 1 262 ? -23.424 -55.998  14.743  1.00 29.19  ? 311 PHE A CE1 1 
ATOM   2089 C  CE2 . PHE A 1 262 ? -23.861 -53.816  13.862  1.00 28.62  ? 311 PHE A CE2 1 
ATOM   2090 C  CZ  . PHE A 1 262 ? -24.247 -54.890  14.641  1.00 33.60  ? 311 PHE A CZ  1 
ATOM   2091 N  N   . GLU A 1 263 ? -17.346 -54.974  12.207  1.00 36.15  ? 312 GLU A N   1 
ATOM   2092 C  CA  . GLU A 1 263 ? -16.363 -54.951  11.126  1.00 35.00  ? 312 GLU A CA  1 
ATOM   2093 C  C   . GLU A 1 263 ? -15.485 -56.197  11.131  1.00 36.07  ? 312 GLU A C   1 
ATOM   2094 O  O   . GLU A 1 263 ? -15.395 -56.913  10.127  1.00 34.24  ? 312 GLU A O   1 
ATOM   2095 C  CB  . GLU A 1 263 ? -15.505 -53.690  11.225  1.00 38.28  ? 312 GLU A CB  1 
ATOM   2096 C  CG  . GLU A 1 263 ? -14.463 -53.573  10.122  1.00 41.93  ? 312 GLU A CG  1 
ATOM   2097 C  CD  . GLU A 1 263 ? -13.951 -52.158  9.948   1.00 40.61  ? 312 GLU A CD  1 
ATOM   2098 O  OE1 . GLU A 1 263 ? -13.671 -51.492  10.966  1.00 57.18  ? 312 GLU A OE1 1 
ATOM   2099 O  OE2 . GLU A 1 263 ? -13.840 -51.707  8.789   1.00 49.48  ? 312 GLU A OE2 1 
ATOM   2100 N  N   . ASP A 1 264 ? -14.821 -56.468  12.256  1.00 36.44  ? 313 ASP A N   1 
ATOM   2101 C  CA  . ASP A 1 264 ? -13.877 -57.581  12.302  1.00 31.53  ? 313 ASP A CA  1 
ATOM   2102 C  C   . ASP A 1 264 ? -14.582 -58.922  12.142  1.00 36.94  ? 313 ASP A C   1 
ATOM   2103 O  O   . ASP A 1 264 ? -14.036 -59.845  11.527  1.00 38.42  ? 313 ASP A O   1 
ATOM   2104 C  CB  . ASP A 1 264 ? -13.081 -57.539  13.605  1.00 37.25  ? 313 ASP A CB  1 
ATOM   2105 C  CG  . ASP A 1 264 ? -12.146 -56.349  13.677  1.00 55.35  ? 313 ASP A CG  1 
ATOM   2106 O  OD1 . ASP A 1 264 ? -11.673 -55.899  12.611  1.00 52.27  ? 313 ASP A OD1 1 
ATOM   2107 O  OD2 . ASP A 1 264 ? -11.883 -55.863  14.796  1.00 70.99  ? 313 ASP A OD2 1 
ATOM   2108 N  N   . ARG A 1 265 ? -15.797 -59.049  12.680  1.00 31.26  ? 314 ARG A N   1 
ATOM   2109 C  CA  . ARG A 1 265 ? -16.514 -60.315  12.569  1.00 25.42  ? 314 ARG A CA  1 
ATOM   2110 C  C   . ARG A 1 265 ? -17.054 -60.528  11.159  1.00 32.10  ? 314 ARG A C   1 
ATOM   2111 O  O   . ARG A 1 265 ? -17.036 -61.654  10.648  1.00 29.18  ? 314 ARG A O   1 
ATOM   2112 C  CB  . ARG A 1 265 ? -17.645 -60.373  13.595  1.00 32.18  ? 314 ARG A CB  1 
ATOM   2113 C  CG  . ARG A 1 265 ? -17.176 -60.641  15.017  1.00 35.12  ? 314 ARG A CG  1 
ATOM   2114 C  CD  . ARG A 1 265 ? -18.351 -60.841  15.958  1.00 35.85  ? 314 ARG A CD  1 
ATOM   2115 N  NE  . ARG A 1 265 ? -19.145 -59.627  16.100  1.00 37.00  ? 314 ARG A NE  1 
ATOM   2116 C  CZ  . ARG A 1 265 ? -20.301 -59.559  16.746  1.00 49.40  ? 314 ARG A CZ  1 
ATOM   2117 N  NH1 . ARG A 1 265 ? -20.841 -60.626  17.312  1.00 27.81  ? 314 ARG A NH1 1 
ATOM   2118 N  NH2 . ARG A 1 265 ? -20.932 -58.391  16.823  1.00 41.82  ? 314 ARG A NH2 1 
ATOM   2119 N  N   . ILE A 1 266 ? -17.537 -59.462  10.516  1.00 28.77  ? 315 ILE A N   1 
ATOM   2120 C  CA  . ILE A 1 266 ? -18.051 -59.586  9.153   1.00 27.26  ? 315 ILE A CA  1 
ATOM   2121 C  C   . ILE A 1 266 ? -16.928 -59.972  8.198   1.00 29.25  ? 315 ILE A C   1 
ATOM   2122 O  O   . ILE A 1 266 ? -17.056 -60.914  7.407   1.00 25.69  ? 315 ILE A O   1 
ATOM   2123 C  CB  . ILE A 1 266 ? -18.740 -58.280  8.715   1.00 28.79  ? 315 ILE A CB  1 
ATOM   2124 C  CG1 . ILE A 1 266 ? -20.084 -58.116  9.428   1.00 24.74  ? 315 ILE A CG1 1 
ATOM   2125 C  CG2 . ILE A 1 266 ? -18.926 -58.253  7.203   1.00 18.49  ? 315 ILE A CG2 1 
ATOM   2126 C  CD1 . ILE A 1 266 ? -21.108 -59.159  9.048   1.00 26.11  ? 315 ILE A CD1 1 
ATOM   2127 N  N   . ASN A 1 267 ? -15.804 -59.252  8.267   1.00 27.59  ? 316 ASN A N   1 
ATOM   2128 C  CA  . ASN A 1 267 ? -14.684 -59.534  7.374   1.00 30.06  ? 316 ASN A CA  1 
ATOM   2129 C  C   . ASN A 1 267 ? -14.103 -60.921  7.616   1.00 27.07  ? 316 ASN A C   1 
ATOM   2130 O  O   . ASN A 1 267 ? -13.661 -61.579  6.668   1.00 29.51  ? 316 ASN A O   1 
ATOM   2131 C  CB  . ASN A 1 267 ? -13.600 -58.467  7.540   1.00 24.98  ? 316 ASN A CB  1 
ATOM   2132 C  CG  . ASN A 1 267 ? -14.031 -57.112  7.015   1.00 30.68  ? 316 ASN A CG  1 
ATOM   2133 O  OD1 . ASN A 1 267 ? -14.756 -57.019  6.024   1.00 33.95  ? 316 ASN A OD1 1 
ATOM   2134 N  ND2 . ASN A 1 267 ? -13.590 -56.051  7.681   1.00 29.74  ? 316 ASN A ND2 1 
ATOM   2135 N  N   . PHE A 1 268 ? -14.100 -61.385  8.868   1.00 30.74  ? 317 PHE A N   1 
ATOM   2136 C  CA  . PHE A 1 268 ? -13.529 -62.695  9.164   1.00 23.75  ? 317 PHE A CA  1 
ATOM   2137 C  C   . PHE A 1 268 ? -14.424 -63.816  8.649   1.00 25.05  ? 317 PHE A C   1 
ATOM   2138 O  O   . PHE A 1 268 ? -13.929 -64.860  8.209   1.00 26.19  ? 317 PHE A O   1 
ATOM   2139 C  CB  . PHE A 1 268 ? -13.297 -62.839  10.668  1.00 23.56  ? 317 PHE A CB  1 
ATOM   2140 C  CG  . PHE A 1 268 ? -12.402 -63.987  11.038  1.00 36.70  ? 317 PHE A CG  1 
ATOM   2141 C  CD1 . PHE A 1 268 ? -11.028 -63.818  11.104  1.00 39.43  ? 317 PHE A CD1 1 
ATOM   2142 C  CD2 . PHE A 1 268 ? -12.933 -65.233  11.322  1.00 36.69  ? 317 PHE A CD2 1 
ATOM   2143 C  CE1 . PHE A 1 268 ? -10.201 -64.872  11.447  1.00 36.81  ? 317 PHE A CE1 1 
ATOM   2144 C  CE2 . PHE A 1 268 ? -12.113 -66.291  11.664  1.00 36.73  ? 317 PHE A CE2 1 
ATOM   2145 C  CZ  . PHE A 1 268 ? -10.746 -66.111  11.728  1.00 37.75  ? 317 PHE A CZ  1 
ATOM   2146 N  N   . ALA A 1 269 ? -15.744 -63.619  8.696   1.00 28.92  ? 318 ALA A N   1 
ATOM   2147 C  CA  . ALA A 1 269 ? -16.665 -64.649  8.226   1.00 27.72  ? 318 ALA A CA  1 
ATOM   2148 C  C   . ALA A 1 269 ? -16.556 -64.846  6.719   1.00 27.74  ? 318 ALA A C   1 
ATOM   2149 O  O   . ALA A 1 269 ? -16.640 -65.978  6.228   1.00 27.13  ? 318 ALA A O   1 
ATOM   2150 C  CB  . ALA A 1 269 ? -18.096 -64.291  8.619   1.00 23.46  ? 318 ALA A CB  1 
ATOM   2151 N  N   . VAL A 1 270 ? -16.377 -63.757  5.969   1.00 25.67  ? 319 VAL A N   1 
ATOM   2152 C  CA  . VAL A 1 270 ? -16.202 -63.870  4.524   1.00 29.14  ? 319 VAL A CA  1 
ATOM   2153 C  C   . VAL A 1 270 ? -14.911 -64.615  4.208   1.00 34.83  ? 319 VAL A C   1 
ATOM   2154 O  O   . VAL A 1 270 ? -14.907 -65.595  3.453   1.00 29.47  ? 319 VAL A O   1 
ATOM   2155 C  CB  . VAL A 1 270 ? -16.228 -62.477  3.870   1.00 26.47  ? 319 VAL A CB  1 
ATOM   2156 C  CG1 . VAL A 1 270 ? -16.010 -62.592  2.371   1.00 25.20  ? 319 VAL A CG1 1 
ATOM   2157 C  CG2 . VAL A 1 270 ? -17.546 -61.779  4.170   1.00 21.15  ? 319 VAL A CG2 1 
ATOM   2158 N  N   . PHE A 1 271 ? -13.796 -64.168  4.788   1.00 22.11  ? 320 PHE A N   1 
ATOM   2159 C  CA  . PHE A 1 271 ? -12.527 -64.857  4.653   1.00 32.57  ? 320 PHE A CA  1 
ATOM   2160 C  C   . PHE A 1 271 ? -11.827 -64.743  6.002   1.00 29.01  ? 320 PHE A C   1 
ATOM   2161 O  O   . PHE A 1 271 ? -11.773 -63.639  6.576   1.00 31.56  ? 320 PHE A O   1 
ATOM   2162 C  CB  . PHE A 1 271 ? -11.657 -64.277  3.535   1.00 31.13  ? 320 PHE A CB  1 
ATOM   2163 C  CG  . PHE A 1 271 ? -10.352 -64.997  3.354   1.00 33.62  ? 320 PHE A CG  1 
ATOM   2164 C  CD1 . PHE A 1 271 ? -10.281 -66.150  2.589   1.00 25.85  ? 320 PHE A CD1 1 
ATOM   2165 C  CD2 . PHE A 1 271 ? -9.198  -64.529  3.960   1.00 35.52  ? 320 PHE A CD2 1 
ATOM   2166 C  CE1 . PHE A 1 271 ? -9.083  -66.819  2.429   1.00 28.99  ? 320 PHE A CE1 1 
ATOM   2167 C  CE2 . PHE A 1 271 ? -7.998  -65.192  3.804   1.00 36.65  ? 320 PHE A CE2 1 
ATOM   2168 C  CZ  . PHE A 1 271 ? -7.941  -66.339  3.038   1.00 33.68  ? 320 PHE A CZ  1 
ATOM   2169 N  N   . PRO A 1 272 ? -11.252 -65.836  6.524   1.00 25.87  ? 321 PRO A N   1 
ATOM   2170 C  CA  . PRO A 1 272 ? -11.115 -67.143  5.871   1.00 27.69  ? 321 PRO A CA  1 
ATOM   2171 C  C   . PRO A 1 272 ? -12.207 -68.173  6.176   1.00 26.98  ? 321 PRO A C   1 
ATOM   2172 O  O   . PRO A 1 272 ? -12.048 -69.332  5.792   1.00 36.20  ? 321 PRO A O   1 
ATOM   2173 C  CB  . PRO A 1 272 ? -9.779  -67.639  6.415   1.00 40.10  ? 321 PRO A CB  1 
ATOM   2174 C  CG  . PRO A 1 272 ? -9.756  -67.103  7.813   1.00 26.74  ? 321 PRO A CG  1 
ATOM   2175 C  CD  . PRO A 1 272 ? -10.475 -65.771  7.774   1.00 20.95  ? 321 PRO A CD  1 
ATOM   2176 N  N   . SER A 1 273 ? -13.291 -67.768  6.841   1.00 27.29  ? 322 SER A N   1 
ATOM   2177 C  CA  . SER A 1 273 ? -14.259 -68.749  7.326   1.00 26.03  ? 322 SER A CA  1 
ATOM   2178 C  C   . SER A 1 273 ? -14.997 -69.433  6.179   1.00 24.01  ? 322 SER A C   1 
ATOM   2179 O  O   . SER A 1 273 ? -15.075 -70.666  6.131   1.00 36.21  ? 322 SER A O   1 
ATOM   2180 C  CB  . SER A 1 273 ? -15.247 -68.085  8.286   1.00 28.03  ? 322 SER A CB  1 
ATOM   2181 O  OG  . SER A 1 273 ? -14.634 -67.809  9.533   1.00 34.58  ? 322 SER A OG  1 
ATOM   2182 N  N   . LEU A 1 274 ? -15.540 -68.657  5.243   1.00 26.85  ? 323 LEU A N   1 
ATOM   2183 C  CA  . LEU A 1 274 ? -16.453 -69.190  4.236   1.00 28.12  ? 323 LEU A CA  1 
ATOM   2184 C  C   . LEU A 1 274 ? -15.876 -69.215  2.829   1.00 29.49  ? 323 LEU A C   1 
ATOM   2185 O  O   . LEU A 1 274 ? -15.951 -70.245  2.152   1.00 34.50  ? 323 LEU A O   1 
ATOM   2186 C  CB  . LEU A 1 274 ? -17.760 -68.384  4.245   1.00 21.31  ? 323 LEU A CB  1 
ATOM   2187 C  CG  . LEU A 1 274 ? -18.734 -68.746  5.366   1.00 30.03  ? 323 LEU A CG  1 
ATOM   2188 C  CD1 . LEU A 1 274 ? -19.820 -67.700  5.494   1.00 29.45  ? 323 LEU A CD1 1 
ATOM   2189 C  CD2 . LEU A 1 274 ? -19.343 -70.114  5.109   1.00 26.67  ? 323 LEU A CD2 1 
ATOM   2190 N  N   . GLN A 1 275 ? -15.310 -68.111  2.358   1.00 35.54  ? 324 GLN A N   1 
ATOM   2191 C  CA  . GLN A 1 275 ? -14.873 -68.007  0.975   1.00 38.82  ? 324 GLN A CA  1 
ATOM   2192 C  C   . GLN A 1 275 ? -13.368 -68.209  0.851   1.00 34.38  ? 324 GLN A C   1 
ATOM   2193 O  O   . GLN A 1 275 ? -12.620 -68.148  1.830   1.00 30.22  ? 324 GLN A O   1 
ATOM   2194 C  CB  . GLN A 1 275 ? -15.267 -66.651  0.385   1.00 25.01  ? 324 GLN A CB  1 
ATOM   2195 C  CG  . GLN A 1 275 ? -16.759 -66.383  0.423   1.00 24.91  ? 324 GLN A CG  1 
ATOM   2196 C  CD  . GLN A 1 275 ? -17.171 -65.247  -0.489  1.00 25.46  ? 324 GLN A CD  1 
ATOM   2197 O  OE1 . GLN A 1 275 ? -18.343 -65.118  -0.841  1.00 28.00  ? 324 GLN A OE1 1 
ATOM   2198 N  NE2 . GLN A 1 275 ? -16.209 -64.418  -0.879  1.00 19.85  ? 324 GLN A NE2 1 
ATOM   2199 N  N   . GLY A 1 276 ? -12.934 -68.461  -0.382  1.00 39.57  ? 325 GLY A N   1 
ATOM   2200 C  CA  . GLY A 1 276 ? -11.524 -68.577  -0.689  1.00 42.24  ? 325 GLY A CA  1 
ATOM   2201 C  C   . GLY A 1 276 ? -10.988 -67.307  -1.315  1.00 36.06  ? 325 GLY A C   1 
ATOM   2202 O  O   . GLY A 1 276 ? -11.135 -66.221  -0.746  1.00 24.06  ? 325 GLY A O   1 
ATOM   2203 N  N   . GLY A 1 277 ? -10.375 -67.424  -2.488  1.00 30.13  ? 326 GLY A N   1 
ATOM   2204 C  CA  . GLY A 1 277 ? -9.870  -66.270  -3.190  1.00 25.87  ? 326 GLY A CA  1 
ATOM   2205 C  C   . GLY A 1 277 ? -10.987 -65.406  -3.739  1.00 27.67  ? 326 GLY A C   1 
ATOM   2206 O  O   . GLY A 1 277 ? -11.979 -65.904  -4.280  1.00 26.79  ? 326 GLY A O   1 
ATOM   2207 N  N   . PRO A 1 278 ? -10.851 -64.089  -3.601  1.00 29.37  ? 327 PRO A N   1 
ATOM   2208 C  CA  . PRO A 1 278 ? -11.860 -63.185  -4.161  1.00 19.53  ? 327 PRO A CA  1 
ATOM   2209 C  C   . PRO A 1 278 ? -11.867 -63.242  -5.680  1.00 25.06  ? 327 PRO A C   1 
ATOM   2210 O  O   . PRO A 1 278 ? -10.864 -63.564  -6.320  1.00 26.55  ? 327 PRO A O   1 
ATOM   2211 C  CB  . PRO A 1 278 ? -11.422 -61.803  -3.659  1.00 24.52  ? 327 PRO A CB  1 
ATOM   2212 C  CG  . PRO A 1 278 ? -10.480 -62.073  -2.528  1.00 23.78  ? 327 PRO A CG  1 
ATOM   2213 C  CD  . PRO A 1 278 ? -9.807  -63.364  -2.860  1.00 22.55  ? 327 PRO A CD  1 
ATOM   2214 N  N   . HIS A 1 279 ? -13.027 -62.937  -6.257  1.00 26.68  ? 328 HIS A N   1 
ATOM   2215 C  CA  . HIS A 1 279 ? -13.166 -62.856  -7.710  1.00 27.94  ? 328 HIS A CA  1 
ATOM   2216 C  C   . HIS A 1 279 ? -12.966 -61.396  -8.098  1.00 30.87  ? 328 HIS A C   1 
ATOM   2217 O  O   . HIS A 1 279 ? -13.916 -60.616  -8.189  1.00 30.53  ? 328 HIS A O   1 
ATOM   2218 C  CB  . HIS A 1 279 ? -14.517 -63.399  -8.159  1.00 21.50  ? 328 HIS A CB  1 
ATOM   2219 C  CG  . HIS A 1 279 ? -14.667 -64.878  -7.968  1.00 22.53  ? 328 HIS A CG  1 
ATOM   2220 N  ND1 . HIS A 1 279 ? -15.695 -65.601  -8.534  1.00 28.38  ? 328 HIS A ND1 1 
ATOM   2221 C  CD2 . HIS A 1 279 ? -13.917 -65.769  -7.277  1.00 20.28  ? 328 HIS A CD2 1 
ATOM   2222 C  CE1 . HIS A 1 279 ? -15.573 -66.873  -8.199  1.00 22.97  ? 328 HIS A CE1 1 
ATOM   2223 N  NE2 . HIS A 1 279 ? -14.502 -67.002  -7.436  1.00 20.98  ? 328 HIS A NE2 1 
ATOM   2224 N  N   . ASN A 1 280 ? -11.701 -61.024  -8.321  1.00 30.87  ? 329 ASN A N   1 
ATOM   2225 C  CA  . ASN A 1 280 ? -11.358 -59.621  -8.541  1.00 28.69  ? 329 ASN A CA  1 
ATOM   2226 C  C   . ASN A 1 280 ? -11.951 -59.083  -9.836  1.00 29.23  ? 329 ASN A C   1 
ATOM   2227 O  O   . ASN A 1 280 ? -12.197 -57.876  -9.947  1.00 24.30  ? 329 ASN A O   1 
ATOM   2228 C  CB  . ASN A 1 280 ? -9.839  -59.443  -8.535  1.00 32.29  ? 329 ASN A CB  1 
ATOM   2229 C  CG  . ASN A 1 280 ? -9.228  -59.703  -7.171  1.00 33.81  ? 329 ASN A CG  1 
ATOM   2230 O  OD1 . ASN A 1 280 ? -9.444  -58.943  -6.227  1.00 23.38  ? 329 ASN A OD1 1 
ATOM   2231 N  ND2 . ASN A 1 280 ? -8.453  -60.777  -7.063  1.00 29.22  ? 329 ASN A ND2 1 
ATOM   2232 N  N   . HIS A 1 281 ? -12.185 -59.950  -10.823 1.00 21.97  ? 330 HIS A N   1 
ATOM   2233 C  CA  . HIS A 1 281 ? -12.854 -59.503  -12.041 1.00 30.50  ? 330 HIS A CA  1 
ATOM   2234 C  C   . HIS A 1 281 ? -14.292 -59.090  -11.754 1.00 27.21  ? 330 HIS A C   1 
ATOM   2235 O  O   . HIS A 1 281 ? -14.789 -58.112  -12.326 1.00 31.65  ? 330 HIS A O   1 
ATOM   2236 C  CB  . HIS A 1 281 ? -12.800 -60.598  -13.108 1.00 26.35  ? 330 HIS A CB  1 
ATOM   2237 C  CG  . HIS A 1 281 ? -13.296 -61.932  -12.641 1.00 24.36  ? 330 HIS A CG  1 
ATOM   2238 N  ND1 . HIS A 1 281 ? -12.612 -62.702  -11.724 1.00 26.16  ? 330 HIS A ND1 1 
ATOM   2239 C  CD2 . HIS A 1 281 ? -14.398 -62.642  -12.980 1.00 23.35  ? 330 HIS A CD2 1 
ATOM   2240 C  CE1 . HIS A 1 281 ? -13.277 -63.823  -11.510 1.00 21.31  ? 330 HIS A CE1 1 
ATOM   2241 N  NE2 . HIS A 1 281 ? -14.363 -63.813  -12.261 1.00 28.32  ? 330 HIS A NE2 1 
ATOM   2242 N  N   . ALA A 1 282 ? -14.970 -59.813  -10.859 1.00 30.14  ? 331 ALA A N   1 
ATOM   2243 C  CA  . ALA A 1 282 ? -16.318 -59.424  -10.459 1.00 33.09  ? 331 ALA A CA  1 
ATOM   2244 C  C   . ALA A 1 282 ? -16.303 -58.138  -9.642  1.00 28.51  ? 331 ALA A C   1 
ATOM   2245 O  O   . ALA A 1 282 ? -17.170 -57.274  -9.820  1.00 28.48  ? 331 ALA A O   1 
ATOM   2246 C  CB  . ALA A 1 282 ? -16.975 -60.555  -9.669  1.00 26.91  ? 331 ALA A CB  1 
ATOM   2247 N  N   . ILE A 1 283 ? -15.327 -57.996  -8.742  1.00 27.77  ? 332 ILE A N   1 
ATOM   2248 C  CA  . ILE A 1 283 ? -15.230 -56.789  -7.923  1.00 30.83  ? 332 ILE A CA  1 
ATOM   2249 C  C   . ILE A 1 283 ? -15.053 -55.558  -8.804  1.00 30.88  ? 332 ILE A C   1 
ATOM   2250 O  O   . ILE A 1 283 ? -15.672 -54.513  -8.568  1.00 29.43  ? 332 ILE A O   1 
ATOM   2251 C  CB  . ILE A 1 283 ? -14.083 -56.927  -6.905  1.00 23.87  ? 332 ILE A CB  1 
ATOM   2252 C  CG1 . ILE A 1 283 ? -14.362 -58.074  -5.932  1.00 31.84  ? 332 ILE A CG1 1 
ATOM   2253 C  CG2 . ILE A 1 283 ? -13.876 -55.625  -6.147  1.00 17.26  ? 332 ILE A CG2 1 
ATOM   2254 C  CD1 . ILE A 1 283 ? -13.265 -58.286  -4.909  1.00 19.69  ? 332 ILE A CD1 1 
ATOM   2255 N  N   . ALA A 1 284 ? -14.212 -55.663  -9.836  1.00 31.61  ? 333 ALA A N   1 
ATOM   2256 C  CA  . ALA A 1 284 ? -13.997 -54.531  -10.731 1.00 32.07  ? 333 ALA A CA  1 
ATOM   2257 C  C   . ALA A 1 284 ? -15.256 -54.207  -11.526 1.00 29.01  ? 333 ALA A C   1 
ATOM   2258 O  O   . ALA A 1 284 ? -15.585 -53.032  -11.724 1.00 30.85  ? 333 ALA A O   1 
ATOM   2259 C  CB  . ALA A 1 284 ? -12.830 -54.818  -11.672 1.00 28.44  ? 333 ALA A CB  1 
ATOM   2260 N  N   . ALA A 1 285 ? -15.969 -55.235  -11.991 1.00 27.85  ? 334 ALA A N   1 
ATOM   2261 C  CA  . ALA A 1 285 ? -17.222 -55.002  -12.702 1.00 27.93  ? 334 ALA A CA  1 
ATOM   2262 C  C   . ALA A 1 285 ? -18.246 -54.328  -11.800 1.00 28.91  ? 334 ALA A C   1 
ATOM   2263 O  O   . ALA A 1 285 ? -19.014 -53.469  -12.250 1.00 33.53  ? 334 ALA A O   1 
ATOM   2264 C  CB  . ALA A 1 285 ? -17.767 -56.321  -13.246 1.00 22.01  ? 334 ALA A CB  1 
ATOM   2265 N  N   . VAL A 1 286 ? -18.271 -54.707  -10.520 1.00 25.42  ? 335 VAL A N   1 
ATOM   2266 C  CA  . VAL A 1 286 ? -19.149 -54.044  -9.562  1.00 19.98  ? 335 VAL A CA  1 
ATOM   2267 C  C   . VAL A 1 286 ? -18.747 -52.585  -9.395  1.00 34.89  ? 335 VAL A C   1 
ATOM   2268 O  O   . VAL A 1 286 ? -19.602 -51.692  -9.339  1.00 25.32  ? 335 VAL A O   1 
ATOM   2269 C  CB  . VAL A 1 286 ? -19.131 -54.794  -8.217  1.00 24.72  ? 335 VAL A CB  1 
ATOM   2270 C  CG1 . VAL A 1 286 ? -19.792 -53.962  -7.129  1.00 16.53  ? 335 VAL A CG1 1 
ATOM   2271 C  CG2 . VAL A 1 286 ? -19.819 -56.137  -8.356  1.00 20.00  ? 335 VAL A CG2 1 
ATOM   2272 N  N   . ALA A 1 287 ? -17.441 -52.321  -9.316  1.00 29.64  ? 336 ALA A N   1 
ATOM   2273 C  CA  . ALA A 1 287 ? -16.971 -50.949  -9.153  1.00 30.87  ? 336 ALA A CA  1 
ATOM   2274 C  C   . ALA A 1 287 ? -17.388 -50.076  -10.330 1.00 32.58  ? 336 ALA A C   1 
ATOM   2275 O  O   . ALA A 1 287 ? -17.702 -48.893  -10.153 1.00 30.53  ? 336 ALA A O   1 
ATOM   2276 C  CB  . ALA A 1 287 ? -15.453 -50.933  -8.981  1.00 26.07  ? 336 ALA A CB  1 
ATOM   2277 N  N   . VAL A 1 288 ? -17.403 -50.641  -11.538 1.00 28.32  ? 337 VAL A N   1 
ATOM   2278 C  CA  . VAL A 1 288 ? -17.852 -49.888  -12.708 1.00 26.58  ? 337 VAL A CA  1 
ATOM   2279 C  C   . VAL A 1 288 ? -19.334 -49.555  -12.586 1.00 37.40  ? 337 VAL A C   1 
ATOM   2280 O  O   . VAL A 1 288 ? -19.763 -48.427  -12.856 1.00 35.93  ? 337 VAL A O   1 
ATOM   2281 C  CB  . VAL A 1 288 ? -17.560 -50.674  -13.999 1.00 29.21  ? 337 VAL A CB  1 
ATOM   2282 C  CG1 . VAL A 1 288 ? -18.147 -49.954  -15.203 1.00 24.05  ? 337 VAL A CG1 1 
ATOM   2283 C  CG2 . VAL A 1 288 ? -16.066 -50.878  -14.171 1.00 22.29  ? 337 VAL A CG2 1 
ATOM   2284 N  N   . ALA A 1 289 ? -20.138 -50.540  -12.177 1.00 33.03  ? 338 ALA A N   1 
ATOM   2285 C  CA  . ALA A 1 289 ? -21.576 -50.327  -12.057 1.00 27.99  ? 338 ALA A CA  1 
ATOM   2286 C  C   . ALA A 1 289 ? -21.904 -49.358  -10.929 1.00 31.30  ? 338 ALA A C   1 
ATOM   2287 O  O   . ALA A 1 289 ? -22.846 -48.564  -11.040 1.00 27.66  ? 338 ALA A O   1 
ATOM   2288 C  CB  . ALA A 1 289 ? -22.284 -51.663  -11.841 1.00 30.11  ? 338 ALA A CB  1 
ATOM   2289 N  N   . LEU A 1 290 ? -21.147 -49.414  -9.830  1.00 24.85  ? 339 LEU A N   1 
ATOM   2290 C  CA  . LEU A 1 290 ? -21.378 -48.482  -8.731  1.00 32.22  ? 339 LEU A CA  1 
ATOM   2291 C  C   . LEU A 1 290 ? -21.083 -47.048  -9.146  1.00 38.68  ? 339 LEU A C   1 
ATOM   2292 O  O   . LEU A 1 290 ? -21.750 -46.118  -8.679  1.00 34.43  ? 339 LEU A O   1 
ATOM   2293 C  CB  . LEU A 1 290 ? -20.531 -48.875  -7.521  1.00 25.52  ? 339 LEU A CB  1 
ATOM   2294 C  CG  . LEU A 1 290 ? -20.916 -50.183  -6.827  1.00 28.33  ? 339 LEU A CG  1 
ATOM   2295 C  CD1 . LEU A 1 290 ? -19.918 -50.522  -5.734  1.00 32.93  ? 339 LEU A CD1 1 
ATOM   2296 C  CD2 . LEU A 1 290 ? -22.325 -50.099  -6.262  1.00 30.11  ? 339 LEU A CD2 1 
ATOM   2297 N  N   . LYS A 1 291 ? -20.092 -46.850  -10.019 1.00 37.54  ? 340 LYS A N   1 
ATOM   2298 C  CA  . LYS A 1 291 ? -19.830 -45.516  -10.548 1.00 36.33  ? 340 LYS A CA  1 
ATOM   2299 C  C   . LYS A 1 291 ? -21.009 -45.015  -11.372 1.00 34.67  ? 340 LYS A C   1 
ATOM   2300 O  O   . LYS A 1 291 ? -21.394 -43.844  -11.272 1.00 34.10  ? 340 LYS A O   1 
ATOM   2301 C  CB  . LYS A 1 291 ? -18.554 -45.528  -11.390 1.00 40.68  ? 340 LYS A CB  1 
ATOM   2302 C  CG  . LYS A 1 291 ? -18.099 -44.156  -11.851 1.00 30.92  ? 340 LYS A CG  1 
ATOM   2303 C  CD  . LYS A 1 291 ? -17.660 -43.303  -10.674 1.00 52.42  ? 340 LYS A CD  1 
ATOM   2304 C  CE  . LYS A 1 291 ? -17.115 -41.963  -11.138 1.00 58.72  ? 340 LYS A CE  1 
ATOM   2305 N  NZ  . LYS A 1 291 ? -16.629 -41.133  -10.002 1.00 64.85  ? 340 LYS A NZ  1 
ATOM   2306 N  N   . GLN A 1 292 ? -21.600 -45.893  -12.187 1.00 24.84  ? 341 GLN A N   1 
ATOM   2307 C  CA  . GLN A 1 292 ? -22.761 -45.508  -12.981 1.00 28.79  ? 341 GLN A CA  1 
ATOM   2308 C  C   . GLN A 1 292 ? -23.950 -45.148  -12.100 1.00 30.81  ? 341 GLN A C   1 
ATOM   2309 O  O   . GLN A 1 292 ? -24.748 -44.277  -12.461 1.00 36.40  ? 341 GLN A O   1 
ATOM   2310 C  CB  . GLN A 1 292 ? -23.140 -46.638  -13.939 1.00 23.62  ? 341 GLN A CB  1 
ATOM   2311 C  CG  . GLN A 1 292 ? -22.037 -47.048  -14.901 1.00 25.00  ? 341 GLN A CG  1 
ATOM   2312 C  CD  . GLN A 1 292 ? -22.437 -48.219  -15.777 1.00 32.88  ? 341 GLN A CD  1 
ATOM   2313 O  OE1 . GLN A 1 292 ? -23.567 -48.703  -15.708 1.00 41.42  ? 341 GLN A OE1 1 
ATOM   2314 N  NE2 . GLN A 1 292 ? -21.509 -48.683  -16.606 1.00 33.34  ? 341 GLN A NE2 1 
ATOM   2315 N  N   . ALA A 1 293 ? -24.081 -45.800  -10.942 1.00 31.48  ? 342 ALA A N   1 
ATOM   2316 C  CA  . ALA A 1 293 ? -25.206 -45.548  -10.050 1.00 37.47  ? 342 ALA A CA  1 
ATOM   2317 C  C   . ALA A 1 293 ? -25.136 -44.186  -9.371  1.00 29.63  ? 342 ALA A C   1 
ATOM   2318 O  O   . ALA A 1 293 ? -26.107 -43.792  -8.717  1.00 44.53  ? 342 ALA A O   1 
ATOM   2319 C  CB  . ALA A 1 293 ? -25.292 -46.648  -8.991  1.00 31.35  ? 342 ALA A CB  1 
ATOM   2320 N  N   . CYS A 1 294 ? -24.024 -43.464  -9.505  1.00 36.97  ? 343 CYS A N   1 
ATOM   2321 C  CA  . CYS A 1 294 ? -23.881 -42.137  -8.922  1.00 35.68  ? 343 CYS A CA  1 
ATOM   2322 C  C   . CYS A 1 294 ? -24.214 -41.015  -9.895  1.00 36.70  ? 343 CYS A C   1 
ATOM   2323 O  O   . CYS A 1 294 ? -24.296 -39.856  -9.474  1.00 46.60  ? 343 CYS A O   1 
ATOM   2324 C  CB  . CYS A 1 294 ? -22.452 -41.940  -8.398  1.00 36.52  ? 343 CYS A CB  1 
ATOM   2325 S  SG  . CYS A 1 294 ? -21.943 -43.120  -7.129  1.00 51.00  ? 343 CYS A SG  1 
ATOM   2326 N  N   . THR A 1 295 ? -24.408 -41.325  -11.172 1.00 38.50  ? 344 THR A N   1 
ATOM   2327 C  CA  . THR A 1 295 ? -24.648 -40.309  -12.182 1.00 42.73  ? 344 THR A CA  1 
ATOM   2328 C  C   . THR A 1 295 ? -26.108 -39.868  -12.173 1.00 49.51  ? 344 THR A C   1 
ATOM   2329 O  O   . THR A 1 295 ? -26.982 -40.587  -11.682 1.00 43.86  ? 344 THR A O   1 
ATOM   2330 C  CB  . THR A 1 295 ? -24.277 -40.846  -13.562 1.00 37.29  ? 344 THR A CB  1 
ATOM   2331 O  OG1 . THR A 1 295 ? -25.243 -41.822  -13.971 1.00 41.56  ? 344 THR A OG1 1 
ATOM   2332 C  CG2 . THR A 1 295 ? -22.901 -41.493  -13.528 1.00 34.05  ? 344 THR A CG2 1 
ATOM   2333 N  N   . PRO A 1 296 ? -26.399 -38.675  -12.702 1.00 53.24  ? 345 PRO A N   1 
ATOM   2334 C  CA  . PRO A 1 296 ? -27.809 -38.287  -12.878 1.00 44.24  ? 345 PRO A CA  1 
ATOM   2335 C  C   . PRO A 1 296 ? -28.565 -39.214  -13.811 1.00 38.55  ? 345 PRO A C   1 
ATOM   2336 O  O   . PRO A 1 296 ? -29.792 -39.333  -13.695 1.00 40.49  ? 345 PRO A O   1 
ATOM   2337 C  CB  . PRO A 1 296 ? -27.713 -36.865  -13.451 1.00 36.66  ? 345 PRO A CB  1 
ATOM   2338 C  CG  . PRO A 1 296 ? -26.368 -36.374  -13.031 1.00 40.66  ? 345 PRO A CG  1 
ATOM   2339 C  CD  . PRO A 1 296 ? -25.476 -37.576  -13.034 1.00 37.80  ? 345 PRO A CD  1 
ATOM   2340 N  N   . MET A 1 297 ? -27.863 -39.869  -14.739 1.00 41.37  ? 346 MET A N   1 
ATOM   2341 C  CA  . MET A 1 297 ? -28.506 -40.832  -15.627 1.00 34.64  ? 346 MET A CA  1 
ATOM   2342 C  C   . MET A 1 297 ? -29.199 -41.935  -14.840 1.00 36.06  ? 346 MET A C   1 
ATOM   2343 O  O   . MET A 1 297 ? -30.327 -42.324  -15.162 1.00 33.79  ? 346 MET A O   1 
ATOM   2344 C  CB  . MET A 1 297 ? -27.471 -41.425  -16.585 1.00 33.57  ? 346 MET A CB  1 
ATOM   2345 C  CG  . MET A 1 297 ? -27.958 -42.623  -17.392 1.00 51.96  ? 346 MET A CG  1 
ATOM   2346 S  SD  . MET A 1 297 ? -27.737 -44.225  -16.583 1.00 50.37  ? 346 MET A SD  1 
ATOM   2347 C  CE  . MET A 1 297 ? -25.986 -44.187  -16.210 1.00 37.79  ? 346 MET A CE  1 
ATOM   2348 N  N   . PHE A 1 298 ? -28.534 -42.457  -13.806 1.00 38.56  ? 347 PHE A N   1 
ATOM   2349 C  CA  . PHE A 1 298 ? -29.109 -43.560  -13.045 1.00 40.31  ? 347 PHE A CA  1 
ATOM   2350 C  C   . PHE A 1 298 ? -30.319 -43.117  -12.235 1.00 35.92  ? 347 PHE A C   1 
ATOM   2351 O  O   . PHE A 1 298 ? -31.231 -43.919  -12.001 1.00 34.98  ? 347 PHE A O   1 
ATOM   2352 C  CB  . PHE A 1 298 ? -28.051 -44.177  -12.131 1.00 36.60  ? 347 PHE A CB  1 
ATOM   2353 C  CG  . PHE A 1 298 ? -28.450 -45.505  -11.559 1.00 37.55  ? 347 PHE A CG  1 
ATOM   2354 C  CD1 . PHE A 1 298 ? -28.419 -46.645  -12.345 1.00 29.99  ? 347 PHE A CD1 1 
ATOM   2355 C  CD2 . PHE A 1 298 ? -28.857 -45.615  -10.239 1.00 29.10  ? 347 PHE A CD2 1 
ATOM   2356 C  CE1 . PHE A 1 298 ? -28.786 -47.870  -11.829 1.00 24.55  ? 347 PHE A CE1 1 
ATOM   2357 C  CE2 . PHE A 1 298 ? -29.225 -46.839  -9.716  1.00 31.52  ? 347 PHE A CE2 1 
ATOM   2358 C  CZ  . PHE A 1 298 ? -29.189 -47.969  -10.512 1.00 34.32  ? 347 PHE A CZ  1 
ATOM   2359 N  N   . ARG A 1 299 ? -30.346 -41.856  -11.798 1.00 35.34  ? 348 ARG A N   1 
ATOM   2360 C  CA  . ARG A 1 299 ? -31.511 -41.352  -11.080 1.00 33.80  ? 348 ARG A CA  1 
ATOM   2361 C  C   . ARG A 1 299 ? -32.727 -41.285  -11.994 1.00 38.59  ? 348 ARG A C   1 
ATOM   2362 O  O   . ARG A 1 299 ? -33.838 -41.645  -11.586 1.00 42.23  ? 348 ARG A O   1 
ATOM   2363 C  CB  . ARG A 1 299 ? -31.205 -39.979  -10.482 1.00 33.43  ? 348 ARG A CB  1 
ATOM   2364 C  CG  . ARG A 1 299 ? -31.823 -39.749  -9.111  1.00 46.24  ? 348 ARG A CG  1 
ATOM   2365 C  CD  . ARG A 1 299 ? -32.913 -38.689  -9.146  1.00 63.21  ? 348 ARG A CD  1 
ATOM   2366 N  NE  . ARG A 1 299 ? -33.552 -38.529  -7.844  1.00 71.62  ? 348 ARG A NE  1 
ATOM   2367 C  CZ  . ARG A 1 299 ? -34.530 -37.671  -7.586  1.00 79.03  ? 348 ARG A CZ  1 
ATOM   2368 N  NH1 . ARG A 1 299 ? -35.007 -36.866  -8.521  1.00 76.01  ? 348 ARG A NH1 1 
ATOM   2369 N  NH2 . ARG A 1 299 ? -35.042 -37.621  -6.360  1.00 77.67  ? 348 ARG A NH2 1 
ATOM   2370 N  N   . GLU A 1 300 ? -32.535 -40.834  -13.236 1.00 36.52  ? 349 GLU A N   1 
ATOM   2371 C  CA  . GLU A 1 300 ? -33.634 -40.822  -14.196 1.00 40.64  ? 349 GLU A CA  1 
ATOM   2372 C  C   . GLU A 1 300 ? -34.090 -42.237  -14.528 1.00 32.87  ? 349 GLU A C   1 
ATOM   2373 O  O   . GLU A 1 300 ? -35.282 -42.478  -14.749 1.00 33.69  ? 349 GLU A O   1 
ATOM   2374 C  CB  . GLU A 1 300 ? -33.215 -40.080  -15.467 1.00 48.42  ? 349 GLU A CB  1 
ATOM   2375 C  CG  . GLU A 1 300 ? -33.168 -38.571  -15.312 1.00 72.41  ? 349 GLU A CG  1 
ATOM   2376 C  CD  . GLU A 1 300 ? -34.550 -37.960  -15.180 1.00 97.05  ? 349 GLU A CD  1 
ATOM   2377 O  OE1 . GLU A 1 300 ? -35.456 -38.371  -15.937 1.00 97.34  ? 349 GLU A OE1 1 
ATOM   2378 O  OE2 . GLU A 1 300 ? -34.732 -37.074  -14.318 1.00 88.41  ? 349 GLU A OE2 1 
ATOM   2379 N  N   . TYR A 1 301 ? -33.151 -43.186  -14.572 1.00 29.64  ? 350 TYR A N   1 
ATOM   2380 C  CA  . TYR A 1 301 ? -33.509 -44.577  -14.834 1.00 28.86  ? 350 TYR A CA  1 
ATOM   2381 C  C   . TYR A 1 301 ? -34.379 -45.139  -13.716 1.00 35.22  ? 350 TYR A C   1 
ATOM   2382 O  O   . TYR A 1 301 ? -35.422 -45.750  -13.974 1.00 31.25  ? 350 TYR A O   1 
ATOM   2383 C  CB  . TYR A 1 301 ? -32.244 -45.417  -15.009 1.00 29.69  ? 350 TYR A CB  1 
ATOM   2384 C  CG  . TYR A 1 301 ? -32.480 -46.907  -14.901 1.00 34.81  ? 350 TYR A CG  1 
ATOM   2385 C  CD1 . TYR A 1 301 ? -33.191 -47.590  -15.879 1.00 23.78  ? 350 TYR A CD1 1 
ATOM   2386 C  CD2 . TYR A 1 301 ? -31.985 -47.633  -13.824 1.00 32.98  ? 350 TYR A CD2 1 
ATOM   2387 C  CE1 . TYR A 1 301 ? -33.409 -48.952  -15.786 1.00 31.83  ? 350 TYR A CE1 1 
ATOM   2388 C  CE2 . TYR A 1 301 ? -32.196 -48.996  -13.722 1.00 25.93  ? 350 TYR A CE2 1 
ATOM   2389 C  CZ  . TYR A 1 301 ? -32.908 -49.651  -14.706 1.00 31.69  ? 350 TYR A CZ  1 
ATOM   2390 O  OH  . TYR A 1 301 ? -33.121 -51.008  -14.610 1.00 25.07  ? 350 TYR A OH  1 
ATOM   2391 N  N   . SER A 1 302 ? -33.965 -44.935  -12.463 1.00 29.75  ? 351 SER A N   1 
ATOM   2392 C  CA  . SER A 1 302 ? -34.727 -45.466  -11.337 1.00 33.54  ? 351 SER A CA  1 
ATOM   2393 C  C   . SER A 1 302 ? -36.094 -44.803  -11.230 1.00 30.77  ? 351 SER A C   1 
ATOM   2394 O  O   . SER A 1 302 ? -37.085 -45.465  -10.903 1.00 38.65  ? 351 SER A O   1 
ATOM   2395 C  CB  . SER A 1 302 ? -33.940 -45.287  -10.040 1.00 33.31  ? 351 SER A CB  1 
ATOM   2396 O  OG  . SER A 1 302 ? -32.668 -45.904  -10.128 1.00 33.78  ? 351 SER A OG  1 
ATOM   2397 N  N   . LEU A 1 303 ? -36.167 -43.497  -11.501 1.00 38.31  ? 352 LEU A N   1 
ATOM   2398 C  CA  . LEU A 1 303 ? -37.461 -42.823  -11.525 1.00 38.99  ? 352 LEU A CA  1 
ATOM   2399 C  C   . LEU A 1 303 ? -38.352 -43.388  -12.624 1.00 36.98  ? 352 LEU A C   1 
ATOM   2400 O  O   . LEU A 1 303 ? -39.563 -43.549  -12.431 1.00 37.43  ? 352 LEU A O   1 
ATOM   2401 C  CB  . LEU A 1 303 ? -37.269 -41.317  -11.708 1.00 39.75  ? 352 LEU A CB  1 
ATOM   2402 C  CG  . LEU A 1 303 ? -37.142 -40.485  -10.432 1.00 52.78  ? 352 LEU A CG  1 
ATOM   2403 C  CD1 . LEU A 1 303 ? -36.473 -39.153  -10.727 1.00 49.40  ? 352 LEU A CD1 1 
ATOM   2404 C  CD2 . LEU A 1 303 ? -38.511 -40.267  -9.806  1.00 47.84  ? 352 LEU A CD2 1 
ATOM   2405 N  N   . GLN A 1 304 ? -37.767 -43.701  -13.782 1.00 29.62  ? 353 GLN A N   1 
ATOM   2406 C  CA  . GLN A 1 304 ? -38.542 -44.302  -14.862 1.00 32.03  ? 353 GLN A CA  1 
ATOM   2407 C  C   . GLN A 1 304 ? -38.993 -45.713  -14.508 1.00 35.26  ? 353 GLN A C   1 
ATOM   2408 O  O   . GLN A 1 304 ? -40.063 -46.148  -14.949 1.00 32.58  ? 353 GLN A O   1 
ATOM   2409 C  CB  . GLN A 1 304 ? -37.723 -44.313  -16.153 1.00 27.12  ? 353 GLN A CB  1 
ATOM   2410 C  CG  . GLN A 1 304 ? -38.526 -44.674  -17.390 1.00 33.58  ? 353 GLN A CG  1 
ATOM   2411 C  CD  . GLN A 1 304 ? -39.572 -43.629  -17.726 1.00 39.85  ? 353 GLN A CD  1 
ATOM   2412 O  OE1 . GLN A 1 304 ? -39.279 -42.434  -17.761 1.00 33.88  ? 353 GLN A OE1 1 
ATOM   2413 N  NE2 . GLN A 1 304 ? -40.800 -44.074  -17.968 1.00 31.36  ? 353 GLN A NE2 1 
ATOM   2414 N  N   . VAL A 1 305 ? -38.196 -46.439  -13.720 1.00 35.22  ? 354 VAL A N   1 
ATOM   2415 C  CA  . VAL A 1 305 ? -38.601 -47.768  -13.269 1.00 32.78  ? 354 VAL A CA  1 
ATOM   2416 C  C   . VAL A 1 305 ? -39.872 -47.681  -12.434 1.00 28.19  ? 354 VAL A C   1 
ATOM   2417 O  O   . VAL A 1 305 ? -40.802 -48.480  -12.602 1.00 29.93  ? 354 VAL A O   1 
ATOM   2418 C  CB  . VAL A 1 305 ? -37.457 -48.443  -12.489 1.00 35.32  ? 354 VAL A CB  1 
ATOM   2419 C  CG1 . VAL A 1 305 ? -37.953 -49.705  -11.807 1.00 25.66  ? 354 VAL A CG1 1 
ATOM   2420 C  CG2 . VAL A 1 305 ? -36.299 -48.767  -13.419 1.00 28.81  ? 354 VAL A CG2 1 
ATOM   2421 N  N   . LEU A 1 306 ? -39.936 -46.702  -11.526 1.00 31.45  ? 355 LEU A N   1 
ATOM   2422 C  CA  . LEU A 1 306 ? -41.134 -46.519  -10.714 1.00 28.10  ? 355 LEU A CA  1 
ATOM   2423 C  C   . LEU A 1 306 ? -42.327 -46.122  -11.575 1.00 34.80  ? 355 LEU A C   1 
ATOM   2424 O  O   . LEU A 1 306 ? -43.433 -46.647  -11.397 1.00 38.43  ? 355 LEU A O   1 
ATOM   2425 C  CB  . LEU A 1 306 ? -40.883 -45.468  -9.632  1.00 34.59  ? 355 LEU A CB  1 
ATOM   2426 C  CG  . LEU A 1 306 ? -39.820 -45.775  -8.576  1.00 40.68  ? 355 LEU A CG  1 
ATOM   2427 C  CD1 . LEU A 1 306 ? -39.830 -44.707  -7.492  1.00 29.47  ? 355 LEU A CD1 1 
ATOM   2428 C  CD2 . LEU A 1 306 ? -40.036 -47.153  -7.976  1.00 32.45  ? 355 LEU A CD2 1 
ATOM   2429 N  N   . LYS A 1 307 ? -42.121 -45.195  -12.515 1.00 32.58  ? 356 LYS A N   1 
ATOM   2430 C  CA  . LYS A 1 307 ? -43.214 -44.768  -13.384 1.00 30.89  ? 356 LYS A CA  1 
ATOM   2431 C  C   . LYS A 1 307 ? -43.701 -45.913  -14.262 1.00 31.87  ? 356 LYS A C   1 
ATOM   2432 O  O   . LYS A 1 307 ? -44.909 -46.072  -14.473 1.00 30.72  ? 356 LYS A O   1 
ATOM   2433 C  CB  . LYS A 1 307 ? -42.776 -43.590  -14.254 1.00 33.62  ? 356 LYS A CB  1 
ATOM   2434 C  CG  . LYS A 1 307 ? -42.495 -42.304  -13.500 1.00 37.12  ? 356 LYS A CG  1 
ATOM   2435 C  CD  . LYS A 1 307 ? -42.493 -41.123  -14.457 1.00 51.14  ? 356 LYS A CD  1 
ATOM   2436 C  CE  . LYS A 1 307 ? -41.301 -40.213  -14.230 1.00 52.20  ? 356 LYS A CE  1 
ATOM   2437 N  NZ  . LYS A 1 307 ? -41.236 -39.136  -15.258 1.00 76.77  ? 356 LYS A NZ  1 
ATOM   2438 N  N   . ASN A 1 308 ? -42.775 -46.720  -14.785 1.00 30.47  ? 357 ASN A N   1 
ATOM   2439 C  CA  . ASN A 1 308 ? -43.170 -47.832  -15.644 1.00 25.69  ? 357 ASN A CA  1 
ATOM   2440 C  C   . ASN A 1 308 ? -43.903 -48.915  -14.864 1.00 28.19  ? 357 ASN A C   1 
ATOM   2441 O  O   . ASN A 1 308 ? -44.813 -49.556  -15.402 1.00 36.13  ? 357 ASN A O   1 
ATOM   2442 C  CB  . ASN A 1 308 ? -41.947 -48.416  -16.348 1.00 33.30  ? 357 ASN A CB  1 
ATOM   2443 C  CG  . ASN A 1 308 ? -41.413 -47.506  -17.435 1.00 35.25  ? 357 ASN A CG  1 
ATOM   2444 O  OD1 . ASN A 1 308 ? -42.126 -46.634  -17.933 1.00 35.08  ? 357 ASN A OD1 1 
ATOM   2445 N  ND2 . ASN A 1 308 ? -40.156 -47.704  -17.812 1.00 33.84  ? 357 ASN A ND2 1 
ATOM   2446 N  N   . ALA A 1 309 ? -43.524 -49.136  -13.603 1.00 30.72  ? 358 ALA A N   1 
ATOM   2447 C  CA  . ALA A 1 309 ? -44.246 -50.099  -12.778 1.00 32.35  ? 358 ALA A CA  1 
ATOM   2448 C  C   . ALA A 1 309 ? -45.641 -49.591  -12.437 1.00 35.94  ? 358 ALA A C   1 
ATOM   2449 O  O   . ALA A 1 309 ? -46.601 -50.371  -12.401 1.00 33.07  ? 358 ALA A O   1 
ATOM   2450 C  CB  . ALA A 1 309 ? -43.455 -50.400  -11.506 1.00 25.01  ? 358 ALA A CB  1 
ATOM   2451 N  N   A ARG A 1 310 ? -45.777 -48.287  -12.185 0.53 35.92  ? 359 ARG A N   1 
ATOM   2452 N  N   B ARG A 1 310 ? -45.771 -48.286  -12.188 0.47 35.95  ? 359 ARG A N   1 
ATOM   2453 C  CA  A ARG A 1 310 ? -47.096 -47.726  -11.912 0.53 36.23  ? 359 ARG A CA  1 
ATOM   2454 C  CA  B ARG A 1 310 ? -47.081 -47.707  -11.909 0.47 36.24  ? 359 ARG A CA  1 
ATOM   2455 C  C   A ARG A 1 310 ? -47.979 -47.769  -13.151 0.53 33.56  ? 359 ARG A C   1 
ATOM   2456 C  C   B ARG A 1 310 ? -47.977 -47.741  -13.142 0.47 33.21  ? 359 ARG A C   1 
ATOM   2457 O  O   A ARG A 1 310 ? -49.176 -48.062  -13.057 0.53 33.93  ? 359 ARG A O   1 
ATOM   2458 O  O   B ARG A 1 310 ? -49.181 -48.000  -13.034 0.47 33.91  ? 359 ARG A O   1 
ATOM   2459 C  CB  A ARG A 1 310 ? -46.967 -46.292  -11.400 0.53 37.86  ? 359 ARG A CB  1 
ATOM   2460 C  CB  B ARG A 1 310 ? -46.922 -46.274  -11.402 0.47 37.91  ? 359 ARG A CB  1 
ATOM   2461 C  CG  A ARG A 1 310 ? -47.278 -46.139  -9.924  0.53 47.47  ? 359 ARG A CG  1 
ATOM   2462 C  CG  B ARG A 1 310 ? -46.986 -46.118  -9.887  0.47 47.83  ? 359 ARG A CG  1 
ATOM   2463 C  CD  A ARG A 1 310 ? -46.358 -47.009  -9.092  0.53 62.76  ? 359 ARG A CD  1 
ATOM   2464 C  CD  B ARG A 1 310 ? -45.954 -46.971  -9.162  0.47 62.18  ? 359 ARG A CD  1 
ATOM   2465 N  NE  A ARG A 1 310 ? -45.365 -46.222  -8.372  0.53 65.85  ? 359 ARG A NE  1 
ATOM   2466 N  NE  B ARG A 1 310 ? -45.824 -46.585  -7.761  0.47 62.83  ? 359 ARG A NE  1 
ATOM   2467 C  CZ  A ARG A 1 310 ? -44.182 -46.681  -7.990  0.53 50.57  ? 359 ARG A CZ  1 
ATOM   2468 C  CZ  B ARG A 1 310 ? -44.768 -45.963  -7.254  0.47 55.68  ? 359 ARG A CZ  1 
ATOM   2469 N  NH1 A ARG A 1 310 ? -43.792 -47.912  -8.281  0.53 27.16  ? 359 ARG A NH1 1 
ATOM   2470 N  NH1 B ARG A 1 310 ? -43.706 -45.694  -7.995  0.47 59.73  ? 359 ARG A NH1 1 
ATOM   2471 N  NH2 A ARG A 1 310 ? -43.365 -45.883  -7.308  0.53 57.56  ? 359 ARG A NH2 1 
ATOM   2472 N  NH2 B ARG A 1 310 ? -44.778 -45.603  -5.973  0.47 48.57  ? 359 ARG A NH2 1 
ATOM   2473 N  N   . ALA A 1 311 ? -47.406 -47.477  -14.320 1.00 26.50  ? 360 ALA A N   1 
ATOM   2474 C  CA  . ALA A 1 311 ? -48.185 -47.524  -15.553 1.00 33.32  ? 360 ALA A CA  1 
ATOM   2475 C  C   . ALA A 1 311 ? -48.640 -48.943  -15.864 1.00 35.42  ? 360 ALA A C   1 
ATOM   2476 O  O   . ALA A 1 311 ? -49.770 -49.151  -16.322 1.00 42.30  ? 360 ALA A O   1 
ATOM   2477 C  CB  . ALA A 1 311 ? -47.366 -46.959  -16.712 1.00 28.83  ? 360 ALA A CB  1 
ATOM   2478 N  N   . MET A 1 312 ? -47.773 -49.930  -15.630 1.00 35.07  ? 361 MET A N   1 
ATOM   2479 C  CA  . MET A 1 312 ? -48.179 -51.321  -15.804 1.00 37.88  ? 361 MET A CA  1 
ATOM   2480 C  C   . MET A 1 312 ? -49.255 -51.704  -14.794 1.00 37.04  ? 361 MET A C   1 
ATOM   2481 O  O   . MET A 1 312 ? -50.165 -52.481  -15.106 1.00 34.46  ? 361 MET A O   1 
ATOM   2482 C  CB  . MET A 1 312 ? -46.958 -52.237  -15.680 1.00 26.20  ? 361 MET A CB  1 
ATOM   2483 C  CG  . MET A 1 312 ? -47.266 -53.726  -15.761 1.00 31.89  ? 361 MET A CG  1 
ATOM   2484 S  SD  . MET A 1 312 ? -45.768 -54.708  -15.969 1.00 41.63  ? 361 MET A SD  1 
ATOM   2485 C  CE  . MET A 1 312 ? -44.766 -54.098  -14.615 1.00 21.76  ? 361 MET A CE  1 
ATOM   2486 N  N   . ALA A 1 313 ? -49.173 -51.155  -13.580 1.00 33.10  ? 362 ALA A N   1 
ATOM   2487 C  CA  . ALA A 1 313 ? -50.186 -51.428  -12.565 1.00 37.79  ? 362 ALA A CA  1 
ATOM   2488 C  C   . ALA A 1 313 ? -51.527 -50.813  -12.948 1.00 35.55  ? 362 ALA A C   1 
ATOM   2489 O  O   . ALA A 1 313 ? -52.573 -51.465  -12.842 1.00 38.12  ? 362 ALA A O   1 
ATOM   2490 C  CB  . ALA A 1 313 ? -49.715 -50.904  -11.208 1.00 26.21  ? 362 ALA A CB  1 
ATOM   2491 N  N   . ASP A 1 314 ? -51.515 -49.554  -13.394 1.00 35.56  ? 363 ASP A N   1 
ATOM   2492 C  CA  . ASP A 1 314 ? -52.757 -48.897  -13.791 1.00 42.00  ? 363 ASP A CA  1 
ATOM   2493 C  C   . ASP A 1 314 ? -53.382 -49.580  -15.001 1.00 41.63  ? 363 ASP A C   1 
ATOM   2494 O  O   . ASP A 1 314 ? -54.604 -49.765  -15.056 1.00 48.49  ? 363 ASP A O   1 
ATOM   2495 C  CB  . ASP A 1 314 ? -52.500 -47.418  -14.087 1.00 34.98  ? 363 ASP A CB  1 
ATOM   2496 C  CG  . ASP A 1 314 ? -52.131 -46.628  -12.846 1.00 42.00  ? 363 ASP A CG  1 
ATOM   2497 O  OD1 . ASP A 1 314 ? -52.463 -47.080  -11.731 1.00 50.20  ? 363 ASP A OD1 1 
ATOM   2498 O  OD2 . ASP A 1 314 ? -51.515 -45.550  -12.986 1.00 57.64  ? 363 ASP A OD2 1 
ATOM   2499 N  N   . ALA A 1 315 ? -52.560 -49.964  -15.981 1.00 34.11  ? 364 ALA A N   1 
ATOM   2500 C  CA  . ALA A 1 315 ? -53.084 -50.621  -17.173 1.00 43.14  ? 364 ALA A CA  1 
ATOM   2501 C  C   . ALA A 1 315 ? -53.694 -51.978  -16.846 1.00 39.64  ? 364 ALA A C   1 
ATOM   2502 O  O   . ALA A 1 315 ? -54.673 -52.388  -17.480 1.00 41.80  ? 364 ALA A O   1 
ATOM   2503 C  CB  . ALA A 1 315 ? -51.979 -50.771  -18.218 1.00 36.64  ? 364 ALA A CB  1 
ATOM   2504 N  N   . LEU A 1 316 ? -53.131 -52.687  -15.865 1.00 41.99  ? 365 LEU A N   1 
ATOM   2505 C  CA  . LEU A 1 316 ? -53.715 -53.956  -15.444 1.00 45.31  ? 365 LEU A CA  1 
ATOM   2506 C  C   . LEU A 1 316 ? -55.042 -53.741  -14.726 1.00 47.99  ? 365 LEU A C   1 
ATOM   2507 O  O   . LEU A 1 316 ? -55.988 -54.514  -14.916 1.00 37.04  ? 365 LEU A O   1 
ATOM   2508 C  CB  . LEU A 1 316 ? -52.731 -54.714  -14.552 1.00 38.41  ? 365 LEU A CB  1 
ATOM   2509 C  CG  . LEU A 1 316 ? -51.559 -55.385  -15.270 1.00 40.68  ? 365 LEU A CG  1 
ATOM   2510 C  CD1 . LEU A 1 316 ? -50.440 -55.702  -14.292 1.00 33.72  ? 365 LEU A CD1 1 
ATOM   2511 C  CD2 . LEU A 1 316 ? -52.024 -56.647  -15.980 1.00 24.75  ? 365 LEU A CD2 1 
ATOM   2512 N  N   . LEU A 1 317 ? -55.133 -52.695  -13.900 1.00 41.59  ? 366 LEU A N   1 
ATOM   2513 C  CA  . LEU A 1 317 ? -56.389 -52.402  -13.218 1.00 40.25  ? 366 LEU A CA  1 
ATOM   2514 C  C   . LEU A 1 317 ? -57.472 -51.971  -14.199 1.00 46.45  ? 366 LEU A C   1 
ATOM   2515 O  O   . LEU A 1 317 ? -58.653 -52.268  -13.985 1.00 50.50  ? 366 LEU A O   1 
ATOM   2516 C  CB  . LEU A 1 317 ? -56.174 -51.323  -12.157 1.00 47.93  ? 366 LEU A CB  1 
ATOM   2517 C  CG  . LEU A 1 317 ? -55.287 -51.708  -10.972 1.00 49.23  ? 366 LEU A CG  1 
ATOM   2518 C  CD1 . LEU A 1 317 ? -55.069 -50.519  -10.049 1.00 49.55  ? 366 LEU A CD1 1 
ATOM   2519 C  CD2 . LEU A 1 317 ? -55.895 -52.875  -10.209 1.00 38.86  ? 366 LEU A CD2 1 
ATOM   2520 N  N   . GLU A 1 318 ? -57.093 -51.275  -15.274 1.00 55.07  ? 367 GLU A N   1 
ATOM   2521 C  CA  . GLU A 1 318 ? -58.073 -50.874  -16.279 1.00 39.23  ? 367 GLU A CA  1 
ATOM   2522 C  C   . GLU A 1 318 ? -58.712 -52.078  -16.957 1.00 47.66  ? 367 GLU A C   1 
ATOM   2523 O  O   . GLU A 1 318 ? -59.870 -52.009  -17.383 1.00 65.78  ? 367 GLU A O   1 
ATOM   2524 C  CB  . GLU A 1 318 ? -57.418 -49.977  -17.330 1.00 44.93  ? 367 GLU A CB  1 
ATOM   2525 C  CG  . GLU A 1 318 ? -57.105 -48.566  -16.865 1.00 57.65  ? 367 GLU A CG  1 
ATOM   2526 C  CD  . GLU A 1 318 ? -56.457 -47.728  -17.953 1.00 88.27  ? 367 GLU A CD  1 
ATOM   2527 O  OE1 . GLU A 1 318 ? -56.477 -48.154  -19.128 1.00 78.65  ? 367 GLU A OE1 1 
ATOM   2528 O  OE2 . GLU A 1 318 ? -55.922 -46.646  -17.632 1.00 85.18  ? 367 GLU A OE2 1 
ATOM   2529 N  N   A ARG A 1 319 ? -57.979 -53.185  -17.069 0.52 47.32  ? 368 ARG A N   1 
ATOM   2530 N  N   B ARG A 1 319 ? -57.980 -53.188  -17.061 0.48 47.32  ? 368 ARG A N   1 
ATOM   2531 C  CA  A ARG A 1 319 ? -58.466 -54.385  -17.732 0.52 44.68  ? 368 ARG A CA  1 
ATOM   2532 C  CA  B ARG A 1 319 ? -58.458 -54.390  -17.730 0.48 44.69  ? 368 ARG A CA  1 
ATOM   2533 C  C   A ARG A 1 319 ? -59.027 -55.409  -16.752 0.52 45.36  ? 368 ARG A C   1 
ATOM   2534 C  C   B ARG A 1 319 ? -59.055 -55.405  -16.762 0.48 45.36  ? 368 ARG A C   1 
ATOM   2535 O  O   A ARG A 1 319 ? -59.045 -56.606  -17.059 0.52 49.58  ? 368 ARG A O   1 
ATOM   2536 O  O   B ARG A 1 319 ? -59.125 -56.595  -17.087 0.48 49.55  ? 368 ARG A O   1 
ATOM   2537 C  CB  A ARG A 1 319 ? -57.350 -55.001  -18.578 0.52 41.57  ? 368 ARG A CB  1 
ATOM   2538 C  CB  B ARG A 1 319 ? -57.326 -55.032  -18.531 0.48 41.69  ? 368 ARG A CB  1 
ATOM   2539 C  CG  A ARG A 1 319 ? -57.226 -54.387  -19.969 0.52 46.91  ? 368 ARG A CG  1 
ATOM   2540 C  CG  B ARG A 1 319 ? -57.527 -54.969  -20.034 0.48 50.03  ? 368 ARG A CG  1 
ATOM   2541 C  CD  A ARG A 1 319 ? -55.789 -54.397  -20.466 0.52 48.95  ? 368 ARG A CD  1 
ATOM   2542 C  CD  B ARG A 1 319 ? -57.398 -53.550  -20.561 0.48 51.47  ? 368 ARG A CD  1 
ATOM   2543 N  NE  A ARG A 1 319 ? -55.124 -53.122  -20.227 0.52 58.75  ? 368 ARG A NE  1 
ATOM   2544 N  NE  B ARG A 1 319 ? -56.013 -53.096  -20.560 0.48 57.88  ? 368 ARG A NE  1 
ATOM   2545 C  CZ  A ARG A 1 319 ? -54.980 -52.173  -21.142 0.52 59.51  ? 368 ARG A CZ  1 
ATOM   2546 C  CZ  B ARG A 1 319 ? -55.138 -53.366  -21.519 0.48 58.20  ? 368 ARG A CZ  1 
ATOM   2547 N  NH1 A ARG A 1 319 ? -55.431 -52.329  -22.376 0.52 64.38  ? 368 ARG A NH1 1 
ATOM   2548 N  NH1 B ARG A 1 319 ? -55.470 -54.095  -22.572 0.48 36.73  ? 368 ARG A NH1 1 
ATOM   2549 N  NH2 A ARG A 1 319 ? -54.365 -51.041  -20.812 0.52 42.62  ? 368 ARG A NH2 1 
ATOM   2550 N  NH2 B ARG A 1 319 ? -53.899 -52.894  -21.418 0.48 59.57  ? 368 ARG A NH2 1 
ATOM   2551 N  N   . GLY A 1 320 ? -59.481 -54.965  -15.581 1.00 43.05  ? 369 GLY A N   1 
ATOM   2552 C  CA  . GLY A 1 320 ? -60.136 -55.862  -14.650 1.00 42.59  ? 369 GLY A CA  1 
ATOM   2553 C  C   . GLY A 1 320 ? -59.245 -56.858  -13.945 1.00 44.24  ? 369 GLY A C   1 
ATOM   2554 O  O   . GLY A 1 320 ? -59.734 -57.897  -13.497 1.00 52.51  ? 369 GLY A O   1 
ATOM   2555 N  N   . TYR A 1 321 ? -57.951 -56.578  -13.831 1.00 48.08  ? 370 TYR A N   1 
ATOM   2556 C  CA  . TYR A 1 321 ? -57.060 -57.413  -13.042 1.00 48.91  ? 370 TYR A CA  1 
ATOM   2557 C  C   . TYR A 1 321 ? -56.972 -56.882  -11.617 1.00 38.64  ? 370 TYR A C   1 
ATOM   2558 O  O   . TYR A 1 321 ? -57.128 -55.684  -11.368 1.00 48.67  ? 370 TYR A O   1 
ATOM   2559 C  CB  . TYR A 1 321 ? -55.662 -57.469  -13.662 1.00 41.34  ? 370 TYR A CB  1 
ATOM   2560 C  CG  . TYR A 1 321 ? -55.585 -58.244  -14.960 1.00 40.98  ? 370 TYR A CG  1 
ATOM   2561 C  CD1 . TYR A 1 321 ? -55.327 -59.609  -14.962 1.00 37.03  ? 370 TYR A CD1 1 
ATOM   2562 C  CD2 . TYR A 1 321 ? -55.761 -57.608  -16.183 1.00 37.06  ? 370 TYR A CD2 1 
ATOM   2563 C  CE1 . TYR A 1 321 ? -55.252 -60.321  -16.145 1.00 38.11  ? 370 TYR A CE1 1 
ATOM   2564 C  CE2 . TYR A 1 321 ? -55.689 -58.312  -17.371 1.00 35.24  ? 370 TYR A CE2 1 
ATOM   2565 C  CZ  . TYR A 1 321 ? -55.434 -59.667  -17.346 1.00 42.22  ? 370 TYR A CZ  1 
ATOM   2566 O  OH  . TYR A 1 321 ? -55.360 -60.372  -18.526 1.00 43.65  ? 370 TYR A OH  1 
ATOM   2567 N  N   . SER A 1 322 ? -56.727 -57.791  -10.679 1.00 30.70  ? 371 SER A N   1 
ATOM   2568 C  CA  . SER A 1 322 ? -56.552 -57.445  -9.277  1.00 44.02  ? 371 SER A CA  1 
ATOM   2569 C  C   . SER A 1 322 ? -55.083 -57.577  -8.896  1.00 36.56  ? 371 SER A C   1 
ATOM   2570 O  O   . SER A 1 322 ? -54.394 -58.499  -9.345  1.00 31.40  ? 371 SER A O   1 
ATOM   2571 C  CB  . SER A 1 322 ? -57.413 -58.336  -8.378  1.00 34.76  ? 371 SER A CB  1 
ATOM   2572 O  OG  . SER A 1 322 ? -57.096 -59.704  -8.559  1.00 53.17  ? 371 SER A OG  1 
ATOM   2573 N  N   . LEU A 1 323 ? -54.608 -56.651  -8.069  1.00 40.62  ? 372 LEU A N   1 
ATOM   2574 C  CA  . LEU A 1 323 ? -53.215 -56.606  -7.653  1.00 38.85  ? 372 LEU A CA  1 
ATOM   2575 C  C   . LEU A 1 323 ? -53.116 -56.854  -6.155  1.00 35.91  ? 372 LEU A C   1 
ATOM   2576 O  O   . LEU A 1 323 ? -53.903 -56.310  -5.373  1.00 36.22  ? 372 LEU A O   1 
ATOM   2577 C  CB  . LEU A 1 323 ? -52.578 -55.256  -8.002  1.00 29.55  ? 372 LEU A CB  1 
ATOM   2578 C  CG  . LEU A 1 323 ? -52.720 -54.799  -9.456  1.00 40.10  ? 372 LEU A CG  1 
ATOM   2579 C  CD1 . LEU A 1 323 ? -52.032 -53.460  -9.670  1.00 36.83  ? 372 LEU A CD1 1 
ATOM   2580 C  CD2 . LEU A 1 323 ? -52.169 -55.851  -10.407 1.00 26.53  ? 372 LEU A CD2 1 
ATOM   2581 N  N   . VAL A 1 324 ? -52.148 -57.685  -5.760  1.00 33.19  ? 373 VAL A N   1 
ATOM   2582 C  CA  . VAL A 1 324 ? -51.899 -57.911  -4.343  1.00 27.25  ? 373 VAL A CA  1 
ATOM   2583 C  C   . VAL A 1 324 ? -51.449 -56.605  -3.708  1.00 31.02  ? 373 VAL A C   1 
ATOM   2584 O  O   . VAL A 1 324 ? -50.555 -55.920  -4.223  1.00 32.29  ? 373 VAL A O   1 
ATOM   2585 C  CB  . VAL A 1 324 ? -50.861 -59.026  -4.152  1.00 26.94  ? 373 VAL A CB  1 
ATOM   2586 C  CG1 . VAL A 1 324 ? -50.685 -59.341  -2.676  1.00 35.56  ? 373 VAL A CG1 1 
ATOM   2587 C  CG2 . VAL A 1 324 ? -51.275 -60.271  -4.925  1.00 23.02  ? 373 VAL A CG2 1 
ATOM   2588 N  N   . SER A 1 325 ? -52.082 -56.246  -2.590  1.00 29.44  ? 374 SER A N   1 
ATOM   2589 C  CA  . SER A 1 325 ? -51.931 -54.968  -1.897  1.00 28.85  ? 374 SER A CA  1 
ATOM   2590 C  C   . SER A 1 325 ? -52.448 -53.790  -2.715  1.00 31.88  ? 374 SER A C   1 
ATOM   2591 O  O   . SER A 1 325 ? -52.204 -52.635  -2.345  1.00 34.93  ? 374 SER A O   1 
ATOM   2592 C  CB  . SER A 1 325 ? -50.481 -54.699  -1.476  1.00 35.84  ? 374 SER A CB  1 
ATOM   2593 O  OG  . SER A 1 325 ? -49.674 -54.371  -2.594  1.00 34.72  ? 374 SER A OG  1 
ATOM   2594 N  N   . GLY A 1 326 ? -53.151 -54.045  -3.817  1.00 33.54  ? 375 GLY A N   1 
ATOM   2595 C  CA  . GLY A 1 326 ? -53.849 -53.002  -4.543  1.00 34.51  ? 375 GLY A CA  1 
ATOM   2596 C  C   . GLY A 1 326 ? -52.995 -52.114  -5.419  1.00 44.79  ? 375 GLY A C   1 
ATOM   2597 O  O   . GLY A 1 326 ? -53.523 -51.154  -5.994  1.00 51.23  ? 375 GLY A O   1 
ATOM   2598 N  N   . GLY A 1 327 ? -51.706 -52.392  -5.544  1.00 48.21  ? 376 GLY A N   1 
ATOM   2599 C  CA  . GLY A 1 327 ? -50.853 -51.564  -6.384  1.00 37.19  ? 376 GLY A CA  1 
ATOM   2600 C  C   . GLY A 1 327 ? -49.386 -51.852  -6.104  1.00 36.84  ? 376 GLY A C   1 
ATOM   2601 O  O   . GLY A 1 327 ? -49.021 -52.970  -5.743  1.00 44.07  ? 376 GLY A O   1 
ATOM   2602 N  N   . THR A 1 328 ? -48.566 -50.819  -6.282  1.00 32.85  ? 377 THR A N   1 
ATOM   2603 C  CA  . THR A 1 328 ? -47.132 -50.962  -6.091  1.00 34.03  ? 377 THR A CA  1 
ATOM   2604 C  C   . THR A 1 328 ? -46.519 -49.626  -5.701  1.00 32.61  ? 377 THR A C   1 
ATOM   2605 O  O   . THR A 1 328 ? -47.001 -48.561  -6.099  1.00 32.52  ? 377 THR A O   1 
ATOM   2606 C  CB  . THR A 1 328 ? -46.445 -51.500  -7.351  1.00 33.32  ? 377 THR A CB  1 
ATOM   2607 O  OG1 . THR A 1 328 ? -45.024 -51.500  -7.157  1.00 29.03  ? 377 THR A OG1 1 
ATOM   2608 C  CG2 . THR A 1 328 ? -46.785 -50.641  -8.559  1.00 29.44  ? 377 THR A CG2 1 
ATOM   2609 N  N   . ASP A 1 329 ? -45.451 -49.701  -4.909  1.00 34.17  ? 378 ASP A N   1 
ATOM   2610 C  CA  . ASP A 1 329 ? -44.623 -48.551  -4.587  1.00 28.37  ? 378 ASP A CA  1 
ATOM   2611 C  C   . ASP A 1 329 ? -43.199 -48.695  -5.102  1.00 32.64  ? 378 ASP A C   1 
ATOM   2612 O  O   . ASP A 1 329 ? -42.388 -47.785  -4.892  1.00 34.76  ? 378 ASP A O   1 
ATOM   2613 C  CB  . ASP A 1 329 ? -44.590 -48.312  -3.071  1.00 35.67  ? 378 ASP A CB  1 
ATOM   2614 C  CG  . ASP A 1 329 ? -45.933 -47.880  -2.518  1.00 37.35  ? 378 ASP A CG  1 
ATOM   2615 O  OD1 . ASP A 1 329 ? -46.639 -47.113  -3.205  1.00 46.52  ? 378 ASP A OD1 1 
ATOM   2616 O  OD2 . ASP A 1 329 ? -46.279 -48.308  -1.397  1.00 50.00  ? 378 ASP A OD2 1 
ATOM   2617 N  N   . ASN A 1 330 ? -42.868 -49.802  -5.766  1.00 26.26  ? 379 ASN A N   1 
ATOM   2618 C  CA  . ASN A 1 330 ? -41.506 -50.009  -6.241  1.00 28.67  ? 379 ASN A CA  1 
ATOM   2619 C  C   . ASN A 1 330 ? -41.470 -50.492  -7.686  1.00 27.68  ? 379 ASN A C   1 
ATOM   2620 O  O   . ASN A 1 330 ? -42.250 -50.032  -8.527  1.00 35.45  ? 379 ASN A O   1 
ATOM   2621 C  CB  . ASN A 1 330 ? -40.768 -50.997  -5.330  1.00 23.59  ? 379 ASN A CB  1 
ATOM   2622 C  CG  . ASN A 1 330 ? -41.526 -52.298  -5.135  1.00 20.85  ? 379 ASN A CG  1 
ATOM   2623 O  OD1 . ASN A 1 330 ? -42.244 -52.757  -6.024  1.00 24.18  ? 379 ASN A OD1 1 
ATOM   2624 N  ND2 . ASN A 1 330 ? -41.370 -52.900  -3.962  1.00 23.69  ? 379 ASN A ND2 1 
ATOM   2625 N  N   . HIS A 1 331 ? -40.573 -51.433  -7.972  1.00 26.16  ? 380 HIS A N   1 
ATOM   2626 C  CA  . HIS A 1 331 ? -40.226 -51.827  -9.330  1.00 21.30  ? 380 HIS A CA  1 
ATOM   2627 C  C   . HIS A 1 331 ? -41.063 -52.976  -9.877  1.00 22.96  ? 380 HIS A C   1 
ATOM   2628 O  O   . HIS A 1 331 ? -40.968 -53.266  -11.074 1.00 28.19  ? 380 HIS A O   1 
ATOM   2629 C  CB  . HIS A 1 331 ? -38.751 -52.231  -9.382  1.00 27.12  ? 380 HIS A CB  1 
ATOM   2630 C  CG  . HIS A 1 331 ? -38.433 -53.428  -8.544  1.00 27.43  ? 380 HIS A CG  1 
ATOM   2631 N  ND1 . HIS A 1 331 ? -38.504 -53.412  -7.167  1.00 23.18  ? 380 HIS A ND1 1 
ATOM   2632 C  CD2 . HIS A 1 331 ? -38.059 -54.683  -8.886  1.00 25.70  ? 380 HIS A CD2 1 
ATOM   2633 C  CE1 . HIS A 1 331 ? -38.181 -54.603  -6.697  1.00 33.58  ? 380 HIS A CE1 1 
ATOM   2634 N  NE2 . HIS A 1 331 ? -37.907 -55.392  -7.719  1.00 33.40  ? 380 HIS A NE2 1 
ATOM   2635 N  N   . LEU A 1 332 ? -41.861 -53.645  -9.048  1.00 27.93  ? 381 LEU A N   1 
ATOM   2636 C  CA  . LEU A 1 332 ? -42.567 -54.845  -9.473  1.00 25.97  ? 381 LEU A CA  1 
ATOM   2637 C  C   . LEU A 1 332 ? -44.058 -54.718  -9.188  1.00 28.50  ? 381 LEU A C   1 
ATOM   2638 O  O   . LEU A 1 332 ? -44.507 -53.836  -8.452  1.00 29.11  ? 381 LEU A O   1 
ATOM   2639 C  CB  . LEU A 1 332 ? -41.996 -56.100  -8.793  1.00 27.77  ? 381 LEU A CB  1 
ATOM   2640 C  CG  . LEU A 1 332 ? -41.988 -56.195  -7.263  1.00 28.94  ? 381 LEU A CG  1 
ATOM   2641 C  CD1 . LEU A 1 332 ? -43.298 -56.753  -6.714  1.00 28.77  ? 381 LEU A CD1 1 
ATOM   2642 C  CD2 . LEU A 1 332 ? -40.813 -57.037  -6.797  1.00 29.16  ? 381 LEU A CD2 1 
ATOM   2643 N  N   . VAL A 1 333 ? -44.822 -55.629  -9.788  1.00 31.38  ? 382 VAL A N   1 
ATOM   2644 C  CA  . VAL A 1 333 ? -46.266 -55.711  -9.616  1.00 29.82  ? 382 VAL A CA  1 
ATOM   2645 C  C   . VAL A 1 333 ? -46.636 -57.168  -9.377  1.00 31.46  ? 382 VAL A C   1 
ATOM   2646 O  O   . VAL A 1 333 ? -46.117 -58.067  -10.049 1.00 30.00  ? 382 VAL A O   1 
ATOM   2647 C  CB  . VAL A 1 333 ? -47.019 -55.149  -10.842 1.00 34.38  ? 382 VAL A CB  1 
ATOM   2648 C  CG1 . VAL A 1 333 ? -48.507 -55.445  -10.746 1.00 31.81  ? 382 VAL A CG1 1 
ATOM   2649 C  CG2 . VAL A 1 333 ? -46.782 -53.653  -10.974 1.00 33.47  ? 382 VAL A CG2 1 
ATOM   2650 N  N   . LEU A 1 334 ? -47.522 -57.403  -8.413  1.00 30.84  ? 383 LEU A N   1 
ATOM   2651 C  CA  . LEU A 1 334 ? -48.027 -58.735  -8.106  1.00 32.19  ? 383 LEU A CA  1 
ATOM   2652 C  C   . LEU A 1 334 ? -49.478 -58.823  -8.558  1.00 28.81  ? 383 LEU A C   1 
ATOM   2653 O  O   . LEU A 1 334 ? -50.339 -58.107  -8.036  1.00 28.05  ? 383 LEU A O   1 
ATOM   2654 C  CB  . LEU A 1 334 ? -47.903 -59.036  -6.612  1.00 34.30  ? 383 LEU A CB  1 
ATOM   2655 C  CG  . LEU A 1 334 ? -46.485 -59.026  -6.036  1.00 41.04  ? 383 LEU A CG  1 
ATOM   2656 C  CD1 . LEU A 1 334 ? -46.521 -59.200  -4.525  1.00 33.67  ? 383 LEU A CD1 1 
ATOM   2657 C  CD2 . LEU A 1 334 ? -45.632 -60.107  -6.684  1.00 38.58  ? 383 LEU A CD2 1 
ATOM   2658 N  N   . VAL A 1 335 ? -49.745 -59.697  -9.525  1.00 23.32  ? 384 VAL A N   1 
ATOM   2659 C  CA  . VAL A 1 335 ? -51.067 -59.838  -10.125 1.00 25.75  ? 384 VAL A CA  1 
ATOM   2660 C  C   . VAL A 1 335 ? -51.730 -61.088  -9.567  1.00 34.96  ? 384 VAL A C   1 
ATOM   2661 O  O   . VAL A 1 335 ? -51.122 -62.164  -9.545  1.00 36.09  ? 384 VAL A O   1 
ATOM   2662 C  CB  . VAL A 1 335 ? -50.976 -59.908  -11.660 1.00 38.84  ? 384 VAL A CB  1 
ATOM   2663 C  CG1 . VAL A 1 335 ? -52.359 -60.101  -12.268 1.00 34.63  ? 384 VAL A CG1 1 
ATOM   2664 C  CG2 . VAL A 1 335 ? -50.314 -58.657  -12.209 1.00 37.17  ? 384 VAL A CG2 1 
ATOM   2665 N  N   . ASP A 1 336 ? -52.975 -60.948  -9.118  1.00 31.23  ? 385 ASP A N   1 
ATOM   2666 C  CA  . ASP A 1 336 ? -53.781 -62.075  -8.661  1.00 33.43  ? 385 ASP A CA  1 
ATOM   2667 C  C   . ASP A 1 336 ? -54.694 -62.494  -9.808  1.00 36.14  ? 385 ASP A C   1 
ATOM   2668 O  O   . ASP A 1 336 ? -55.637 -61.776  -10.155 1.00 39.98  ? 385 ASP A O   1 
ATOM   2669 C  CB  . ASP A 1 336 ? -54.586 -61.703  -7.416  1.00 31.58  ? 385 ASP A CB  1 
ATOM   2670 C  CG  . ASP A 1 336 ? -55.256 -62.904  -6.767  1.00 42.58  ? 385 ASP A CG  1 
ATOM   2671 O  OD1 . ASP A 1 336 ? -55.183 -64.017  -7.330  1.00 47.99  ? 385 ASP A OD1 1 
ATOM   2672 O  OD2 . ASP A 1 336 ? -55.854 -62.737  -5.683  1.00 54.64  ? 385 ASP A OD2 1 
ATOM   2673 N  N   . LEU A 1 337 ? -54.411 -63.656  -10.396 1.00 34.46  ? 386 LEU A N   1 
ATOM   2674 C  CA  . LEU A 1 337 ? -55.172 -64.156  -11.533 1.00 37.18  ? 386 LEU A CA  1 
ATOM   2675 C  C   . LEU A 1 337 ? -56.365 -65.013  -11.132 1.00 49.39  ? 386 LEU A C   1 
ATOM   2676 O  O   . LEU A 1 337 ? -57.139 -65.414  -12.009 1.00 43.10  ? 386 LEU A O   1 
ATOM   2677 C  CB  . LEU A 1 337 ? -54.260 -64.967  -12.459 1.00 41.85  ? 386 LEU A CB  1 
ATOM   2678 C  CG  . LEU A 1 337 ? -53.144 -64.193  -13.161 1.00 41.70  ? 386 LEU A CG  1 
ATOM   2679 C  CD1 . LEU A 1 337 ? -52.236 -65.145  -13.914 1.00 37.08  ? 386 LEU A CD1 1 
ATOM   2680 C  CD2 . LEU A 1 337 ? -53.729 -63.151  -14.101 1.00 29.44  ? 386 LEU A CD2 1 
ATOM   2681 N  N   . ARG A 1 338 ? -56.529 -65.304  -9.843  1.00 45.92  ? 387 ARG A N   1 
ATOM   2682 C  CA  . ARG A 1 338 ? -57.637 -66.151  -9.411  1.00 49.43  ? 387 ARG A CA  1 
ATOM   2683 C  C   . ARG A 1 338 ? -59.012 -65.575  -9.740  1.00 43.66  ? 387 ARG A C   1 
ATOM   2684 O  O   . ARG A 1 338 ? -59.875 -66.347  -10.193 1.00 35.73  ? 387 ARG A O   1 
ATOM   2685 C  CB  . ARG A 1 338 ? -57.506 -66.441  -7.911  1.00 51.27  ? 387 ARG A CB  1 
ATOM   2686 C  CG  . ARG A 1 338 ? -56.268 -67.245  -7.548  1.00 47.69  ? 387 ARG A CG  1 
ATOM   2687 C  CD  . ARG A 1 338 ? -56.139 -67.420  -6.044  1.00 49.11  ? 387 ARG A CD  1 
ATOM   2688 N  NE  . ARG A 1 338 ? -56.008 -66.140  -5.357  1.00 43.66  ? 387 ARG A NE  1 
ATOM   2689 C  CZ  . ARG A 1 338 ? -55.795 -66.007  -4.055  1.00 52.19  ? 387 ARG A CZ  1 
ATOM   2690 N  NH1 . ARG A 1 338 ? -55.679 -67.060  -3.262  1.00 60.60  ? 387 ARG A NH1 1 
ATOM   2691 N  NH2 . ARG A 1 338 ? -55.696 -64.787  -3.535  1.00 55.61  ? 387 ARG A NH2 1 
ATOM   2692 N  N   . PRO A 1 339 ? -59.295 -64.280  -9.545  1.00 44.96  ? 388 PRO A N   1 
ATOM   2693 C  CA  . PRO A 1 339 ? -60.607 -63.770  -9.977  1.00 41.97  ? 388 PRO A CA  1 
ATOM   2694 C  C   . PRO A 1 339 ? -60.813 -63.842  -11.479 1.00 43.72  ? 388 PRO A C   1 
ATOM   2695 O  O   . PRO A 1 339 ? -61.957 -63.971  -11.933 1.00 63.65  ? 388 PRO A O   1 
ATOM   2696 C  CB  . PRO A 1 339 ? -60.603 -62.317  -9.479  1.00 46.47  ? 388 PRO A CB  1 
ATOM   2697 C  CG  . PRO A 1 339 ? -59.587 -62.283  -8.397  1.00 32.14  ? 388 PRO A CG  1 
ATOM   2698 C  CD  . PRO A 1 339 ? -58.530 -63.250  -8.820  1.00 43.13  ? 388 PRO A CD  1 
ATOM   2699 N  N   . LYS A 1 340 ? -59.738 -63.767  -12.265 1.00 55.68  ? 389 LYS A N   1 
ATOM   2700 C  CA  . LYS A 1 340 ? -59.838 -63.799  -13.718 1.00 45.67  ? 389 LYS A CA  1 
ATOM   2701 C  C   . LYS A 1 340 ? -60.116 -65.194  -14.265 1.00 49.48  ? 389 LYS A C   1 
ATOM   2702 O  O   . LYS A 1 340 ? -60.443 -65.321  -15.450 1.00 62.29  ? 389 LYS A O   1 
ATOM   2703 C  CB  . LYS A 1 340 ? -58.550 -63.253  -14.341 1.00 50.10  ? 389 LYS A CB  1 
ATOM   2704 C  CG  . LYS A 1 340 ? -58.734 -62.573  -15.690 1.00 42.77  ? 389 LYS A CG  1 
ATOM   2705 C  CD  . LYS A 1 340 ? -59.235 -61.145  -15.530 1.00 47.28  ? 389 LYS A CD  1 
ATOM   2706 C  CE  . LYS A 1 340 ? -59.329 -60.435  -16.873 1.00 49.75  ? 389 LYS A CE  1 
ATOM   2707 N  NZ  . LYS A 1 340 ? -59.714 -59.002  -16.728 1.00 59.70  ? 389 LYS A NZ  1 
ATOM   2708 N  N   . GLY A 1 341 ? -59.991 -66.236  -13.444 1.00 38.11  ? 390 GLY A N   1 
ATOM   2709 C  CA  . GLY A 1 341 ? -60.271 -67.591  -13.869 1.00 36.24  ? 390 GLY A CA  1 
ATOM   2710 C  C   . GLY A 1 341 ? -59.064 -68.416  -14.257 1.00 43.09  ? 390 GLY A C   1 
ATOM   2711 O  O   . GLY A 1 341 ? -59.234 -69.567  -14.677 1.00 49.41  ? 390 GLY A O   1 
ATOM   2712 N  N   . LEU A 1 342 ? -57.857 -67.874  -14.130 1.00 57.27  ? 391 LEU A N   1 
ATOM   2713 C  CA  . LEU A 1 342 ? -56.630 -68.578  -14.469 1.00 48.21  ? 391 LEU A CA  1 
ATOM   2714 C  C   . LEU A 1 342 ? -55.722 -68.637  -13.245 1.00 46.28  ? 391 LEU A C   1 
ATOM   2715 O  O   . LEU A 1 342 ? -56.014 -68.056  -12.196 1.00 57.78  ? 391 LEU A O   1 
ATOM   2716 C  CB  . LEU A 1 342 ? -55.918 -67.895  -15.645 1.00 40.70  ? 391 LEU A CB  1 
ATOM   2717 C  CG  . LEU A 1 342 ? -55.099 -68.784  -16.584 1.00 50.75  ? 391 LEU A CG  1 
ATOM   2718 C  CD1 . LEU A 1 342 ? -55.968 -69.880  -17.180 1.00 50.48  ? 391 LEU A CD1 1 
ATOM   2719 C  CD2 . LEU A 1 342 ? -54.457 -67.953  -17.685 1.00 43.61  ? 391 LEU A CD2 1 
ATOM   2720 N  N   . ASP A 1 343 ? -54.612 -69.359  -13.381 1.00 47.00  ? 392 ASP A N   1 
ATOM   2721 C  CA  . ASP A 1 343 ? -53.623 -69.484  -12.321 1.00 42.60  ? 392 ASP A CA  1 
ATOM   2722 C  C   . ASP A 1 343 ? -52.256 -69.072  -12.852 1.00 43.36  ? 392 ASP A C   1 
ATOM   2723 O  O   . ASP A 1 343 ? -52.073 -68.839  -14.050 1.00 44.18  ? 392 ASP A O   1 
ATOM   2724 C  CB  . ASP A 1 343 ? -53.576 -70.912  -11.755 1.00 35.52  ? 392 ASP A CB  1 
ATOM   2725 C  CG  . ASP A 1 343 ? -53.138 -71.937  -12.783 1.00 43.54  ? 392 ASP A CG  1 
ATOM   2726 O  OD1 . ASP A 1 343 ? -51.918 -72.075  -13.010 1.00 52.94  ? 392 ASP A OD1 1 
ATOM   2727 O  OD2 . ASP A 1 343 ? -54.017 -72.609  -13.360 1.00 56.68  ? 392 ASP A OD2 1 
ATOM   2728 N  N   . GLY A 1 344 ? -51.287 -68.990  -11.938 1.00 42.02  ? 393 GLY A N   1 
ATOM   2729 C  CA  . GLY A 1 344 ? -49.965 -68.519  -12.312 1.00 28.03  ? 393 GLY A CA  1 
ATOM   2730 C  C   . GLY A 1 344 ? -49.183 -69.505  -13.155 1.00 37.57  ? 393 GLY A C   1 
ATOM   2731 O  O   . GLY A 1 344 ? -48.403 -69.100  -14.021 1.00 34.49  ? 393 GLY A O   1 
ATOM   2732 N  N   . ALA A 1 345 ? -49.377 -70.805  -12.920 1.00 36.08  ? 394 ALA A N   1 
ATOM   2733 C  CA  . ALA A 1 345 ? -48.631 -71.808  -13.673 1.00 45.84  ? 394 ALA A CA  1 
ATOM   2734 C  C   . ALA A 1 345 ? -49.092 -71.874  -15.124 1.00 46.02  ? 394 ALA A C   1 
ATOM   2735 O  O   . ALA A 1 345 ? -48.274 -72.063  -16.031 1.00 45.75  ? 394 ALA A O   1 
ATOM   2736 C  CB  . ALA A 1 345 ? -48.765 -73.176  -13.004 1.00 39.47  ? 394 ALA A CB  1 
ATOM   2737 N  N   . ARG A 1 346 ? -50.396 -71.721  -15.364 1.00 45.45  ? 395 ARG A N   1 
ATOM   2738 C  CA  . ARG A 1 346 ? -50.900 -71.762  -16.733 1.00 49.52  ? 395 ARG A CA  1 
ATOM   2739 C  C   . ARG A 1 346 ? -50.528 -70.499  -17.498 1.00 56.61  ? 395 ARG A C   1 
ATOM   2740 O  O   . ARG A 1 346 ? -50.109 -70.572  -18.660 1.00 47.91  ? 395 ARG A O   1 
ATOM   2741 C  CB  . ARG A 1 346 ? -52.415 -71.965  -16.730 1.00 44.47  ? 395 ARG A CB  1 
ATOM   2742 C  CG  . ARG A 1 346 ? -52.835 -73.402  -16.481 1.00 54.76  ? 395 ARG A CG  1 
ATOM   2743 C  CD  . ARG A 1 346 ? -54.345 -73.544  -16.404 1.00 55.36  ? 395 ARG A CD  1 
ATOM   2744 N  NE  . ARG A 1 346 ? -54.747 -74.945  -16.364 1.00 63.35  ? 395 ARG A NE  1 
ATOM   2745 C  CZ  . ARG A 1 346 ? -54.696 -75.708  -15.281 1.00 56.11  ? 395 ARG A CZ  1 
ATOM   2746 N  NH1 . ARG A 1 346 ? -54.269 -75.237  -14.121 1.00 51.46  ? 395 ARG A NH1 1 
ATOM   2747 N  NH2 . ARG A 1 346 ? -55.080 -76.979  -15.365 1.00 63.95  ? 395 ARG A NH2 1 
ATOM   2748 N  N   . ALA A 1 347 ? -50.672 -69.333  -16.865 1.00 39.31  ? 396 ALA A N   1 
ATOM   2749 C  CA  . ALA A 1 347 ? -50.319 -68.085  -17.534 1.00 33.86  ? 396 ALA A CA  1 
ATOM   2750 C  C   . ALA A 1 347 ? -48.821 -68.005  -17.802 1.00 36.73  ? 396 ALA A C   1 
ATOM   2751 O  O   . ALA A 1 347 ? -48.399 -67.492  -18.844 1.00 35.85  ? 396 ALA A O   1 
ATOM   2752 C  CB  . ALA A 1 347 ? -50.779 -66.892  -16.699 1.00 42.06  ? 396 ALA A CB  1 
ATOM   2753 N  N   . GLU A 1 348 ? -48.005 -68.509  -16.872 1.00 39.82  ? 397 GLU A N   1 
ATOM   2754 C  CA  . GLU A 1 348 ? -46.557 -68.488  -17.062 1.00 42.18  ? 397 GLU A CA  1 
ATOM   2755 C  C   . GLU A 1 348 ? -46.151 -69.279  -18.298 1.00 39.07  ? 397 GLU A C   1 
ATOM   2756 O  O   . GLU A 1 348 ? -45.269 -68.857  -19.054 1.00 38.87  ? 397 GLU A O   1 
ATOM   2757 C  CB  . GLU A 1 348 ? -45.863 -69.042  -15.818 1.00 31.14  ? 397 GLU A CB  1 
ATOM   2758 C  CG  . GLU A 1 348 ? -44.347 -69.062  -15.887 1.00 45.89  ? 397 GLU A CG  1 
ATOM   2759 C  CD  . GLU A 1 348 ? -43.730 -69.804  -14.717 1.00 49.66  ? 397 GLU A CD  1 
ATOM   2760 O  OE1 . GLU A 1 348 ? -44.325 -70.807  -14.268 1.00 58.85  ? 397 GLU A OE1 1 
ATOM   2761 O  OE2 . GLU A 1 348 ? -42.655 -69.382  -14.242 1.00 59.89  ? 397 GLU A OE2 1 
ATOM   2762 N  N   . ARG A 1 349 ? -46.793 -70.428  -18.525 1.00 38.58  ? 398 ARG A N   1 
ATOM   2763 C  CA  . ARG A 1 349 ? -46.443 -71.254  -19.676 1.00 42.62  ? 398 ARG A CA  1 
ATOM   2764 C  C   . ARG A 1 349 ? -46.916 -70.620  -20.979 1.00 39.51  ? 398 ARG A C   1 
ATOM   2765 O  O   . ARG A 1 349 ? -46.209 -70.674  -21.992 1.00 37.59  ? 398 ARG A O   1 
ATOM   2766 C  CB  . ARG A 1 349 ? -47.030 -72.656  -19.508 1.00 35.34  ? 398 ARG A CB  1 
ATOM   2767 C  CG  . ARG A 1 349 ? -46.703 -73.614  -20.642 1.00 42.50  ? 398 ARG A CG  1 
ATOM   2768 C  CD  . ARG A 1 349 ? -45.213 -73.630  -20.944 1.00 41.23  ? 398 ARG A CD  1 
ATOM   2769 N  NE  . ARG A 1 349 ? -44.869 -74.646  -21.931 1.00 51.92  ? 398 ARG A NE  1 
ATOM   2770 C  CZ  . ARG A 1 349 ? -43.719 -74.693  -22.588 1.00 61.51  ? 398 ARG A CZ  1 
ATOM   2771 N  NH1 . ARG A 1 349 ? -42.780 -73.779  -22.405 1.00 45.03  ? 398 ARG A NH1 1 
ATOM   2772 N  NH2 . ARG A 1 349 ? -43.507 -75.678  -23.456 1.00 57.93  ? 398 ARG A NH2 1 
ATOM   2773 N  N   . VAL A 1 350 ? -48.106 -70.014  -20.973 1.00 43.43  ? 399 VAL A N   1 
ATOM   2774 C  CA  . VAL A 1 350 ? -48.613 -69.366  -22.179 1.00 43.66  ? 399 VAL A CA  1 
ATOM   2775 C  C   . VAL A 1 350 ? -47.755 -68.160  -22.541 1.00 40.79  ? 399 VAL A C   1 
ATOM   2776 O  O   . VAL A 1 350 ? -47.398 -67.963  -23.709 1.00 43.24  ? 399 VAL A O   1 
ATOM   2777 C  CB  . VAL A 1 350 ? -50.091 -68.975  -21.995 1.00 36.10  ? 399 VAL A CB  1 
ATOM   2778 C  CG1 . VAL A 1 350 ? -50.530 -68.026  -23.099 1.00 38.45  ? 399 VAL A CG1 1 
ATOM   2779 C  CG2 . VAL A 1 350 ? -50.969 -70.216  -21.982 1.00 52.76  ? 399 VAL A CG2 1 
ATOM   2780 N  N   . LEU A 1 351 ? -47.404 -67.338  -21.548 1.00 36.01  ? 400 LEU A N   1 
ATOM   2781 C  CA  . LEU A 1 351 ? -46.589 -66.158  -21.816 1.00 36.68  ? 400 LEU A CA  1 
ATOM   2782 C  C   . LEU A 1 351 ? -45.189 -66.529  -22.287 1.00 36.85  ? 400 LEU A C   1 
ATOM   2783 O  O   . LEU A 1 351 ? -44.607 -65.816  -23.113 1.00 30.40  ? 400 LEU A O   1 
ATOM   2784 C  CB  . LEU A 1 351 ? -46.514 -65.276  -20.570 1.00 31.17  ? 400 LEU A CB  1 
ATOM   2785 C  CG  . LEU A 1 351 ? -47.821 -64.608  -20.134 1.00 29.14  ? 400 LEU A CG  1 
ATOM   2786 C  CD1 . LEU A 1 351 ? -47.599 -63.722  -18.917 1.00 30.98  ? 400 LEU A CD1 1 
ATOM   2787 C  CD2 . LEU A 1 351 ? -48.420 -63.811  -21.282 1.00 37.39  ? 400 LEU A CD2 1 
ATOM   2788 N  N   . GLU A 1 352 ? -44.631 -67.630  -21.779 1.00 39.97  ? 401 GLU A N   1 
ATOM   2789 C  CA  . GLU A 1 352 ? -43.299 -68.042  -22.208 1.00 41.28  ? 401 GLU A CA  1 
ATOM   2790 C  C   . GLU A 1 352 ? -43.286 -68.419  -23.684 1.00 36.58  ? 401 GLU A C   1 
ATOM   2791 O  O   . GLU A 1 352 ? -42.307 -68.154  -24.391 1.00 32.40  ? 401 GLU A O   1 
ATOM   2792 C  CB  . GLU A 1 352 ? -42.804 -69.209  -21.355 1.00 36.34  ? 401 GLU A CB  1 
ATOM   2793 C  CG  . GLU A 1 352 ? -41.378 -69.637  -21.667 1.00 35.92  ? 401 GLU A CG  1 
ATOM   2794 C  CD  . GLU A 1 352 ? -40.977 -70.906  -20.943 1.00 42.93  ? 401 GLU A CD  1 
ATOM   2795 O  OE1 . GLU A 1 352 ? -41.868 -71.583  -20.389 1.00 42.58  ? 401 GLU A OE1 1 
ATOM   2796 O  OE2 . GLU A 1 352 ? -39.769 -71.225  -20.928 1.00 40.93  ? 401 GLU A OE2 1 
ATOM   2797 N  N   . LEU A 1 353 ? -44.368 -69.031  -24.169 1.00 43.58  ? 402 LEU A N   1 
ATOM   2798 C  CA  . LEU A 1 353 ? -44.434 -69.457  -25.561 1.00 33.61  ? 402 LEU A CA  1 
ATOM   2799 C  C   . LEU A 1 353 ? -44.594 -68.297  -26.535 1.00 42.89  ? 402 LEU A C   1 
ATOM   2800 O  O   . LEU A 1 353 ? -44.566 -68.527  -27.749 1.00 40.98  ? 402 LEU A O   1 
ATOM   2801 C  CB  . LEU A 1 353 ? -45.582 -70.451  -25.748 1.00 40.63  ? 402 LEU A CB  1 
ATOM   2802 C  CG  . LEU A 1 353 ? -45.401 -71.812  -25.073 1.00 47.69  ? 402 LEU A CG  1 
ATOM   2803 C  CD1 . LEU A 1 353 ? -46.670 -72.640  -25.178 1.00 46.89  ? 402 LEU A CD1 1 
ATOM   2804 C  CD2 . LEU A 1 353 ? -44.224 -72.557  -25.682 1.00 43.51  ? 402 LEU A CD2 1 
ATOM   2805 N  N   . VAL A 1 354 ? -44.766 -67.070  -26.045 1.00 41.02  ? 403 VAL A N   1 
ATOM   2806 C  CA  . VAL A 1 354 ? -44.860 -65.903  -26.916 1.00 39.20  ? 403 VAL A CA  1 
ATOM   2807 C  C   . VAL A 1 354 ? -43.772 -64.906  -26.537 1.00 37.46  ? 403 VAL A C   1 
ATOM   2808 O  O   . VAL A 1 354 ? -43.915 -63.698  -26.759 1.00 35.59  ? 403 VAL A O   1 
ATOM   2809 C  CB  . VAL A 1 354 ? -46.258 -65.259  -26.851 1.00 31.39  ? 403 VAL A CB  1 
ATOM   2810 C  CG1 . VAL A 1 354 ? -47.308 -66.219  -27.390 1.00 36.18  ? 403 VAL A CG1 1 
ATOM   2811 C  CG2 . VAL A 1 354 ? -46.591 -64.842  -25.427 1.00 29.57  ? 403 VAL A CG2 1 
ATOM   2812 N  N   . SER A 1 355 ? -42.682 -65.413  -25.955 1.00 37.23  ? 404 SER A N   1 
ATOM   2813 C  CA  . SER A 1 355 ? -41.490 -64.621  -25.643 1.00 27.59  ? 404 SER A CA  1 
ATOM   2814 C  C   . SER A 1 355 ? -41.779 -63.538  -24.603 1.00 31.09  ? 404 SER A C   1 
ATOM   2815 O  O   . SER A 1 355 ? -41.260 -62.424  -24.687 1.00 35.91  ? 404 SER A O   1 
ATOM   2816 C  CB  . SER A 1 355 ? -40.880 -64.012  -26.909 1.00 28.55  ? 404 SER A CB  1 
ATOM   2817 O  OG  . SER A 1 355 ? -40.483 -65.024  -27.819 1.00 35.34  ? 404 SER A OG  1 
ATOM   2818 N  N   . ILE A 1 356 ? -42.606 -63.866  -23.616 1.00 35.88  ? 405 ILE A N   1 
ATOM   2819 C  CA  . ILE A 1 356 ? -42.855 -63.004  -22.465 1.00 33.62  ? 405 ILE A CA  1 
ATOM   2820 C  C   . ILE A 1 356 ? -42.527 -63.819  -21.222 1.00 34.05  ? 405 ILE A C   1 
ATOM   2821 O  O   . ILE A 1 356 ? -43.284 -64.723  -20.848 1.00 37.64  ? 405 ILE A O   1 
ATOM   2822 C  CB  . ILE A 1 356 ? -44.300 -62.491  -22.421 1.00 30.83  ? 405 ILE A CB  1 
ATOM   2823 C  CG1 . ILE A 1 356 ? -44.637 -61.719  -23.698 1.00 30.88  ? 405 ILE A CG1 1 
ATOM   2824 C  CG2 . ILE A 1 356 ? -44.512 -61.613  -21.196 1.00 33.29  ? 405 ILE A CG2 1 
ATOM   2825 C  CD1 . ILE A 1 356 ? -46.062 -61.220  -23.744 1.00 30.45  ? 405 ILE A CD1 1 
ATOM   2826 N  N   . THR A 1 357 ? -41.404 -63.508  -20.581 1.00 31.37  ? 406 THR A N   1 
ATOM   2827 C  CA  . THR A 1 357 ? -40.926 -64.269  -19.434 1.00 34.82  ? 406 THR A CA  1 
ATOM   2828 C  C   . THR A 1 357 ? -41.371 -63.595  -18.141 1.00 33.41  ? 406 THR A C   1 
ATOM   2829 O  O   . THR A 1 357 ? -40.998 -62.447  -17.871 1.00 26.36  ? 406 THR A O   1 
ATOM   2830 C  CB  . THR A 1 357 ? -39.405 -64.415  -19.458 1.00 26.56  ? 406 THR A CB  1 
ATOM   2831 O  OG1 . THR A 1 357 ? -38.802 -63.134  -19.672 1.00 41.61  ? 406 THR A OG1 1 
ATOM   2832 C  CG2 . THR A 1 357 ? -38.977 -65.367  -20.563 1.00 29.80  ? 406 THR A CG2 1 
ATOM   2833 N  N   . ALA A 1 358 ? -42.173 -64.311  -17.356 1.00 27.95  ? 407 ALA A N   1 
ATOM   2834 C  CA  . ALA A 1 358 ? -42.513 -63.919  -15.997 1.00 33.74  ? 407 ALA A CA  1 
ATOM   2835 C  C   . ALA A 1 358 ? -42.419 -65.156  -15.116 1.00 38.20  ? 407 ALA A C   1 
ATOM   2836 O  O   . ALA A 1 358 ? -42.001 -66.220  -15.587 1.00 45.93  ? 407 ALA A O   1 
ATOM   2837 C  CB  . ALA A 1 358 ? -43.910 -63.295  -15.934 1.00 33.04  ? 407 ALA A CB  1 
ATOM   2838 N  N   . ASN A 1 359 ? -42.766 -65.036  -13.840 1.00 33.84  ? 408 ASN A N   1 
ATOM   2839 C  CA  . ASN A 1 359 ? -42.772 -66.194  -12.962 1.00 38.15  ? 408 ASN A CA  1 
ATOM   2840 C  C   . ASN A 1 359 ? -44.054 -66.209  -12.145 1.00 36.12  ? 408 ASN A C   1 
ATOM   2841 O  O   . ASN A 1 359 ? -44.527 -65.161  -11.693 1.00 33.12  ? 408 ASN A O   1 
ATOM   2842 C  CB  . ASN A 1 359 ? -41.550 -66.204  -12.035 1.00 40.88  ? 408 ASN A CB  1 
ATOM   2843 C  CG  . ASN A 1 359 ? -41.452 -64.956  -11.187 1.00 41.71  ? 408 ASN A CG  1 
ATOM   2844 O  OD1 . ASN A 1 359 ? -40.840 -63.968  -11.591 1.00 51.00  ? 408 ASN A OD1 1 
ATOM   2845 N  ND2 . ASN A 1 359 ? -42.051 -64.995  -10.002 1.00 45.46  ? 408 ASN A ND2 1 
ATOM   2846 N  N   . LYS A 1 360 ? -44.613 -67.404  -11.964 1.00 38.64  ? 409 LYS A N   1 
ATOM   2847 C  CA  . LYS A 1 360 ? -45.782 -67.554  -11.110 1.00 39.05  ? 409 LYS A CA  1 
ATOM   2848 C  C   . LYS A 1 360 ? -45.439 -67.161  -9.678  1.00 37.20  ? 409 LYS A C   1 
ATOM   2849 O  O   . LYS A 1 360 ? -44.284 -67.233  -9.249  1.00 34.07  ? 409 LYS A O   1 
ATOM   2850 C  CB  . LYS A 1 360 ? -46.294 -68.992  -11.155 1.00 29.45  ? 409 LYS A CB  1 
ATOM   2851 C  CG  . LYS A 1 360 ? -45.232 -70.027  -10.837 1.00 35.36  ? 409 LYS A CG  1 
ATOM   2852 C  CD  . LYS A 1 360 ? -45.737 -71.437  -11.075 1.00 37.71  ? 409 LYS A CD  1 
ATOM   2853 C  CE  . LYS A 1 360 ? -44.606 -72.447  -10.967 1.00 37.38  ? 409 LYS A CE  1 
ATOM   2854 N  NZ  . LYS A 1 360 ? -43.497 -72.137  -11.914 1.00 50.95  ? 409 LYS A NZ  1 
ATOM   2855 N  N   . ASN A 1 361 ? -46.456 -66.737  -8.933  1.00 36.73  ? 410 ASN A N   1 
ATOM   2856 C  CA  . ASN A 1 361 ? -46.244 -66.230  -7.587  1.00 31.56  ? 410 ASN A CA  1 
ATOM   2857 C  C   . ASN A 1 361 ? -47.397 -66.652  -6.690  1.00 36.98  ? 410 ASN A C   1 
ATOM   2858 O  O   . ASN A 1 361 ? -48.560 -66.610  -7.098  1.00 36.99  ? 410 ASN A O   1 
ATOM   2859 C  CB  . ASN A 1 361 ? -46.106 -64.701  -7.589  1.00 37.41  ? 410 ASN A CB  1 
ATOM   2860 C  CG  . ASN A 1 361 ? -45.372 -64.181  -6.371  1.00 47.06  ? 410 ASN A CG  1 
ATOM   2861 O  OD1 . ASN A 1 361 ? -44.144 -64.234  -6.303  1.00 53.07  ? 410 ASN A OD1 1 
ATOM   2862 N  ND2 . ASN A 1 361 ? -46.121 -63.667  -5.403  1.00 52.26  ? 410 ASN A ND2 1 
ATOM   2863 N  N   . THR A 1 362 ? -47.064 -67.065  -5.470  1.00 38.65  ? 411 THR A N   1 
ATOM   2864 C  CA  . THR A 1 362 ? -48.081 -67.442  -4.499  1.00 35.47  ? 411 THR A CA  1 
ATOM   2865 C  C   . THR A 1 362 ? -48.848 -66.209  -4.035  1.00 36.59  ? 411 THR A C   1 
ATOM   2866 O  O   . THR A 1 362 ? -48.265 -65.147  -3.800  1.00 44.80  ? 411 THR A O   1 
ATOM   2867 C  CB  . THR A 1 362 ? -47.435 -68.148  -3.304  1.00 33.43  ? 411 THR A CB  1 
ATOM   2868 O  OG1 . THR A 1 362 ? -46.830 -69.371  -3.741  1.00 48.57  ? 411 THR A OG1 1 
ATOM   2869 C  CG2 . THR A 1 362 ? -48.467 -68.459  -2.226  1.00 46.98  ? 411 THR A CG2 1 
ATOM   2870 N  N   . CYS A 1 363 ? -50.174 -66.352  -3.918  1.00 30.69  ? 412 CYS A N   1 
ATOM   2871 C  CA  . CYS A 1 363 ? -50.992 -65.249  -3.443  1.00 41.99  ? 412 CYS A CA  1 
ATOM   2872 C  C   . CYS A 1 363 ? -51.329 -65.424  -1.967  1.00 38.55  ? 412 CYS A C   1 
ATOM   2873 O  O   . CYS A 1 363 ? -51.398 -66.552  -1.468  1.00 43.59  ? 412 CYS A O   1 
ATOM   2874 C  CB  . CYS A 1 363 ? -52.290 -65.152  -4.250  1.00 46.33  ? 412 CYS A CB  1 
ATOM   2875 S  SG  . CYS A 1 363 ? -52.060 -64.692  -5.977  1.00 46.64  ? 412 CYS A SG  1 
ATOM   2876 N  N   . PRO A 1 364 ? -51.534 -64.320  -1.239  1.00 40.64  ? 413 PRO A N   1 
ATOM   2877 C  CA  . PRO A 1 364 ? -51.904 -64.429  0.178   1.00 42.26  ? 413 PRO A CA  1 
ATOM   2878 C  C   . PRO A 1 364 ? -53.219 -65.166  0.370   1.00 45.99  ? 413 PRO A C   1 
ATOM   2879 O  O   . PRO A 1 364 ? -54.278 -64.681  -0.041  1.00 60.30  ? 413 PRO A O   1 
ATOM   2880 C  CB  . PRO A 1 364 ? -52.011 -62.967  0.630   1.00 43.17  ? 413 PRO A CB  1 
ATOM   2881 C  CG  . PRO A 1 364 ? -51.194 -62.199  -0.358  1.00 34.14  ? 413 PRO A CG  1 
ATOM   2882 C  CD  . PRO A 1 364 ? -51.357 -62.920  -1.660  1.00 41.81  ? 413 PRO A CD  1 
ATOM   2883 N  N   . GLY A 1 365 ? -53.159 -66.343  0.985   1.00 68.63  ? 414 GLY A N   1 
ATOM   2884 C  CA  . GLY A 1 365 ? -54.355 -67.126  1.219   1.00 65.87  ? 414 GLY A CA  1 
ATOM   2885 C  C   . GLY A 1 365 ? -54.248 -68.569  0.771   1.00 75.46  ? 414 GLY A C   1 
ATOM   2886 O  O   . GLY A 1 365 ? -54.582 -69.482  1.532   1.00 94.81  ? 414 GLY A O   1 
ATOM   2887 N  N   . ASP A 1 366 ? -53.788 -68.795  -0.456  1.00 74.83  ? 415 ASP A N   1 
ATOM   2888 C  CA  . ASP A 1 366 ? -53.740 -70.152  -0.970  1.00 80.97  ? 415 ASP A CA  1 
ATOM   2889 C  C   . ASP A 1 366 ? -52.553 -70.914  -0.385  1.00 92.18  ? 415 ASP A C   1 
ATOM   2890 O  O   . ASP A 1 366 ? -51.726 -70.374  0.355   1.00 78.07  ? 415 ASP A O   1 
ATOM   2891 C  CB  . ASP A 1 366 ? -53.678 -70.156  -2.498  1.00 89.34  ? 415 ASP A CB  1 
ATOM   2892 C  CG  . ASP A 1 366 ? -52.424 -69.490  -3.045  1.00 88.28  ? 415 ASP A CG  1 
ATOM   2893 O  OD1 . ASP A 1 366 ? -51.303 -69.973  -2.773  1.00 88.99  ? 415 ASP A OD1 1 
ATOM   2894 O  OD2 . ASP A 1 366 ? -52.563 -68.488  -3.777  1.00 66.71  ? 415 ASP A OD2 1 
ATOM   2895 N  N   . ARG A 1 367 ? -52.480 -72.195  -0.736  1.00 107.17 ? 416 ARG A N   1 
ATOM   2896 C  CA  . ARG A 1 367 ? -51.380 -73.054  -0.319  1.00 100.73 ? 416 ARG A CA  1 
ATOM   2897 C  C   . ARG A 1 367 ? -50.868 -73.957  -1.428  1.00 109.75 ? 416 ARG A C   1 
ATOM   2898 O  O   . ARG A 1 367 ? -49.815 -74.576  -1.249  1.00 103.23 ? 416 ARG A O   1 
ATOM   2899 C  CB  . ARG A 1 367 ? -51.802 -73.917  0.879   1.00 99.44  ? 416 ARG A CB  1 
ATOM   2900 C  CG  . ARG A 1 367 ? -51.147 -73.516  2.190   1.00 97.30  ? 416 ARG A CG  1 
ATOM   2901 C  CD  . ARG A 1 367 ? -49.818 -74.232  2.384   1.00 112.11 ? 416 ARG A CD  1 
ATOM   2902 N  NE  . ARG A 1 367 ? -48.850 -73.415  3.106   1.00 118.25 ? 416 ARG A NE  1 
ATOM   2903 C  CZ  . ARG A 1 367 ? -47.893 -72.704  2.525   1.00 112.10 ? 416 ARG A CZ  1 
ATOM   2904 N  NH1 . ARG A 1 367 ? -47.740 -72.699  1.211   1.00 99.90  ? 416 ARG A NH1 1 
ATOM   2905 N  NH2 . ARG A 1 367 ? -47.069 -71.984  3.280   1.00 109.75 ? 416 ARG A NH2 1 
ATOM   2906 N  N   . SER A 1 368 ? -51.564 -74.055  -2.559  1.00 100.89 ? 417 SER A N   1 
ATOM   2907 C  CA  . SER A 1 368 ? -51.115 -74.874  -3.679  1.00 97.52  ? 417 SER A CA  1 
ATOM   2908 C  C   . SER A 1 368 ? -49.891 -74.233  -4.321  1.00 105.89 ? 417 SER A C   1 
ATOM   2909 O  O   . SER A 1 368 ? -49.998 -73.193  -4.979  1.00 90.96  ? 417 SER A O   1 
ATOM   2910 C  CB  . SER A 1 368 ? -52.242 -75.039  -4.693  1.00 78.08  ? 417 SER A CB  1 
ATOM   2911 O  OG  . SER A 1 368 ? -51.738 -75.411  -5.965  1.00 73.55  ? 417 SER A OG  1 
ATOM   2912 N  N   . ALA A 1 369 ? -48.725 -74.847  -4.127  1.00 105.16 ? 418 ALA A N   1 
ATOM   2913 C  CA  . ALA A 1 369 ? -47.496 -74.356  -4.735  1.00 100.14 ? 418 ALA A CA  1 
ATOM   2914 C  C   . ALA A 1 369 ? -47.288 -74.876  -6.150  1.00 106.69 ? 418 ALA A C   1 
ATOM   2915 O  O   . ALA A 1 369 ? -46.468 -74.316  -6.887  1.00 81.17  ? 418 ALA A O   1 
ATOM   2916 C  CB  . ALA A 1 369 ? -46.287 -74.732  -3.871  1.00 100.95 ? 418 ALA A CB  1 
ATOM   2917 N  N   . ILE A 1 370 ? -48.004 -75.929  -6.543  1.00 108.06 ? 419 ILE A N   1 
ATOM   2918 C  CA  . ILE A 1 370 ? -47.932 -76.401  -7.921  1.00 106.01 ? 419 ILE A CA  1 
ATOM   2919 C  C   . ILE A 1 370 ? -48.698 -75.465  -8.847  1.00 101.92 ? 419 ILE A C   1 
ATOM   2920 O  O   . ILE A 1 370 ? -48.244 -75.165  -9.957  1.00 88.31  ? 419 ILE A O   1 
ATOM   2921 C  CB  . ILE A 1 370 ? -48.446 -77.849  -8.015  1.00 106.34 ? 419 ILE A CB  1 
ATOM   2922 C  CG1 . ILE A 1 370 ? -47.418 -78.815  -7.423  1.00 102.93 ? 419 ILE A CG1 1 
ATOM   2923 C  CG2 . ILE A 1 370 ? -48.765 -78.221  -9.457  1.00 78.88  ? 419 ILE A CG2 1 
ATOM   2924 C  CD1 . ILE A 1 370 ? -47.774 -80.272  -7.604  1.00 86.10  ? 419 ILE A CD1 1 
ATOM   2925 N  N   . THR A 1 371 ? -49.859 -74.977  -8.405  1.00 94.87  ? 420 THR A N   1 
ATOM   2926 C  CA  . THR A 1 371 ? -50.667 -74.023  -9.162  1.00 75.67  ? 420 THR A CA  1 
ATOM   2927 C  C   . THR A 1 371 ? -50.859 -72.767  -8.319  1.00 70.92  ? 420 THR A C   1 
ATOM   2928 O  O   . THR A 1 371 ? -51.927 -72.567  -7.720  1.00 53.33  ? 420 THR A O   1 
ATOM   2929 C  CB  . THR A 1 371 ? -52.016 -74.619  -9.559  1.00 66.14  ? 420 THR A CB  1 
ATOM   2930 O  OG1 . THR A 1 371 ? -52.725 -75.030  -8.383  1.00 79.07  ? 420 THR A OG1 1 
ATOM   2931 C  CG2 . THR A 1 371 ? -51.822 -75.819  -10.475 1.00 74.31  ? 420 THR A CG2 1 
ATOM   2932 N  N   . PRO A 1 372 ? -49.849 -71.903  -8.238  1.00 58.08  ? 421 PRO A N   1 
ATOM   2933 C  CA  . PRO A 1 372 ? -50.050 -70.610  -7.580  1.00 35.46  ? 421 PRO A CA  1 
ATOM   2934 C  C   . PRO A 1 372 ? -51.016 -69.755  -8.381  1.00 38.11  ? 421 PRO A C   1 
ATOM   2935 O  O   . PRO A 1 372 ? -51.133 -69.884  -9.602  1.00 38.14  ? 421 PRO A O   1 
ATOM   2936 C  CB  . PRO A 1 372 ? -48.645 -69.994  -7.556  1.00 38.07  ? 421 PRO A CB  1 
ATOM   2937 C  CG  . PRO A 1 372 ? -47.709 -71.140  -7.808  1.00 52.18  ? 421 PRO A CG  1 
ATOM   2938 C  CD  . PRO A 1 372 ? -48.463 -72.070  -8.702  1.00 52.98  ? 421 PRO A CD  1 
ATOM   2939 N  N   . GLY A 1 373 ? -51.719 -68.877  -7.678  1.00 35.28  ? 422 GLY A N   1 
ATOM   2940 C  CA  . GLY A 1 373 ? -52.734 -68.062  -8.308  1.00 37.92  ? 422 GLY A CA  1 
ATOM   2941 C  C   . GLY A 1 373 ? -52.284 -66.696  -8.772  1.00 39.90  ? 422 GLY A C   1 
ATOM   2942 O  O   . GLY A 1 373 ? -53.134 -65.870  -9.121  1.00 46.06  ? 422 GLY A O   1 
ATOM   2943 N  N   . GLY A 1 374 ? -50.977 -66.427  -8.804  1.00 44.19  ? 423 GLY A N   1 
ATOM   2944 C  CA  . GLY A 1 374 ? -50.486 -65.095  -9.087  1.00 30.33  ? 423 GLY A CA  1 
ATOM   2945 C  C   . GLY A 1 374 ? -49.326 -65.094  -10.063 1.00 35.49  ? 423 GLY A C   1 
ATOM   2946 O  O   . GLY A 1 374 ? -48.840 -66.144  -10.489 1.00 29.23  ? 423 GLY A O   1 
ATOM   2947 N  N   . LEU A 1 375 ? -48.889 -63.882  -10.401 1.00 31.29  ? 424 LEU A N   1 
ATOM   2948 C  CA  . LEU A 1 375 ? -47.813 -63.661  -11.355 1.00 34.14  ? 424 LEU A CA  1 
ATOM   2949 C  C   . LEU A 1 375 ? -47.023 -62.434  -10.920 1.00 33.24  ? 424 LEU A C   1 
ATOM   2950 O  O   . LEU A 1 375 ? -47.611 -61.419  -10.535 1.00 32.97  ? 424 LEU A O   1 
ATOM   2951 C  CB  . LEU A 1 375 ? -48.364 -63.462  -12.773 1.00 29.86  ? 424 LEU A CB  1 
ATOM   2952 C  CG  . LEU A 1 375 ? -47.545 -63.968  -13.961 1.00 35.65  ? 424 LEU A CG  1 
ATOM   2953 C  CD1 . LEU A 1 375 ? -47.505 -65.488  -13.970 1.00 37.47  ? 424 LEU A CD1 1 
ATOM   2954 C  CD2 . LEU A 1 375 ? -48.116 -63.437  -15.267 1.00 42.86  ? 424 LEU A CD2 1 
ATOM   2955 N  N   . ARG A 1 376 ? -45.697 -62.530  -10.979 1.00 29.85  ? 425 ARG A N   1 
ATOM   2956 C  CA  . ARG A 1 376 ? -44.818 -61.420  -10.634 1.00 31.68  ? 425 ARG A CA  1 
ATOM   2957 C  C   . ARG A 1 376 ? -44.258 -60.798  -11.906 1.00 32.60  ? 425 ARG A C   1 
ATOM   2958 O  O   . ARG A 1 376 ? -43.722 -61.505  -12.765 1.00 30.61  ? 425 ARG A O   1 
ATOM   2959 C  CB  . ARG A 1 376 ? -43.676 -61.876  -9.724  1.00 29.45  ? 425 ARG A CB  1 
ATOM   2960 C  CG  . ARG A 1 376 ? -42.870 -60.723  -9.140  1.00 30.36  ? 425 ARG A CG  1 
ATOM   2961 C  CD  . ARG A 1 376 ? -41.702 -61.210  -8.298  1.00 34.58  ? 425 ARG A CD  1 
ATOM   2962 N  NE  . ARG A 1 376 ? -40.701 -61.905  -9.098  1.00 44.77  ? 425 ARG A NE  1 
ATOM   2963 C  CZ  . ARG A 1 376 ? -39.520 -62.301  -8.643  1.00 36.12  ? 425 ARG A CZ  1 
ATOM   2964 N  NH1 . ARG A 1 376 ? -39.153 -62.083  -7.391  1.00 43.71  ? 425 ARG A NH1 1 
ATOM   2965 N  NH2 . ARG A 1 376 ? -38.686 -62.931  -9.466  1.00 40.74  ? 425 ARG A NH2 1 
ATOM   2966 N  N   . LEU A 1 377 ? -44.380 -59.477  -12.018 1.00 28.13  ? 426 LEU A N   1 
ATOM   2967 C  CA  . LEU A 1 377 ? -43.934 -58.737  -13.190 1.00 27.39  ? 426 LEU A CA  1 
ATOM   2968 C  C   . LEU A 1 377 ? -42.989 -57.628  -12.753 1.00 32.16  ? 426 LEU A C   1 
ATOM   2969 O  O   . LEU A 1 377 ? -43.255 -56.929  -11.771 1.00 28.14  ? 426 LEU A O   1 
ATOM   2970 C  CB  . LEU A 1 377 ? -45.122 -58.145  -13.958 1.00 29.29  ? 426 LEU A CB  1 
ATOM   2971 C  CG  . LEU A 1 377 ? -46.254 -59.109  -14.325 1.00 29.79  ? 426 LEU A CG  1 
ATOM   2972 C  CD1 . LEU A 1 377 ? -47.439 -58.344  -14.890 1.00 30.43  ? 426 LEU A CD1 1 
ATOM   2973 C  CD2 . LEU A 1 377 ? -45.774 -60.160  -15.314 1.00 24.87  ? 426 LEU A CD2 1 
ATOM   2974 N  N   . GLY A 1 378 ? -41.889 -57.472  -13.483 1.00 27.98  ? 427 GLY A N   1 
ATOM   2975 C  CA  . GLY A 1 378 ? -40.873 -56.494  -13.149 1.00 24.00  ? 427 GLY A CA  1 
ATOM   2976 C  C   . GLY A 1 378 ? -40.645 -55.509  -14.279 1.00 27.93  ? 427 GLY A C   1 
ATOM   2977 O  O   . GLY A 1 378 ? -40.815 -55.835  -15.454 1.00 34.00  ? 427 GLY A O   1 
ATOM   2978 N  N   . ALA A 1 379 ? -40.254 -54.294  -13.908 1.00 32.25  ? 428 ALA A N   1 
ATOM   2979 C  CA  . ALA A 1 379 ? -39.976 -53.204  -14.836 1.00 23.92  ? 428 ALA A CA  1 
ATOM   2980 C  C   . ALA A 1 379 ? -38.495 -52.897  -15.092 1.00 30.80  ? 428 ALA A C   1 
ATOM   2981 O  O   . ALA A 1 379 ? -38.194 -52.291  -16.129 1.00 34.91  ? 428 ALA A O   1 
ATOM   2982 C  CB  . ALA A 1 379 ? -40.666 -51.931  -14.340 1.00 24.25  ? 428 ALA A CB  1 
ATOM   2983 N  N   . PRO A 1 380 ? -37.542 -53.254  -14.207 1.00 30.96  ? 429 PRO A N   1 
ATOM   2984 C  CA  . PRO A 1 380 ? -36.158 -52.785  -14.430 1.00 28.38  ? 429 PRO A CA  1 
ATOM   2985 C  C   . PRO A 1 380 ? -35.538 -53.217  -15.750 1.00 29.80  ? 429 PRO A C   1 
ATOM   2986 O  O   . PRO A 1 380 ? -34.843 -52.413  -16.384 1.00 29.54  ? 429 PRO A O   1 
ATOM   2987 C  CB  . PRO A 1 380 ? -35.395 -53.379  -13.236 1.00 19.66  ? 429 PRO A CB  1 
ATOM   2988 C  CG  . PRO A 1 380 ? -36.410 -53.528  -12.187 1.00 26.33  ? 429 PRO A CG  1 
ATOM   2989 C  CD  . PRO A 1 380 ? -37.640 -53.958  -12.912 1.00 25.51  ? 429 PRO A CD  1 
ATOM   2990 N  N   . ALA A 1 381 ? -35.762 -54.460  -16.183 1.00 25.61  ? 430 ALA A N   1 
ATOM   2991 C  CA  . ALA A 1 381 ? -35.071 -54.972  -17.365 1.00 33.86  ? 430 ALA A CA  1 
ATOM   2992 C  C   . ALA A 1 381 ? -35.464 -54.202  -18.620 1.00 37.10  ? 430 ALA A C   1 
ATOM   2993 O  O   . ALA A 1 381 ? -34.598 -53.754  -19.382 1.00 27.88  ? 430 ALA A O   1 
ATOM   2994 C  CB  . ALA A 1 381 ? -35.360 -56.463  -17.537 1.00 22.34  ? 430 ALA A CB  1 
ATOM   2995 N  N   . LEU A 1 382 ? -36.768 -54.038  -18.854 1.00 28.12  ? 431 LEU A N   1 
ATOM   2996 C  CA  . LEU A 1 382 ? -37.214 -53.338  -20.054 1.00 28.03  ? 431 LEU A CA  1 
ATOM   2997 C  C   . LEU A 1 382 ? -36.954 -51.840  -19.965 1.00 31.58  ? 431 LEU A C   1 
ATOM   2998 O  O   . LEU A 1 382 ? -36.767 -51.184  -20.995 1.00 29.99  ? 431 LEU A O   1 
ATOM   2999 C  CB  . LEU A 1 382 ? -38.697 -53.611  -20.302 1.00 28.16  ? 431 LEU A CB  1 
ATOM   3000 C  CG  . LEU A 1 382 ? -39.046 -55.051  -20.682 1.00 29.07  ? 431 LEU A CG  1 
ATOM   3001 C  CD1 . LEU A 1 382 ? -40.525 -55.182  -21.014 1.00 29.58  ? 431 LEU A CD1 1 
ATOM   3002 C  CD2 . LEU A 1 382 ? -38.187 -55.519  -21.848 1.00 25.13  ? 431 LEU A CD2 1 
ATOM   3003 N  N   . THR A 1 383 ? -36.937 -51.281  -18.752 1.00 29.19  ? 432 THR A N   1 
ATOM   3004 C  CA  . THR A 1 383 ? -36.609 -49.868  -18.602 1.00 32.05  ? 432 THR A CA  1 
ATOM   3005 C  C   . THR A 1 383 ? -35.171 -49.586  -19.017 1.00 28.18  ? 432 THR A C   1 
ATOM   3006 O  O   . THR A 1 383 ? -34.880 -48.510  -19.554 1.00 31.65  ? 432 THR A O   1 
ATOM   3007 C  CB  . THR A 1 383 ? -36.849 -49.420  -17.159 1.00 34.46  ? 432 THR A CB  1 
ATOM   3008 O  OG1 . THR A 1 383 ? -38.183 -49.764  -16.766 1.00 24.14  ? 432 THR A OG1 1 
ATOM   3009 C  CG2 . THR A 1 383 ? -36.667 -47.914  -17.027 1.00 21.75  ? 432 THR A CG2 1 
ATOM   3010 N  N   . SER A 1 384 ? -34.262 -50.538  -18.788 1.00 33.22  ? 433 SER A N   1 
ATOM   3011 C  CA  . SER A 1 384 ? -32.897 -50.397  -19.278 1.00 30.68  ? 433 SER A CA  1 
ATOM   3012 C  C   . SER A 1 384 ? -32.834 -50.394  -20.799 1.00 36.48  ? 433 SER A C   1 
ATOM   3013 O  O   . SER A 1 384 ? -31.862 -49.885  -21.366 1.00 33.41  ? 433 SER A O   1 
ATOM   3014 C  CB  . SER A 1 384 ? -32.018 -51.517  -18.722 1.00 26.97  ? 433 SER A CB  1 
ATOM   3015 O  OG  . SER A 1 384 ? -32.004 -51.496  -17.306 1.00 36.33  ? 433 SER A OG  1 
ATOM   3016 N  N   . ARG A 1 385 ? -33.841 -50.956  -21.466 1.00 31.42  ? 434 ARG A N   1 
ATOM   3017 C  CA  . ARG A 1 385 ? -33.975 -50.863  -22.912 1.00 27.41  ? 434 ARG A CA  1 
ATOM   3018 C  C   . ARG A 1 385 ? -34.742 -49.617  -23.338 1.00 39.95  ? 434 ARG A C   1 
ATOM   3019 O  O   . ARG A 1 385 ? -35.233 -49.558  -24.471 1.00 38.45  ? 434 ARG A O   1 
ATOM   3020 C  CB  . ARG A 1 385 ? -34.651 -52.120  -23.462 1.00 32.09  ? 434 ARG A CB  1 
ATOM   3021 C  CG  . ARG A 1 385 ? -33.984 -53.416  -23.031 1.00 24.83  ? 434 ARG A CG  1 
ATOM   3022 C  CD  . ARG A 1 385 ? -34.504 -54.596  -23.835 1.00 25.70  ? 434 ARG A CD  1 
ATOM   3023 N  NE  . ARG A 1 385 ? -34.156 -54.479  -25.246 1.00 30.28  ? 434 ARG A NE  1 
ATOM   3024 C  CZ  . ARG A 1 385 ? -34.527 -55.339  -26.185 1.00 38.90  ? 434 ARG A CZ  1 
ATOM   3025 N  NH1 . ARG A 1 385 ? -35.271 -56.395  -25.900 1.00 23.20  ? 434 ARG A NH1 1 
ATOM   3026 N  NH2 . ARG A 1 385 ? -34.143 -55.132  -27.442 1.00 38.22  ? 434 ARG A NH2 1 
ATOM   3027 N  N   . GLN A 1 386 ? -34.863 -48.634  -22.443 1.00 36.63  ? 435 GLN A N   1 
ATOM   3028 C  CA  . GLN A 1 386 ? -35.489 -47.344  -22.733 1.00 42.12  ? 435 GLN A CA  1 
ATOM   3029 C  C   . GLN A 1 386 ? -36.978 -47.484  -23.040 1.00 36.03  ? 435 GLN A C   1 
ATOM   3030 O  O   . GLN A 1 386 ? -37.531 -46.741  -23.855 1.00 37.73  ? 435 GLN A O   1 
ATOM   3031 C  CB  . GLN A 1 386 ? -34.761 -46.615  -23.867 1.00 36.09  ? 435 GLN A CB  1 
ATOM   3032 C  CG  . GLN A 1 386 ? -33.318 -46.268  -23.522 1.00 37.69  ? 435 GLN A CG  1 
ATOM   3033 C  CD  . GLN A 1 386 ? -32.562 -45.646  -24.680 1.00 65.76  ? 435 GLN A CD  1 
ATOM   3034 O  OE1 . GLN A 1 386 ? -33.160 -45.201  -25.658 1.00 78.32  ? 435 GLN A OE1 1 
ATOM   3035 N  NE2 . GLN A 1 386 ? -31.237 -45.617  -24.575 1.00 68.70  ? 435 GLN A NE2 1 
ATOM   3036 N  N   . PHE A 1 387 ? -37.634 -48.443  -22.391 1.00 33.78  ? 436 PHE A N   1 
ATOM   3037 C  CA  . PHE A 1 387 ? -39.087 -48.489  -22.386 1.00 32.61  ? 436 PHE A CA  1 
ATOM   3038 C  C   . PHE A 1 387 ? -39.642 -47.315  -21.587 1.00 40.28  ? 436 PHE A C   1 
ATOM   3039 O  O   . PHE A 1 387 ? -39.049 -46.868  -20.602 1.00 34.95  ? 436 PHE A O   1 
ATOM   3040 C  CB  . PHE A 1 387 ? -39.583 -49.806  -21.784 1.00 26.10  ? 436 PHE A CB  1 
ATOM   3041 C  CG  . PHE A 1 387 ? -39.719 -50.928  -22.778 1.00 30.97  ? 436 PHE A CG  1 
ATOM   3042 C  CD1 . PHE A 1 387 ? -38.654 -51.304  -23.580 1.00 25.51  ? 436 PHE A CD1 1 
ATOM   3043 C  CD2 . PHE A 1 387 ? -40.912 -51.624  -22.891 1.00 32.68  ? 436 PHE A CD2 1 
ATOM   3044 C  CE1 . PHE A 1 387 ? -38.783 -52.345  -24.487 1.00 29.23  ? 436 PHE A CE1 1 
ATOM   3045 C  CE2 . PHE A 1 387 ? -41.048 -52.663  -23.795 1.00 33.14  ? 436 PHE A CE2 1 
ATOM   3046 C  CZ  . PHE A 1 387 ? -39.982 -53.024  -24.595 1.00 24.36  ? 436 PHE A CZ  1 
ATOM   3047 N  N   . ARG A 1 388 ? -40.788 -46.809  -22.024 1.00 38.22  ? 437 ARG A N   1 
ATOM   3048 C  CA  . ARG A 1 388 ? -41.486 -45.736  -21.330 1.00 30.44  ? 437 ARG A CA  1 
ATOM   3049 C  C   . ARG A 1 388 ? -42.886 -46.211  -20.953 1.00 34.95  ? 437 ARG A C   1 
ATOM   3050 O  O   . ARG A 1 388 ? -43.238 -47.378  -21.146 1.00 31.42  ? 437 ARG A O   1 
ATOM   3051 C  CB  . ARG A 1 388 ? -41.531 -44.470  -22.191 1.00 42.32  ? 437 ARG A CB  1 
ATOM   3052 C  CG  . ARG A 1 388 ? -40.154 -43.954  -22.605 1.00 45.13  ? 437 ARG A CG  1 
ATOM   3053 C  CD  . ARG A 1 388 ? -39.377 -43.409  -21.415 1.00 55.54  ? 437 ARG A CD  1 
ATOM   3054 N  NE  . ARG A 1 388 ? -37.994 -43.100  -21.758 1.00 82.24  ? 437 ARG A NE  1 
ATOM   3055 C  CZ  . ARG A 1 388 ? -36.949 -43.842  -21.415 1.00 94.00  ? 437 ARG A CZ  1 
ATOM   3056 N  NH1 . ARG A 1 388 ? -37.090 -44.947  -20.699 1.00 60.67  ? 437 ARG A NH1 1 
ATOM   3057 N  NH2 . ARG A 1 388 ? -35.732 -43.464  -21.796 1.00 79.84  ? 437 ARG A NH2 1 
ATOM   3058 N  N   . GLU A 1 389 ? -43.689 -45.289  -20.410 1.00 29.40  ? 438 GLU A N   1 
ATOM   3059 C  CA  . GLU A 1 389 ? -45.007 -45.655  -19.895 1.00 35.30  ? 438 GLU A CA  1 
ATOM   3060 C  C   . GLU A 1 389 ? -45.881 -46.265  -20.984 1.00 42.24  ? 438 GLU A C   1 
ATOM   3061 O  O   . GLU A 1 389 ? -46.504 -47.315  -20.782 1.00 34.92  ? 438 GLU A O   1 
ATOM   3062 C  CB  . GLU A 1 389 ? -45.696 -44.434  -19.282 1.00 33.24  ? 438 GLU A CB  1 
ATOM   3063 C  CG  . GLU A 1 389 ? -45.051 -43.910  -18.012 1.00 33.46  ? 438 GLU A CG  1 
ATOM   3064 C  CD  . GLU A 1 389 ? -43.991 -42.864  -18.283 1.00 41.05  ? 438 GLU A CD  1 
ATOM   3065 O  OE1 . GLU A 1 389 ? -43.303 -42.965  -19.320 1.00 45.64  ? 438 GLU A OE1 1 
ATOM   3066 O  OE2 . GLU A 1 389 ? -43.856 -41.932  -17.462 1.00 41.30  ? 438 GLU A OE2 1 
ATOM   3067 N  N   . ASP A 1 390 ? -45.941 -45.617  -22.150 1.00 41.17  ? 439 ASP A N   1 
ATOM   3068 C  CA  . ASP A 1 390 ? -46.769 -46.126  -23.238 1.00 45.15  ? 439 ASP A CA  1 
ATOM   3069 C  C   . ASP A 1 390 ? -46.292 -47.488  -23.718 1.00 38.16  ? 439 ASP A C   1 
ATOM   3070 O  O   . ASP A 1 390 ? -47.105 -48.315  -24.148 1.00 37.16  ? 439 ASP A O   1 
ATOM   3071 C  CB  . ASP A 1 390 ? -46.783 -45.128  -24.397 1.00 51.83  ? 439 ASP A CB  1 
ATOM   3072 C  CG  . ASP A 1 390 ? -47.558 -43.866  -24.070 1.00 64.99  ? 439 ASP A CG  1 
ATOM   3073 O  OD1 . ASP A 1 390 ? -48.632 -43.976  -23.442 1.00 64.64  ? 439 ASP A OD1 1 
ATOM   3074 O  OD2 . ASP A 1 390 ? -47.093 -42.766  -24.437 1.00 81.06  ? 439 ASP A OD2 1 
ATOM   3075 N  N   . ASP A 1 391 ? -44.983 -47.741  -23.651 1.00 37.16  ? 440 ASP A N   1 
ATOM   3076 C  CA  . ASP A 1 391 ? -44.463 -49.050  -24.028 1.00 33.99  ? 440 ASP A CA  1 
ATOM   3077 C  C   . ASP A 1 391 ? -44.939 -50.130  -23.063 1.00 34.15  ? 440 ASP A C   1 
ATOM   3078 O  O   . ASP A 1 391 ? -45.279 -51.241  -23.485 1.00 36.24  ? 440 ASP A O   1 
ATOM   3079 C  CB  . ASP A 1 391 ? -42.936 -49.011  -24.080 1.00 46.72  ? 440 ASP A CB  1 
ATOM   3080 C  CG  . ASP A 1 391 ? -42.411 -47.964  -25.044 1.00 32.10  ? 440 ASP A CG  1 
ATOM   3081 O  OD1 . ASP A 1 391 ? -42.962 -47.850  -26.159 1.00 40.01  ? 440 ASP A OD1 1 
ATOM   3082 O  OD2 . ASP A 1 391 ? -41.447 -47.255  -24.683 1.00 34.80  ? 440 ASP A OD2 1 
ATOM   3083 N  N   . PHE A 1 392 ? -44.975 -49.822  -21.763 1.00 33.07  ? 441 PHE A N   1 
ATOM   3084 C  CA  . PHE A 1 392 ? -45.436 -50.809  -20.792 1.00 35.92  ? 441 PHE A CA  1 
ATOM   3085 C  C   . PHE A 1 392 ? -46.943 -51.015  -20.867 1.00 36.93  ? 441 PHE A C   1 
ATOM   3086 O  O   . PHE A 1 392 ? -47.428 -52.117  -20.584 1.00 37.44  ? 441 PHE A O   1 
ATOM   3087 C  CB  . PHE A 1 392 ? -45.014 -50.400  -19.381 1.00 34.18  ? 441 PHE A CB  1 
ATOM   3088 C  CG  . PHE A 1 392 ? -43.705 -50.996  -18.949 1.00 37.94  ? 441 PHE A CG  1 
ATOM   3089 C  CD1 . PHE A 1 392 ? -43.669 -52.214  -18.289 1.00 38.87  ? 441 PHE A CD1 1 
ATOM   3090 C  CD2 . PHE A 1 392 ? -42.511 -50.348  -19.215 1.00 31.80  ? 441 PHE A CD2 1 
ATOM   3091 C  CE1 . PHE A 1 392 ? -42.468 -52.771  -17.894 1.00 33.78  ? 441 PHE A CE1 1 
ATOM   3092 C  CE2 . PHE A 1 392 ? -41.305 -50.899  -18.823 1.00 37.96  ? 441 PHE A CE2 1 
ATOM   3093 C  CZ  . PHE A 1 392 ? -41.284 -52.112  -18.161 1.00 35.22  ? 441 PHE A CZ  1 
ATOM   3094 N  N   . ARG A 1 393 ? -47.698 -49.977  -21.238 1.00 32.86  ? 442 ARG A N   1 
ATOM   3095 C  CA  . ARG A 1 393 ? -49.111 -50.174  -21.543 1.00 36.99  ? 442 ARG A CA  1 
ATOM   3096 C  C   . ARG A 1 393 ? -49.279 -51.119  -22.724 1.00 34.02  ? 442 ARG A C   1 
ATOM   3097 O  O   . ARG A 1 393 ? -50.208 -51.935  -22.752 1.00 36.65  ? 442 ARG A O   1 
ATOM   3098 C  CB  . ARG A 1 393 ? -49.784 -48.831  -21.821 1.00 33.31  ? 442 ARG A CB  1 
ATOM   3099 C  CG  . ARG A 1 393 ? -50.033 -48.009  -20.572 1.00 42.98  ? 442 ARG A CG  1 
ATOM   3100 C  CD  . ARG A 1 393 ? -50.136 -46.531  -20.891 1.00 42.56  ? 442 ARG A CD  1 
ATOM   3101 N  NE  . ARG A 1 393 ? -50.054 -45.720  -19.683 1.00 71.54  ? 442 ARG A NE  1 
ATOM   3102 C  CZ  . ARG A 1 393 ? -49.591 -44.478  -19.647 1.00 83.38  ? 442 ARG A CZ  1 
ATOM   3103 N  NH1 . ARG A 1 393 ? -49.152 -43.871  -20.738 1.00 61.48  ? 442 ARG A NH1 1 
ATOM   3104 N  NH2 . ARG A 1 393 ? -49.558 -43.831  -18.485 1.00 68.51  ? 442 ARG A NH2 1 
ATOM   3105 N  N   A ARG A 1 394 ? -48.385 -51.026  -23.711 0.56 35.21  ? 443 ARG A N   1 
ATOM   3106 N  N   B ARG A 1 394 ? -48.388 -51.019  -23.713 0.44 35.24  ? 443 ARG A N   1 
ATOM   3107 C  CA  A ARG A 1 394 ? -48.415 -51.969  -24.824 0.56 36.30  ? 443 ARG A CA  1 
ATOM   3108 C  CA  B ARG A 1 394 ? -48.401 -51.963  -24.826 0.44 36.16  ? 443 ARG A CA  1 
ATOM   3109 C  C   A ARG A 1 394 ? -48.074 -53.379  -24.356 0.56 38.70  ? 443 ARG A C   1 
ATOM   3110 C  C   B ARG A 1 394 ? -48.078 -53.374  -24.351 0.44 38.68  ? 443 ARG A C   1 
ATOM   3111 O  O   A ARG A 1 394 ? -48.620 -54.361  -24.873 0.56 35.12  ? 443 ARG A O   1 
ATOM   3112 O  O   B ARG A 1 394 ? -48.643 -54.352  -24.854 0.44 35.03  ? 443 ARG A O   1 
ATOM   3113 C  CB  A ARG A 1 394 ? -47.447 -51.515  -25.918 0.56 36.82  ? 443 ARG A CB  1 
ATOM   3114 C  CB  B ARG A 1 394 ? -47.406 -51.514  -25.898 0.44 36.85  ? 443 ARG A CB  1 
ATOM   3115 C  CG  A ARG A 1 394 ? -47.499 -52.352  -27.185 0.56 45.25  ? 443 ARG A CG  1 
ATOM   3116 C  CG  B ARG A 1 394 ? -47.236 -52.494  -27.046 0.44 44.44  ? 443 ARG A CG  1 
ATOM   3117 C  CD  A ARG A 1 394 ? -48.696 -51.984  -28.047 0.56 49.17  ? 443 ARG A CD  1 
ATOM   3118 C  CD  B ARG A 1 394 ? -48.020 -52.060  -28.270 0.44 49.23  ? 443 ARG A CD  1 
ATOM   3119 N  NE  A ARG A 1 394 ? -48.721 -52.749  -29.288 0.56 54.24  ? 443 ARG A NE  1 
ATOM   3120 N  NE  B ARG A 1 394 ? -48.774 -53.163  -28.851 0.44 54.69  ? 443 ARG A NE  1 
ATOM   3121 C  CZ  A ARG A 1 394 ? -48.003 -52.454  -30.363 0.56 45.51  ? 443 ARG A CZ  1 
ATOM   3122 C  CZ  B ARG A 1 394 ? -50.043 -53.428  -28.572 0.44 47.85  ? 443 ARG A CZ  1 
ATOM   3123 N  NH1 A ARG A 1 394 ? -47.187 -51.413  -30.385 0.56 34.76  ? 443 ARG A NH1 1 
ATOM   3124 N  NH1 B ARG A 1 394 ? -50.736 -52.676  -27.733 0.44 43.92  ? 443 ARG A NH1 1 
ATOM   3125 N  NH2 A ARG A 1 394 ? -48.103 -53.225  -31.442 0.56 47.90  ? 443 ARG A NH2 1 
ATOM   3126 N  NH2 B ARG A 1 394 ? -50.631 -54.471  -29.150 0.44 45.35  ? 443 ARG A NH2 1 
ATOM   3127 N  N   . VAL A 1 395 ? -47.172 -53.497  -23.378 1.00 36.68  ? 444 VAL A N   1 
ATOM   3128 C  CA  . VAL A 1 395 ? -46.802 -54.809  -22.854 1.00 27.83  ? 444 VAL A CA  1 
ATOM   3129 C  C   . VAL A 1 395 ? -48.001 -55.481  -22.196 1.00 32.44  ? 444 VAL A C   1 
ATOM   3130 O  O   . VAL A 1 395 ? -48.213 -56.691  -22.344 1.00 30.68  ? 444 VAL A O   1 
ATOM   3131 C  CB  . VAL A 1 395 ? -45.618 -54.673  -21.878 1.00 38.18  ? 444 VAL A CB  1 
ATOM   3132 C  CG1 . VAL A 1 395 ? -45.359 -55.989  -21.164 1.00 32.21  ? 444 VAL A CG1 1 
ATOM   3133 C  CG2 . VAL A 1 395 ? -44.371 -54.214  -22.618 1.00 39.49  ? 444 VAL A CG2 1 
ATOM   3134 N  N   . VAL A 1 396 ? -48.811 -54.705  -21.471 1.00 27.46  ? 445 VAL A N   1 
ATOM   3135 C  CA  . VAL A 1 396 ? -50.001 -55.259  -20.833 1.00 24.16  ? 445 VAL A CA  1 
ATOM   3136 C  C   . VAL A 1 396 ? -50.987 -55.766  -21.877 1.00 36.49  ? 445 VAL A C   1 
ATOM   3137 O  O   . VAL A 1 396 ? -51.681 -56.766  -21.653 1.00 42.75  ? 445 VAL A O   1 
ATOM   3138 C  CB  . VAL A 1 396 ? -50.641 -54.210  -19.902 1.00 40.31  ? 445 VAL A CB  1 
ATOM   3139 C  CG1 . VAL A 1 396 ? -51.920 -54.751  -19.279 1.00 35.56  ? 445 VAL A CG1 1 
ATOM   3140 C  CG2 . VAL A 1 396 ? -49.654 -53.797  -18.821 1.00 30.60  ? 445 VAL A CG2 1 
ATOM   3141 N  N   . ASP A 1 397 ? -51.056 -55.101  -23.036 1.00 36.95  ? 446 ASP A N   1 
ATOM   3142 C  CA  . ASP A 1 397 ? -51.929 -55.568  -24.110 1.00 32.04  ? 446 ASP A CA  1 
ATOM   3143 C  C   . ASP A 1 397 ? -51.551 -56.975  -24.559 1.00 35.02  ? 446 ASP A C   1 
ATOM   3144 O  O   . ASP A 1 397 ? -52.424 -57.831  -24.747 1.00 43.77  ? 446 ASP A O   1 
ATOM   3145 C  CB  . ASP A 1 397 ? -51.880 -54.598  -25.291 1.00 50.82  ? 446 ASP A CB  1 
ATOM   3146 C  CG  . ASP A 1 397 ? -52.745 -53.370  -25.077 1.00 61.77  ? 446 ASP A CG  1 
ATOM   3147 O  OD1 . ASP A 1 397 ? -53.818 -53.501  -24.452 1.00 61.09  ? 446 ASP A OD1 1 
ATOM   3148 O  OD2 . ASP A 1 397 ? -52.351 -52.275  -25.534 1.00 62.96  ? 446 ASP A OD2 1 
ATOM   3149 N  N   . PHE A 1 398 ? -50.252 -57.233  -24.736 1.00 39.16  ? 447 PHE A N   1 
ATOM   3150 C  CA  . PHE A 1 398 ? -49.810 -58.574  -25.111 1.00 32.36  ? 447 PHE A CA  1 
ATOM   3151 C  C   . PHE A 1 398 ? -50.109 -59.580  -24.007 1.00 36.50  ? 447 PHE A C   1 
ATOM   3152 O  O   . PHE A 1 398 ? -50.565 -60.697  -24.281 1.00 30.25  ? 447 PHE A O   1 
ATOM   3153 C  CB  . PHE A 1 398 ? -48.316 -58.569  -25.435 1.00 23.49  ? 447 PHE A CB  1 
ATOM   3154 C  CG  . PHE A 1 398 ? -47.956 -57.732  -26.627 1.00 37.92  ? 447 PHE A CG  1 
ATOM   3155 C  CD1 . PHE A 1 398 ? -48.506 -58.001  -27.869 1.00 38.12  ? 447 PHE A CD1 1 
ATOM   3156 C  CD2 . PHE A 1 398 ? -47.054 -56.688  -26.510 1.00 33.13  ? 447 PHE A CD2 1 
ATOM   3157 C  CE1 . PHE A 1 398 ? -48.173 -57.236  -28.971 1.00 36.09  ? 447 PHE A CE1 1 
ATOM   3158 C  CE2 . PHE A 1 398 ? -46.714 -55.920  -27.608 1.00 41.30  ? 447 PHE A CE2 1 
ATOM   3159 C  CZ  . PHE A 1 398 ? -47.275 -56.194  -28.841 1.00 39.71  ? 447 PHE A CZ  1 
ATOM   3160 N  N   . ILE A 1 399 ? -49.851 -59.203  -22.752 1.00 32.07  ? 448 ILE A N   1 
ATOM   3161 C  CA  . ILE A 1 399 ? -50.164 -60.078  -21.624 1.00 34.06  ? 448 ILE A CA  1 
ATOM   3162 C  C   . ILE A 1 399 ? -51.652 -60.403  -21.604 1.00 44.01  ? 448 ILE A C   1 
ATOM   3163 O  O   . ILE A 1 399 ? -52.050 -61.552  -21.375 1.00 39.94  ? 448 ILE A O   1 
ATOM   3164 C  CB  . ILE A 1 399 ? -49.708 -59.430  -20.302 1.00 37.32  ? 448 ILE A CB  1 
ATOM   3165 C  CG1 . ILE A 1 399 ? -48.189 -59.237  -20.291 1.00 36.55  ? 448 ILE A CG1 1 
ATOM   3166 C  CG2 . ILE A 1 399 ? -50.152 -60.269  -19.113 1.00 27.16  ? 448 ILE A CG2 1 
ATOM   3167 C  CD1 . ILE A 1 399 ? -47.682 -58.457  -19.097 1.00 25.75  ? 448 ILE A CD1 1 
ATOM   3168 N  N   . ASP A 1 400 ? -52.496 -59.399  -21.857 1.00 36.94  ? 449 ASP A N   1 
ATOM   3169 C  CA  . ASP A 1 400 ? -53.939 -59.617  -21.859 1.00 36.29  ? 449 ASP A CA  1 
ATOM   3170 C  C   . ASP A 1 400 ? -54.343 -60.633  -22.920 1.00 46.53  ? 449 ASP A C   1 
ATOM   3171 O  O   . ASP A 1 400 ? -55.201 -61.491  -22.675 1.00 45.78  ? 449 ASP A O   1 
ATOM   3172 C  CB  . ASP A 1 400 ? -54.666 -58.291  -22.080 1.00 48.80  ? 449 ASP A CB  1 
ATOM   3173 C  CG  . ASP A 1 400 ? -56.114 -58.340  -21.639 1.00 43.64  ? 449 ASP A CG  1 
ATOM   3174 O  OD1 . ASP A 1 400 ? -56.477 -59.273  -20.893 1.00 47.81  ? 449 ASP A OD1 1 
ATOM   3175 O  OD2 . ASP A 1 400 ? -56.890 -57.446  -22.039 1.00 66.71  ? 449 ASP A OD2 1 
ATOM   3176 N  N   . GLU A 1 401 ? -53.738 -60.550  -24.109 1.00 38.14  ? 450 GLU A N   1 
ATOM   3177 C  CA  . GLU A 1 401 ? -54.007 -61.540  -25.147 1.00 36.30  ? 450 GLU A CA  1 
ATOM   3178 C  C   . GLU A 1 401 ? -53.601 -62.936  -24.697 1.00 45.56  ? 450 GLU A C   1 
ATOM   3179 O  O   . GLU A 1 401 ? -54.335 -63.906  -24.919 1.00 46.90  ? 450 GLU A O   1 
ATOM   3180 C  CB  . GLU A 1 401 ? -53.274 -61.174  -26.438 1.00 41.32  ? 450 GLU A CB  1 
ATOM   3181 C  CG  . GLU A 1 401 ? -53.945 -60.106  -27.279 1.00 50.15  ? 450 GLU A CG  1 
ATOM   3182 C  CD  . GLU A 1 401 ? -53.457 -60.119  -28.716 1.00 64.17  ? 450 GLU A CD  1 
ATOM   3183 O  OE1 . GLU A 1 401 ? -53.496 -61.197  -29.349 1.00 44.47  ? 450 GLU A OE1 1 
ATOM   3184 O  OE2 . GLU A 1 401 ? -53.021 -59.058  -29.209 1.00 53.07  ? 450 GLU A OE2 1 
ATOM   3185 N  N   . GLY A 1 402 ? -52.430 -63.058  -24.068 1.00 41.96  ? 451 GLY A N   1 
ATOM   3186 C  CA  . GLY A 1 402 ? -51.969 -64.366  -23.632 1.00 40.15  ? 451 GLY A CA  1 
ATOM   3187 C  C   . GLY A 1 402 ? -52.853 -64.973  -22.560 1.00 44.52  ? 451 GLY A C   1 
ATOM   3188 O  O   . GLY A 1 402 ? -53.132 -66.175  -22.580 1.00 40.01  ? 451 GLY A O   1 
ATOM   3189 N  N   . VAL A 1 403 ? -53.308 -64.151  -21.612 1.00 41.27  ? 452 VAL A N   1 
ATOM   3190 C  CA  . VAL A 1 403 ? -54.183 -64.647  -20.553 1.00 40.54  ? 452 VAL A CA  1 
ATOM   3191 C  C   . VAL A 1 403 ? -55.495 -65.154  -21.139 1.00 49.47  ? 452 VAL A C   1 
ATOM   3192 O  O   . VAL A 1 403 ? -56.056 -66.155  -20.674 1.00 50.65  ? 452 VAL A O   1 
ATOM   3193 C  CB  . VAL A 1 403 ? -54.416 -63.551  -19.495 1.00 44.47  ? 452 VAL A CB  1 
ATOM   3194 C  CG1 . VAL A 1 403 ? -55.426 -64.012  -18.457 1.00 35.26  ? 452 VAL A CG1 1 
ATOM   3195 C  CG2 . VAL A 1 403 ? -53.105 -63.175  -18.825 1.00 39.31  ? 452 VAL A CG2 1 
ATOM   3196 N  N   . ASN A 1 404 ? -56.000 -64.484  -22.178 1.00 51.14  ? 453 ASN A N   1 
ATOM   3197 C  CA  . ASN A 1 404 ? -57.244 -64.926  -22.802 1.00 47.93  ? 453 ASN A CA  1 
ATOM   3198 C  C   . ASN A 1 404 ? -57.043 -66.215  -23.590 1.00 42.06  ? 453 ASN A C   1 
ATOM   3199 O  O   . ASN A 1 404 ? -57.931 -67.076  -23.614 1.00 55.95  ? 453 ASN A O   1 
ATOM   3200 C  CB  . ASN A 1 404 ? -57.806 -63.824  -23.700 1.00 40.40  ? 453 ASN A CB  1 
ATOM   3201 C  CG  . ASN A 1 404 ? -58.592 -62.785  -22.923 1.00 54.70  ? 453 ASN A CG  1 
ATOM   3202 O  OD1 . ASN A 1 404 ? -59.580 -63.102  -22.260 1.00 60.61  ? 453 ASN A OD1 1 
ATOM   3203 N  ND2 . ASN A 1 404 ? -58.155 -61.533  -23.001 1.00 66.67  ? 453 ASN A ND2 1 
ATOM   3204 N  N   . ILE A 1 405 ? -55.890 -66.366  -24.246 1.00 42.38  ? 454 ILE A N   1 
ATOM   3205 C  CA  . ILE A 1 405 ? -55.581 -67.631  -24.907 1.00 40.18  ? 454 ILE A CA  1 
ATOM   3206 C  C   . ILE A 1 405 ? -55.494 -68.752  -23.880 1.00 52.84  ? 454 ILE A C   1 
ATOM   3207 O  O   . ILE A 1 405 ? -55.996 -69.861  -24.103 1.00 56.20  ? 454 ILE A O   1 
ATOM   3208 C  CB  . ILE A 1 405 ? -54.281 -67.509  -25.726 1.00 50.10  ? 454 ILE A CB  1 
ATOM   3209 C  CG1 . ILE A 1 405 ? -54.457 -66.507  -26.869 1.00 45.89  ? 454 ILE A CG1 1 
ATOM   3210 C  CG2 . ILE A 1 405 ? -53.861 -68.866  -26.274 1.00 37.32  ? 454 ILE A CG2 1 
ATOM   3211 C  CD1 . ILE A 1 405 ? -53.214 -66.336  -27.725 1.00 45.12  ? 454 ILE A CD1 1 
ATOM   3212 N  N   . GLY A 1 406 ? -54.867 -68.478  -22.734 1.00 50.77  ? 455 GLY A N   1 
ATOM   3213 C  CA  . GLY A 1 406 ? -54.824 -69.462  -21.667 1.00 52.50  ? 455 GLY A CA  1 
ATOM   3214 C  C   . GLY A 1 406 ? -56.189 -69.776  -21.089 1.00 60.63  ? 455 GLY A C   1 
ATOM   3215 O  O   . GLY A 1 406 ? -56.432 -70.902  -20.643 1.00 56.93  ? 455 GLY A O   1 
ATOM   3216 N  N   . LEU A 1 407 ? -57.097 -68.795  -21.085 1.00 47.19  ? 456 LEU A N   1 
ATOM   3217 C  CA  . LEU A 1 407 ? -58.451 -69.049  -20.603 1.00 51.06  ? 456 LEU A CA  1 
ATOM   3218 C  C   . LEU A 1 407 ? -59.206 -69.983  -21.540 1.00 60.05  ? 456 LEU A C   1 
ATOM   3219 O  O   . LEU A 1 407 ? -59.923 -70.881  -21.083 1.00 63.06  ? 456 LEU A O   1 
ATOM   3220 C  CB  . LEU A 1 407 ? -59.209 -67.731  -20.432 1.00 34.66  ? 456 LEU A CB  1 
ATOM   3221 C  CG  . LEU A 1 407 ? -58.963 -66.969  -19.129 1.00 49.59  ? 456 LEU A CG  1 
ATOM   3222 C  CD1 . LEU A 1 407 ? -59.804 -65.702  -19.074 1.00 41.10  ? 456 LEU A CD1 1 
ATOM   3223 C  CD2 . LEU A 1 407 ? -59.256 -67.862  -17.934 1.00 45.21  ? 456 LEU A CD2 1 
ATOM   3224 N  N   . GLU A 1 408 ? -59.059 -69.788  -22.854 1.00 63.03  ? 457 GLU A N   1 
ATOM   3225 C  CA  . GLU A 1 408 ? -59.720 -70.670  -23.811 1.00 52.24  ? 457 GLU A CA  1 
ATOM   3226 C  C   . GLU A 1 408 ? -59.193 -72.095  -23.706 1.00 60.20  ? 457 GLU A C   1 
ATOM   3227 O  O   . GLU A 1 408 ? -59.970 -73.056  -23.731 1.00 67.78  ? 457 GLU A O   1 
ATOM   3228 C  CB  . GLU A 1 408 ? -59.538 -70.145  -25.235 1.00 56.08  ? 457 GLU A CB  1 
ATOM   3229 C  CG  . GLU A 1 408 ? -60.592 -69.149  -25.685 1.00 79.67  ? 457 GLU A CG  1 
ATOM   3230 C  CD  . GLU A 1 408 ? -60.583 -68.942  -27.187 1.00 104.80 ? 457 GLU A CD  1 
ATOM   3231 O  OE1 . GLU A 1 408 ? -60.639 -69.948  -27.928 1.00 104.47 ? 457 GLU A OE1 1 
ATOM   3232 O  OE2 . GLU A 1 408 ? -60.507 -67.776  -27.627 1.00 96.68  ? 457 GLU A OE2 1 
ATOM   3233 N  N   . VAL A 1 409 ? -57.871 -72.251  -23.595 1.00 57.38  ? 458 VAL A N   1 
ATOM   3234 C  CA  . VAL A 1 409 ? -57.290 -73.583  -23.471 1.00 56.14  ? 458 VAL A CA  1 
ATOM   3235 C  C   . VAL A 1 409 ? -57.722 -74.241  -22.166 1.00 67.87  ? 458 VAL A C   1 
ATOM   3236 O  O   . VAL A 1 409 ? -57.902 -75.464  -22.109 1.00 67.69  ? 458 VAL A O   1 
ATOM   3237 C  CB  . VAL A 1 409 ? -55.756 -73.503  -23.593 1.00 55.10  ? 458 VAL A CB  1 
ATOM   3238 C  CG1 . VAL A 1 409 ? -55.125 -74.871  -23.392 1.00 51.89  ? 458 VAL A CG1 1 
ATOM   3239 C  CG2 . VAL A 1 409 ? -55.365 -72.931  -24.947 1.00 54.48  ? 458 VAL A CG2 1 
ATOM   3240 N  N   . LYS A 1 410 ? -57.915 -73.449  -21.107 1.00 65.17  ? 459 LYS A N   1 
ATOM   3241 C  CA  . LYS A 1 410 ? -58.331 -74.016  -19.828 1.00 66.71  ? 459 LYS A CA  1 
ATOM   3242 C  C   . LYS A 1 410 ? -59.705 -74.667  -19.928 1.00 71.29  ? 459 LYS A C   1 
ATOM   3243 O  O   . LYS A 1 410 ? -59.942 -75.727  -19.337 1.00 72.62  ? 459 LYS A O   1 
ATOM   3244 C  CB  . LYS A 1 410 ? -58.333 -72.935  -18.747 1.00 72.13  ? 459 LYS A CB  1 
ATOM   3245 C  CG  . LYS A 1 410 ? -58.649 -73.465  -17.358 1.00 63.09  ? 459 LYS A CG  1 
ATOM   3246 C  CD  . LYS A 1 410 ? -59.219 -72.381  -16.463 1.00 61.19  ? 459 LYS A CD  1 
ATOM   3247 C  CE  . LYS A 1 410 ? -59.614 -72.947  -15.109 1.00 64.54  ? 459 LYS A CE  1 
ATOM   3248 N  NZ  . LYS A 1 410 ? -60.391 -71.970  -14.300 1.00 53.61  ? 459 LYS A NZ  1 
ATOM   3249 N  N   . SER A 1 411 ? -60.626 -74.048  -20.671 1.00 76.29  ? 460 SER A N   1 
ATOM   3250 C  CA  . SER A 1 411 ? -61.964 -74.610  -20.817 1.00 75.70  ? 460 SER A CA  1 
ATOM   3251 C  C   . SER A 1 411 ? -61.993 -75.836  -21.721 1.00 71.54  ? 460 SER A C   1 
ATOM   3252 O  O   . SER A 1 411 ? -63.007 -76.543  -21.741 1.00 80.95  ? 460 SER A O   1 
ATOM   3253 C  CB  . SER A 1 411 ? -62.927 -73.550  -21.357 1.00 54.17  ? 460 SER A CB  1 
ATOM   3254 O  OG  . SER A 1 411 ? -62.616 -73.212  -22.696 1.00 71.43  ? 460 SER A OG  1 
ATOM   3255 N  N   . LYS A 1 412 ? -60.919 -76.102  -22.464 1.00 63.48  ? 461 LYS A N   1 
ATOM   3256 C  CA  . LYS A 1 412 ? -60.832 -77.281  -23.314 1.00 54.49  ? 461 LYS A CA  1 
ATOM   3257 C  C   . LYS A 1 412 ? -59.991 -78.395  -22.705 1.00 64.40  ? 461 LYS A C   1 
ATOM   3258 O  O   . LYS A 1 412 ? -60.030 -79.523  -23.208 1.00 67.26  ? 461 LYS A O   1 
ATOM   3259 C  CB  . LYS A 1 412 ? -60.252 -76.909  -24.684 1.00 57.77  ? 461 LYS A CB  1 
ATOM   3260 C  CG  . LYS A 1 412 ? -60.997 -75.803  -25.411 1.00 69.60  ? 461 LYS A CG  1 
ATOM   3261 C  CD  . LYS A 1 412 ? -60.321 -75.486  -26.735 1.00 70.52  ? 461 LYS A CD  1 
ATOM   3262 C  CE  . LYS A 1 412 ? -60.871 -74.214  -27.357 1.00 83.49  ? 461 LYS A CE  1 
ATOM   3263 N  NZ  . LYS A 1 412 ? -60.121 -73.842  -28.589 1.00 76.41  ? 461 LYS A NZ  1 
ATOM   3264 N  N   . THR A 1 413 ? -59.236 -78.111  -21.649 1.00 68.08  ? 462 THR A N   1 
ATOM   3265 C  CA  . THR A 1 413 ? -58.380 -79.090  -20.998 1.00 62.75  ? 462 THR A CA  1 
ATOM   3266 C  C   . THR A 1 413 ? -58.780 -79.243  -19.536 1.00 65.08  ? 462 THR A C   1 
ATOM   3267 O  O   . THR A 1 413 ? -59.560 -78.459  -18.992 1.00 69.81  ? 462 THR A O   1 
ATOM   3268 C  CB  . THR A 1 413 ? -56.902 -78.693  -21.108 1.00 68.79  ? 462 THR A CB  1 
ATOM   3269 O  OG1 . THR A 1 413 ? -56.750 -77.303  -20.794 1.00 67.32  ? 462 THR A OG1 1 
ATOM   3270 C  CG2 . THR A 1 413 ? -56.385 -78.955  -22.513 1.00 74.15  ? 462 THR A CG2 1 
ATOM   3271 N  N   . ALA A 1 414 ? -58.230 -80.277  -18.899 1.00 64.41  ? 463 ALA A N   1 
ATOM   3272 C  CA  . ALA A 1 414 ? -58.541 -80.592  -17.509 1.00 75.79  ? 463 ALA A CA  1 
ATOM   3273 C  C   . ALA A 1 414 ? -57.333 -80.346  -16.611 1.00 79.02  ? 463 ALA A C   1 
ATOM   3274 O  O   . ALA A 1 414 ? -57.338 -79.404  -15.815 1.00 69.17  ? 463 ALA A O   1 
ATOM   3275 C  CB  . ALA A 1 414 ? -59.031 -82.037  -17.388 1.00 91.68  ? 463 ALA A CB  1 
ATOM   3276 N  N   . LYS A 1 415 ? -56.295 -81.169  -16.718 1.00 77.88  ? 464 LYS A N   1 
ATOM   3277 C  CA  . LYS A 1 415 ? -55.137 -81.082  -15.845 1.00 78.73  ? 464 LYS A CA  1 
ATOM   3278 C  C   . LYS A 1 415 ? -54.126 -80.072  -16.386 1.00 79.90  ? 464 LYS A C   1 
ATOM   3279 O  O   . LYS A 1 415 ? -54.246 -79.566  -17.505 1.00 75.35  ? 464 LYS A O   1 
ATOM   3280 C  CB  . LYS A 1 415 ? -54.494 -82.461  -15.693 1.00 89.15  ? 464 LYS A CB  1 
ATOM   3281 C  CG  . LYS A 1 415 ? -55.508 -83.595  -15.641 1.00 98.40  ? 464 LYS A CG  1 
ATOM   3282 C  CD  . LYS A 1 415 ? -54.859 -84.954  -15.854 1.00 97.60  ? 464 LYS A CD  1 
ATOM   3283 C  CE  . LYS A 1 415 ? -54.106 -85.416  -14.619 1.00 101.46 ? 464 LYS A CE  1 
ATOM   3284 N  NZ  . LYS A 1 415 ? -53.598 -86.807  -14.778 1.00 104.38 ? 464 LYS A NZ  1 
ATOM   3285 N  N   . LEU A 1 416 ? -53.115 -79.777  -15.565 1.00 74.95  ? 465 LEU A N   1 
ATOM   3286 C  CA  . LEU A 1 416 ? -52.065 -78.857  -15.992 1.00 74.82  ? 465 LEU A CA  1 
ATOM   3287 C  C   . LEU A 1 416 ? -51.242 -79.451  -17.128 1.00 74.34  ? 465 LEU A C   1 
ATOM   3288 O  O   . LEU A 1 416 ? -50.843 -78.733  -18.053 1.00 79.84  ? 465 LEU A O   1 
ATOM   3289 C  CB  . LEU A 1 416 ? -51.164 -78.500  -14.810 1.00 68.32  ? 465 LEU A CB  1 
ATOM   3290 C  CG  . LEU A 1 416 ? -49.962 -77.605  -15.125 1.00 67.97  ? 465 LEU A CG  1 
ATOM   3291 C  CD1 . LEU A 1 416 ? -50.408 -76.184  -15.443 1.00 63.37  ? 465 LEU A CD1 1 
ATOM   3292 C  CD2 . LEU A 1 416 ? -48.957 -77.619  -13.983 1.00 62.19  ? 465 LEU A CD2 1 
ATOM   3293 N  N   . GLN A 1 417 ? -50.979 -80.759  -17.077 1.00 65.84  ? 466 GLN A N   1 
ATOM   3294 C  CA  . GLN A 1 417 ? -50.219 -81.402  -18.145 1.00 77.55  ? 466 GLN A CA  1 
ATOM   3295 C  C   . GLN A 1 417 ? -51.001 -81.401  -19.452 1.00 76.36  ? 466 GLN A C   1 
ATOM   3296 O  O   . GLN A 1 417 ? -50.423 -81.202  -20.527 1.00 73.93  ? 466 GLN A O   1 
ATOM   3297 C  CB  . GLN A 1 417 ? -49.846 -82.829  -17.744 1.00 79.29  ? 466 GLN A CB  1 
ATOM   3298 C  CG  . GLN A 1 417 ? -49.163 -82.938  -16.390 1.00 87.04  ? 466 GLN A CG  1 
ATOM   3299 C  CD  . GLN A 1 417 ? -50.130 -83.293  -15.277 1.00 107.24 ? 466 GLN A CD  1 
ATOM   3300 O  OE1 . GLN A 1 417 ? -50.592 -84.430  -15.182 1.00 110.84 ? 466 GLN A OE1 1 
ATOM   3301 N  NE2 . GLN A 1 417 ? -50.443 -82.319  -14.429 1.00 94.86  ? 466 GLN A NE2 1 
ATOM   3302 N  N   . ASP A 1 418 ? -52.316 -81.626  -19.380 1.00 78.24  ? 467 ASP A N   1 
ATOM   3303 C  CA  . ASP A 1 418 ? -53.150 -81.505  -20.571 1.00 80.02  ? 467 ASP A CA  1 
ATOM   3304 C  C   . ASP A 1 418 ? -53.153 -80.076  -21.096 1.00 69.51  ? 467 ASP A C   1 
ATOM   3305 O  O   . ASP A 1 418 ? -53.219 -79.858  -22.311 1.00 70.47  ? 467 ASP A O   1 
ATOM   3306 C  CB  . ASP A 1 418 ? -54.578 -81.961  -20.265 1.00 73.69  ? 467 ASP A CB  1 
ATOM   3307 C  CG  . ASP A 1 418 ? -54.631 -83.344  -19.649 1.00 87.08  ? 467 ASP A CG  1 
ATOM   3308 O  OD1 . ASP A 1 418 ? -53.711 -84.150  -19.904 1.00 91.20  ? 467 ASP A OD1 1 
ATOM   3309 O  OD2 . ASP A 1 418 ? -55.596 -83.626  -18.908 1.00 91.04  ? 467 ASP A OD2 1 
ATOM   3310 N  N   . PHE A 1 419 ? -53.077 -79.094  -20.195 1.00 70.05  ? 468 PHE A N   1 
ATOM   3311 C  CA  . PHE A 1 419 ? -53.031 -77.697  -20.612 1.00 62.12  ? 468 PHE A CA  1 
ATOM   3312 C  C   . PHE A 1 419 ? -51.748 -77.390  -21.374 1.00 72.43  ? 468 PHE A C   1 
ATOM   3313 O  O   . PHE A 1 419 ? -51.783 -76.721  -22.414 1.00 73.43  ? 468 PHE A O   1 
ATOM   3314 C  CB  . PHE A 1 419 ? -53.165 -76.789  -19.387 1.00 60.37  ? 468 PHE A CB  1 
ATOM   3315 C  CG  . PHE A 1 419 ? -53.137 -75.320  -19.706 1.00 52.89  ? 468 PHE A CG  1 
ATOM   3316 C  CD1 . PHE A 1 419 ? -51.938 -74.623  -19.731 1.00 52.32  ? 468 PHE A CD1 1 
ATOM   3317 C  CD2 . PHE A 1 419 ? -54.311 -74.631  -19.963 1.00 49.56  ? 468 PHE A CD2 1 
ATOM   3318 C  CE1 . PHE A 1 419 ? -51.910 -73.272  -20.019 1.00 43.00  ? 468 PHE A CE1 1 
ATOM   3319 C  CE2 . PHE A 1 419 ? -54.290 -73.278  -20.250 1.00 49.37  ? 468 PHE A CE2 1 
ATOM   3320 C  CZ  . PHE A 1 419 ? -53.088 -72.599  -20.278 1.00 51.11  ? 468 PHE A CZ  1 
ATOM   3321 N  N   . LYS A 1 420 ? -50.607 -77.873  -20.874 1.00 63.01  ? 469 LYS A N   1 
ATOM   3322 C  CA  . LYS A 1 420 ? -49.331 -77.584  -21.522 1.00 53.56  ? 469 LYS A CA  1 
ATOM   3323 C  C   . LYS A 1 420 ? -49.233 -78.257  -22.886 1.00 64.38  ? 469 LYS A C   1 
ATOM   3324 O  O   . LYS A 1 420 ? -48.755 -77.649  -23.851 1.00 75.34  ? 469 LYS A O   1 
ATOM   3325 C  CB  . LYS A 1 420 ? -48.172 -78.026  -20.628 1.00 60.91  ? 469 LYS A CB  1 
ATOM   3326 C  CG  . LYS A 1 420 ? -48.094 -77.311  -19.288 1.00 51.62  ? 469 LYS A CG  1 
ATOM   3327 C  CD  . LYS A 1 420 ? -46.652 -76.969  -18.942 1.00 58.28  ? 469 LYS A CD  1 
ATOM   3328 C  CE  . LYS A 1 420 ? -46.484 -76.665  -17.464 1.00 64.92  ? 469 LYS A CE  1 
ATOM   3329 N  NZ  . LYS A 1 420 ? -46.568 -77.901  -16.637 1.00 65.77  ? 469 LYS A NZ  1 
ATOM   3330 N  N   . SER A 1 421 ? -49.675 -79.514  -22.984 1.00 74.08  ? 470 SER A N   1 
ATOM   3331 C  CA  . SER A 1 421 ? -49.600 -80.228  -24.254 1.00 71.68  ? 470 SER A CA  1 
ATOM   3332 C  C   . SER A 1 421 ? -50.526 -79.618  -25.298 1.00 62.23  ? 470 SER A C   1 
ATOM   3333 O  O   . SER A 1 421 ? -50.200 -79.620  -26.491 1.00 65.53  ? 470 SER A O   1 
ATOM   3334 C  CB  . SER A 1 421 ? -49.940 -81.704  -24.048 1.00 56.03  ? 470 SER A CB  1 
ATOM   3335 O  OG  . SER A 1 421 ? -49.156 -82.268  -23.011 1.00 86.30  ? 470 SER A OG  1 
ATOM   3336 N  N   . PHE A 1 422 ? -51.675 -79.089  -24.870 1.00 57.39  ? 471 PHE A N   1 
ATOM   3337 C  CA  . PHE A 1 422 ? -52.622 -78.498  -25.809 1.00 62.98  ? 471 PHE A CA  1 
ATOM   3338 C  C   . PHE A 1 422 ? -52.053 -77.251  -26.474 1.00 71.80  ? 471 PHE A C   1 
ATOM   3339 O  O   . PHE A 1 422 ? -52.433 -76.925  -27.604 1.00 77.10  ? 471 PHE A O   1 
ATOM   3340 C  CB  . PHE A 1 422 ? -53.928 -78.171  -25.086 1.00 68.26  ? 471 PHE A CB  1 
ATOM   3341 C  CG  . PHE A 1 422 ? -55.091 -77.930  -26.005 1.00 75.76  ? 471 PHE A CG  1 
ATOM   3342 C  CD1 . PHE A 1 422 ? -55.845 -78.990  -26.480 1.00 73.42  ? 471 PHE A CD1 1 
ATOM   3343 C  CD2 . PHE A 1 422 ? -55.439 -76.644  -26.383 1.00 75.65  ? 471 PHE A CD2 1 
ATOM   3344 C  CE1 . PHE A 1 422 ? -56.919 -78.772  -27.321 1.00 77.82  ? 471 PHE A CE1 1 
ATOM   3345 C  CE2 . PHE A 1 422 ? -56.513 -76.419  -27.222 1.00 73.54  ? 471 PHE A CE2 1 
ATOM   3346 C  CZ  . PHE A 1 422 ? -57.254 -77.485  -27.692 1.00 72.26  ? 471 PHE A CZ  1 
ATOM   3347 N  N   . LEU A 1 423 ? -51.145 -76.546  -25.795 1.00 67.65  ? 472 LEU A N   1 
ATOM   3348 C  CA  . LEU A 1 423 ? -50.531 -75.363  -26.388 1.00 62.74  ? 472 LEU A CA  1 
ATOM   3349 C  C   . LEU A 1 423 ? -49.600 -75.730  -27.536 1.00 67.34  ? 472 LEU A C   1 
ATOM   3350 O  O   . LEU A 1 423 ? -49.370 -74.909  -28.432 1.00 64.63  ? 472 LEU A O   1 
ATOM   3351 C  CB  . LEU A 1 423 ? -49.772 -74.576  -25.320 1.00 56.47  ? 472 LEU A CB  1 
ATOM   3352 C  CG  . LEU A 1 423 ? -50.590 -74.091  -24.122 1.00 61.15  ? 472 LEU A CG  1 
ATOM   3353 C  CD1 . LEU A 1 423 ? -49.679 -73.510  -23.052 1.00 53.83  ? 472 LEU A CD1 1 
ATOM   3354 C  CD2 . LEU A 1 423 ? -51.628 -73.070  -24.558 1.00 49.68  ? 472 LEU A CD2 1 
ATOM   3355 N  N   . LEU A 1 424 ? -49.056 -76.946  -27.527 1.00 67.39  ? 473 LEU A N   1 
ATOM   3356 C  CA  . LEU A 1 424 ? -48.192 -77.421  -28.600 1.00 67.10  ? 473 LEU A CA  1 
ATOM   3357 C  C   . LEU A 1 424 ? -48.920 -78.288  -29.617 1.00 74.64  ? 473 LEU A C   1 
ATOM   3358 O  O   . LEU A 1 424 ? -48.568 -78.261  -30.800 1.00 64.30  ? 473 LEU A O   1 
ATOM   3359 C  CB  . LEU A 1 424 ? -47.014 -78.217  -28.024 1.00 60.73  ? 473 LEU A CB  1 
ATOM   3360 C  CG  . LEU A 1 424 ? -46.121 -77.520  -26.995 1.00 64.55  ? 473 LEU A CG  1 
ATOM   3361 C  CD1 . LEU A 1 424 ? -44.895 -78.368  -26.683 1.00 45.66  ? 473 LEU A CD1 1 
ATOM   3362 C  CD2 . LEU A 1 424 ? -45.714 -76.137  -27.478 1.00 58.80  ? 473 LEU A CD2 1 
ATOM   3363 N  N   . LYS A 1 425 ? -49.928 -79.048  -29.187 1.00 86.51  ? 474 LYS A N   1 
ATOM   3364 C  CA  . LYS A 1 425 ? -50.593 -79.992  -30.079 1.00 75.66  ? 474 LYS A CA  1 
ATOM   3365 C  C   . LYS A 1 425 ? -51.630 -79.306  -30.962 1.00 71.86  ? 474 LYS A C   1 
ATOM   3366 O  O   . LYS A 1 425 ? -51.600 -79.451  -32.189 1.00 74.88  ? 474 LYS A O   1 
ATOM   3367 C  CB  . LYS A 1 425 ? -51.244 -81.111  -29.264 1.00 83.99  ? 474 LYS A CB  1 
ATOM   3368 C  CG  . LYS A 1 425 ? -50.264 -82.125  -28.699 1.00 81.53  ? 474 LYS A CG  1 
ATOM   3369 C  CD  . LYS A 1 425 ? -49.938 -83.202  -29.720 1.00 96.90  ? 474 LYS A CD  1 
ATOM   3370 C  CE  . LYS A 1 425 ? -51.189 -83.970  -30.121 1.00 97.02  ? 474 LYS A CE  1 
ATOM   3371 N  NZ  . LYS A 1 425 ? -50.871 -85.153  -30.967 1.00 64.30  ? 474 LYS A NZ  1 
ATOM   3372 N  N   . ASP A 1 426 ? -52.557 -78.565  -30.356 1.00 64.49  ? 475 ASP A N   1 
ATOM   3373 C  CA  . ASP A 1 426 ? -53.652 -77.961  -31.107 1.00 70.58  ? 475 ASP A CA  1 
ATOM   3374 C  C   . ASP A 1 426 ? -53.114 -76.999  -32.158 1.00 69.96  ? 475 ASP A C   1 
ATOM   3375 O  O   . ASP A 1 426 ? -52.394 -76.049  -31.836 1.00 69.68  ? 475 ASP A O   1 
ATOM   3376 C  CB  . ASP A 1 426 ? -54.606 -77.235  -30.160 1.00 64.53  ? 475 ASP A CB  1 
ATOM   3377 C  CG  . ASP A 1 426 ? -55.855 -76.735  -30.864 1.00 67.15  ? 475 ASP A CG  1 
ATOM   3378 O  OD1 . ASP A 1 426 ? -56.124 -77.188  -31.996 1.00 89.74  ? 475 ASP A OD1 1 
ATOM   3379 O  OD2 . ASP A 1 426 ? -56.565 -75.883  -30.290 1.00 71.94  ? 475 ASP A OD2 1 
ATOM   3380 N  N   . SER A 1 427 ? -53.473 -77.250  -33.420 1.00 64.16  ? 476 SER A N   1 
ATOM   3381 C  CA  . SER A 1 427 ? -52.944 -76.444  -34.515 1.00 69.41  ? 476 SER A CA  1 
ATOM   3382 C  C   . SER A 1 427 ? -53.528 -75.037  -34.503 1.00 72.73  ? 476 SER A C   1 
ATOM   3383 O  O   . SER A 1 427 ? -52.827 -74.067  -34.813 1.00 74.48  ? 476 SER A O   1 
ATOM   3384 C  CB  . SER A 1 427 ? -53.221 -77.133  -35.851 1.00 77.56  ? 476 SER A CB  1 
ATOM   3385 O  OG  . SER A 1 427 ? -52.453 -76.555  -36.891 1.00 91.83  ? 476 SER A OG  1 
ATOM   3386 N  N   . GLU A 1 428 ? -54.809 -74.903  -34.149 1.00 61.23  ? 477 GLU A N   1 
ATOM   3387 C  CA  . GLU A 1 428 ? -55.410 -73.575  -34.070 1.00 62.14  ? 477 GLU A CA  1 
ATOM   3388 C  C   . GLU A 1 428 ? -54.789 -72.756  -32.947 1.00 68.39  ? 477 GLU A C   1 
ATOM   3389 O  O   . GLU A 1 428 ? -54.542 -71.555  -33.110 1.00 66.39  ? 477 GLU A O   1 
ATOM   3390 C  CB  . GLU A 1 428 ? -56.922 -73.685  -33.872 1.00 78.83  ? 477 GLU A CB  1 
ATOM   3391 C  CG  . GLU A 1 428 ? -57.633 -72.339  -33.883 1.00 86.36  ? 477 GLU A CG  1 
ATOM   3392 C  CD  . GLU A 1 428 ? -58.720 -72.236  -32.831 1.00 112.64 ? 477 GLU A CD  1 
ATOM   3393 O  OE1 . GLU A 1 428 ? -59.251 -73.286  -32.413 1.00 118.04 ? 477 GLU A OE1 1 
ATOM   3394 O  OE2 . GLU A 1 428 ? -59.037 -71.100  -32.416 1.00 103.67 ? 477 GLU A OE2 1 
ATOM   3395 N  N   . THR A 1 429 ? -54.530 -73.388  -31.800 1.00 76.42  ? 478 THR A N   1 
ATOM   3396 C  CA  . THR A 1 429 ? -53.920 -72.675  -30.682 1.00 65.31  ? 478 THR A CA  1 
ATOM   3397 C  C   . THR A 1 429 ? -52.477 -72.293  -30.990 1.00 64.50  ? 478 THR A C   1 
ATOM   3398 O  O   . THR A 1 429 ? -52.053 -71.167  -30.702 1.00 44.57  ? 478 THR A O   1 
ATOM   3399 C  CB  . THR A 1 429 ? -53.996 -73.525  -29.413 1.00 64.16  ? 478 THR A CB  1 
ATOM   3400 O  OG1 . THR A 1 429 ? -55.345 -73.540  -28.927 1.00 59.85  ? 478 THR A OG1 1 
ATOM   3401 C  CG2 . THR A 1 429 ? -53.078 -72.971  -28.332 1.00 66.11  ? 478 THR A CG2 1 
ATOM   3402 N  N   . SER A 1 430 ? -51.709 -73.212  -31.584 1.00 59.59  ? 479 SER A N   1 
ATOM   3403 C  CA  . SER A 1 430 ? -50.316 -72.913  -31.902 1.00 61.69  ? 479 SER A CA  1 
ATOM   3404 C  C   . SER A 1 430 ? -50.204 -71.776  -32.909 1.00 62.12  ? 479 SER A C   1 
ATOM   3405 O  O   . SER A 1 430 ? -49.225 -71.021  -32.884 1.00 54.90  ? 479 SER A O   1 
ATOM   3406 C  CB  . SER A 1 430 ? -49.614 -74.161  -32.436 1.00 49.26  ? 479 SER A CB  1 
ATOM   3407 O  OG  . SER A 1 430 ? -49.918 -74.371  -33.803 1.00 73.17  ? 479 SER A OG  1 
ATOM   3408 N  N   . GLN A 1 431 ? -51.190 -71.636  -33.798 1.00 63.19  ? 480 GLN A N   1 
ATOM   3409 C  CA  . GLN A 1 431 ? -51.168 -70.531  -34.750 1.00 55.00  ? 480 GLN A CA  1 
ATOM   3410 C  C   . GLN A 1 431 ? -51.453 -69.201  -34.064 1.00 51.32  ? 480 GLN A C   1 
ATOM   3411 O  O   . GLN A 1 431 ? -50.822 -68.187  -34.382 1.00 55.84  ? 480 GLN A O   1 
ATOM   3412 C  CB  . GLN A 1 431 ? -52.170 -70.780  -35.877 1.00 75.72  ? 480 GLN A CB  1 
ATOM   3413 C  CG  . GLN A 1 431 ? -51.598 -71.554  -37.053 1.00 81.20  ? 480 GLN A CG  1 
ATOM   3414 C  CD  . GLN A 1 431 ? -52.481 -71.480  -38.283 1.00 109.81 ? 480 GLN A CD  1 
ATOM   3415 O  OE1 . GLN A 1 431 ? -53.708 -71.457  -38.181 1.00 101.48 ? 480 GLN A OE1 1 
ATOM   3416 N  NE2 . GLN A 1 431 ? -51.859 -71.430  -39.455 1.00 122.97 ? 480 GLN A NE2 1 
ATOM   3417 N  N   . ARG A 1 432 ? -52.402 -69.183  -33.123 1.00 51.24  ? 481 ARG A N   1 
ATOM   3418 C  CA  . ARG A 1 432 ? -52.676 -67.953  -32.385 1.00 49.01  ? 481 ARG A CA  1 
ATOM   3419 C  C   . ARG A 1 432 ? -51.475 -67.544  -31.541 1.00 49.73  ? 481 ARG A C   1 
ATOM   3420 O  O   . ARG A 1 432 ? -51.198 -66.350  -31.379 1.00 44.09  ? 481 ARG A O   1 
ATOM   3421 C  CB  . ARG A 1 432 ? -53.921 -68.123  -31.510 1.00 58.34  ? 481 ARG A CB  1 
ATOM   3422 C  CG  . ARG A 1 432 ? -55.178 -68.481  -32.290 1.00 68.71  ? 481 ARG A CG  1 
ATOM   3423 C  CD  . ARG A 1 432 ? -56.374 -67.614  -31.906 1.00 75.36  ? 481 ARG A CD  1 
ATOM   3424 N  NE  . ARG A 1 432 ? -57.009 -68.033  -30.662 1.00 75.51  ? 481 ARG A NE  1 
ATOM   3425 C  CZ  . ARG A 1 432 ? -57.112 -67.277  -29.577 1.00 77.87  ? 481 ARG A CZ  1 
ATOM   3426 N  NH1 . ARG A 1 432 ? -56.634 -66.043  -29.547 1.00 79.03  ? 481 ARG A NH1 1 
ATOM   3427 N  NH2 . ARG A 1 432 ? -57.717 -67.767  -28.499 1.00 71.49  ? 481 ARG A NH2 1 
ATOM   3428 N  N   . LEU A 1 433 ? -50.745 -68.524  -31.002 1.00 50.38  ? 482 LEU A N   1 
ATOM   3429 C  CA  . LEU A 1 433 ? -49.537 -68.218  -30.243 1.00 43.38  ? 482 LEU A CA  1 
ATOM   3430 C  C   . LEU A 1 433 ? -48.420 -67.729  -31.156 1.00 47.89  ? 482 LEU A C   1 
ATOM   3431 O  O   . LEU A 1 433 ? -47.660 -66.826  -30.787 1.00 42.25  ? 482 LEU A O   1 
ATOM   3432 C  CB  . LEU A 1 433 ? -49.084 -69.451  -29.460 1.00 46.10  ? 482 LEU A CB  1 
ATOM   3433 C  CG  . LEU A 1 433 ? -50.004 -69.951  -28.345 1.00 45.84  ? 482 LEU A CG  1 
ATOM   3434 C  CD1 . LEU A 1 433 ? -49.622 -71.365  -27.940 1.00 51.21  ? 482 LEU A CD1 1 
ATOM   3435 C  CD2 . LEU A 1 433 ? -49.944 -69.018  -27.147 1.00 36.90  ? 482 LEU A CD2 1 
ATOM   3436 N  N   . ALA A 1 434 ? -48.307 -68.311  -32.353 1.00 44.53  ? 483 ALA A N   1 
ATOM   3437 C  CA  . ALA A 1 434 ? -47.230 -67.932  -33.262 1.00 38.48  ? 483 ALA A CA  1 
ATOM   3438 C  C   . ALA A 1 434 ? -47.393 -66.499  -33.752 1.00 35.39  ? 483 ALA A C   1 
ATOM   3439 O  O   . ALA A 1 434 ? -46.402 -65.777  -33.914 1.00 37.98  ? 483 ALA A O   1 
ATOM   3440 C  CB  . ALA A 1 434 ? -47.174 -68.900  -34.442 1.00 38.08  ? 483 ALA A CB  1 
ATOM   3441 N  N   . ASN A 1 435 ? -48.633 -66.067  -33.994 1.00 41.33  ? 484 ASN A N   1 
ATOM   3442 C  CA  . ASN A 1 435 ? -48.853 -64.694  -34.435 1.00 45.61  ? 484 ASN A CA  1 
ATOM   3443 C  C   . ASN A 1 435 ? -48.635 -63.708  -33.295 1.00 46.05  ? 484 ASN A C   1 
ATOM   3444 O  O   . ASN A 1 435 ? -48.108 -62.610  -33.509 1.00 47.66  ? 484 ASN A O   1 
ATOM   3445 C  CB  . ASN A 1 435 ? -50.257 -64.544  -35.019 1.00 41.16  ? 484 ASN A CB  1 
ATOM   3446 C  CG  . ASN A 1 435 ? -50.529 -63.138  -35.519 1.00 65.98  ? 484 ASN A CG  1 
ATOM   3447 O  OD1 . ASN A 1 435 ? -51.331 -62.406  -34.942 1.00 55.81  ? 484 ASN A OD1 1 
ATOM   3448 N  ND2 . ASN A 1 435 ? -49.845 -62.749  -36.590 1.00 62.29  ? 484 ASN A ND2 1 
ATOM   3449 N  N   . LEU A 1 436 ? -49.037 -64.079  -32.077 1.00 43.58  ? 485 LEU A N   1 
ATOM   3450 C  CA  . LEU A 1 436 ? -48.768 -63.227  -30.923 1.00 35.56  ? 485 LEU A CA  1 
ATOM   3451 C  C   . LEU A 1 436 ? -47.273 -63.142  -30.644 1.00 36.27  ? 485 LEU A C   1 
ATOM   3452 O  O   . LEU A 1 436 ? -46.763 -62.073  -30.290 1.00 34.44  ? 485 LEU A O   1 
ATOM   3453 C  CB  . LEU A 1 436 ? -49.521 -63.747  -29.698 1.00 31.67  ? 485 LEU A CB  1 
ATOM   3454 C  CG  . LEU A 1 436 ? -49.311 -62.997  -28.380 1.00 36.63  ? 485 LEU A CG  1 
ATOM   3455 C  CD1 . LEU A 1 436 ? -49.608 -61.513  -28.543 1.00 27.17  ? 485 LEU A CD1 1 
ATOM   3456 C  CD2 . LEU A 1 436 ? -50.171 -63.597  -27.277 1.00 35.81  ? 485 LEU A CD2 1 
ATOM   3457 N  N   . ARG A 1 437 ? -46.553 -64.255  -30.810 1.00 34.26  ? 486 ARG A N   1 
ATOM   3458 C  CA  . ARG A 1 437 ? -45.107 -64.231  -30.609 1.00 40.89  ? 486 ARG A CA  1 
ATOM   3459 C  C   . ARG A 1 437 ? -44.427 -63.319  -31.621 1.00 35.31  ? 486 ARG A C   1 
ATOM   3460 O  O   . ARG A 1 437 ? -43.522 -62.554  -31.266 1.00 41.14  ? 486 ARG A O   1 
ATOM   3461 C  CB  . ARG A 1 437 ? -44.531 -65.644  -30.702 1.00 30.87  ? 486 ARG A CB  1 
ATOM   3462 C  CG  . ARG A 1 437 ? -43.029 -65.694  -30.461 1.00 37.57  ? 486 ARG A CG  1 
ATOM   3463 C  CD  . ARG A 1 437 ? -42.411 -67.003  -30.926 1.00 30.08  ? 486 ARG A CD  1 
ATOM   3464 N  NE  . ARG A 1 437 ? -42.986 -68.164  -30.257 1.00 65.38  ? 486 ARG A NE  1 
ATOM   3465 C  CZ  . ARG A 1 437 ? -43.706 -69.099  -30.863 1.00 80.50  ? 486 ARG A CZ  1 
ATOM   3466 N  NH1 . ARG A 1 437 ? -43.947 -69.052  -32.163 1.00 63.69  ? 486 ARG A NH1 1 
ATOM   3467 N  NH2 . ARG A 1 437 ? -44.188 -70.111  -30.147 1.00 66.86  ? 486 ARG A NH2 1 
ATOM   3468 N  N   . GLN A 1 438 ? -44.851 -63.382  -32.886 1.00 42.25  ? 487 GLN A N   1 
ATOM   3469 C  CA  . GLN A 1 438 ? -44.237 -62.549  -33.914 1.00 37.91  ? 487 GLN A CA  1 
ATOM   3470 C  C   . GLN A 1 438 ? -44.464 -61.069  -33.635 1.00 35.15  ? 487 GLN A C   1 
ATOM   3471 O  O   . GLN A 1 438 ? -43.566 -60.246  -33.847 1.00 40.28  ? 487 GLN A O   1 
ATOM   3472 C  CB  . GLN A 1 438 ? -44.779 -62.929  -35.292 1.00 41.72  ? 487 GLN A CB  1 
ATOM   3473 C  CG  . GLN A 1 438 ? -43.745 -63.573  -36.203 1.00 64.24  ? 487 GLN A CG  1 
ATOM   3474 C  CD  . GLN A 1 438 ? -42.643 -62.609  -36.607 1.00 54.60  ? 487 GLN A CD  1 
ATOM   3475 O  OE1 . GLN A 1 438 ? -42.896 -61.432  -36.861 1.00 53.83  ? 487 GLN A OE1 1 
ATOM   3476 N  NE2 . GLN A 1 438 ? -41.413 -63.106  -36.665 1.00 43.88  ? 487 GLN A NE2 1 
ATOM   3477 N  N   . ARG A 1 439 ? -45.656 -60.711  -33.154 1.00 33.01  ? 488 ARG A N   1 
ATOM   3478 C  CA  . ARG A 1 439 ? -45.921 -59.316  -32.818 1.00 33.51  ? 488 ARG A CA  1 
ATOM   3479 C  C   . ARG A 1 439 ? -45.125 -58.881  -31.594 1.00 38.08  ? 488 ARG A C   1 
ATOM   3480 O  O   . ARG A 1 439 ? -44.664 -57.736  -31.522 1.00 35.72  ? 488 ARG A O   1 
ATOM   3481 C  CB  . ARG A 1 439 ? -47.420 -59.103  -32.599 1.00 38.19  ? 488 ARG A CB  1 
ATOM   3482 C  CG  . ARG A 1 439 ? -48.223 -59.078  -33.890 1.00 40.51  ? 488 ARG A CG  1 
ATOM   3483 C  CD  . ARG A 1 439 ? -49.697 -58.779  -33.655 1.00 46.90  ? 488 ARG A CD  1 
ATOM   3484 N  NE  . ARG A 1 439 ? -50.421 -59.925  -33.119 1.00 41.55  ? 488 ARG A NE  1 
ATOM   3485 C  CZ  . ARG A 1 439 ? -51.114 -59.914  -31.988 1.00 47.09  ? 488 ARG A CZ  1 
ATOM   3486 N  NH1 . ARG A 1 439 ? -51.214 -58.820  -31.250 1.00 29.43  ? 488 ARG A NH1 1 
ATOM   3487 N  NH2 . ARG A 1 439 ? -51.729 -61.025  -31.593 1.00 52.34  ? 488 ARG A NH2 1 
ATOM   3488 N  N   . VAL A 1 440 ? -44.947 -59.781  -30.625 1.00 34.96  ? 489 VAL A N   1 
ATOM   3489 C  CA  . VAL A 1 440 ? -44.151 -59.457  -29.444 1.00 34.06  ? 489 VAL A CA  1 
ATOM   3490 C  C   . VAL A 1 440 ? -42.686 -59.281  -29.822 1.00 31.85  ? 489 VAL A C   1 
ATOM   3491 O  O   . VAL A 1 440 ? -42.033 -58.314  -29.412 1.00 31.66  ? 489 VAL A O   1 
ATOM   3492 C  CB  . VAL A 1 440 ? -44.325 -60.540  -28.364 1.00 35.44  ? 489 VAL A CB  1 
ATOM   3493 C  CG1 . VAL A 1 440 ? -43.246 -60.407  -27.299 1.00 26.99  ? 489 VAL A CG1 1 
ATOM   3494 C  CG2 . VAL A 1 440 ? -45.704 -60.451  -27.738 1.00 29.88  ? 489 VAL A CG2 1 
ATOM   3495 N  N   . GLU A 1 441 ? -42.150 -60.211  -30.615 1.00 27.44  ? 490 GLU A N   1 
ATOM   3496 C  CA  . GLU A 1 441 ? -40.729 -60.169  -30.942 1.00 33.80  ? 490 GLU A CA  1 
ATOM   3497 C  C   . GLU A 1 441 ? -40.401 -58.992  -31.855 1.00 34.94  ? 490 GLU A C   1 
ATOM   3498 O  O   . GLU A 1 441 ? -39.325 -58.394  -31.740 1.00 37.18  ? 490 GLU A O   1 
ATOM   3499 C  CB  . GLU A 1 441 ? -40.298 -61.492  -31.577 1.00 27.72  ? 490 GLU A CB  1 
ATOM   3500 C  CG  . GLU A 1 441 ? -40.338 -62.665  -30.608 1.00 27.13  ? 490 GLU A CG  1 
ATOM   3501 C  CD  . GLU A 1 441 ? -39.825 -63.955  -31.215 1.00 41.53  ? 490 GLU A CD  1 
ATOM   3502 O  OE1 . GLU A 1 441 ? -39.536 -63.969  -32.429 1.00 46.28  ? 490 GLU A OE1 1 
ATOM   3503 O  OE2 . GLU A 1 441 ? -39.709 -64.956  -30.475 1.00 35.27  ? 490 GLU A OE2 1 
ATOM   3504 N  N   . GLN A 1 442 ? -41.311 -58.645  -32.770 1.00 31.38  ? 491 GLN A N   1 
ATOM   3505 C  CA  . GLN A 1 442 ? -41.113 -57.450  -33.585 1.00 35.96  ? 491 GLN A CA  1 
ATOM   3506 C  C   . GLN A 1 442 ? -41.104 -56.194  -32.724 1.00 32.75  ? 491 GLN A C   1 
ATOM   3507 O  O   . GLN A 1 442 ? -40.337 -55.260  -32.979 1.00 40.95  ? 491 GLN A O   1 
ATOM   3508 C  CB  . GLN A 1 442 ? -42.199 -57.358  -34.655 1.00 39.79  ? 491 GLN A CB  1 
ATOM   3509 C  CG  . GLN A 1 442 ? -42.023 -58.324  -35.808 1.00 53.09  ? 491 GLN A CG  1 
ATOM   3510 C  CD  . GLN A 1 442 ? -43.240 -58.377  -36.703 1.00 49.53  ? 491 GLN A CD  1 
ATOM   3511 O  OE1 . GLN A 1 442 ? -44.252 -57.731  -36.431 1.00 52.05  ? 491 GLN A OE1 1 
ATOM   3512 N  NE2 . GLN A 1 442 ? -43.152 -59.151  -37.777 1.00 53.11  ? 491 GLN A NE2 1 
ATOM   3513 N  N   . PHE A 1 443 ? -41.953 -56.159  -31.695 1.00 29.37  ? 492 PHE A N   1 
ATOM   3514 C  CA  . PHE A 1 443 ? -42.007 -55.005  -30.804 1.00 25.08  ? 492 PHE A CA  1 
ATOM   3515 C  C   . PHE A 1 443 ? -40.735 -54.887  -29.971 1.00 36.19  ? 492 PHE A C   1 
ATOM   3516 O  O   . PHE A 1 443 ? -40.223 -53.781  -29.764 1.00 31.73  ? 492 PHE A O   1 
ATOM   3517 C  CB  . PHE A 1 443 ? -43.239 -55.115  -29.905 1.00 32.42  ? 492 PHE A CB  1 
ATOM   3518 C  CG  . PHE A 1 443 ? -43.362 -54.012  -28.894 1.00 31.33  ? 492 PHE A CG  1 
ATOM   3519 C  CD1 . PHE A 1 443 ? -43.758 -52.743  -29.279 1.00 32.15  ? 492 PHE A CD1 1 
ATOM   3520 C  CD2 . PHE A 1 443 ? -43.102 -54.249  -27.555 1.00 33.33  ? 492 PHE A CD2 1 
ATOM   3521 C  CE1 . PHE A 1 443 ? -43.879 -51.726  -28.350 1.00 37.33  ? 492 PHE A CE1 1 
ATOM   3522 C  CE2 . PHE A 1 443 ? -43.222 -53.237  -26.621 1.00 44.93  ? 492 PHE A CE2 1 
ATOM   3523 C  CZ  . PHE A 1 443 ? -43.611 -51.974  -27.020 1.00 38.24  ? 492 PHE A CZ  1 
ATOM   3524 N  N   . ALA A 1 444 ? -40.203 -56.016  -29.501 1.00 28.54  ? 493 ALA A N   1 
ATOM   3525 C  CA  . ALA A 1 444 ? -39.066 -55.985  -28.588 1.00 28.29  ? 493 ALA A CA  1 
ATOM   3526 C  C   . ALA A 1 444 ? -37.752 -55.707  -29.312 1.00 35.85  ? 493 ALA A C   1 
ATOM   3527 O  O   . ALA A 1 444 ? -36.873 -55.032  -28.763 1.00 25.03  ? 493 ALA A O   1 
ATOM   3528 C  CB  . ALA A 1 444 ? -38.978 -57.303  -27.820 1.00 25.70  ? 493 ALA A CB  1 
ATOM   3529 N  N   . ARG A 1 445 ? -37.595 -56.219  -30.536 1.00 35.98  ? 494 ARG A N   1 
ATOM   3530 C  CA  . ARG A 1 445 ? -36.331 -56.068  -31.250 1.00 28.79  ? 494 ARG A CA  1 
ATOM   3531 C  C   . ARG A 1 445 ? -36.012 -54.617  -31.586 1.00 27.85  ? 494 ARG A C   1 
ATOM   3532 O  O   . ARG A 1 445 ? -34.841 -54.288  -31.806 1.00 37.94  ? 494 ARG A O   1 
ATOM   3533 C  CB  . ARG A 1 445 ? -36.341 -56.894  -32.538 1.00 31.00  ? 494 ARG A CB  1 
ATOM   3534 C  CG  . ARG A 1 445 ? -36.190 -58.395  -32.340 1.00 38.24  ? 494 ARG A CG  1 
ATOM   3535 C  CD  . ARG A 1 445 ? -35.954 -59.088  -33.676 1.00 33.47  ? 494 ARG A CD  1 
ATOM   3536 N  NE  . ARG A 1 445 ? -36.040 -60.540  -33.579 1.00 30.36  ? 494 ARG A NE  1 
ATOM   3537 C  CZ  . ARG A 1 445 ? -35.015 -61.336  -33.304 1.00 35.64  ? 494 ARG A CZ  1 
ATOM   3538 N  NH1 . ARG A 1 445 ? -33.806 -60.850  -33.074 1.00 31.38  ? 494 ARG A NH1 1 
ATOM   3539 N  NH2 . ARG A 1 445 ? -35.208 -62.651  -33.259 1.00 28.57  ? 494 ARG A NH2 1 
ATOM   3540 N  N   . ALA A 1 446 ? -37.018 -53.741  -31.630 1.00 31.43  ? 495 ALA A N   1 
ATOM   3541 C  CA  . ALA A 1 446 ? -36.782 -52.358  -32.026 1.00 33.78  ? 495 ALA A CA  1 
ATOM   3542 C  C   . ALA A 1 446 ? -36.080 -51.547  -30.944 1.00 38.87  ? 495 ALA A C   1 
ATOM   3543 O  O   . ALA A 1 446 ? -35.554 -50.469  -31.240 1.00 46.39  ? 495 ALA A O   1 
ATOM   3544 C  CB  . ALA A 1 446 ? -38.103 -51.685  -32.400 1.00 23.91  ? 495 ALA A CB  1 
ATOM   3545 N  N   . PHE A 1 447 ? -36.051 -52.037  -29.708 1.00 38.62  ? 496 PHE A N   1 
ATOM   3546 C  CA  . PHE A 1 447 ? -35.472 -51.249  -28.631 1.00 31.43  ? 496 PHE A CA  1 
ATOM   3547 C  C   . PHE A 1 447 ? -33.987 -51.560  -28.464 1.00 32.60  ? 496 PHE A C   1 
ATOM   3548 O  O   . PHE A 1 447 ? -33.539 -52.670  -28.770 1.00 35.04  ? 496 PHE A O   1 
ATOM   3549 C  CB  . PHE A 1 447 ? -36.205 -51.523  -27.322 1.00 28.02  ? 496 PHE A CB  1 
ATOM   3550 C  CG  . PHE A 1 447 ? -37.602 -50.978  -27.288 1.00 26.66  ? 496 PHE A CG  1 
ATOM   3551 C  CD1 . PHE A 1 447 ? -38.649 -51.684  -27.859 1.00 23.64  ? 496 PHE A CD1 1 
ATOM   3552 C  CD2 . PHE A 1 447 ? -37.869 -49.758  -26.688 1.00 27.31  ? 496 PHE A CD2 1 
ATOM   3553 C  CE1 . PHE A 1 447 ? -39.940 -51.183  -27.829 1.00 25.25  ? 496 PHE A CE1 1 
ATOM   3554 C  CE2 . PHE A 1 447 ? -39.156 -49.251  -26.654 1.00 22.56  ? 496 PHE A CE2 1 
ATOM   3555 C  CZ  . PHE A 1 447 ? -40.193 -49.964  -27.225 1.00 25.79  ? 496 PHE A CZ  1 
ATOM   3556 N  N   . PRO A 1 448 ? -33.204 -50.594  -27.987 1.00 27.39  ? 497 PRO A N   1 
ATOM   3557 C  CA  . PRO A 1 448 ? -31.776 -50.842  -27.769 1.00 32.51  ? 497 PRO A CA  1 
ATOM   3558 C  C   . PRO A 1 448 ? -31.541 -51.847  -26.650 1.00 33.63  ? 497 PRO A C   1 
ATOM   3559 O  O   . PRO A 1 448 ? -32.417 -52.132  -25.831 1.00 32.33  ? 497 PRO A O   1 
ATOM   3560 C  CB  . PRO A 1 448 ? -31.226 -49.460  -27.397 1.00 30.90  ? 497 PRO A CB  1 
ATOM   3561 C  CG  . PRO A 1 448 ? -32.410 -48.708  -26.885 1.00 29.58  ? 497 PRO A CG  1 
ATOM   3562 C  CD  . PRO A 1 448 ? -33.572 -49.197  -27.694 1.00 22.55  ? 497 PRO A CD  1 
ATOM   3563 N  N   . MET A 1 449 ? -30.322 -52.384  -26.627 1.00 31.00  ? 498 MET A N   1 
ATOM   3564 C  CA  . MET A 1 449 ? -29.946 -53.403  -25.656 1.00 27.80  ? 498 MET A CA  1 
ATOM   3565 C  C   . MET A 1 449 ? -28.534 -53.156  -25.137 1.00 34.10  ? 498 MET A C   1 
ATOM   3566 O  O   . MET A 1 449 ? -27.582 -53.106  -25.927 1.00 34.35  ? 498 MET A O   1 
ATOM   3567 C  CB  . MET A 1 449 ? -30.046 -54.797  -26.277 1.00 23.86  ? 498 MET A CB  1 
ATOM   3568 C  CG  . MET A 1 449 ? -29.483 -55.903  -25.400 1.00 36.21  ? 498 MET A CG  1 
ATOM   3569 S  SD  . MET A 1 449 ? -30.407 -56.129  -23.869 1.00 32.55  ? 498 MET A SD  1 
ATOM   3570 C  CE  . MET A 1 449 ? -31.860 -56.981  -24.474 1.00 30.50  ? 498 MET A CE  1 
ATOM   3571 N  N   . PRO A 1 450 ? -28.357 -52.991  -23.826 1.00 34.71  ? 499 PRO A N   1 
ATOM   3572 C  CA  . PRO A 1 450 ? -27.009 -52.793  -23.282 1.00 36.99  ? 499 PRO A CA  1 
ATOM   3573 C  C   . PRO A 1 450 ? -26.136 -54.024  -23.480 1.00 31.36  ? 499 PRO A C   1 
ATOM   3574 O  O   . PRO A 1 450 ? -26.617 -55.140  -23.688 1.00 30.12  ? 499 PRO A O   1 
ATOM   3575 C  CB  . PRO A 1 450 ? -27.260 -52.525  -21.792 1.00 26.29  ? 499 PRO A CB  1 
ATOM   3576 C  CG  . PRO A 1 450 ? -28.682 -52.069  -21.718 1.00 26.05  ? 499 PRO A CG  1 
ATOM   3577 C  CD  . PRO A 1 450 ? -29.399 -52.820  -22.800 1.00 30.20  ? 499 PRO A CD  1 
ATOM   3578 N  N   . GLY A 1 451 ? -24.830 -53.802  -23.407 1.00 30.50  ? 500 GLY A N   1 
ATOM   3579 C  CA  . GLY A 1 451 ? -23.858 -54.863  -23.561 1.00 39.46  ? 500 GLY A CA  1 
ATOM   3580 C  C   . GLY A 1 451 ? -23.202 -54.864  -24.927 1.00 40.45  ? 500 GLY A C   1 
ATOM   3581 O  O   . GLY A 1 451 ? -23.195 -53.871  -25.658 1.00 35.48  ? 500 GLY A O   1 
ATOM   3582 N  N   . PHE A 1 452 ? -22.632 -56.017  -25.268 1.00 31.78  ? 501 PHE A N   1 
ATOM   3583 C  CA  . PHE A 1 452 ? -22.028 -56.191  -26.578 1.00 29.91  ? 501 PHE A CA  1 
ATOM   3584 C  C   . PHE A 1 452 ? -23.111 -56.384  -27.637 1.00 38.99  ? 501 PHE A C   1 
ATOM   3585 O  O   . PHE A 1 452 ? -24.297 -56.539  -27.335 1.00 39.17  ? 501 PHE A O   1 
ATOM   3586 C  CB  . PHE A 1 452 ? -21.059 -57.373  -26.572 1.00 28.19  ? 501 PHE A CB  1 
ATOM   3587 C  CG  . PHE A 1 452 ? -19.870 -57.178  -25.672 1.00 31.82  ? 501 PHE A CG  1 
ATOM   3588 C  CD1 . PHE A 1 452 ? -18.814 -56.368  -26.060 1.00 34.77  ? 501 PHE A CD1 1 
ATOM   3589 C  CD2 . PHE A 1 452 ? -19.806 -57.809  -24.441 1.00 32.27  ? 501 PHE A CD2 1 
ATOM   3590 C  CE1 . PHE A 1 452 ? -17.719 -56.187  -25.234 1.00 23.97  ? 501 PHE A CE1 1 
ATOM   3591 C  CE2 . PHE A 1 452 ? -18.713 -57.633  -23.611 1.00 26.87  ? 501 PHE A CE2 1 
ATOM   3592 C  CZ  . PHE A 1 452 ? -17.669 -56.822  -24.009 1.00 31.57  ? 501 PHE A CZ  1 
ATOM   3593 N  N   . ASP A 1 453 ? -22.687 -56.375  -28.902 1.00 44.49  ? 502 ASP A N   1 
ATOM   3594 C  CA  . ASP A 1 453 ? -23.642 -56.431  -30.002 1.00 46.71  ? 502 ASP A CA  1 
ATOM   3595 C  C   . ASP A 1 453 ? -24.162 -57.841  -30.256 1.00 35.81  ? 502 ASP A C   1 
ATOM   3596 O  O   . ASP A 1 453 ? -25.329 -58.004  -30.628 1.00 50.51  ? 502 ASP A O   1 
ATOM   3597 C  CB  . ASP A 1 453 ? -23.007 -55.882  -31.282 1.00 48.61  ? 502 ASP A CB  1 
ATOM   3598 C  CG  . ASP A 1 453 ? -22.412 -54.502  -31.093 1.00 62.11  ? 502 ASP A CG  1 
ATOM   3599 O  OD1 . ASP A 1 453 ? -21.332 -54.398  -30.474 1.00 86.70  ? 502 ASP A OD1 1 
ATOM   3600 O  OD2 . ASP A 1 453 ? -23.024 -53.520  -31.563 1.00 70.74  ? 502 ASP A OD2 1 
ATOM   3601 N  N   . GLU A 1 454 ? -23.328 -58.865  -30.060 1.00 39.24  ? 503 GLU A N   1 
ATOM   3602 C  CA  . GLU A 1 454 ? -23.673 -60.212  -30.490 1.00 35.25  ? 503 GLU A CA  1 
ATOM   3603 C  C   . GLU A 1 454 ? -23.444 -61.290  -29.438 1.00 35.45  ? 503 GLU A C   1 
ATOM   3604 O  O   . GLU A 1 454 ? -23.666 -62.469  -29.735 1.00 40.26  ? 503 GLU A O   1 
ATOM   3605 C  CB  . GLU A 1 454 ? -22.885 -60.580  -31.759 1.00 46.49  ? 503 GLU A CB  1 
ATOM   3606 C  CG  . GLU A 1 454 ? -21.391 -60.829  -31.542 1.00 64.61  ? 503 GLU A CG  1 
ATOM   3607 C  CD  . GLU A 1 454 ? -20.602 -59.562  -31.246 1.00 79.03  ? 503 GLU A CD  1 
ATOM   3608 O  OE1 . GLU A 1 454 ? -20.823 -58.944  -30.182 1.00 55.61  ? 503 GLU A OE1 1 
ATOM   3609 O  OE2 . GLU A 1 454 ? -19.758 -59.183  -32.085 1.00 95.89  ? 503 GLU A OE2 1 
ATOM   3610 N  N   . HIS A 1 455 ? -23.013 -60.935  -28.232 1.00 36.84  ? 504 HIS A N   1 
ATOM   3611 C  CA  . HIS A 1 455 ? -22.811 -61.931  -27.183 1.00 38.86  ? 504 HIS A CA  1 
ATOM   3612 C  C   . HIS A 1 455 ? -22.895 -61.303  -25.796 1.00 36.28  ? 504 HIS A C   1 
ATOM   3613 O  O   . HIS A 1 455 ? -22.839 -62.003  -24.785 1.00 35.97  ? 504 HIS A O   1 
ATOM   3614 C  CB  . HIS A 1 455 ? -21.462 -62.636  -27.358 1.00 35.09  ? 504 HIS A CB  1 
ATOM   3615 C  CG  . HIS A 1 455 ? -20.287 -61.822  -26.912 1.00 29.20  ? 504 HIS A CG  1 
ATOM   3616 N  ND1 . HIS A 1 455 ? -19.795 -60.762  -27.642 1.00 33.22  ? 504 HIS A ND1 1 
ATOM   3617 C  CD2 . HIS A 1 455 ? -19.503 -61.917  -25.811 1.00 33.81  ? 504 HIS A CD2 1 
ATOM   3618 C  CE1 . HIS A 1 455 ? -18.761 -60.236  -27.008 1.00 32.16  ? 504 HIS A CE1 1 
ATOM   3619 N  NE2 . HIS A 1 455 ? -18.563 -60.919  -25.895 1.00 38.36  ? 504 HIS A NE2 1 
ATOM   3620 O  OXT . HIS A 1 455 ? -23.020 -60.086  -25.654 1.00 32.73  ? 504 HIS A OXT 1 
ATOM   3621 N  N   . TRP B 2 1   ? -27.307 -42.339  -22.606 1.00 71.04  ? 43  TRP B N   1 
ATOM   3622 C  CA  . TRP B 2 1   ? -26.767 -43.592  -22.092 1.00 51.82  ? 43  TRP B CA  1 
ATOM   3623 C  C   . TRP B 2 1   ? -27.450 -44.789  -22.741 1.00 57.03  ? 43  TRP B C   1 
ATOM   3624 O  O   . TRP B 2 1   ? -28.674 -44.911  -22.710 1.00 56.38  ? 43  TRP B O   1 
ATOM   3625 C  CB  . TRP B 2 1   ? -26.925 -43.660  -20.574 1.00 46.91  ? 43  TRP B CB  1 
ATOM   3626 C  CG  . TRP B 2 1   ? -26.196 -44.803  -19.932 1.00 52.67  ? 43  TRP B CG  1 
ATOM   3627 C  CD1 . TRP B 2 1   ? -24.927 -44.786  -19.428 1.00 55.65  ? 43  TRP B CD1 1 
ATOM   3628 C  CD2 . TRP B 2 1   ? -26.694 -46.131  -19.718 1.00 44.34  ? 43  TRP B CD2 1 
ATOM   3629 N  NE1 . TRP B 2 1   ? -24.604 -46.019  -18.915 1.00 62.23  ? 43  TRP B NE1 1 
ATOM   3630 C  CE2 . TRP B 2 1   ? -25.671 -46.863  -19.081 1.00 51.24  ? 43  TRP B CE2 1 
ATOM   3631 C  CE3 . TRP B 2 1   ? -27.903 -46.771  -20.004 1.00 50.08  ? 43  TRP B CE3 1 
ATOM   3632 C  CZ2 . TRP B 2 1   ? -25.822 -48.202  -18.726 1.00 37.78  ? 43  TRP B CZ2 1 
ATOM   3633 C  CZ3 . TRP B 2 1   ? -28.050 -48.102  -19.651 1.00 37.26  ? 43  TRP B CZ3 1 
ATOM   3634 C  CH2 . TRP B 2 1   ? -27.015 -48.803  -19.020 1.00 43.17  ? 43  TRP B CH2 1 
ATOM   3635 N  N   . THR B 2 2   ? -26.646 -45.671  -23.332 1.00 48.37  ? 44  THR B N   1 
ATOM   3636 C  CA  . THR B 2 2   ? -27.149 -46.885  -23.952 1.00 51.41  ? 44  THR B CA  1 
ATOM   3637 C  C   . THR B 2 2   ? -26.637 -48.160  -23.301 1.00 42.99  ? 44  THR B C   1 
ATOM   3638 O  O   . THR B 2 2   ? -27.209 -49.229  -23.547 1.00 45.23  ? 44  THR B O   1 
ATOM   3639 C  CB  . THR B 2 2   ? -26.789 -46.914  -25.447 1.00 58.68  ? 44  THR B CB  1 
ATOM   3640 O  OG1 . THR B 2 2   ? -25.402 -46.593  -25.614 1.00 54.54  ? 44  THR B OG1 1 
ATOM   3641 C  CG2 . THR B 2 2   ? -27.639 -45.921  -26.223 1.00 55.52  ? 44  THR B CG2 1 
ATOM   3642 N  N   . GLY B 2 3   ? -25.597 -48.085  -22.475 1.00 39.42  ? 45  GLY B N   1 
ATOM   3643 C  CA  . GLY B 2 3   ? -24.986 -49.279  -21.934 1.00 39.42  ? 45  GLY B CA  1 
ATOM   3644 C  C   . GLY B 2 3   ? -24.081 -50.009  -22.895 1.00 40.39  ? 45  GLY B C   1 
ATOM   3645 O  O   . GLY B 2 3   ? -23.662 -51.134  -22.597 1.00 37.18  ? 45  GLY B O   1 
ATOM   3646 N  N   . GLN B 2 4   ? -23.776 -49.411  -24.045 1.00 41.82  ? 46  GLN B N   1 
ATOM   3647 C  CA  . GLN B 2 4   ? -22.883 -50.001  -25.030 1.00 41.57  ? 46  GLN B CA  1 
ATOM   3648 C  C   . GLN B 2 4   ? -21.563 -49.254  -25.144 1.00 33.30  ? 46  GLN B C   1 
ATOM   3649 O  O   . GLN B 2 4   ? -20.738 -49.607  -25.993 1.00 37.01  ? 46  GLN B O   1 
ATOM   3650 C  CB  . GLN B 2 4   ? -23.574 -50.059  -26.398 1.00 32.68  ? 46  GLN B CB  1 
ATOM   3651 C  CG  . GLN B 2 4   ? -24.729 -51.048  -26.452 1.00 37.33  ? 46  GLN B CG  1 
ATOM   3652 C  CD  . GLN B 2 4   ? -25.659 -50.805  -27.623 1.00 51.51  ? 46  GLN B CD  1 
ATOM   3653 O  OE1 . GLN B 2 4   ? -26.440 -49.854  -27.622 1.00 51.45  ? 46  GLN B OE1 1 
ATOM   3654 N  NE2 . GLN B 2 4   ? -25.583 -51.669  -28.629 1.00 49.35  ? 46  GLN B NE2 1 
ATOM   3655 N  N   . GLU B 2 5   ? -21.344 -48.236  -24.317 1.00 30.10  ? 47  GLU B N   1 
ATOM   3656 C  CA  . GLU B 2 5   ? -20.070 -47.535  -24.305 1.00 35.93  ? 47  GLU B CA  1 
ATOM   3657 C  C   . GLU B 2 5   ? -18.974 -48.443  -23.759 1.00 43.75  ? 47  GLU B C   1 
ATOM   3658 O  O   . GLU B 2 5   ? -19.205 -49.271  -22.873 1.00 45.90  ? 47  GLU B O   1 
ATOM   3659 C  CB  . GLU B 2 5   ? -20.163 -46.262  -23.460 1.00 37.17  ? 47  GLU B CB  1 
ATOM   3660 C  CG  . GLU B 2 5   ? -21.308 -45.328  -23.835 1.00 34.87  ? 47  GLU B CG  1 
ATOM   3661 C  CD  . GLU B 2 5   ? -22.630 -45.734  -23.208 1.00 50.55  ? 47  GLU B CD  1 
ATOM   3662 O  OE1 . GLU B 2 5   ? -22.621 -46.595  -22.303 1.00 53.16  ? 47  GLU B OE1 1 
ATOM   3663 O  OE2 . GLU B 2 5   ? -23.678 -45.195  -23.622 1.00 57.37  ? 47  GLU B OE2 1 
ATOM   3664 N  N   . SER B 2 6   ? -17.770 -48.285  -24.300 1.00 39.24  ? 48  SER B N   1 
ATOM   3665 C  CA  . SER B 2 6   ? -16.650 -49.100  -23.860 1.00 40.89  ? 48  SER B CA  1 
ATOM   3666 C  C   . SER B 2 6   ? -16.201 -48.685  -22.460 1.00 40.06  ? 48  SER B C   1 
ATOM   3667 O  O   . SER B 2 6   ? -16.524 -47.601  -21.967 1.00 39.02  ? 48  SER B O   1 
ATOM   3668 C  CB  . SER B 2 6   ? -15.480 -48.987  -24.838 1.00 40.03  ? 48  SER B CB  1 
ATOM   3669 O  OG  . SER B 2 6   ? -14.840 -47.727  -24.729 1.00 53.86  ? 48  SER B OG  1 
ATOM   3670 N  N   . LEU B 2 7   ? -15.445 -49.578  -21.817 1.00 35.82  ? 49  LEU B N   1 
ATOM   3671 C  CA  . LEU B 2 7   ? -14.926 -49.286  -20.485 1.00 33.45  ? 49  LEU B CA  1 
ATOM   3672 C  C   . LEU B 2 7   ? -13.910 -48.153  -20.524 1.00 36.45  ? 49  LEU B C   1 
ATOM   3673 O  O   . LEU B 2 7   ? -13.879 -47.307  -19.623 1.00 32.93  ? 49  LEU B O   1 
ATOM   3674 C  CB  . LEU B 2 7   ? -14.304 -50.546  -19.880 1.00 33.47  ? 49  LEU B CB  1 
ATOM   3675 C  CG  . LEU B 2 7   ? -13.618 -50.419  -18.519 1.00 33.28  ? 49  LEU B CG  1 
ATOM   3676 C  CD1 . LEU B 2 7   ? -14.600 -49.945  -17.463 1.00 27.98  ? 49  LEU B CD1 1 
ATOM   3677 C  CD2 . LEU B 2 7   ? -12.991 -51.744  -18.116 1.00 34.38  ? 49  LEU B CD2 1 
ATOM   3678 N  N   . SER B 2 8   ? -13.075 -48.116  -21.567 1.00 42.36  ? 50  SER B N   1 
ATOM   3679 C  CA  . SER B 2 8   ? -12.052 -47.080  -21.663 1.00 44.76  ? 50  SER B CA  1 
ATOM   3680 C  C   . SER B 2 8   ? -12.662 -45.696  -21.837 1.00 45.02  ? 50  SER B C   1 
ATOM   3681 O  O   . SER B 2 8   ? -12.047 -44.697  -21.449 1.00 52.61  ? 50  SER B O   1 
ATOM   3682 C  CB  . SER B 2 8   ? -11.101 -47.389  -22.819 1.00 37.09  ? 50  SER B CB  1 
ATOM   3683 O  OG  . SER B 2 8   ? -11.788 -47.396  -24.059 1.00 50.91  ? 50  SER B OG  1 
ATOM   3684 N  N   . ASP B 2 9   ? -13.863 -45.614  -22.410 1.00 43.55  ? 51  ASP B N   1 
ATOM   3685 C  CA  . ASP B 2 9   ? -14.523 -44.330  -22.611 1.00 39.09  ? 51  ASP B CA  1 
ATOM   3686 C  C   . ASP B 2 9   ? -15.337 -43.893  -21.398 1.00 47.25  ? 51  ASP B C   1 
ATOM   3687 O  O   . ASP B 2 9   ? -15.350 -42.704  -21.060 1.00 45.54  ? 51  ASP B O   1 
ATOM   3688 C  CB  . ASP B 2 9   ? -15.429 -44.388  -23.845 1.00 52.12  ? 51  ASP B CB  1 
ATOM   3689 C  CG  . ASP B 2 9   ? -14.650 -44.346  -25.145 1.00 56.68  ? 51  ASP B CG  1 
ATOM   3690 O  OD1 . ASP B 2 9   ? -13.634 -43.623  -25.208 1.00 48.58  ? 51  ASP B OD1 1 
ATOM   3691 O  OD2 . ASP B 2 9   ? -15.055 -45.034  -26.106 1.00 59.28  ? 51  ASP B OD2 1 
ATOM   3692 N  N   . SER B 2 10  ? -16.010 -44.830  -20.730 1.00 41.23  ? 52  SER B N   1 
ATOM   3693 C  CA  . SER B 2 10  ? -16.936 -44.480  -19.659 1.00 35.65  ? 52  SER B CA  1 
ATOM   3694 C  C   . SER B 2 10  ? -16.289 -44.464  -18.281 1.00 35.45  ? 52  SER B C   1 
ATOM   3695 O  O   . SER B 2 10  ? -16.728 -43.700  -17.413 1.00 40.52  ? 52  SER B O   1 
ATOM   3696 C  CB  . SER B 2 10  ? -18.123 -45.447  -19.656 1.00 31.91  ? 52  SER B CB  1 
ATOM   3697 O  OG  . SER B 2 10  ? -17.687 -46.794  -19.655 1.00 45.13  ? 52  SER B OG  1 
ATOM   3698 N  N   . ASP B 2 11  ? -15.264 -45.281  -18.052 1.00 36.23  ? 53  ASP B N   1 
ATOM   3699 C  CA  . ASP B 2 11  ? -14.589 -45.352  -16.755 1.00 36.96  ? 53  ASP B CA  1 
ATOM   3700 C  C   . ASP B 2 11  ? -13.086 -45.399  -16.981 1.00 43.61  ? 53  ASP B C   1 
ATOM   3701 O  O   . ASP B 2 11  ? -12.458 -46.462  -16.895 1.00 34.34  ? 53  ASP B O   1 
ATOM   3702 C  CB  . ASP B 2 11  ? -15.068 -46.564  -15.953 1.00 34.76  ? 53  ASP B CB  1 
ATOM   3703 C  CG  . ASP B 2 11  ? -14.794 -46.429  -14.465 1.00 32.36  ? 53  ASP B CG  1 
ATOM   3704 O  OD1 . ASP B 2 11  ? -13.817 -45.747  -14.092 1.00 42.35  ? 53  ASP B OD1 1 
ATOM   3705 O  OD2 . ASP B 2 11  ? -15.559 -47.005  -13.665 1.00 35.73  ? 53  ASP B OD2 1 
ATOM   3706 N  N   . PRO B 2 12  ? -12.468 -44.252  -17.276 1.00 49.62  ? 54  PRO B N   1 
ATOM   3707 C  CA  . PRO B 2 12  ? -11.011 -44.245  -17.490 1.00 49.69  ? 54  PRO B CA  1 
ATOM   3708 C  C   . PRO B 2 12  ? -10.222 -44.642  -16.256 1.00 42.44  ? 54  PRO B C   1 
ATOM   3709 O  O   . PRO B 2 12  ? -9.145  -45.239  -16.386 1.00 46.59  ? 54  PRO B O   1 
ATOM   3710 C  CB  . PRO B 2 12  ? -10.722 -42.793  -17.900 1.00 41.62  ? 54  PRO B CB  1 
ATOM   3711 C  CG  . PRO B 2 12  ? -12.046 -42.231  -18.324 1.00 41.49  ? 54  PRO B CG  1 
ATOM   3712 C  CD  . PRO B 2 12  ? -13.066 -42.924  -17.482 1.00 44.00  ? 54  PRO B CD  1 
ATOM   3713 N  N   . GLU B 2 13  ? -10.727 -44.329  -15.061 1.00 35.90  ? 55  GLU B N   1 
ATOM   3714 C  CA  . GLU B 2 13  ? -10.018 -44.684  -13.835 1.00 35.92  ? 55  GLU B CA  1 
ATOM   3715 C  C   . GLU B 2 13  ? -9.916  -46.196  -13.674 1.00 37.65  ? 55  GLU B C   1 
ATOM   3716 O  O   . GLU B 2 13  ? -8.880  -46.713  -13.240 1.00 44.79  ? 55  GLU B O   1 
ATOM   3717 C  CB  . GLU B 2 13  ? -10.722 -44.057  -12.632 1.00 30.43  ? 55  GLU B CB  1 
ATOM   3718 C  CG  . GLU B 2 13  ? -9.994  -44.224  -11.310 1.00 42.10  ? 55  GLU B CG  1 
ATOM   3719 C  CD  . GLU B 2 13  ? -10.714 -43.534  -10.168 1.00 50.72  ? 55  GLU B CD  1 
ATOM   3720 O  OE1 . GLU B 2 13  ? -11.858 -43.078  -10.377 1.00 47.31  ? 55  GLU B OE1 1 
ATOM   3721 O  OE2 . GLU B 2 13  ? -10.138 -43.444  -9.063  1.00 54.90  ? 55  GLU B OE2 1 
ATOM   3722 N  N   . MET B 2 14  ? -10.981 -46.922  -14.020 1.00 27.67  ? 56  MET B N   1 
ATOM   3723 C  CA  . MET B 2 14  ? -10.956 -48.377  -13.923 1.00 36.74  ? 56  MET B CA  1 
ATOM   3724 C  C   . MET B 2 14  ? -10.166 -49.000  -15.067 1.00 40.88  ? 56  MET B C   1 
ATOM   3725 O  O   . MET B 2 14  ? -9.455  -49.991  -14.864 1.00 38.53  ? 56  MET B O   1 
ATOM   3726 C  CB  . MET B 2 14  ? -12.382 -48.927  -13.904 1.00 36.28  ? 56  MET B CB  1 
ATOM   3727 C  CG  . MET B 2 14  ? -12.469 -50.437  -13.747 1.00 40.37  ? 56  MET B CG  1 
ATOM   3728 S  SD  . MET B 2 14  ? -11.754 -51.015  -12.197 1.00 45.82  ? 56  MET B SD  1 
ATOM   3729 C  CE  . MET B 2 14  ? -12.611 -49.967  -11.026 1.00 29.51  ? 56  MET B CE  1 
ATOM   3730 N  N   . TRP B 2 15  ? -10.283 -48.438  -16.272 1.00 35.62  ? 57  TRP B N   1 
ATOM   3731 C  CA  . TRP B 2 15  ? -9.535  -48.964  -17.409 1.00 37.80  ? 57  TRP B CA  1 
ATOM   3732 C  C   . TRP B 2 15  ? -8.034  -48.845  -17.182 1.00 39.37  ? 57  TRP B C   1 
ATOM   3733 O  O   . TRP B 2 15  ? -7.263  -49.714  -17.607 1.00 33.59  ? 57  TRP B O   1 
ATOM   3734 C  CB  . TRP B 2 15  ? -9.941  -48.234  -18.689 1.00 35.93  ? 57  TRP B CB  1 
ATOM   3735 C  CG  . TRP B 2 15  ? -9.192  -48.694  -19.904 1.00 35.10  ? 57  TRP B CG  1 
ATOM   3736 C  CD1 . TRP B 2 15  ? -8.208  -48.019  -20.568 1.00 32.18  ? 57  TRP B CD1 1 
ATOM   3737 C  CD2 . TRP B 2 15  ? -9.362  -49.937  -20.595 1.00 40.59  ? 57  TRP B CD2 1 
ATOM   3738 N  NE1 . TRP B 2 15  ? -7.760  -48.764  -21.634 1.00 38.42  ? 57  TRP B NE1 1 
ATOM   3739 C  CE2 . TRP B 2 15  ? -8.453  -49.946  -21.671 1.00 36.64  ? 57  TRP B CE2 1 
ATOM   3740 C  CE3 . TRP B 2 15  ? -10.198 -51.043  -20.409 1.00 40.20  ? 57  TRP B CE3 1 
ATOM   3741 C  CZ2 . TRP B 2 15  ? -8.356  -51.018  -22.558 1.00 40.58  ? 57  TRP B CZ2 1 
ATOM   3742 C  CZ3 . TRP B 2 15  ? -10.100 -52.105  -21.289 1.00 41.52  ? 57  TRP B CZ3 1 
ATOM   3743 C  CH2 . TRP B 2 15  ? -9.186  -52.085  -22.350 1.00 40.79  ? 57  TRP B CH2 1 
ATOM   3744 N  N   . GLU B 2 16  ? -7.602  -47.776  -16.511 1.00 41.17  ? 58  GLU B N   1 
ATOM   3745 C  CA  . GLU B 2 16  ? -6.184  -47.615  -16.212 1.00 36.32  ? 58  GLU B CA  1 
ATOM   3746 C  C   . GLU B 2 16  ? -5.703  -48.683  -15.237 1.00 37.17  ? 58  GLU B C   1 
ATOM   3747 O  O   . GLU B 2 16  ? -4.610  -49.236  -15.402 1.00 43.88  ? 58  GLU B O   1 
ATOM   3748 C  CB  . GLU B 2 16  ? -5.925  -46.216  -15.654 1.00 43.29  ? 58  GLU B CB  1 
ATOM   3749 C  CG  . GLU B 2 16  ? -4.501  -45.727  -15.849 1.00 59.05  ? 58  GLU B CG  1 
ATOM   3750 C  CD  . GLU B 2 16  ? -3.753  -45.547  -14.543 1.00 80.95  ? 58  GLU B CD  1 
ATOM   3751 O  OE1 . GLU B 2 16  ? -4.380  -45.667  -13.469 1.00 94.08  ? 58  GLU B OE1 1 
ATOM   3752 O  OE2 . GLU B 2 16  ? -2.533  -45.283  -14.592 1.00 88.12  ? 58  GLU B OE2 1 
ATOM   3753 N  N   . LEU B 2 17  ? -6.512  -48.994  -14.221 1.00 40.92  ? 59  LEU B N   1 
ATOM   3754 C  CA  . LEU B 2 17  ? -6.124  -50.015  -13.253 1.00 34.14  ? 59  LEU B CA  1 
ATOM   3755 C  C   . LEU B 2 17  ? -6.080  -51.398  -13.891 1.00 35.69  ? 59  LEU B C   1 
ATOM   3756 O  O   . LEU B 2 17  ? -5.229  -52.223  -13.537 1.00 40.61  ? 59  LEU B O   1 
ATOM   3757 C  CB  . LEU B 2 17  ? -7.084  -49.999  -12.065 1.00 30.04  ? 59  LEU B CB  1 
ATOM   3758 C  CG  . LEU B 2 17  ? -6.955  -48.800  -11.124 1.00 32.18  ? 59  LEU B CG  1 
ATOM   3759 C  CD1 . LEU B 2 17  ? -8.139  -48.723  -10.173 1.00 35.87  ? 59  LEU B CD1 1 
ATOM   3760 C  CD2 . LEU B 2 17  ? -5.650  -48.878  -10.348 1.00 39.97  ? 59  LEU B CD2 1 
ATOM   3761 N  N   . LEU B 2 18  ? -6.992  -51.674  -14.827 1.00 33.20  ? 60  LEU B N   1 
ATOM   3762 C  CA  . LEU B 2 18  ? -6.949  -52.946  -15.541 1.00 32.53  ? 60  LEU B CA  1 
ATOM   3763 C  C   . LEU B 2 18  ? -5.664  -53.080  -16.348 1.00 36.58  ? 60  LEU B C   1 
ATOM   3764 O  O   . LEU B 2 18  ? -5.087  -54.170  -16.437 1.00 35.61  ? 60  LEU B O   1 
ATOM   3765 C  CB  . LEU B 2 18  ? -8.169  -53.081  -16.452 1.00 31.65  ? 60  LEU B CB  1 
ATOM   3766 C  CG  . LEU B 2 18  ? -9.328  -53.939  -15.940 1.00 43.03  ? 60  LEU B CG  1 
ATOM   3767 C  CD1 . LEU B 2 18  ? -9.937  -53.341  -14.682 1.00 42.68  ? 60  LEU B CD1 1 
ATOM   3768 C  CD2 . LEU B 2 18  ? -10.381 -54.118  -17.023 1.00 41.98  ? 60  LEU B CD2 1 
ATOM   3769 N  N   . GLN B 2 19  ? -5.198  -51.979  -16.941 1.00 36.05  ? 61  GLN B N   1 
ATOM   3770 C  CA  . GLN B 2 19  ? -3.963  -52.026  -17.714 1.00 37.52  ? 61  GLN B CA  1 
ATOM   3771 C  C   . GLN B 2 19  ? -2.739  -52.157  -16.817 1.00 42.06  ? 61  GLN B C   1 
ATOM   3772 O  O   . GLN B 2 19  ? -1.752  -52.789  -17.210 1.00 33.44  ? 61  GLN B O   1 
ATOM   3773 C  CB  . GLN B 2 19  ? -3.850  -50.784  -18.598 1.00 31.87  ? 61  GLN B CB  1 
ATOM   3774 C  CG  . GLN B 2 19  ? -4.862  -50.747  -19.733 1.00 45.06  ? 61  GLN B CG  1 
ATOM   3775 C  CD  . GLN B 2 19  ? -4.619  -49.603  -20.695 1.00 49.56  ? 61  GLN B CD  1 
ATOM   3776 O  OE1 . GLN B 2 19  ? -4.480  -49.811  -21.900 1.00 65.27  ? 61  GLN B OE1 1 
ATOM   3777 N  NE2 . GLN B 2 19  ? -4.570  -48.385  -20.168 1.00 45.32  ? 61  GLN B NE2 1 
ATOM   3778 N  N   . ARG B 2 20  ? -2.781  -51.573  -15.616 1.00 33.20  ? 62  ARG B N   1 
ATOM   3779 C  CA  . ARG B 2 20  ? -1.659  -51.721  -14.694 1.00 32.80  ? 62  ARG B CA  1 
ATOM   3780 C  C   . ARG B 2 20  ? -1.522  -53.163  -14.222 1.00 36.93  ? 62  ARG B C   1 
ATOM   3781 O  O   . ARG B 2 20  ? -0.406  -53.687  -14.126 1.00 43.89  ? 62  ARG B O   1 
ATOM   3782 C  CB  . ARG B 2 20  ? -1.819  -50.773  -13.503 1.00 38.92  ? 62  ARG B CB  1 
ATOM   3783 C  CG  . ARG B 2 20  ? -1.785  -49.300  -13.885 1.00 45.60  ? 62  ARG B CG  1 
ATOM   3784 C  CD  . ARG B 2 20  ? -1.010  -48.454  -12.880 1.00 47.81  ? 62  ARG B CD  1 
ATOM   3785 N  NE  . ARG B 2 20  ? -1.836  -47.991  -11.771 1.00 59.87  ? 62  ARG B NE  1 
ATOM   3786 C  CZ  . ARG B 2 20  ? -1.704  -48.395  -10.515 1.00 73.60  ? 62  ARG B CZ  1 
ATOM   3787 N  NH1 . ARG B 2 20  ? -0.780  -49.275  -10.165 1.00 66.61  ? 62  ARG B NH1 1 
ATOM   3788 N  NH2 . ARG B 2 20  ? -2.515  -47.898  -9.585  1.00 63.59  ? 62  ARG B NH2 1 
ATOM   3789 N  N   . GLU B 2 21  ? -2.645  -53.824  -13.932 1.00 36.35  ? 63  GLU B N   1 
ATOM   3790 C  CA  . GLU B 2 21  ? -2.589  -55.227  -13.533 1.00 39.81  ? 63  GLU B CA  1 
ATOM   3791 C  C   . GLU B 2 21  ? -2.172  -56.115  -14.698 1.00 36.34  ? 63  GLU B C   1 
ATOM   3792 O  O   . GLU B 2 21  ? -1.451  -57.101  -14.505 1.00 35.07  ? 63  GLU B O   1 
ATOM   3793 C  CB  . GLU B 2 21  ? -3.940  -55.670  -12.970 1.00 28.90  ? 63  GLU B CB  1 
ATOM   3794 C  CG  . GLU B 2 21  ? -4.036  -57.161  -12.667 1.00 24.01  ? 63  GLU B CG  1 
ATOM   3795 C  CD  . GLU B 2 21  ? -3.032  -57.626  -11.625 1.00 35.67  ? 63  GLU B CD  1 
ATOM   3796 O  OE1 . GLU B 2 21  ? -2.571  -56.795  -10.813 1.00 33.63  ? 63  GLU B OE1 1 
ATOM   3797 O  OE2 . GLU B 2 21  ? -2.703  -58.831  -11.618 1.00 31.38  ? 63  GLU B OE2 1 
ATOM   3798 N  N   . LYS B 2 22  ? -2.609  -55.781  -15.914 1.00 35.29  ? 64  LYS B N   1 
ATOM   3799 C  CA  . LYS B 2 22  ? -2.187  -56.547  -17.082 1.00 35.03  ? 64  LYS B CA  1 
ATOM   3800 C  C   . LYS B 2 22  ? -0.689  -56.402  -17.318 1.00 41.33  ? 64  LYS B C   1 
ATOM   3801 O  O   . LYS B 2 22  ? -0.012  -57.373  -17.679 1.00 38.11  ? 64  LYS B O   1 
ATOM   3802 C  CB  . LYS B 2 22  ? -2.972  -56.104  -18.317 1.00 36.30  ? 64  LYS B CB  1 
ATOM   3803 C  CG  . LYS B 2 22  ? -2.665  -56.911  -19.569 1.00 36.62  ? 64  LYS B CG  1 
ATOM   3804 C  CD  . LYS B 2 22  ? -3.041  -58.372  -19.391 1.00 32.06  ? 64  LYS B CD  1 
ATOM   3805 C  CE  . LYS B 2 22  ? -2.771  -59.170  -20.655 1.00 32.72  ? 64  LYS B CE  1 
ATOM   3806 N  NZ  . LYS B 2 22  ? -3.232  -60.580  -20.530 1.00 36.34  ? 64  LYS B NZ  1 
ATOM   3807 N  N   . ASP B 2 23  ? -0.153  -55.197  -17.112 1.00 38.37  ? 65  ASP B N   1 
ATOM   3808 C  CA  . ASP B 2 23  ? 1.285   -54.992  -17.252 1.00 40.38  ? 65  ASP B CA  1 
ATOM   3809 C  C   . ASP B 2 23  ? 2.053   -55.706  -16.148 1.00 40.89  ? 65  ASP B C   1 
ATOM   3810 O  O   . ASP B 2 23  ? 3.117   -56.284  -16.399 1.00 42.39  ? 65  ASP B O   1 
ATOM   3811 C  CB  . ASP B 2 23  ? 1.603   -53.497  -17.248 1.00 35.37  ? 65  ASP B CB  1 
ATOM   3812 C  CG  . ASP B 2 23  ? 3.081   -53.217  -17.420 1.00 42.82  ? 65  ASP B CG  1 
ATOM   3813 O  OD1 . ASP B 2 23  ? 3.613   -53.490  -18.517 1.00 47.47  ? 65  ASP B OD1 1 
ATOM   3814 O  OD2 . ASP B 2 23  ? 3.713   -52.724  -16.462 1.00 46.79  ? 65  ASP B OD2 1 
ATOM   3815 N  N   . ARG B 2 24  ? 1.528   -55.678  -14.920 1.00 42.84  ? 66  ARG B N   1 
ATOM   3816 C  CA  . ARG B 2 24  ? 2.198   -56.349  -13.811 1.00 35.23  ? 66  ARG B CA  1 
ATOM   3817 C  C   . ARG B 2 24  ? 2.293   -57.850  -14.053 1.00 40.94  ? 66  ARG B C   1 
ATOM   3818 O  O   . ARG B 2 24  ? 3.294   -58.483  -13.697 1.00 39.88  ? 66  ARG B O   1 
ATOM   3819 C  CB  . ARG B 2 24  ? 1.458   -56.064  -12.504 1.00 34.78  ? 66  ARG B CB  1 
ATOM   3820 C  CG  . ARG B 2 24  ? 2.197   -56.522  -11.259 1.00 43.14  ? 66  ARG B CG  1 
ATOM   3821 C  CD  . ARG B 2 24  ? 1.238   -56.740  -10.101 1.00 32.64  ? 66  ARG B CD  1 
ATOM   3822 N  NE  . ARG B 2 24  ? 0.254   -57.770  -10.409 1.00 37.73  ? 66  ARG B NE  1 
ATOM   3823 C  CZ  . ARG B 2 24  ? 0.475   -59.073  -10.301 1.00 34.73  ? 66  ARG B CZ  1 
ATOM   3824 N  NH1 . ARG B 2 24  ? 1.640   -59.545  -9.891  1.00 40.45  ? 66  ARG B NH1 1 
ATOM   3825 N  NH2 . ARG B 2 24  ? -0.498  -59.924  -10.616 1.00 30.45  ? 66  ARG B NH2 1 
ATOM   3826 N  N   . GLN B 2 25  ? 1.261   -58.437  -14.662 1.00 33.68  ? 67  GLN B N   1 
ATOM   3827 C  CA  . GLN B 2 25  ? 1.298   -59.865  -14.954 1.00 30.78  ? 67  GLN B CA  1 
ATOM   3828 C  C   . GLN B 2 25  ? 2.281   -60.186  -16.072 1.00 39.36  ? 67  GLN B C   1 
ATOM   3829 O  O   . GLN B 2 25  ? 2.905   -61.253  -16.058 1.00 40.64  ? 67  GLN B O   1 
ATOM   3830 C  CB  . GLN B 2 25  ? -0.103  -60.361  -15.314 1.00 27.69  ? 67  GLN B CB  1 
ATOM   3831 C  CG  . GLN B 2 25  ? -1.100  -60.277  -14.169 1.00 32.08  ? 67  GLN B CG  1 
ATOM   3832 C  CD  . GLN B 2 25  ? -2.491  -60.726  -14.572 1.00 36.97  ? 67  GLN B CD  1 
ATOM   3833 O  OE1 . GLN B 2 25  ? -2.669  -61.407  -15.582 1.00 32.50  ? 67  GLN B OE1 1 
ATOM   3834 N  NE2 . GLN B 2 25  ? -3.487  -60.341  -13.784 1.00 33.11  ? 67  GLN B NE2 1 
ATOM   3835 N  N   . CYS B 2 26  ? 2.443   -59.281  -17.040 1.00 43.09  ? 68  CYS B N   1 
ATOM   3836 C  CA  . CYS B 2 26  ? 3.351   -59.539  -18.152 1.00 49.69  ? 68  CYS B CA  1 
ATOM   3837 C  C   . CYS B 2 26  ? 4.813   -59.342  -17.768 1.00 39.71  ? 68  CYS B C   1 
ATOM   3838 O  O   . CYS B 2 26  ? 5.683   -60.045  -18.294 1.00 37.10  ? 68  CYS B O   1 
ATOM   3839 C  CB  . CYS B 2 26  ? 3.006   -58.639  -19.340 1.00 33.09  ? 68  CYS B CB  1 
ATOM   3840 S  SG  . CYS B 2 26  ? 1.480   -59.077  -20.205 1.00 43.01  ? 68  CYS B SG  1 
ATOM   3841 N  N   . ARG B 2 27  ? 5.104   -58.404  -16.866 1.00 35.20  ? 69  ARG B N   1 
ATOM   3842 C  CA  . ARG B 2 27  ? 6.484   -58.037  -16.574 1.00 38.22  ? 69  ARG B CA  1 
ATOM   3843 C  C   . ARG B 2 27  ? 7.119   -58.874  -15.473 1.00 40.75  ? 69  ARG B C   1 
ATOM   3844 O  O   . ARG B 2 27  ? 8.348   -58.873  -15.348 1.00 43.90  ? 69  ARG B O   1 
ATOM   3845 C  CB  . ARG B 2 27  ? 6.570   -56.555  -16.188 1.00 32.01  ? 69  ARG B CB  1 
ATOM   3846 C  CG  . ARG B 2 27  ? 5.961   -56.218  -14.836 1.00 36.80  ? 69  ARG B CG  1 
ATOM   3847 C  CD  . ARG B 2 27  ? 6.208   -54.759  -14.474 1.00 35.75  ? 69  ARG B CD  1 
ATOM   3848 N  NE  . ARG B 2 27  ? 5.811   -54.454  -13.105 1.00 44.58  ? 69  ARG B NE  1 
ATOM   3849 C  CZ  . ARG B 2 27  ? 4.692   -53.827  -12.768 1.00 51.22  ? 69  ARG B CZ  1 
ATOM   3850 N  NH1 . ARG B 2 27  ? 3.832   -53.407  -13.682 1.00 55.50  ? 69  ARG B NH1 1 
ATOM   3851 N  NH2 . ARG B 2 27  ? 4.432   -53.611  -11.481 1.00 54.94  ? 69  ARG B NH2 1 
ATOM   3852 N  N   . GLY B 2 28  ? 6.326   -59.589  -14.677 1.00 42.56  ? 70  GLY B N   1 
ATOM   3853 C  CA  . GLY B 2 28  ? 6.846   -60.352  -13.566 1.00 31.26  ? 70  GLY B CA  1 
ATOM   3854 C  C   . GLY B 2 28  ? 6.897   -61.848  -13.842 1.00 34.60  ? 70  GLY B C   1 
ATOM   3855 O  O   . GLY B 2 28  ? 6.332   -62.356  -14.806 1.00 37.46  ? 70  GLY B O   1 
ATOM   3856 N  N   . LEU B 2 29  ? 7.605   -62.550  -12.961 1.00 29.24  ? 71  LEU B N   1 
ATOM   3857 C  CA  . LEU B 2 29  ? 7.696   -64.008  -12.993 1.00 46.35  ? 71  LEU B CA  1 
ATOM   3858 C  C   . LEU B 2 29  ? 6.716   -64.550  -11.959 1.00 49.27  ? 71  LEU B C   1 
ATOM   3859 O  O   . LEU B 2 29  ? 6.991   -64.532  -10.756 1.00 39.79  ? 71  LEU B O   1 
ATOM   3860 C  CB  . LEU B 2 29  ? 9.122   -64.474  -12.715 1.00 40.03  ? 71  LEU B CB  1 
ATOM   3861 C  CG  . LEU B 2 29  ? 10.192  -64.117  -13.749 1.00 47.43  ? 71  LEU B CG  1 
ATOM   3862 C  CD1 . LEU B 2 29  ? 11.562  -64.597  -13.292 1.00 39.25  ? 71  LEU B CD1 1 
ATOM   3863 C  CD2 . LEU B 2 29  ? 9.843   -64.705  -15.108 1.00 39.99  ? 71  LEU B CD2 1 
ATOM   3864 N  N   . GLU B 2 30  ? 5.568   -65.032  -12.429 1.00 42.75  ? 72  GLU B N   1 
ATOM   3865 C  CA  . GLU B 2 30  ? 4.519   -65.527  -11.544 1.00 42.37  ? 72  GLU B CA  1 
ATOM   3866 C  C   . GLU B 2 30  ? 4.830   -66.968  -11.156 1.00 31.40  ? 72  GLU B C   1 
ATOM   3867 O  O   . GLU B 2 30  ? 4.723   -67.878  -11.985 1.00 33.67  ? 72  GLU B O   1 
ATOM   3868 C  CB  . GLU B 2 30  ? 3.157   -65.419  -12.224 1.00 42.34  ? 72  GLU B CB  1 
ATOM   3869 C  CG  . GLU B 2 30  ? 1.989   -65.914  -11.380 1.00 54.49  ? 72  GLU B CG  1 
ATOM   3870 C  CD  . GLU B 2 30  ? 1.882   -65.202  -10.042 1.00 61.13  ? 72  GLU B CD  1 
ATOM   3871 O  OE1 . GLU B 2 30  ? 2.563   -65.624  -9.083  1.00 58.96  ? 72  GLU B OE1 1 
ATOM   3872 O  OE2 . GLU B 2 30  ? 1.120   -64.215  -9.950  1.00 71.51  ? 72  GLU B OE2 1 
ATOM   3873 N  N   . LEU B 2 31  ? 5.210   -67.180  -9.893  1.00 35.28  ? 73  LEU B N   1 
ATOM   3874 C  CA  . LEU B 2 31  ? 5.552   -68.505  -9.392  1.00 45.90  ? 73  LEU B CA  1 
ATOM   3875 C  C   . LEU B 2 31  ? 4.587   -69.030  -8.336  1.00 44.22  ? 73  LEU B C   1 
ATOM   3876 O  O   . LEU B 2 31  ? 4.842   -70.098  -7.766  1.00 35.80  ? 73  LEU B O   1 
ATOM   3877 C  CB  . LEU B 2 31  ? 6.976   -68.507  -8.821  1.00 37.54  ? 73  LEU B CB  1 
ATOM   3878 C  CG  . LEU B 2 31  ? 8.088   -68.320  -9.851  1.00 32.36  ? 73  LEU B CG  1 
ATOM   3879 C  CD1 . LEU B 2 31  ? 9.436   -68.176  -9.164  1.00 38.18  ? 73  LEU B CD1 1 
ATOM   3880 C  CD2 . LEU B 2 31  ? 8.098   -69.490  -10.821 1.00 35.83  ? 73  LEU B CD2 1 
ATOM   3881 N  N   . ILE B 2 32  ? 3.498   -68.318  -8.051  1.00 37.37  ? 74  ILE B N   1 
ATOM   3882 C  CA  . ILE B 2 32  ? 2.502   -68.821  -7.111  1.00 37.84  ? 74  ILE B CA  1 
ATOM   3883 C  C   . ILE B 2 32  ? 1.815   -70.031  -7.733  1.00 30.11  ? 74  ILE B C   1 
ATOM   3884 O  O   . ILE B 2 32  ? 1.250   -69.946  -8.829  1.00 38.01  ? 74  ILE B O   1 
ATOM   3885 C  CB  . ILE B 2 32  ? 1.494   -67.727  -6.738  1.00 36.01  ? 74  ILE B CB  1 
ATOM   3886 C  CG1 . ILE B 2 32  ? 2.196   -66.589  -5.989  1.00 40.25  ? 74  ILE B CG1 1 
ATOM   3887 C  CG2 . ILE B 2 32  ? 0.363   -68.305  -5.899  1.00 39.05  ? 74  ILE B CG2 1 
ATOM   3888 C  CD1 . ILE B 2 32  ? 1.296   -65.413  -5.672  1.00 44.84  ? 74  ILE B CD1 1 
ATOM   3889 N  N   . ALA B 2 33  ? 1.860   -71.166  -7.030  1.00 24.36  ? 75  ALA B N   1 
ATOM   3890 C  CA  . ALA B 2 33  ? 1.437   -72.445  -7.591  1.00 37.51  ? 75  ALA B CA  1 
ATOM   3891 C  C   . ALA B 2 33  ? -0.052  -72.517  -7.905  1.00 38.48  ? 75  ALA B C   1 
ATOM   3892 O  O   . ALA B 2 33  ? -0.467  -73.435  -8.622  1.00 41.45  ? 75  ALA B O   1 
ATOM   3893 C  CB  . ALA B 2 33  ? 1.810   -73.582  -6.637  1.00 34.44  ? 75  ALA B CB  1 
ATOM   3894 N  N   . SER B 2 34  ? -0.865  -71.592  -7.395  1.00 29.46  ? 76  SER B N   1 
ATOM   3895 C  CA  . SER B 2 34  ? -2.302  -71.624  -7.630  1.00 34.08  ? 76  SER B CA  1 
ATOM   3896 C  C   . SER B 2 34  ? -2.759  -70.667  -8.724  1.00 39.12  ? 76  SER B C   1 
ATOM   3897 O  O   . SER B 2 34  ? -3.941  -70.686  -9.084  1.00 36.82  ? 76  SER B O   1 
ATOM   3898 C  CB  . SER B 2 34  ? -3.058  -71.311  -6.333  1.00 25.81  ? 76  SER B CB  1 
ATOM   3899 O  OG  . SER B 2 34  ? -2.598  -70.102  -5.755  1.00 40.91  ? 76  SER B OG  1 
ATOM   3900 N  N   . GLU B 2 35  ? -1.866  -69.842  -9.257  1.00 34.24  ? 77  GLU B N   1 
ATOM   3901 C  CA  . GLU B 2 35  ? -2.210  -68.918  -10.326 1.00 29.65  ? 77  GLU B CA  1 
ATOM   3902 C  C   . GLU B 2 35  ? -2.021  -69.556  -11.697 1.00 34.38  ? 77  GLU B C   1 
ATOM   3903 O  O   . GLU B 2 35  ? -1.258  -70.509  -11.878 1.00 37.26  ? 77  GLU B O   1 
ATOM   3904 C  CB  . GLU B 2 35  ? -1.364  -67.647  -10.252 1.00 31.84  ? 77  GLU B CB  1 
ATOM   3905 C  CG  . GLU B 2 35  ? -1.277  -67.023  -8.888  1.00 45.99  ? 77  GLU B CG  1 
ATOM   3906 C  CD  . GLU B 2 35  ? -2.248  -65.888  -8.730  1.00 41.81  ? 77  GLU B CD  1 
ATOM   3907 O  OE1 . GLU B 2 35  ? -3.459  -66.126  -8.924  1.00 58.60  ? 77  GLU B OE1 1 
ATOM   3908 O  OE2 . GLU B 2 35  ? -1.801  -64.762  -8.424  1.00 45.57  ? 77  GLU B OE2 1 
ATOM   3909 N  N   . ASN B 2 36  ? -2.729  -68.997  -12.673 1.00 29.02  ? 78  ASN B N   1 
ATOM   3910 C  CA  . ASN B 2 36  ? -2.556  -69.344  -14.075 1.00 31.66  ? 78  ASN B CA  1 
ATOM   3911 C  C   . ASN B 2 36  ? -3.083  -68.177  -14.897 1.00 30.67  ? 78  ASN B C   1 
ATOM   3912 O  O   . ASN B 2 36  ? -3.632  -67.213  -14.358 1.00 28.07  ? 78  ASN B O   1 
ATOM   3913 C  CB  . ASN B 2 36  ? -3.272  -70.650  -14.429 1.00 28.60  ? 78  ASN B CB  1 
ATOM   3914 C  CG  . ASN B 2 36  ? -2.526  -71.462  -15.472 1.00 34.88  ? 78  ASN B CG  1 
ATOM   3915 O  OD1 . ASN B 2 36  ? -1.824  -70.912  -16.320 1.00 35.84  ? 78  ASN B OD1 1 
ATOM   3916 N  ND2 . ASN B 2 36  ? -2.671  -72.780  -15.408 1.00 26.82  ? 78  ASN B ND2 1 
ATOM   3917 N  N   . PHE B 2 37  ? -2.911  -68.271  -16.211 1.00 29.46  ? 79  PHE B N   1 
ATOM   3918 C  CA  . PHE B 2 37  ? -3.325  -67.212  -17.126 1.00 32.14  ? 79  PHE B CA  1 
ATOM   3919 C  C   . PHE B 2 37  ? -4.398  -67.763  -18.055 1.00 31.99  ? 79  PHE B C   1 
ATOM   3920 O  O   . PHE B 2 37  ? -4.124  -68.641  -18.882 1.00 37.73  ? 79  PHE B O   1 
ATOM   3921 C  CB  . PHE B 2 37  ? -2.125  -66.662  -17.895 1.00 33.52  ? 79  PHE B CB  1 
ATOM   3922 C  CG  . PHE B 2 37  ? -1.079  -66.046  -17.006 1.00 41.56  ? 79  PHE B CG  1 
ATOM   3923 C  CD1 . PHE B 2 37  ? -1.365  -64.905  -16.272 1.00 32.34  ? 79  PHE B CD1 1 
ATOM   3924 C  CD2 . PHE B 2 37  ? 0.181   -66.611  -16.895 1.00 35.21  ? 79  PHE B CD2 1 
ATOM   3925 C  CE1 . PHE B 2 37  ? -0.412  -64.334  -15.447 1.00 30.79  ? 79  PHE B CE1 1 
ATOM   3926 C  CE2 . PHE B 2 37  ? 1.141   -66.045  -16.072 1.00 26.95  ? 79  PHE B CE2 1 
ATOM   3927 C  CZ  . PHE B 2 37  ? 0.843   -64.904  -15.347 1.00 30.07  ? 79  PHE B CZ  1 
ATOM   3928 N  N   . CYS B 2 38  ? -5.615  -67.245  -17.911 1.00 31.68  ? 80  CYS B N   1 
ATOM   3929 C  CA  . CYS B 2 38  ? -6.774  -67.754  -18.626 1.00 32.99  ? 80  CYS B CA  1 
ATOM   3930 C  C   . CYS B 2 38  ? -6.750  -67.320  -20.087 1.00 36.07  ? 80  CYS B C   1 
ATOM   3931 O  O   . CYS B 2 38  ? -6.257  -66.241  -20.430 1.00 28.34  ? 80  CYS B O   1 
ATOM   3932 C  CB  . CYS B 2 38  ? -8.061  -67.267  -17.957 1.00 31.80  ? 80  CYS B CB  1 
ATOM   3933 S  SG  . CYS B 2 38  ? -9.570  -68.038  -18.569 1.00 34.36  ? 80  CYS B SG  1 
ATOM   3934 N  N   . SER B 2 39  ? -7.297  -68.173  -20.948 1.00 28.51  ? 81  SER B N   1 
ATOM   3935 C  CA  . SER B 2 39  ? -7.301  -67.890  -22.376 1.00 29.94  ? 81  SER B CA  1 
ATOM   3936 C  C   . SER B 2 39  ? -8.333  -66.823  -22.718 1.00 32.56  ? 81  SER B C   1 
ATOM   3937 O  O   . SER B 2 39  ? -9.317  -66.622  -22.001 1.00 37.56  ? 81  SER B O   1 
ATOM   3938 C  CB  . SER B 2 39  ? -7.585  -69.162  -23.174 1.00 35.49  ? 81  SER B CB  1 
ATOM   3939 O  OG  . SER B 2 39  ? -8.930  -69.578  -23.008 1.00 31.95  ? 81  SER B OG  1 
ATOM   3940 N  N   . ARG B 2 40  ? -8.092  -66.135  -23.836 1.00 44.01  ? 82  ARG B N   1 
ATOM   3941 C  CA  . ARG B 2 40  ? -9.007  -65.091  -24.287 1.00 33.12  ? 82  ARG B CA  1 
ATOM   3942 C  C   . ARG B 2 40  ? -10.394 -65.654  -24.572 1.00 25.18  ? 82  ARG B C   1 
ATOM   3943 O  O   . ARG B 2 40  ? -11.407 -65.003  -24.290 1.00 35.59  ? 82  ARG B O   1 
ATOM   3944 C  CB  . ARG B 2 40  ? -8.441  -64.411  -25.533 1.00 39.71  ? 82  ARG B CB  1 
ATOM   3945 C  CG  . ARG B 2 40  ? -9.335  -63.348  -26.152 1.00 41.25  ? 82  ARG B CG  1 
ATOM   3946 C  CD  . ARG B 2 40  ? -8.939  -63.111  -27.603 1.00 60.38  ? 82  ARG B CD  1 
ATOM   3947 N  NE  . ARG B 2 40  ? -9.155  -61.735  -28.034 1.00 64.45  ? 82  ARG B NE  1 
ATOM   3948 C  CZ  . ARG B 2 40  ? -10.175 -61.329  -28.776 1.00 60.12  ? 82  ARG B CZ  1 
ATOM   3949 N  NH1 . ARG B 2 40  ? -11.111 -62.170  -29.186 1.00 58.44  ? 82  ARG B NH1 1 
ATOM   3950 N  NH2 . ARG B 2 40  ? -10.257 -60.046  -29.120 1.00 68.09  ? 82  ARG B NH2 1 
ATOM   3951 N  N   . ALA B 2 41  ? -10.457 -66.867  -25.130 1.00 29.55  ? 83  ALA B N   1 
ATOM   3952 C  CA  . ALA B 2 41  ? -11.743 -67.462  -25.480 1.00 25.47  ? 83  ALA B CA  1 
ATOM   3953 C  C   . ALA B 2 41  ? -12.628 -67.639  -24.253 1.00 32.00  ? 83  ALA B C   1 
ATOM   3954 O  O   . ALA B 2 41  ? -13.835 -67.373  -24.304 1.00 30.71  ? 83  ALA B O   1 
ATOM   3955 C  CB  . ALA B 2 41  ? -11.523 -68.803  -26.180 1.00 24.66  ? 83  ALA B CB  1 
ATOM   3956 N  N   . ALA B 2 42  ? -12.046 -68.090  -23.140 1.00 33.14  ? 84  ALA B N   1 
ATOM   3957 C  CA  . ALA B 2 42  ? -12.822 -68.249  -21.916 1.00 36.00  ? 84  ALA B CA  1 
ATOM   3958 C  C   . ALA B 2 42  ? -13.211 -66.898  -21.329 1.00 29.75  ? 84  ALA B C   1 
ATOM   3959 O  O   . ALA B 2 42  ? -14.335 -66.726  -20.843 1.00 36.14  ? 84  ALA B O   1 
ATOM   3960 C  CB  . ALA B 2 42  ? -12.033 -69.071  -20.899 1.00 30.64  ? 84  ALA B CB  1 
ATOM   3961 N  N   . LEU B 2 43  ? -12.294 -65.926  -21.366 1.00 26.10  ? 85  LEU B N   1 
ATOM   3962 C  CA  . LEU B 2 43  ? -12.605 -64.593  -20.861 1.00 34.50  ? 85  LEU B CA  1 
ATOM   3963 C  C   . LEU B 2 43  ? -13.714 -63.933  -21.670 1.00 35.06  ? 85  LEU B C   1 
ATOM   3964 O  O   . LEU B 2 43  ? -14.505 -63.158  -21.120 1.00 37.21  ? 85  LEU B O   1 
ATOM   3965 C  CB  . LEU B 2 43  ? -11.351 -63.717  -20.869 1.00 27.17  ? 85  LEU B CB  1 
ATOM   3966 C  CG  . LEU B 2 43  ? -10.207 -64.110  -19.931 1.00 35.73  ? 85  LEU B CG  1 
ATOM   3967 C  CD1 . LEU B 2 43  ? -9.060  -63.114  -20.030 1.00 36.81  ? 85  LEU B CD1 1 
ATOM   3968 C  CD2 . LEU B 2 43  ? -10.700 -64.221  -18.497 1.00 22.73  ? 85  LEU B CD2 1 
ATOM   3969 N  N   . GLU B 2 44  ? -13.787 -64.221  -22.972 1.00 38.62  ? 86  GLU B N   1 
ATOM   3970 C  CA  . GLU B 2 44  ? -14.869 -63.675  -23.787 1.00 38.62  ? 86  GLU B CA  1 
ATOM   3971 C  C   . GLU B 2 44  ? -16.218 -64.238  -23.359 1.00 36.51  ? 86  GLU B C   1 
ATOM   3972 O  O   . GLU B 2 44  ? -17.225 -63.520  -23.363 1.00 34.19  ? 86  GLU B O   1 
ATOM   3973 C  CB  . GLU B 2 44  ? -14.608 -63.956  -25.267 1.00 26.73  ? 86  GLU B CB  1 
ATOM   3974 C  CG  . GLU B 2 44  ? -13.611 -63.004  -25.907 1.00 40.84  ? 86  GLU B CG  1 
ATOM   3975 C  CD  . GLU B 2 44  ? -13.501 -63.195  -27.406 1.00 41.53  ? 86  GLU B CD  1 
ATOM   3976 O  OE1 . GLU B 2 44  ? -13.597 -64.349  -27.869 1.00 44.40  ? 86  GLU B OE1 1 
ATOM   3977 O  OE2 . GLU B 2 44  ? -13.325 -62.189  -28.125 1.00 62.02  ? 86  GLU B OE2 1 
ATOM   3978 N  N   . ALA B 2 45  ? -16.260 -65.518  -22.983 1.00 29.60  ? 87  ALA B N   1 
ATOM   3979 C  CA  . ALA B 2 45  ? -17.498 -66.090  -22.468 1.00 32.59  ? 87  ALA B CA  1 
ATOM   3980 C  C   . ALA B 2 45  ? -17.809 -65.579  -21.067 1.00 35.64  ? 87  ALA B C   1 
ATOM   3981 O  O   . ALA B 2 45  ? -18.982 -65.476  -20.692 1.00 26.04  ? 87  ALA B O   1 
ATOM   3982 C  CB  . ALA B 2 45  ? -17.414 -67.616  -22.470 1.00 23.93  ? 87  ALA B CB  1 
ATOM   3983 N  N   . LEU B 2 46  ? -16.777 -65.251  -20.286 1.00 26.29  ? 88  LEU B N   1 
ATOM   3984 C  CA  . LEU B 2 46  ? -16.993 -64.795  -18.917 1.00 29.39  ? 88  LEU B CA  1 
ATOM   3985 C  C   . LEU B 2 46  ? -17.661 -63.426  -18.886 1.00 35.56  ? 88  LEU B C   1 
ATOM   3986 O  O   . LEU B 2 46  ? -18.543 -63.178  -18.055 1.00 37.58  ? 88  LEU B O   1 
ATOM   3987 C  CB  . LEU B 2 46  ? -15.664 -64.762  -18.163 1.00 25.61  ? 88  LEU B CB  1 
ATOM   3988 C  CG  . LEU B 2 46  ? -15.725 -64.442  -16.669 1.00 34.40  ? 88  LEU B CG  1 
ATOM   3989 C  CD1 . LEU B 2 46  ? -16.484 -65.526  -15.920 1.00 30.50  ? 88  LEU B CD1 1 
ATOM   3990 C  CD2 . LEU B 2 46  ? -14.324 -64.274  -16.103 1.00 28.25  ? 88  LEU B CD2 1 
ATOM   3991 N  N   . GLY B 2 47  ? -17.253 -62.524  -19.774 1.00 29.44  ? 89  GLY B N   1 
ATOM   3992 C  CA  . GLY B 2 47  ? -17.869 -61.214  -19.852 1.00 29.40  ? 89  GLY B CA  1 
ATOM   3993 C  C   . GLY B 2 47  ? -18.900 -61.131  -20.958 1.00 29.59  ? 89  GLY B C   1 
ATOM   3994 O  O   . GLY B 2 47  ? -18.758 -60.332  -21.888 1.00 34.19  ? 89  GLY B O   1 
ATOM   3995 N  N   . SER B 2 48  ? -19.942 -61.950  -20.866 1.00 27.98  ? 90  SER B N   1 
ATOM   3996 C  CA  . SER B 2 48  ? -20.958 -62.070  -21.902 1.00 33.55  ? 90  SER B CA  1 
ATOM   3997 C  C   . SER B 2 48  ? -22.338 -61.764  -21.326 1.00 27.16  ? 90  SER B C   1 
ATOM   3998 O  O   . SER B 2 48  ? -22.500 -61.510  -20.129 1.00 28.06  ? 90  SER B O   1 
ATOM   3999 C  CB  . SER B 2 48  ? -20.927 -63.468  -22.530 1.00 29.61  ? 90  SER B CB  1 
ATOM   4000 O  OG  . SER B 2 48  ? -21.236 -64.467  -21.574 1.00 37.34  ? 90  SER B OG  1 
ATOM   4001 N  N   . CYS B 2 49  ? -23.344 -61.794  -22.205 1.00 26.57  ? 91  CYS B N   1 
ATOM   4002 C  CA  . CYS B 2 49  ? -24.725 -61.542  -21.813 1.00 27.74  ? 91  CYS B CA  1 
ATOM   4003 C  C   . CYS B 2 49  ? -25.291 -62.626  -20.906 1.00 26.40  ? 91  CYS B C   1 
ATOM   4004 O  O   . CYS B 2 49  ? -26.398 -62.454  -20.384 1.00 24.23  ? 91  CYS B O   1 
ATOM   4005 C  CB  . CYS B 2 49  ? -25.611 -61.407  -23.053 1.00 20.63  ? 91  CYS B CB  1 
ATOM   4006 S  SG  . CYS B 2 49  ? -25.873 -62.959  -23.952 1.00 26.16  ? 91  CYS B SG  1 
ATOM   4007 N  N   . LEU B 2 50  ? -24.572 -63.734  -20.714 1.00 29.56  ? 92  LEU B N   1 
ATOM   4008 C  CA  . LEU B 2 50  ? -25.016 -64.775  -19.795 1.00 25.99  ? 92  LEU B CA  1 
ATOM   4009 C  C   . LEU B 2 50  ? -25.053 -64.300  -18.350 1.00 25.51  ? 92  LEU B C   1 
ATOM   4010 O  O   . LEU B 2 50  ? -25.639 -64.985  -17.504 1.00 34.29  ? 92  LEU B O   1 
ATOM   4011 C  CB  . LEU B 2 50  ? -24.112 -66.000  -19.926 1.00 25.46  ? 92  LEU B CB  1 
ATOM   4012 C  CG  . LEU B 2 50  ? -24.241 -66.716  -21.271 1.00 28.04  ? 92  LEU B CG  1 
ATOM   4013 C  CD1 . LEU B 2 50  ? -23.077 -67.654  -21.491 1.00 31.31  ? 92  LEU B CD1 1 
ATOM   4014 C  CD2 . LEU B 2 50  ? -25.556 -67.474  -21.338 1.00 23.27  ? 92  LEU B CD2 1 
ATOM   4015 N  N   . ASN B 2 51  ? -24.444 -63.151  -18.052 1.00 22.10  ? 93  ASN B N   1 
ATOM   4016 C  CA  . ASN B 2 51  ? -24.583 -62.537  -16.738 1.00 25.11  ? 93  ASN B CA  1 
ATOM   4017 C  C   . ASN B 2 51  ? -26.016 -62.100  -16.460 1.00 31.88  ? 93  ASN B C   1 
ATOM   4018 O  O   . ASN B 2 51  ? -26.398 -61.962  -15.292 1.00 33.66  ? 93  ASN B O   1 
ATOM   4019 C  CB  . ASN B 2 51  ? -23.631 -61.340  -16.635 1.00 20.87  ? 93  ASN B CB  1 
ATOM   4020 C  CG  . ASN B 2 51  ? -23.755 -60.599  -15.317 1.00 38.09  ? 93  ASN B CG  1 
ATOM   4021 O  OD1 . ASN B 2 51  ? -23.080 -60.926  -14.342 1.00 34.32  ? 93  ASN B OD1 1 
ATOM   4022 N  ND2 . ASN B 2 51  ? -24.614 -59.586  -15.286 1.00 32.29  ? 93  ASN B ND2 1 
ATOM   4023 N  N   . ASN B 2 52  ? -26.821 -61.901  -17.502 1.00 31.48  ? 94  ASN B N   1 
ATOM   4024 C  CA  . ASN B 2 52  ? -28.139 -61.293  -17.384 1.00 34.82  ? 94  ASN B CA  1 
ATOM   4025 C  C   . ASN B 2 52  ? -29.263 -62.301  -17.173 1.00 35.63  ? 94  ASN B C   1 
ATOM   4026 O  O   . ASN B 2 52  ? -30.434 -61.911  -17.213 1.00 45.17  ? 94  ASN B O   1 
ATOM   4027 C  CB  . ASN B 2 52  ? -28.447 -60.463  -18.635 1.00 27.53  ? 94  ASN B CB  1 
ATOM   4028 C  CG  . ASN B 2 52  ? -27.402 -59.400  -18.904 1.00 29.03  ? 94  ASN B CG  1 
ATOM   4029 O  OD1 . ASN B 2 52  ? -26.815 -58.840  -17.979 1.00 26.14  ? 94  ASN B OD1 1 
ATOM   4030 N  ND2 . ASN B 2 52  ? -27.168 -59.113  -20.179 1.00 24.85  ? 94  ASN B ND2 1 
ATOM   4031 N  N   . LYS B 2 53  ? -28.953 -63.576  -16.952 1.00 28.45  ? 95  LYS B N   1 
ATOM   4032 C  CA  . LYS B 2 53  ? -29.973 -64.618  -16.924 1.00 28.26  ? 95  LYS B CA  1 
ATOM   4033 C  C   . LYS B 2 53  ? -30.031 -65.265  -15.548 1.00 32.33  ? 95  LYS B C   1 
ATOM   4034 O  O   . LYS B 2 53  ? -29.028 -65.801  -15.067 1.00 35.90  ? 95  LYS B O   1 
ATOM   4035 C  CB  . LYS B 2 53  ? -29.708 -65.677  -17.995 1.00 26.08  ? 95  LYS B CB  1 
ATOM   4036 C  CG  . LYS B 2 53  ? -30.796 -66.735  -18.072 1.00 34.08  ? 95  LYS B CG  1 
ATOM   4037 C  CD  . LYS B 2 53  ? -32.167 -66.095  -18.234 1.00 37.98  ? 95  LYS B CD  1 
ATOM   4038 C  CE  . LYS B 2 53  ? -33.282 -67.114  -18.062 1.00 29.64  ? 95  LYS B CE  1 
ATOM   4039 N  NZ  . LYS B 2 53  ? -34.613 -66.459  -17.912 1.00 46.55  ? 95  LYS B NZ  1 
ATOM   4040 N  N   . TYR B 2 54  ? -31.208 -65.221  -14.927 1.00 30.28  ? 96  TYR B N   1 
ATOM   4041 C  CA  . TYR B 2 54  ? -31.480 -65.973  -13.709 1.00 24.29  ? 96  TYR B CA  1 
ATOM   4042 C  C   . TYR B 2 54  ? -32.045 -67.334  -14.098 1.00 33.01  ? 96  TYR B C   1 
ATOM   4043 O  O   . TYR B 2 54  ? -33.079 -67.411  -14.769 1.00 33.17  ? 96  TYR B O   1 
ATOM   4044 C  CB  . TYR B 2 54  ? -32.462 -65.224  -12.808 1.00 24.52  ? 96  TYR B CB  1 
ATOM   4045 C  CG  . TYR B 2 54  ? -31.866 -64.729  -11.510 1.00 33.42  ? 96  TYR B CG  1 
ATOM   4046 C  CD1 . TYR B 2 54  ? -31.559 -65.612  -10.481 1.00 33.47  ? 96  TYR B CD1 1 
ATOM   4047 C  CD2 . TYR B 2 54  ? -31.626 -63.377  -11.306 1.00 30.10  ? 96  TYR B CD2 1 
ATOM   4048 C  CE1 . TYR B 2 54  ? -31.017 -65.162  -9.291  1.00 23.13  ? 96  TYR B CE1 1 
ATOM   4049 C  CE2 . TYR B 2 54  ? -31.087 -62.918  -10.121 1.00 36.97  ? 96  TYR B CE2 1 
ATOM   4050 C  CZ  . TYR B 2 54  ? -30.783 -63.814  -9.117  1.00 37.55  ? 96  TYR B CZ  1 
ATOM   4051 O  OH  . TYR B 2 54  ? -30.246 -63.355  -7.937  1.00 26.20  ? 96  TYR B OH  1 
ATOM   4052 N  N   . SER B 2 55  ? -31.369 -68.400  -13.682 1.00 25.52  ? 97  SER B N   1 
ATOM   4053 C  CA  . SER B 2 55  ? -31.771 -69.761  -14.030 1.00 28.06  ? 97  SER B CA  1 
ATOM   4054 C  C   . SER B 2 55  ? -31.684 -70.664  -12.805 1.00 27.00  ? 97  SER B C   1 
ATOM   4055 O  O   . SER B 2 55  ? -31.009 -71.694  -12.806 1.00 29.14  ? 97  SER B O   1 
ATOM   4056 C  CB  . SER B 2 55  ? -30.917 -70.299  -15.177 1.00 18.31  ? 97  SER B CB  1 
ATOM   4057 O  OG  . SER B 2 55  ? -29.542 -70.278  -14.835 1.00 29.07  ? 97  SER B OG  1 
ATOM   4058 N  N   . GLU B 2 56  ? -32.376 -70.274  -11.736 1.00 35.82  ? 98  GLU B N   1 
ATOM   4059 C  CA  . GLU B 2 56  ? -32.398 -71.082  -10.524 1.00 30.98  ? 98  GLU B CA  1 
ATOM   4060 C  C   . GLU B 2 56  ? -33.004 -72.450  -10.807 1.00 35.17  ? 98  GLU B C   1 
ATOM   4061 O  O   . GLU B 2 56  ? -34.050 -72.562  -11.452 1.00 31.70  ? 98  GLU B O   1 
ATOM   4062 C  CB  . GLU B 2 56  ? -33.185 -70.367  -9.425  1.00 32.53  ? 98  GLU B CB  1 
ATOM   4063 C  CG  . GLU B 2 56  ? -32.388 -69.311  -8.676  1.00 38.25  ? 98  GLU B CG  1 
ATOM   4064 C  CD  . GLU B 2 56  ? -33.256 -68.467  -7.763  1.00 37.07  ? 98  GLU B CD  1 
ATOM   4065 O  OE1 . GLU B 2 56  ? -34.368 -68.085  -8.185  1.00 46.40  ? 98  GLU B OE1 1 
ATOM   4066 O  OE2 . GLU B 2 56  ? -32.829 -68.187  -6.624  1.00 47.29  ? 98  GLU B OE2 1 
ATOM   4067 N  N   . GLY B 2 57  ? -32.339 -73.492  -10.319 1.00 27.28  ? 99  GLY B N   1 
ATOM   4068 C  CA  . GLY B 2 57  ? -32.740 -74.852  -10.611 1.00 23.93  ? 99  GLY B CA  1 
ATOM   4069 C  C   . GLY B 2 57  ? -31.708 -75.574  -11.450 1.00 32.95  ? 99  GLY B C   1 
ATOM   4070 O  O   . GLY B 2 57  ? -30.518 -75.247  -11.401 1.00 34.27  ? 99  GLY B O   1 
ATOM   4071 N  N   . TYR B 2 58  ? -32.150 -76.547  -12.232 1.00 27.06  ? 100 TYR B N   1 
ATOM   4072 C  CA  . TYR B 2 58  ? -31.271 -77.361  -13.054 1.00 34.04  ? 100 TYR B CA  1 
ATOM   4073 C  C   . TYR B 2 58  ? -31.916 -77.555  -14.415 1.00 34.16  ? 100 TYR B C   1 
ATOM   4074 O  O   . TYR B 2 58  ? -33.118 -77.312  -14.576 1.00 36.03  ? 100 TYR B O   1 
ATOM   4075 C  CB  . TYR B 2 58  ? -30.985 -78.707  -12.374 1.00 26.95  ? 100 TYR B CB  1 
ATOM   4076 C  CG  . TYR B 2 58  ? -30.115 -78.557  -11.147 1.00 30.05  ? 100 TYR B CG  1 
ATOM   4077 C  CD1 . TYR B 2 58  ? -28.735 -78.443  -11.263 1.00 31.06  ? 100 TYR B CD1 1 
ATOM   4078 C  CD2 . TYR B 2 58  ? -30.673 -78.504  -9.876  1.00 27.99  ? 100 TYR B CD2 1 
ATOM   4079 C  CE1 . TYR B 2 58  ? -27.934 -78.294  -10.148 1.00 33.72  ? 100 TYR B CE1 1 
ATOM   4080 C  CE2 . TYR B 2 58  ? -29.879 -78.356  -8.753  1.00 28.28  ? 100 TYR B CE2 1 
ATOM   4081 C  CZ  . TYR B 2 58  ? -28.511 -78.251  -8.896  1.00 28.96  ? 100 TYR B CZ  1 
ATOM   4082 O  OH  . TYR B 2 58  ? -27.713 -78.104  -7.785  1.00 32.20  ? 100 TYR B OH  1 
ATOM   4083 N  N   . PRO B 2 59  ? -31.131 -77.961  -15.436 1.00 35.33  ? 101 PRO B N   1 
ATOM   4084 C  CA  . PRO B 2 59  ? -31.699 -78.149  -16.780 1.00 34.37  ? 101 PRO B CA  1 
ATOM   4085 C  C   . PRO B 2 59  ? -32.958 -79.001  -16.791 1.00 35.51  ? 101 PRO B C   1 
ATOM   4086 O  O   . PRO B 2 59  ? -32.964 -80.131  -16.292 1.00 34.15  ? 101 PRO B O   1 
ATOM   4087 C  CB  . PRO B 2 59  ? -30.557 -78.828  -17.543 1.00 37.46  ? 101 PRO B CB  1 
ATOM   4088 C  CG  . PRO B 2 59  ? -29.331 -78.306  -16.893 1.00 30.97  ? 101 PRO B CG  1 
ATOM   4089 C  CD  . PRO B 2 59  ? -29.666 -78.134  -15.434 1.00 29.17  ? 101 PRO B CD  1 
ATOM   4090 N  N   . GLY B 2 60  ? -34.035 -78.457  -17.357 1.00 36.37  ? 102 GLY B N   1 
ATOM   4091 C  CA  . GLY B 2 60  ? -35.320 -79.118  -17.357 1.00 36.01  ? 102 GLY B CA  1 
ATOM   4092 C  C   . GLY B 2 60  ? -36.110 -78.980  -16.076 1.00 52.60  ? 102 GLY B C   1 
ATOM   4093 O  O   . GLY B 2 60  ? -37.285 -79.368  -16.049 1.00 48.23  ? 102 GLY B O   1 
ATOM   4094 N  N   . LYS B 2 61  ? -35.510 -78.447  -15.010 1.00 48.83  ? 103 LYS B N   1 
ATOM   4095 C  CA  . LYS B 2 61  ? -36.187 -78.256  -13.733 1.00 39.37  ? 103 LYS B CA  1 
ATOM   4096 C  C   . LYS B 2 61  ? -35.860 -76.858  -13.198 1.00 41.19  ? 103 LYS B C   1 
ATOM   4097 O  O   . LYS B 2 61  ? -35.271 -76.684  -12.135 1.00 37.51  ? 103 LYS B O   1 
ATOM   4098 C  CB  . LYS B 2 61  ? -35.789 -79.339  -12.731 1.00 42.34  ? 103 LYS B CB  1 
ATOM   4099 C  CG  . LYS B 2 61  ? -35.975 -80.766  -13.232 1.00 59.50  ? 103 LYS B CG  1 
ATOM   4100 C  CD  . LYS B 2 61  ? -34.645 -81.504  -13.288 1.00 67.16  ? 103 LYS B CD  1 
ATOM   4101 C  CE  . LYS B 2 61  ? -34.806 -82.912  -13.843 1.00 78.29  ? 103 LYS B CE  1 
ATOM   4102 N  NZ  . LYS B 2 61  ? -35.237 -82.906  -15.270 1.00 87.86  ? 103 LYS B NZ  1 
ATOM   4103 N  N   . ARG B 2 62  ? -36.249 -75.838  -13.954 1.00 35.54  ? 104 ARG B N   1 
ATOM   4104 C  CA  . ARG B 2 62  ? -35.990 -74.451  -13.600 1.00 27.74  ? 104 ARG B CA  1 
ATOM   4105 C  C   . ARG B 2 62  ? -37.188 -73.850  -12.875 1.00 34.57  ? 104 ARG B C   1 
ATOM   4106 O  O   . ARG B 2 62  ? -38.321 -74.324  -12.995 1.00 44.85  ? 104 ARG B O   1 
ATOM   4107 C  CB  . ARG B 2 62  ? -35.674 -73.620  -14.847 1.00 29.08  ? 104 ARG B CB  1 
ATOM   4108 C  CG  . ARG B 2 62  ? -34.533 -74.153  -15.698 1.00 32.84  ? 104 ARG B CG  1 
ATOM   4109 C  CD  . ARG B 2 62  ? -33.191 -74.012  -14.999 1.00 24.85  ? 104 ARG B CD  1 
ATOM   4110 N  NE  . ARG B 2 62  ? -32.085 -74.311  -15.901 1.00 32.85  ? 104 ARG B NE  1 
ATOM   4111 C  CZ  . ARG B 2 62  ? -30.812 -74.376  -15.535 1.00 32.95  ? 104 ARG B CZ  1 
ATOM   4112 N  NH1 . ARG B 2 62  ? -30.442 -74.177  -14.281 1.00 32.15  ? 104 ARG B NH1 1 
ATOM   4113 N  NH2 . ARG B 2 62  ? -29.887 -74.649  -16.451 1.00 27.76  ? 104 ARG B NH2 1 
ATOM   4114 N  N   . TYR B 2 63  ? -36.920 -72.788  -12.112 1.00 42.19  ? 105 TYR B N   1 
ATOM   4115 C  CA  . TYR B 2 63  ? -38.003 -72.050  -11.471 1.00 44.50  ? 105 TYR B CA  1 
ATOM   4116 C  C   . TYR B 2 63  ? -38.645 -71.061  -12.436 1.00 54.85  ? 105 TYR B C   1 
ATOM   4117 O  O   . TYR B 2 63  ? -39.871 -70.906  -12.444 1.00 52.18  ? 105 TYR B O   1 
ATOM   4118 C  CB  . TYR B 2 63  ? -37.490 -71.322  -10.227 1.00 43.70  ? 105 TYR B CB  1 
ATOM   4119 C  CG  . TYR B 2 63  ? -37.286 -72.212  -9.021  1.00 54.04  ? 105 TYR B CG  1 
ATOM   4120 C  CD1 . TYR B 2 63  ? -37.430 -73.591  -9.115  1.00 41.55  ? 105 TYR B CD1 1 
ATOM   4121 C  CD2 . TYR B 2 63  ? -36.963 -71.670  -7.783  1.00 68.36  ? 105 TYR B CD2 1 
ATOM   4122 C  CE1 . TYR B 2 63  ? -37.248 -74.406  -8.014  1.00 63.01  ? 105 TYR B CE1 1 
ATOM   4123 C  CE2 . TYR B 2 63  ? -36.781 -72.476  -6.674  1.00 69.78  ? 105 TYR B CE2 1 
ATOM   4124 C  CZ  . TYR B 2 63  ? -36.924 -73.843  -6.795  1.00 86.45  ? 105 TYR B CZ  1 
ATOM   4125 O  OH  . TYR B 2 63  ? -36.743 -74.650  -5.694  1.00 78.38  ? 105 TYR B OH  1 
ATOM   4126 N  N   . TYR B 2 64  ? -37.839 -70.386  -13.249 1.00 55.71  ? 106 TYR B N   1 
ATOM   4127 C  CA  . TYR B 2 64  ? -38.336 -69.459  -14.253 1.00 51.53  ? 106 TYR B CA  1 
ATOM   4128 C  C   . TYR B 2 64  ? -38.321 -70.110  -15.632 1.00 41.03  ? 106 TYR B C   1 
ATOM   4129 O  O   . TYR B 2 64  ? -37.810 -71.215  -15.826 1.00 42.85  ? 106 TYR B O   1 
ATOM   4130 C  CB  . TYR B 2 64  ? -37.500 -68.176  -14.276 1.00 46.31  ? 106 TYR B CB  1 
ATOM   4131 C  CG  . TYR B 2 64  ? -37.018 -67.704  -12.925 1.00 63.94  ? 106 TYR B CG  1 
ATOM   4132 C  CD1 . TYR B 2 64  ? -37.864 -67.023  -12.059 1.00 62.77  ? 106 TYR B CD1 1 
ATOM   4133 C  CD2 . TYR B 2 64  ? -35.705 -67.923  -12.524 1.00 56.80  ? 106 TYR B CD2 1 
ATOM   4134 C  CE1 . TYR B 2 64  ? -37.419 -66.583  -10.824 1.00 76.64  ? 106 TYR B CE1 1 
ATOM   4135 C  CE2 . TYR B 2 64  ? -35.251 -67.488  -11.295 1.00 55.96  ? 106 TYR B CE2 1 
ATOM   4136 C  CZ  . TYR B 2 64  ? -36.110 -66.819  -10.449 1.00 93.21  ? 106 TYR B CZ  1 
ATOM   4137 O  OH  . TYR B 2 64  ? -35.655 -66.386  -9.224  1.00 85.17  ? 106 TYR B OH  1 
ATOM   4138 N  N   . GLY B 2 65  ? -38.891 -69.396  -16.603 1.00 44.99  ? 107 GLY B N   1 
ATOM   4139 C  CA  . GLY B 2 65  ? -38.868 -69.817  -17.984 1.00 28.94  ? 107 GLY B CA  1 
ATOM   4140 C  C   . GLY B 2 65  ? -37.797 -69.089  -18.785 1.00 36.22  ? 107 GLY B C   1 
ATOM   4141 O  O   . GLY B 2 65  ? -37.027 -68.280  -18.274 1.00 39.56  ? 107 GLY B O   1 
ATOM   4142 N  N   . GLY B 2 66  ? -37.767 -69.397  -20.079 1.00 38.51  ? 108 GLY B N   1 
ATOM   4143 C  CA  . GLY B 2 66  ? -36.790 -68.790  -20.963 1.00 40.16  ? 108 GLY B CA  1 
ATOM   4144 C  C   . GLY B 2 66  ? -35.374 -69.276  -20.752 1.00 37.71  ? 108 GLY B C   1 
ATOM   4145 O  O   . GLY B 2 66  ? -34.425 -68.522  -20.989 1.00 35.19  ? 108 GLY B O   1 
ATOM   4146 N  N   . ALA B 2 67  ? -35.206 -70.524  -20.316 1.00 35.74  ? 109 ALA B N   1 
ATOM   4147 C  CA  . ALA B 2 67  ? -33.894 -71.092  -20.036 1.00 42.17  ? 109 ALA B CA  1 
ATOM   4148 C  C   . ALA B 2 67  ? -33.469 -72.117  -21.081 1.00 38.05  ? 109 ALA B C   1 
ATOM   4149 O  O   . ALA B 2 67  ? -32.648 -72.990  -20.784 1.00 41.62  ? 109 ALA B O   1 
ATOM   4150 C  CB  . ALA B 2 67  ? -33.880 -71.722  -18.643 1.00 31.68  ? 109 ALA B CB  1 
ATOM   4151 N  N   . GLU B 2 68  ? -34.007 -72.029  -22.301 1.00 36.37  ? 110 GLU B N   1 
ATOM   4152 C  CA  . GLU B 2 68  ? -33.706 -73.040  -23.311 1.00 45.28  ? 110 GLU B CA  1 
ATOM   4153 C  C   . GLU B 2 68  ? -32.239 -72.998  -23.726 1.00 35.02  ? 110 GLU B C   1 
ATOM   4154 O  O   . GLU B 2 68  ? -31.612 -74.049  -23.904 1.00 35.14  ? 110 GLU B O   1 
ATOM   4155 C  CB  . GLU B 2 68  ? -34.617 -72.867  -24.529 1.00 41.91  ? 110 GLU B CB  1 
ATOM   4156 C  CG  . GLU B 2 68  ? -34.677 -71.455  -25.094 1.00 49.54  ? 110 GLU B CG  1 
ATOM   4157 C  CD  . GLU B 2 68  ? -35.857 -70.663  -24.564 1.00 76.15  ? 110 GLU B CD  1 
ATOM   4158 O  OE1 . GLU B 2 68  ? -36.391 -71.031  -23.496 1.00 57.98  ? 110 GLU B OE1 1 
ATOM   4159 O  OE2 . GLU B 2 68  ? -36.255 -69.679  -25.223 1.00 73.43  ? 110 GLU B OE2 1 
ATOM   4160 N  N   . VAL B 2 69  ? -31.671 -71.801  -23.879 1.00 27.43  ? 111 VAL B N   1 
ATOM   4161 C  CA  . VAL B 2 69  ? -30.265 -71.701  -24.255 1.00 37.90  ? 111 VAL B CA  1 
ATOM   4162 C  C   . VAL B 2 69  ? -29.366 -71.997  -23.061 1.00 34.56  ? 111 VAL B C   1 
ATOM   4163 O  O   . VAL B 2 69  ? -28.334 -72.663  -23.198 1.00 36.44  ? 111 VAL B O   1 
ATOM   4164 C  CB  . VAL B 2 69  ? -29.969 -70.316  -24.858 1.00 33.49  ? 111 VAL B CB  1 
ATOM   4165 C  CG1 . VAL B 2 69  ? -28.576 -70.294  -25.469 1.00 26.78  ? 111 VAL B CG1 1 
ATOM   4166 C  CG2 . VAL B 2 69  ? -31.022 -69.949  -25.893 1.00 25.86  ? 111 VAL B CG2 1 
ATOM   4167 N  N   . VAL B 2 70  ? -29.742 -71.509  -21.876 1.00 32.98  ? 112 VAL B N   1 
ATOM   4168 C  CA  . VAL B 2 70  ? -28.943 -71.745  -20.676 1.00 30.19  ? 112 VAL B CA  1 
ATOM   4169 C  C   . VAL B 2 70  ? -28.911 -73.227  -20.325 1.00 27.24  ? 112 VAL B C   1 
ATOM   4170 O  O   . VAL B 2 70  ? -27.889 -73.740  -19.848 1.00 28.85  ? 112 VAL B O   1 
ATOM   4171 C  CB  . VAL B 2 70  ? -29.481 -70.886  -19.513 1.00 30.19  ? 112 VAL B CB  1 
ATOM   4172 C  CG1 . VAL B 2 70  ? -29.055 -71.453  -18.167 1.00 44.53  ? 112 VAL B CG1 1 
ATOM   4173 C  CG2 . VAL B 2 70  ? -28.997 -69.452  -19.658 1.00 25.19  ? 112 VAL B CG2 1 
ATOM   4174 N  N   . ASP B 2 71  ? -30.011 -73.944  -20.570 1.00 28.23  ? 113 ASP B N   1 
ATOM   4175 C  CA  . ASP B 2 71  ? -30.031 -75.381  -20.311 1.00 25.61  ? 113 ASP B CA  1 
ATOM   4176 C  C   . ASP B 2 71  ? -28.998 -76.111  -21.160 1.00 35.10  ? 113 ASP B C   1 
ATOM   4177 O  O   . ASP B 2 71  ? -28.299 -77.005  -20.666 1.00 32.68  ? 113 ASP B O   1 
ATOM   4178 C  CB  . ASP B 2 71  ? -31.428 -75.946  -20.568 1.00 26.10  ? 113 ASP B CB  1 
ATOM   4179 C  CG  . ASP B 2 71  ? -32.381 -75.689  -19.418 1.00 33.59  ? 113 ASP B CG  1 
ATOM   4180 O  OD1 . ASP B 2 71  ? -31.961 -75.056  -18.427 1.00 38.14  ? 113 ASP B OD1 1 
ATOM   4181 O  OD2 . ASP B 2 71  ? -33.549 -76.124  -19.504 1.00 40.11  ? 113 ASP B OD2 1 
ATOM   4182 N  N   . GLU B 2 72  ? -28.882 -75.743  -22.438 1.00 30.40  ? 114 GLU B N   1 
ATOM   4183 C  CA  . GLU B 2 72  ? -27.915 -76.404  -23.308 1.00 31.50  ? 114 GLU B CA  1 
ATOM   4184 C  C   . GLU B 2 72  ? -26.485 -76.093  -22.885 1.00 31.98  ? 114 GLU B C   1 
ATOM   4185 O  O   . GLU B 2 72  ? -25.604 -76.955  -22.978 1.00 33.15  ? 114 GLU B O   1 
ATOM   4186 C  CB  . GLU B 2 72  ? -28.143 -75.993  -24.762 1.00 30.67  ? 114 GLU B CB  1 
ATOM   4187 C  CG  . GLU B 2 72  ? -29.518 -76.340  -25.304 1.00 36.13  ? 114 GLU B CG  1 
ATOM   4188 C  CD  . GLU B 2 72  ? -29.600 -76.198  -26.812 1.00 69.68  ? 114 GLU B CD  1 
ATOM   4189 O  OE1 . GLU B 2 72  ? -28.596 -76.497  -27.492 1.00 63.10  ? 114 GLU B OE1 1 
ATOM   4190 O  OE2 . GLU B 2 72  ? -30.665 -75.785  -27.316 1.00 76.79  ? 114 GLU B OE2 1 
ATOM   4191 N  N   . ILE B 2 73  ? -26.236 -74.869  -22.417 1.00 31.79  ? 115 ILE B N   1 
ATOM   4192 C  CA  . ILE B 2 73  ? -24.889 -74.494  -21.997 1.00 29.19  ? 115 ILE B CA  1 
ATOM   4193 C  C   . ILE B 2 73  ? -24.484 -75.262  -20.745 1.00 33.74  ? 115 ILE B C   1 
ATOM   4194 O  O   . ILE B 2 73  ? -23.352 -75.750  -20.640 1.00 30.30  ? 115 ILE B O   1 
ATOM   4195 C  CB  . ILE B 2 73  ? -24.802 -72.972  -21.788 1.00 23.44  ? 115 ILE B CB  1 
ATOM   4196 C  CG1 . ILE B 2 73  ? -25.061 -72.243  -23.108 1.00 32.37  ? 115 ILE B CG1 1 
ATOM   4197 C  CG2 . ILE B 2 73  ? -23.446 -72.582  -21.219 1.00 22.88  ? 115 ILE B CG2 1 
ATOM   4198 C  CD1 . ILE B 2 73  ? -25.050 -70.736  -22.983 1.00 27.72  ? 115 ILE B CD1 1 
ATOM   4199 N  N   . GLU B 2 74  ? -25.398 -75.390  -19.780 1.00 28.37  ? 116 GLU B N   1 
ATOM   4200 C  CA  . GLU B 2 74  ? -25.079 -76.139  -18.570 1.00 32.27  ? 116 GLU B CA  1 
ATOM   4201 C  C   . GLU B 2 74  ? -24.916 -77.625  -18.868 1.00 35.00  ? 116 GLU B C   1 
ATOM   4202 O  O   . GLU B 2 74  ? -24.009 -78.273  -18.333 1.00 35.43  ? 116 GLU B O   1 
ATOM   4203 C  CB  . GLU B 2 74  ? -26.155 -75.916  -17.507 1.00 30.32  ? 116 GLU B CB  1 
ATOM   4204 C  CG  . GLU B 2 74  ? -25.836 -76.574  -16.172 1.00 29.76  ? 116 GLU B CG  1 
ATOM   4205 C  CD  . GLU B 2 74  ? -26.733 -76.094  -15.048 1.00 34.06  ? 116 GLU B CD  1 
ATOM   4206 O  OE1 . GLU B 2 74  ? -27.477 -75.113  -15.255 1.00 28.93  ? 116 GLU B OE1 1 
ATOM   4207 O  OE2 . GLU B 2 74  ? -26.691 -76.697  -13.955 1.00 30.47  ? 116 GLU B OE2 1 
ATOM   4208 N  N   . LEU B 2 75  ? -25.781 -78.180  -19.720 1.00 24.96  ? 117 LEU B N   1 
ATOM   4209 C  CA  . LEU B 2 75  ? -25.641 -79.583  -20.100 1.00 28.76  ? 117 LEU B CA  1 
ATOM   4210 C  C   . LEU B 2 75  ? -24.361 -79.813  -20.893 1.00 31.10  ? 117 LEU B C   1 
ATOM   4211 O  O   . LEU B 2 75  ? -23.707 -80.852  -20.742 1.00 36.51  ? 117 LEU B O   1 
ATOM   4212 C  CB  . LEU B 2 75  ? -26.860 -80.039  -20.903 1.00 28.13  ? 117 LEU B CB  1 
ATOM   4213 C  CG  . LEU B 2 75  ? -28.172 -80.188  -20.128 1.00 33.46  ? 117 LEU B CG  1 
ATOM   4214 C  CD1 . LEU B 2 75  ? -29.309 -80.601  -21.052 1.00 25.48  ? 117 LEU B CD1 1 
ATOM   4215 C  CD2 . LEU B 2 75  ? -28.010 -81.187  -18.994 1.00 27.34  ? 117 LEU B CD2 1 
ATOM   4216 N  N   . LEU B 2 76  ? -23.987 -78.857  -21.746 1.00 28.58  ? 118 LEU B N   1 
ATOM   4217 C  CA  . LEU B 2 76  ? -22.732 -78.982  -22.478 1.00 32.25  ? 118 LEU B CA  1 
ATOM   4218 C  C   . LEU B 2 76  ? -21.539 -78.918  -21.535 1.00 34.85  ? 118 LEU B C   1 
ATOM   4219 O  O   . LEU B 2 76  ? -20.553 -79.641  -21.721 1.00 33.53  ? 118 LEU B O   1 
ATOM   4220 C  CB  . LEU B 2 76  ? -22.628 -77.894  -23.546 1.00 36.90  ? 118 LEU B CB  1 
ATOM   4221 C  CG  . LEU B 2 76  ? -21.397 -77.978  -24.450 1.00 40.70  ? 118 LEU B CG  1 
ATOM   4222 C  CD1 . LEU B 2 76  ? -21.423 -79.255  -25.279 1.00 35.57  ? 118 LEU B CD1 1 
ATOM   4223 C  CD2 . LEU B 2 76  ? -21.298 -76.753  -25.342 1.00 31.72  ? 118 LEU B CD2 1 
ATOM   4224 N  N   . CYS B 2 77  ? -21.608 -78.057  -20.516 1.00 33.45  ? 119 CYS B N   1 
ATOM   4225 C  CA  . CYS B 2 77  ? -20.521 -77.984  -19.545 1.00 36.06  ? 119 CYS B CA  1 
ATOM   4226 C  C   . CYS B 2 77  ? -20.413 -79.279  -18.747 1.00 32.30  ? 119 CYS B C   1 
ATOM   4227 O  O   . CYS B 2 77  ? -19.310 -79.704  -18.383 1.00 35.62  ? 119 CYS B O   1 
ATOM   4228 C  CB  . CYS B 2 77  ? -20.731 -76.789  -18.613 1.00 22.61  ? 119 CYS B CB  1 
ATOM   4229 S  SG  . CYS B 2 77  ? -19.343 -76.457  -17.498 1.00 27.09  ? 119 CYS B SG  1 
ATOM   4230 N  N   . GLN B 2 78  ? -21.552 -79.917  -18.463 1.00 28.91  ? 120 GLN B N   1 
ATOM   4231 C  CA  . GLN B 2 78  ? -21.536 -81.202  -17.772 1.00 31.11  ? 120 GLN B CA  1 
ATOM   4232 C  C   . GLN B 2 78  ? -20.885 -82.283  -18.627 1.00 36.95  ? 120 GLN B C   1 
ATOM   4233 O  O   . GLN B 2 78  ? -20.056 -83.057  -18.135 1.00 40.51  ? 120 GLN B O   1 
ATOM   4234 C  CB  . GLN B 2 78  ? -22.960 -81.605  -17.389 1.00 25.13  ? 120 GLN B CB  1 
ATOM   4235 C  CG  . GLN B 2 78  ? -23.576 -80.764  -16.283 1.00 29.07  ? 120 GLN B CG  1 
ATOM   4236 C  CD  . GLN B 2 78  ? -24.991 -81.194  -15.958 1.00 32.49  ? 120 GLN B CD  1 
ATOM   4237 O  OE1 . GLN B 2 78  ? -25.582 -82.002  -16.674 1.00 45.45  ? 120 GLN B OE1 1 
ATOM   4238 N  NE2 . GLN B 2 78  ? -25.541 -80.660  -14.874 1.00 41.62  ? 120 GLN B NE2 1 
ATOM   4239 N  N   . ARG B 2 79  ? -21.249 -82.351  -19.910 1.00 38.59  ? 121 ARG B N   1 
ATOM   4240 C  CA  . ARG B 2 79  ? -20.660 -83.346  -20.799 1.00 32.84  ? 121 ARG B CA  1 
ATOM   4241 C  C   . ARG B 2 79  ? -19.161 -83.127  -20.954 1.00 37.36  ? 121 ARG B C   1 
ATOM   4242 O  O   . ARG B 2 79  ? -18.369 -84.070  -20.844 1.00 37.28  ? 121 ARG B O   1 
ATOM   4243 C  CB  . ARG B 2 79  ? -21.348 -83.304  -22.163 1.00 41.15  ? 121 ARG B CB  1 
ATOM   4244 C  CG  . ARG B 2 79  ? -22.319 -84.443  -22.420 1.00 61.60  ? 121 ARG B CG  1 
ATOM   4245 C  CD  . ARG B 2 79  ? -23.021 -84.239  -23.750 1.00 61.76  ? 121 ARG B CD  1 
ATOM   4246 N  NE  . ARG B 2 79  ? -23.876 -83.059  -23.722 1.00 80.41  ? 121 ARG B NE  1 
ATOM   4247 C  CZ  . ARG B 2 79  ? -24.079 -82.255  -24.757 1.00 76.93  ? 121 ARG B CZ  1 
ATOM   4248 N  NH1 . ARG B 2 79  ? -23.474 -82.455  -25.916 1.00 95.48  ? 121 ARG B NH1 1 
ATOM   4249 N  NH2 . ARG B 2 79  ? -24.901 -81.219  -24.621 1.00 52.34  ? 121 ARG B NH2 1 
ATOM   4250 N  N   . ARG B 2 80  ? -18.753 -81.881  -21.215 1.00 30.21  ? 122 ARG B N   1 
ATOM   4251 C  CA  . ARG B 2 80  ? -17.334 -81.590  -21.392 1.00 24.72  ? 122 ARG B CA  1 
ATOM   4252 C  C   . ARG B 2 80  ? -16.540 -81.861  -20.121 1.00 34.69  ? 122 ARG B C   1 
ATOM   4253 O  O   . ARG B 2 80  ? -15.362 -82.227  -20.193 1.00 38.43  ? 122 ARG B O   1 
ATOM   4254 C  CB  . ARG B 2 80  ? -17.145 -80.139  -21.837 1.00 30.46  ? 122 ARG B CB  1 
ATOM   4255 C  CG  . ARG B 2 80  ? -17.685 -79.837  -23.224 1.00 29.52  ? 122 ARG B CG  1 
ATOM   4256 C  CD  . ARG B 2 80  ? -17.386 -78.402  -23.622 1.00 36.57  ? 122 ARG B CD  1 
ATOM   4257 N  NE  . ARG B 2 80  ? -17.710 -78.140  -25.019 1.00 34.45  ? 122 ARG B NE  1 
ATOM   4258 C  CZ  . ARG B 2 80  ? -17.463 -76.996  -25.642 1.00 39.61  ? 122 ARG B CZ  1 
ATOM   4259 N  NH1 . ARG B 2 80  ? -16.889 -75.980  -25.018 1.00 25.96  ? 122 ARG B NH1 1 
ATOM   4260 N  NH2 . ARG B 2 80  ? -17.798 -76.868  -26.923 1.00 35.96  ? 122 ARG B NH2 1 
ATOM   4261 N  N   . ALA B 2 81  ? -17.163 -81.689  -18.952 1.00 36.62  ? 123 ALA B N   1 
ATOM   4262 C  CA  . ALA B 2 81  ? -16.480 -81.999  -17.701 1.00 36.50  ? 123 ALA B CA  1 
ATOM   4263 C  C   . ALA B 2 81  ? -16.231 -83.495  -17.567 1.00 35.17  ? 123 ALA B C   1 
ATOM   4264 O  O   . ALA B 2 81  ? -15.151 -83.914  -17.134 1.00 31.16  ? 123 ALA B O   1 
ATOM   4265 C  CB  . ALA B 2 81  ? -17.294 -81.482  -16.515 1.00 35.31  ? 123 ALA B CB  1 
ATOM   4266 N  N   . LEU B 2 82  ? -17.219 -84.315  -17.932 1.00 28.70  ? 124 LEU B N   1 
ATOM   4267 C  CA  . LEU B 2 82  ? -17.033 -85.761  -17.877 1.00 36.43  ? 124 LEU B CA  1 
ATOM   4268 C  C   . LEU B 2 82  ? -16.039 -86.228  -18.934 1.00 38.86  ? 124 LEU B C   1 
ATOM   4269 O  O   . LEU B 2 82  ? -15.267 -87.164  -18.697 1.00 43.95  ? 124 LEU B O   1 
ATOM   4270 C  CB  . LEU B 2 82  ? -18.377 -86.470  -18.050 1.00 27.19  ? 124 LEU B CB  1 
ATOM   4271 C  CG  . LEU B 2 82  ? -19.397 -86.280  -16.924 1.00 31.71  ? 124 LEU B CG  1 
ATOM   4272 C  CD1 . LEU B 2 82  ? -20.716 -86.955  -17.268 1.00 35.16  ? 124 LEU B CD1 1 
ATOM   4273 C  CD2 . LEU B 2 82  ? -18.846 -86.812  -15.613 1.00 34.92  ? 124 LEU B CD2 1 
ATOM   4274 N  N   . GLU B 2 83  ? -16.043 -85.587  -20.105 1.00 41.06  ? 125 GLU B N   1 
ATOM   4275 C  CA  . GLU B 2 83  ? -15.111 -85.969  -21.161 1.00 39.89  ? 125 GLU B CA  1 
ATOM   4276 C  C   . GLU B 2 83  ? -13.679 -85.572  -20.823 1.00 34.14  ? 125 GLU B C   1 
ATOM   4277 O  O   . GLU B 2 83  ? -12.737 -86.285  -21.188 1.00 41.01  ? 125 GLU B O   1 
ATOM   4278 C  CB  . GLU B 2 83  ? -15.538 -85.343  -22.488 1.00 42.49  ? 125 GLU B CB  1 
ATOM   4279 C  CG  . GLU B 2 83  ? -16.743 -86.007  -23.130 1.00 51.84  ? 125 GLU B CG  1 
ATOM   4280 C  CD  . GLU B 2 83  ? -17.235 -85.257  -24.349 1.00 74.36  ? 125 GLU B CD  1 
ATOM   4281 O  OE1 . GLU B 2 83  ? -16.719 -84.151  -24.615 1.00 61.12  ? 125 GLU B OE1 1 
ATOM   4282 O  OE2 . GLU B 2 83  ? -18.139 -85.771  -25.041 1.00 74.22  ? 125 GLU B OE2 1 
ATOM   4283 N  N   . ALA B 2 84  ? -13.495 -84.450  -20.124 1.00 38.20  ? 126 ALA B N   1 
ATOM   4284 C  CA  . ALA B 2 84  ? -12.154 -83.996  -19.777 1.00 26.51  ? 126 ALA B CA  1 
ATOM   4285 C  C   . ALA B 2 84  ? -11.438 -84.953  -18.835 1.00 41.30  ? 126 ALA B C   1 
ATOM   4286 O  O   . ALA B 2 84  ? -10.204 -84.954  -18.795 1.00 42.91  ? 126 ALA B O   1 
ATOM   4287 C  CB  . ALA B 2 84  ? -12.216 -82.604  -19.148 1.00 34.67  ? 126 ALA B CB  1 
ATOM   4288 N  N   . PHE B 2 85  ? -12.178 -85.766  -18.081 1.00 38.25  ? 127 PHE B N   1 
ATOM   4289 C  CA  . PHE B 2 85  ? -11.583 -86.688  -17.123 1.00 44.25  ? 127 PHE B CA  1 
ATOM   4290 C  C   . PHE B 2 85  ? -11.898 -88.144  -17.439 1.00 43.92  ? 127 PHE B C   1 
ATOM   4291 O  O   . PHE B 2 85  ? -11.654 -89.016  -16.596 1.00 42.48  ? 127 PHE B O   1 
ATOM   4292 C  CB  . PHE B 2 85  ? -12.036 -86.336  -15.703 1.00 30.29  ? 127 PHE B CB  1 
ATOM   4293 C  CG  . PHE B 2 85  ? -11.556 -84.990  -15.241 1.00 27.08  ? 127 PHE B CG  1 
ATOM   4294 C  CD1 . PHE B 2 85  ? -10.316 -84.853  -14.640 1.00 27.17  ? 127 PHE B CD1 1 
ATOM   4295 C  CD2 . PHE B 2 85  ? -12.336 -83.859  -15.426 1.00 29.46  ? 127 PHE B CD2 1 
ATOM   4296 C  CE1 . PHE B 2 85  ? -9.866  -83.616  -14.223 1.00 33.58  ? 127 PHE B CE1 1 
ATOM   4297 C  CE2 . PHE B 2 85  ? -11.892 -82.619  -15.011 1.00 21.06  ? 127 PHE B CE2 1 
ATOM   4298 C  CZ  . PHE B 2 85  ? -10.655 -82.497  -14.408 1.00 27.54  ? 127 PHE B CZ  1 
ATOM   4299 N  N   . ASP B 2 86  ? -12.428 -88.426  -18.631 1.00 35.53  ? 128 ASP B N   1 
ATOM   4300 C  CA  . ASP B 2 86  ? -12.652 -89.788  -19.116 1.00 40.92  ? 128 ASP B CA  1
[truncated: 287,018 more chars]
