# Supplementary material for: Revealing protonation states and tracking substrate in serine hydroxymethyltransferase with room-temperature X-ray and neutron crystallography
Source: Commun Chem. 2023 Aug 3;6:162. doi: 10.1038/s42004-023-00964-9 (PMC10397204; doi:10.1038/s42004-023-00964-9)
Supplement: Supplementary file 5 — Supplementary Data 2 [file 42004_2023_964_MOESM5_ESM.cif]

data_DEPOSITED_XRAY
# 
_cell.entry_id           DEPOSITED_XRAY 
_cell.length_a           58.907 
_cell.length_b           83.473 
_cell.length_c           95.696 
_cell.angle_alpha        90.00 
_cell.angle_beta         91.69 
_cell.angle_gamma        90.00 
_cell.Z_PDB              4 
_cell.pdbx_unique_axis   ? 
# 
_symmetry.entry_id                         DEPOSITED_XRAY 
_symmetry.space_group_name_H-M             'P 1 21 1' 
_symmetry.pdbx_full_space_group_name_H-M   ? 
_symmetry.cell_setting                     ? 
_symmetry.Int_Tables_number                ? 
# 
_atom_sites.entry_id                    DEPOSITED_XRAY 
_atom_sites.fract_transf_matrix[1][1]   0.016976 
_atom_sites.fract_transf_matrix[1][2]   0.000000 
_atom_sites.fract_transf_matrix[1][3]   0.000502 
_atom_sites.fract_transf_matrix[2][1]   0.000000 
_atom_sites.fract_transf_matrix[2][2]   0.011980 
_atom_sites.fract_transf_matrix[2][3]   0.000000 
_atom_sites.fract_transf_matrix[3][1]   0.000000 
_atom_sites.fract_transf_matrix[3][2]   0.000000 
_atom_sites.fract_transf_matrix[3][3]   0.010454 
_atom_sites.fract_transf_vector[1]      0.00000 
_atom_sites.fract_transf_vector[2]      0.00000 
_atom_sites.fract_transf_vector[3]      0.00000 
# 
_refine.pdbx_refine_id                           'X-RAY DIFFRACTION' 
_refine.entry_id                                 DEPOSITED_XRAY 
_refine.pdbx_diffrn_id                           1 
_refine.pdbx_TLS_residual_ADP_flag               ? 
_refine.ls_number_reflns_obs                     168683 
_refine.ls_number_reflns_all                     ? 
_refine.pdbx_ls_sigma_I                          ? 
_refine.pdbx_ls_sigma_F                          0.00 
_refine.pdbx_data_cutoff_high_absF               ? 
_refine.pdbx_data_cutoff_low_absF                ? 
_refine.pdbx_data_cutoff_high_rms_absF           ? 
_refine.ls_d_res_low                             29.44 
_refine.ls_d_res_high                            1.80 
_refine.ls_percent_reflns_obs                    99.86 
_refine.ls_R_factor_obs                          0.1333 
_refine.ls_R_factor_all                          ? 
_refine.ls_R_factor_R_work                       0.1318 
_refine.ls_R_factor_R_free                       0.1634 
_refine.ls_R_factor_R_free_error                 ? 
_refine.ls_R_factor_R_free_error_details         ? 
_refine.ls_percent_reflns_R_free                 4.97 
_refine.ls_number_reflns_R_free                  8388 
_refine.ls_number_parameters                     ? 
_refine.ls_number_restraints                     ? 
_refine.occupancy_min                            ? 
_refine.occupancy_max                            ? 
_refine.correlation_coeff_Fo_to_Fc               ? 
_refine.correlation_coeff_Fo_to_Fc_free          ? 
_refine.B_iso_mean                               ? 
_refine.aniso_B[1][1]                            ? 
_refine.aniso_B[2][2]                            ? 
_refine.aniso_B[3][3]                            ? 
_refine.aniso_B[1][2]                            ? 
_refine.aniso_B[1][3]                            ? 
_refine.aniso_B[2][3]                            ? 
_refine.solvent_model_details                    'FLAT BULK SOLVENT MODEL' 
_refine.solvent_model_param_ksol                 ? 
_refine.solvent_model_param_bsol                 ? 
_refine.pdbx_solvent_vdw_probe_radii             1.11 
_refine.pdbx_solvent_ion_probe_radii             ? 
_refine.pdbx_solvent_shrinkage_radii             0.90 
_refine.pdbx_ls_cross_valid_method               ? 
_refine.details                                  ? 
_refine.pdbx_starting_model                      ? 
_refine.pdbx_method_to_determine_struct          ? 
_refine.pdbx_isotropic_thermal_model             ? 
_refine.pdbx_stereochemistry_target_values       ML 
_refine.pdbx_stereochem_target_val_spec_case     ? 
_refine.pdbx_R_Free_selection_details            ? 
_refine.pdbx_overall_ESU_R                       ? 
_refine.pdbx_overall_ESU_R_Free                  ? 
_refine.overall_SU_ML                            0.15 
_refine.pdbx_overall_phase_error                 15.38 
_refine.overall_SU_B                             ? 
_refine.overall_SU_R_Cruickshank_DPI             ? 
_refine.pdbx_overall_SU_R_free_Cruickshank_DPI   ? 
_refine.pdbx_overall_SU_R_Blow_DPI               ? 
_refine.pdbx_overall_SU_R_free_Blow_DPI          ? 
# 
loop_
_refine_ls_restr.type 
_refine_ls_restr.dev_ideal 
_refine_ls_restr.dev_ideal_target 
_refine_ls_restr.weight 
_refine_ls_restr.number 
_refine_ls_restr.pdbx_refine_id 
_refine_ls_restr.pdbx_restraint_function 
f_bond_d           0.020  ? ? 6518 'X-RAY DIFFRACTION' ? 
f_angle_d          1.607  ? ? 8850 'X-RAY DIFFRACTION' ? 
f_dihedral_angle_d 14.147 ? ? 2468 'X-RAY DIFFRACTION' ? 
f_chiral_restr     0.125  ? ? 967  'X-RAY DIFFRACTION' ? 
f_plane_restr      0.016  ? ? 1172 'X-RAY DIFFRACTION' ? 
# 
loop_
_refine_ls_shell.pdbx_refine_id 
_refine_ls_shell.pdbx_total_number_of_bins_used 
_refine_ls_shell.d_res_high 
_refine_ls_shell.d_res_low 
_refine_ls_shell.number_reflns_R_work 
_refine_ls_shell.R_factor_R_work 
_refine_ls_shell.percent_reflns_obs 
_refine_ls_shell.R_factor_R_free 
_refine_ls_shell.R_factor_R_free_error 
_refine_ls_shell.percent_reflns_R_free 
_refine_ls_shell.number_reflns_R_free 
_refine_ls_shell.number_reflns_all 
_refine_ls_shell.R_factor_all 
'X-RAY DIFFRACTION' . 1.80 1.82  5389 0.1953 99.00  0.2216 . . 251 . . 
'X-RAY DIFFRACTION' . 1.82 1.84  5360 0.1887 100.00 0.2043 . . 257 . . 
'X-RAY DIFFRACTION' . 1.84 1.86  5342 0.1802 100.00 0.2127 . . 249 . . 
'X-RAY DIFFRACTION' . 1.86 1.89  5384 0.1675 100.00 0.2154 . . 263 . . 
'X-RAY DIFFRACTION' . 1.89 1.91  5273 0.1546 100.00 0.1914 . . 303 . . 
'X-RAY DIFFRACTION' . 1.91 1.94  5367 0.1487 100.00 0.1740 . . 277 . . 
'X-RAY DIFFRACTION' . 1.94 1.97  5379 0.1456 100.00 0.1900 . . 293 . . 
'X-RAY DIFFRACTION' . 1.97 2.00  5325 0.1427 100.00 0.1797 . . 266 . . 
'X-RAY DIFFRACTION' . 2.00 2.03  5337 0.1371 100.00 0.1958 . . 288 . . 
'X-RAY DIFFRACTION' . 2.03 2.06  5289 0.1392 100.00 0.1870 . . 303 . . 
'X-RAY DIFFRACTION' . 2.06 2.10  5375 0.1420 100.00 0.1805 . . 279 . . 
'X-RAY DIFFRACTION' . 2.10 2.13  5311 0.1433 100.00 0.1937 . . 339 . . 
'X-RAY DIFFRACTION' . 2.13 2.18  5361 0.1472 100.00 0.2026 . . 291 . . 
'X-RAY DIFFRACTION' . 2.18 2.22  5304 0.1361 100.00 0.1555 . . 299 . . 
'X-RAY DIFFRACTION' . 2.22 2.27  5424 0.1336 100.00 0.1712 . . 273 . . 
'X-RAY DIFFRACTION' . 2.27 2.32  5262 0.1290 100.00 0.1596 . . 276 . . 
'X-RAY DIFFRACTION' . 2.32 2.38  5353 0.1416 100.00 0.1684 . . 288 . . 
'X-RAY DIFFRACTION' . 2.38 2.44  5332 0.1384 100.00 0.1778 . . 316 . . 
'X-RAY DIFFRACTION' . 2.44 2.51  5289 0.1397 100.00 0.1943 . . 268 . . 
'X-RAY DIFFRACTION' . 2.51 2.60  5367 0.1388 100.00 0.1683 . . 285 . . 
'X-RAY DIFFRACTION' . 2.60 2.69  5324 0.1384 100.00 0.1811 . . 325 . . 
'X-RAY DIFFRACTION' . 2.69 2.80  5299 0.1329 100.00 0.1457 . . 328 . . 
'X-RAY DIFFRACTION' . 2.80 2.92  5348 0.1336 100.00 0.1614 . . 260 . . 
'X-RAY DIFFRACTION' . 2.92 3.08  5399 0.1359 100.00 0.1888 . . 273 . . 
'X-RAY DIFFRACTION' . 3.08 3.27  5333 0.1349 100.00 0.1695 . . 268 . . 
'X-RAY DIFFRACTION' . 3.27 3.52  5380 0.1286 100.00 0.1460 . . 254 . . 
'X-RAY DIFFRACTION' . 3.52 3.88  5360 0.1065 100.00 0.1241 . . 225 . . 
'X-RAY DIFFRACTION' . 3.88 4.43  5391 0.1012 100.00 0.1207 . . 269 . . 
'X-RAY DIFFRACTION' . 4.43 5.58  5362 0.1099 100.00 0.1384 . . 264 . . 
'X-RAY DIFFRACTION' . 5.58 29.44 5276 0.1161 98.00  0.1264 . . 258 . . 
# 
_entity_poly.entity_id                  1 
_entity_poly.pdbx_seq_one_letter_code   
;MVSTLKRDEALFELIALEEKRQREGLELIASENFVSKQVREAVGSVLTNKYAEGYPGARY
YGGCEVIDRVESLAIERAKALFGAAWANVQPHSGSQANMAVYMALMEPGDTLMGMDLAAG
GHLTHGSRVNFSGKLYKVVSYGVRPDTELIDLEEVRRLALEHRPKVIVAGASAYPRFWDF
KAFREIADEVGAYLVVDMAHFAGLVAAGLHPNPLPYAHVVTSTTH(LLP)TLRGPRGGLI
LSNDPELGKRIDKLIFPGIQGGPLEHVIAGKAVAFFEALQPEFKEYSRLVVENAKRLAEE
LARRGYRIVTGGTDNHLFLVDLRPKGLTGKEAEERLDAVGITVNKNAIPFDPKPPRVTSG
IRIGTPAITTRGFTPEEMPLVAELIDRALLEGPSEALREEVRRLALAHPMP
;
_entity_poly.pdbx_strand_id             A,B 
_entity_poly.type                       'polypeptide(L)' 
_entity_poly.pdbx_target_identifier     ? 
# 
_software.classification   refinement 
_software.name             PHENIX 
_software.version          '(1.19.2_4158: ???)' 
_software.citation_id      ? 
_software.pdbx_ordinal     1 
# 
loop_
_atom_site.group_PDB 
_atom_site.id 
_atom_site.type_symbol 
_atom_site.label_atom_id 
_atom_site.label_alt_id 
_atom_site.label_comp_id 
_atom_site.label_asym_id 
_atom_site.label_entity_id 
_atom_site.label_seq_id 
_atom_site.pdbx_PDB_ins_code 
_atom_site.Cartn_x 
_atom_site.Cartn_y 
_atom_site.Cartn_z 
_atom_site.occupancy 
_atom_site.B_iso_or_equiv 
_atom_site.pdbx_formal_charge 
_atom_site.auth_seq_id 
_atom_site.auth_comp_id 
_atom_site.auth_asym_id 
_atom_site.auth_atom_id 
_atom_site.pdbx_PDB_model_num 
ATOM   1    N N   . LYS A 1 1   ? -10.738 11.954  1.614   1.00 31.01  ? 6   LYS A N   1 
ATOM   2    C CA  . LYS A 1 1   ? -11.327 10.573  1.529   1.00 35.99  ? 6   LYS A CA  1 
ATOM   3    C C   . LYS A 1 1   ? -11.237 9.742   2.850   1.00 19.13  ? 6   LYS A C   1 
ATOM   4    O O   . LYS A 1 1   ? -10.129 9.417   3.280   1.00 23.12  ? 6   LYS A O   1 
ATOM   5    C CB  . LYS A 1 1   ? -10.623 9.799   0.445   1.00 41.88  ? 6   LYS A CB  1 
ATOM   6    C CG  . LYS A 1 1   ? -11.169 8.455   0.262   1.00 31.70  ? 6   LYS A CG  1 
ATOM   7    C CD  . LYS A 1 1   ? -10.952 7.928   -1.161  1.00 56.68  ? 6   LYS A CD  1 
ATOM   8    C CE  . LYS A 1 1   ? -11.579 6.527   -1.316  1.00 70.67  ? 6   LYS A CE  1 
ATOM   9    N NZ  . LYS A 1 1   ? -13.042 6.502   -0.941  1.00 91.49  ? 6   LYS A NZ  1 
ATOM   10   N N   . ARG A 1 2   ? -12.382 9.330   3.397   1.00 16.74  ? 7   ARG A N   1 
ATOM   11   C CA  . ARG A 1 2   ? -12.402 8.771   4.764   1.00 17.85  ? 7   ARG A CA  1 
ATOM   12   C C   . ARG A 1 2   ? -11.943 7.320   4.750   1.00 16.89  ? 7   ARG A C   1 
ATOM   13   O O   . ARG A 1 2   ? -12.261 6.542   3.834   1.00 14.51  ? 7   ARG A O   1 
ATOM   14   C CB  . ARG A 1 2   ? -13.797 8.835   5.393   1.00 18.45  ? 7   ARG A CB  1 
ATOM   15   C CG  . ARG A 1 2   ? -13.801 8.439   6.899   1.00 16.24  ? 7   ARG A CG  1 
ATOM   16   C CD  . ARG A 1 2   ? -15.154 8.701   7.527   1.00 17.59  ? 7   ARG A CD  1 
ATOM   17   N NE  . ARG A 1 2   ? -15.321 8.171   8.868   1.00 18.37  ? 7   ARG A NE  1 
ATOM   18   C CZ  . ARG A 1 2   ? -14.923 8.785   9.975   1.00 17.53  ? 7   ARG A CZ  1 
ATOM   19   N NH1 . ARG A 1 2   ? -14.165 9.909   9.932   1.00 13.87  ? 7   ARG A NH1 1 
ATOM   20   N NH2 . ARG A 1 2   ? -15.318 8.291   11.151  1.00 15.33  ? 7   ARG A NH2 1 
ATOM   21   N N   . ASP A 1 3   ? -11.130 6.958   5.751   1.00 11.18  ? 8   ASP A N   1 
ATOM   22   C CA  . ASP A 1 3   ? -10.639 5.582   5.847   1.00 10.93  ? 8   ASP A CA  1 
ATOM   23   C C   . ASP A 1 3   ? -11.712 4.705   6.511   1.00 13.15  ? 8   ASP A C   1 
ATOM   24   O O   . ASP A 1 3   ? -11.671 4.408   7.704   1.00 11.67  ? 8   ASP A O   1 
ATOM   25   C CB  . ASP A 1 3   ? -9.356  5.583   6.687   1.00 11.31  ? 8   ASP A CB  1 
ATOM   26   C CG  . ASP A 1 3   ? -8.708  4.237   6.768   1.00 10.16  ? 8   ASP A CG  1 
ATOM   27   O OD1 . ASP A 1 3   ? -9.270  3.233   6.248   1.00 10.38  ? 8   ASP A OD1 1 
ATOM   28   O OD2 . ASP A 1 3   ? -7.545  4.186   7.368   1.00 11.86  ? 8   ASP A OD2 1 
ATOM   29   N N   A GLU A 1 4   ? -12.663 4.269   5.683   0.52 10.93  ? 9   GLU A N   1 
ATOM   30   N N   B GLU A 1 4   ? -12.708 4.279   5.731   0.48 10.97  ? 9   GLU A N   1 
ATOM   31   C CA  A GLU A 1 4   ? -13.843 3.560   6.170   0.52 13.65  ? 9   GLU A CA  1 
ATOM   32   C CA  B GLU A 1 4   ? -13.842 3.594   6.358   0.48 12.58  ? 9   GLU A CA  1 
ATOM   33   C C   A GLU A 1 4   ? -13.471 2.270   6.884   0.52 12.73  ? 9   GLU A C   1 
ATOM   34   C C   B GLU A 1 4   ? -13.466 2.231   6.930   0.48 12.73  ? 9   GLU A C   1 
ATOM   35   O O   A GLU A 1 4   ? -14.077 1.941   7.914   0.52 13.45  ? 9   GLU A O   1 
ATOM   36   O O   B GLU A 1 4   ? -14.100 1.791   7.894   0.48 13.65  ? 9   GLU A O   1 
ATOM   37   C CB  A GLU A 1 4   ? -14.791 3.242   4.995   0.52 14.12  ? 9   GLU A CB  1 
ATOM   38   C CB  B GLU A 1 4   ? -15.002 3.378   5.376   0.48 16.99  ? 9   GLU A CB  1 
ATOM   39   C CG  A GLU A 1 4   ? -15.442 4.522   4.375   0.52 27.71  ? 9   GLU A CG  1 
ATOM   40   C CG  B GLU A 1 4   ? -15.614 4.663   4.865   0.48 22.35  ? 9   GLU A CG  1 
ATOM   41   C CD  A GLU A 1 4   ? -16.439 4.199   3.243   0.52 32.67  ? 9   GLU A CD  1 
ATOM   42   C CD  B GLU A 1 4   ? -16.124 5.560   5.949   0.48 24.02  ? 9   GLU A CD  1 
ATOM   43   O OE1 A GLU A 1 4   ? -17.240 3.240   3.397   0.52 29.16  ? 9   GLU A OE1 1 
ATOM   44   O OE1 B GLU A 1 4   ? -16.413 5.149   7.118   0.48 23.04  ? 9   GLU A OE1 1 
ATOM   45   O OE2 A GLU A 1 4   ? -16.383 4.884   2.191   0.52 32.72  ? 9   GLU A OE2 1 
ATOM   46   O OE2 B GLU A 1 4   ? -16.155 6.749   5.625   0.48 45.91  ? 9   GLU A OE2 1 
ATOM   47   N N   . ALA A 1 5   ? -12.480 1.534   6.359   1.00 9.19   ? 10  ALA A N   1 
ATOM   48   C CA  . ALA A 1 5   ? -12.129 0.235   6.934   1.00 11.10  ? 10  ALA A CA  1 
ATOM   49   C C   . ALA A 1 5   ? -11.630 0.409   8.363   1.00 11.89  ? 10  ALA A C   1 
ATOM   50   O O   . ALA A 1 5   ? -11.953 -0.391  9.259   1.00 10.78  ? 10  ALA A O   1 
ATOM   51   C CB  . ALA A 1 5   ? -11.029 -0.500  6.121   1.00 15.01  ? 10  ALA A CB  1 
ATOM   52   N N   . LEU A 1 6   ? -10.805 1.425   8.584   1.00 10.03  ? 11  LEU A N   1 
ATOM   53   C CA  . LEU A 1 6   ? -10.234 1.644   9.930   1.00 9.30   ? 11  LEU A CA  1 
ATOM   54   C C   . LEU A 1 6   ? -11.313 2.121   10.889  1.00 6.42   ? 11  LEU A C   1 
ATOM   55   O O   . LEU A 1 6   ? -11.401 1.651   12.041  1.00 7.77   ? 11  LEU A O   1 
ATOM   56   C CB  . LEU A 1 6   ? -9.088  2.664   9.813   1.00 8.60   ? 11  LEU A CB  1 
ATOM   57   C CG  . LEU A 1 6   ? -8.233  3.055   11.077  1.00 10.62  ? 11  LEU A CG  1 
ATOM   58   C CD1 . LEU A 1 6   ? -8.965  4.070   11.976  1.00 10.87  ? 11  LEU A CD1 1 
ATOM   59   C CD2 . LEU A 1 6   ? -7.834  1.790   11.809  1.00 10.67  ? 11  LEU A CD2 1 
ATOM   60   N N   . PHE A 1 7   ? -12.179 3.024   10.441  1.00 8.07   ? 12  PHE A N   1 
ATOM   61   C CA  . PHE A 1 7   ? -13.180 3.548   11.379  1.00 8.23   ? 12  PHE A CA  1 
ATOM   62   C C   . PHE A 1 7   ? -14.273 2.512   11.665  1.00 10.36  ? 12  PHE A C   1 
ATOM   63   O O   . PHE A 1 7   ? -14.854 2.534   12.762  1.00 10.39  ? 12  PHE A O   1 
ATOM   64   C CB  . PHE A 1 7   ? -13.754 4.875   10.884  1.00 9.20   ? 12  PHE A CB  1 
ATOM   65   C CG  . PHE A 1 7   ? -12.792 5.984   11.076  1.00 11.25  ? 12  PHE A CG  1 
ATOM   66   C CD1 . PHE A 1 7   ? -12.502 6.406   12.371  1.00 11.29  ? 12  PHE A CD1 1 
ATOM   67   C CD2 . PHE A 1 7   ? -12.119 6.554   10.009  1.00 11.02  ? 12  PHE A CD2 1 
ATOM   68   C CE1 . PHE A 1 7   ? -11.543 7.431   12.624  1.00 16.89  ? 12  PHE A CE1 1 
ATOM   69   C CE2 . PHE A 1 7   ? -11.118 7.579   10.257  1.00 11.91  ? 12  PHE A CE2 1 
ATOM   70   C CZ  . PHE A 1 7   ? -10.849 7.975   11.588  1.00 12.05  ? 12  PHE A CZ  1 
ATOM   71   N N   A GLU A 1 8   ? -14.514 1.580   10.735  0.54 10.91  ? 13  GLU A N   1 
ATOM   72   N N   B GLU A 1 8   ? -14.521 1.573   10.742  0.46 10.93  ? 13  GLU A N   1 
ATOM   73   C CA  A GLU A 1 8   ? -15.359 0.414   11.044  0.54 8.73   ? 13  GLU A CA  1 
ATOM   74   C CA  B GLU A 1 8   ? -15.380 0.430   11.088  0.46 8.74   ? 13  GLU A CA  1 
ATOM   75   C C   A GLU A 1 8   ? -14.802 -0.385  12.226  0.54 12.23  ? 13  GLU A C   1 
ATOM   76   C C   B GLU A 1 8   ? -14.802 -0.361  12.261  0.46 12.23  ? 13  GLU A C   1 
ATOM   77   O O   A GLU A 1 8   ? -15.562 -0.869  13.078  0.54 11.43  ? 13  GLU A O   1 
ATOM   78   O O   B GLU A 1 8   ? -15.547 -0.836  13.129  0.46 11.46  ? 13  GLU A O   1 
ATOM   79   C CB  A GLU A 1 8   ? -15.465 -0.481  9.809   0.54 10.68  ? 13  GLU A CB  1 
ATOM   80   C CB  B GLU A 1 8   ? -15.544 -0.511  9.896   0.46 10.67  ? 13  GLU A CB  1 
ATOM   81   C CG  A GLU A 1 8   ? -16.437 0.103   8.858   0.54 9.33   ? 13  GLU A CG  1 
ATOM   82   C CG  B GLU A 1 8   ? -16.797 -1.344  9.992   0.46 14.81  ? 13  GLU A CG  1 
ATOM   83   C CD  A GLU A 1 8   ? -16.306 -0.291  7.419   0.54 26.92  ? 13  GLU A CD  1 
ATOM   84   C CD  B GLU A 1 8   ? -16.571 -2.824  10.264  0.46 28.18  ? 13  GLU A CD  1 
ATOM   85   O OE1 A GLU A 1 8   ? -15.711 -1.377  7.153   0.54 21.07  ? 13  GLU A OE1 1 
ATOM   86   O OE1 B GLU A 1 8   ? -15.398 -3.285  10.343  0.46 27.83  ? 13  GLU A OE1 1 
ATOM   87   O OE2 A GLU A 1 8   ? -16.817 0.541   6.591   0.54 19.81  ? 13  GLU A OE2 1 
ATOM   88   O OE2 B GLU A 1 8   ? -17.599 -3.538  10.388  0.46 16.35  ? 13  GLU A OE2 1 
ATOM   89   N N   . LEU A 1 9   ? -13.478 -0.555  12.279  1.00 7.70   ? 14  LEU A N   1 
ATOM   90   C CA  . LEU A 1 9   ? -12.870 -1.314  13.380  1.00 10.94  ? 14  LEU A CA  1 
ATOM   91   C C   . LEU A 1 9   ? -12.967 -0.520  14.681  1.00 9.42   ? 14  LEU A C   1 
ATOM   92   O O   . LEU A 1 9   ? -13.171 -1.105  15.748  1.00 9.47   ? 14  LEU A O   1 
ATOM   93   C CB  . LEU A 1 9   ? -11.380 -1.649  13.092  1.00 7.94   ? 14  LEU A CB  1 
ATOM   94   C CG  . LEU A 1 9   ? -11.212 -2.600  11.872  1.00 11.14  ? 14  LEU A CG  1 
ATOM   95   C CD1 . LEU A 1 9   ? -9.682  -2.653  11.535  1.00 12.51  ? 14  LEU A CD1 1 
ATOM   96   C CD2 . LEU A 1 9   ? -11.743 -3.999  12.155  1.00 12.45  ? 14  LEU A CD2 1 
ATOM   97   N N   . ILE A 1 10  ? -12.774 0.800   14.637  1.00 9.37   ? 15  ILE A N   1 
ATOM   98   C CA  . ILE A 1 10  ? -12.918 1.565   15.887  1.00 10.15  ? 15  ILE A CA  1 
ATOM   99   C C   . ILE A 1 10  ? -14.343 1.429   16.434  1.00 12.56  ? 15  ILE A C   1 
ATOM   100  O O   . ILE A 1 10  ? -14.515 1.248   17.634  1.00 11.20  ? 15  ILE A O   1 
ATOM   101  C CB  . ILE A 1 10  ? -12.568 3.051   15.684  1.00 8.57   ? 15  ILE A CB  1 
ATOM   102  C CG1 . ILE A 1 10  ? -11.062 3.159   15.459  1.00 10.48  ? 15  ILE A CG1 1 
ATOM   103  C CG2 . ILE A 1 10  ? -12.919 3.915   16.937  1.00 11.16  ? 15  ILE A CG2 1 
ATOM   104  C CD1 . ILE A 1 10  ? -10.545 4.615   15.181  1.00 14.91  ? 15  ILE A CD1 1 
ATOM   105  N N   . ALA A 1 11  ? -15.383 1.489   15.562  1.00 10.19  ? 16  ALA A N   1 
ATOM   106  C CA  . ALA A 1 11  ? -16.764 1.299   16.075  1.00 9.85   ? 16  ALA A CA  1 
ATOM   107  C C   . ALA A 1 11  ? -16.949 -0.099  16.685  1.00 9.94   ? 16  ALA A C   1 
ATOM   108  O O   . ALA A 1 11  ? -17.671 -0.245  17.689  1.00 11.44  ? 16  ALA A O   1 
ATOM   109  C CB  . ALA A 1 11  ? -17.812 1.550   14.953  1.00 12.53  ? 16  ALA A CB  1 
ATOM   110  N N   . LEU A 1 12  ? -16.324 -1.133  16.109  1.00 8.55   ? 17  LEU A N   1 
ATOM   111  C CA  . LEU A 1 12  ? -16.410 -2.485  16.677  1.00 9.74   ? 17  LEU A CA  1 
ATOM   112  C C   . LEU A 1 12  ? -15.736 -2.548  18.053  1.00 19.19  ? 17  LEU A C   1 
ATOM   113  O O   . LEU A 1 12  ? -16.200 -3.265  18.947  1.00 13.47  ? 17  LEU A O   1 
ATOM   114  C CB  . LEU A 1 12  ? -15.754 -3.521  15.753  1.00 9.60   ? 17  LEU A CB  1 
ATOM   115  C CG  . LEU A 1 12  ? -16.537 -3.814  14.451  1.00 18.90  ? 17  LEU A CG  1 
ATOM   116  C CD1 . LEU A 1 12  ? -15.754 -4.619  13.455  1.00 25.28  ? 17  LEU A CD1 1 
ATOM   117  C CD2 . LEU A 1 12  ? -17.861 -4.621  14.813  1.00 23.61  ? 17  LEU A CD2 1 
ATOM   118  N N   . GLU A 1 13  ? -14.595 -1.878  18.206  1.00 10.74  ? 18  GLU A N   1 
ATOM   119  C CA  . GLU A 1 13  ? -13.925 -1.844  19.519  1.00 7.48   ? 18  GLU A CA  1 
ATOM   120  C C   . GLU A 1 13  ? -14.743 -1.058  20.529  1.00 10.83  ? 18  GLU A C   1 
ATOM   121  O O   . GLU A 1 13  ? -14.810 -1.444  21.704  1.00 11.63  ? 18  GLU A O   1 
ATOM   122  C CB  . GLU A 1 13  ? -12.475 -1.269  19.360  1.00 9.32   ? 18  GLU A CB  1 
ATOM   123  C CG  . GLU A 1 13  ? -11.756 -1.042  20.732  1.00 11.13  ? 18  GLU A CG  1 
ATOM   124  C CD  . GLU A 1 13  ? -11.488 -2.349  21.528  1.00 11.86  ? 18  GLU A CD  1 
ATOM   125  O OE1 . GLU A 1 13  ? -11.681 -3.472  20.947  1.00 11.43  ? 18  GLU A OE1 1 
ATOM   126  O OE2 . GLU A 1 13  ? -11.122 -2.188  22.729  1.00 11.52  ? 18  GLU A OE2 1 
ATOM   127  N N   . GLU A 1 14  ? -15.374 0.049   20.113  1.00 10.06  ? 19  GLU A N   1 
ATOM   128  C CA  . GLU A 1 14  ? -16.272 0.748   21.038  1.00 9.11   ? 19  GLU A CA  1 
ATOM   129  C C   . GLU A 1 14  ? -17.358 -0.209  21.545  1.00 13.43  ? 19  GLU A C   1 
ATOM   130  O O   . GLU A 1 14  ? -17.735 -0.184  22.725  1.00 13.16  ? 19  GLU A O   1 
ATOM   131  C CB  . GLU A 1 14  ? -16.953 1.930   20.331  1.00 11.93  ? 19  GLU A CB  1 
ATOM   132  C CG  . GLU A 1 14  ? -15.991 3.064   20.120  1.00 25.23  ? 19  GLU A CG  1 
ATOM   133  C CD  . GLU A 1 14  ? -16.611 4.270   19.396  1.00 40.99  ? 19  GLU A CD  1 
ATOM   134  O OE1 . GLU A 1 14  ? -17.744 4.156   18.870  1.00 40.63  ? 19  GLU A OE1 1 
ATOM   135  O OE2 . GLU A 1 14  ? -15.955 5.336   19.367  1.00 31.18  ? 19  GLU A OE2 1 
ATOM   136  N N   . LYS A 1 15  ? -17.952 -0.958  20.622  1.00 11.12  ? 20  LYS A N   1 
ATOM   137  C CA  . LYS A 1 15  ? -19.023 -1.902  20.976  1.00 11.69  ? 20  LYS A CA  1 
ATOM   138  C C   . LYS A 1 15  ? -18.500 -2.992  21.895  1.00 11.76  ? 20  LYS A C   1 
ATOM   139  O O   . LYS A 1 15  ? -19.141 -3.344  22.898  1.00 12.11  ? 20  LYS A O   1 
ATOM   140  C CB  . LYS A 1 15  ? -19.573 -2.490  19.676  1.00 16.21  ? 20  LYS A CB  1 
ATOM   141  C CG  . LYS A 1 15  ? -20.705 -3.519  19.920  1.00 23.71  ? 20  LYS A CG  1 
ATOM   142  C CD  . LYS A 1 15  ? -21.356 -4.016  18.596  1.00 31.24  ? 20  LYS A CD  1 
ATOM   143  C CE  . LYS A 1 15  ? -22.558 -5.013  18.906  1.00 32.83  ? 20  LYS A CE  1 
ATOM   144  N NZ  . LYS A 1 15  ? -23.740 -4.206  19.423  1.00 34.37  ? 20  LYS A NZ  1 
ATOM   145  N N   . ARG A 1 16  ? -17.309 -3.505  21.613  1.00 12.17  ? 21  ARG A N   1 
ATOM   146  C CA  . ARG A 1 16  ? -16.720 -4.522  22.496  1.00 11.09  ? 21  ARG A CA  1 
ATOM   147  C C   . ARG A 1 16  ? -16.554 -3.984  23.914  1.00 14.13  ? 21  ARG A C   1 
ATOM   148  O O   . ARG A 1 16  ? -16.870 -4.673  24.902  1.00 12.01  ? 21  ARG A O   1 
ATOM   149  C CB  . ARG A 1 16  ? -15.394 -5.001  21.922  1.00 9.64   ? 21  ARG A CB  1 
ATOM   150  C CG  . ARG A 1 16  ? -14.795 -6.207  22.631  1.00 11.33  ? 21  ARG A CG  1 
ATOM   151  C CD  . ARG A 1 16  ? -13.271 -6.293  22.363  1.00 16.15  ? 21  ARG A CD  1 
ATOM   152  N NE  . ARG A 1 16  ? -12.528 -5.227  23.036  1.00 10.60  ? 21  ARG A NE  1 
ATOM   153  C CZ  . ARG A 1 16  ? -12.283 -5.096  24.334  1.00 13.82  ? 21  ARG A CZ  1 
ATOM   154  N NH1 . ARG A 1 16  ? -12.627 -6.043  25.219  1.00 15.75  ? 21  ARG A NH1 1 
ATOM   155  N NH2 . ARG A 1 16  ? -11.594 -4.024  24.757  1.00 14.92  ? 21  ARG A NH2 1 
ATOM   156  N N   . GLN A 1 17  ? -16.004 -2.762  24.052  1.00 9.64   ? 22  GLN A N   1 
ATOM   157  C CA  . GLN A 1 17  ? -15.802 -2.197  25.379  1.00 8.70   ? 22  GLN A CA  1 
ATOM   158  C C   . GLN A 1 17  ? -17.129 -2.030  26.100  1.00 13.81  ? 22  GLN A C   1 
ATOM   159  O O   . GLN A 1 17  ? -17.209 -2.296  27.313  1.00 12.47  ? 22  GLN A O   1 
ATOM   160  C CB  . GLN A 1 17  ? -15.064 -0.834  25.301  1.00 9.64   ? 22  GLN A CB  1 
ATOM   161  C CG  . GLN A 1 17  ? -13.649 -1.081  24.883  1.00 9.68   ? 22  GLN A CG  1 
ATOM   162  C CD  . GLN A 1 17  ? -12.835 0.241   24.848  1.00 11.36  ? 22  GLN A CD  1 
ATOM   163  O OE1 . GLN A 1 17  ? -13.192 1.206   25.533  1.00 10.33  ? 22  GLN A OE1 1 
ATOM   164  N NE2 . GLN A 1 17  ? -11.705 0.248   24.109  1.00 9.51   ? 22  GLN A NE2 1 
ATOM   165  N N   . ARG A 1 18  ? -18.153 -1.558  25.383  1.00 9.73   ? 23  ARG A N   1 
ATOM   166  C CA  . ARG A 1 18  ? -19.469 -1.324  26.005  1.00 11.01  ? 23  ARG A CA  1 
ATOM   167  C C   . ARG A 1 18  ? -20.124 -2.609  26.495  1.00 10.37  ? 23  ARG A C   1 
ATOM   168  O O   . ARG A 1 18  ? -20.826 -2.572  27.528  1.00 13.15  ? 23  ARG A O   1 
ATOM   169  C CB  . ARG A 1 18  ? -20.500 -0.659  25.023  1.00 16.45  ? 23  ARG A CB  1 
ATOM   170  C CG  . ARG A 1 18  ? -20.415 0.777   24.750  1.00 28.91  ? 23  ARG A CG  1 
ATOM   171  C CD  . ARG A 1 18  ? -21.771 1.268   24.082  1.00 27.85  ? 23  ARG A CD  1 
ATOM   172  N NE  . ARG A 1 18  ? -22.196 0.567   22.872  1.00 27.56  ? 23  ARG A NE  1 
ATOM   173  C CZ  . ARG A 1 18  ? -21.774 0.871   21.645  1.00 46.39  ? 23  ARG A CZ  1 
ATOM   174  N NH1 . ARG A 1 18  ? -20.921 1.876   21.427  1.00 41.96  ? 23  ARG A NH1 1 
ATOM   175  N NH2 . ARG A 1 18  ? -22.219 0.161   20.607  1.00 34.60  ? 23  ARG A NH2 1 
ATOM   176  N N   . GLU A 1 19  ? -19.933 -3.716  25.787  1.00 10.45  ? 24  GLU A N   1 
ATOM   177  C CA  . GLU A 1 19  ? -20.735 -4.924  26.012  1.00 14.81  ? 24  GLU A CA  1 
ATOM   178  C C   . GLU A 1 19  ? -20.078 -5.932  26.949  1.00 17.13  ? 24  GLU A C   1 
ATOM   179  O O   . GLU A 1 19  ? -20.633 -7.022  27.126  1.00 19.29  ? 24  GLU A O   1 
ATOM   180  C CB  . GLU A 1 19  ? -21.043 -5.622  24.670  1.00 14.95  ? 24  GLU A CB  1 
ATOM   181  C CG  . GLU A 1 19  ? -22.038 -4.742  23.919  1.00 15.39  ? 24  GLU A CG  1 
ATOM   182  C CD  . GLU A 1 19  ? -22.498 -5.417  22.606  1.00 23.46  ? 24  GLU A CD  1 
ATOM   183  O OE1 . GLU A 1 19  ? -21.850 -6.391  22.151  1.00 26.22  ? 24  GLU A OE1 1 
ATOM   184  O OE2 . GLU A 1 19  ? -23.444 -4.858  22.049  1.00 32.44  ? 24  GLU A OE2 1 
ATOM   185  N N   . GLY A 1 20  ? -18.893 -5.637  27.492  1.00 16.94  ? 25  GLY A N   1 
ATOM   186  C CA  . GLY A 1 20  ? -18.149 -6.622  28.258  1.00 16.86  ? 25  GLY A CA  1 
ATOM   187  C C   . GLY A 1 20  ? -17.891 -6.075  29.652  1.00 13.97  ? 25  GLY A C   1 
ATOM   188  O O   . GLY A 1 20  ? -18.166 -4.911  29.934  1.00 13.14  ? 25  GLY A O   1 
ATOM   189  N N   . LEU A 1 21  ? -17.432 -6.960  30.552  1.00 12.93  ? 26  LEU A N   1 
ATOM   190  C CA  . LEU A 1 21  ? -17.018 -6.574  31.909  1.00 12.13  ? 26  LEU A CA  1 
ATOM   191  C C   . LEU A 1 21  ? -15.494 -6.672  31.969  1.00 12.14  ? 26  LEU A C   1 
ATOM   192  O O   . LEU A 1 21  ? -14.930 -7.776  31.901  1.00 14.76  ? 26  LEU A O   1 
ATOM   193  C CB  . LEU A 1 21  ? -17.621 -7.493  32.976  1.00 15.30  ? 26  LEU A CB  1 
ATOM   194  C CG  . LEU A 1 21  ? -19.109 -7.380  33.177  1.00 25.85  ? 26  LEU A CG  1 
ATOM   195  C CD1 . LEU A 1 21  ? -19.471 -8.359  34.326  1.00 27.52  ? 26  LEU A CD1 1 
ATOM   196  C CD2 . LEU A 1 21  ? -19.467 -5.937  33.536  1.00 23.28  ? 26  LEU A CD2 1 
ATOM   197  N N   . GLU A 1 22  ? -14.843 -5.515  32.082  1.00 10.18  ? 27  GLU A N   1 
ATOM   198  C CA  . GLU A 1 22  ? -13.383 -5.437  32.069  1.00 8.56   ? 27  GLU A CA  1 
ATOM   199  C C   . GLU A 1 22  ? -12.896 -5.537  33.522  1.00 11.66  ? 27  GLU A C   1 
ATOM   200  O O   . GLU A 1 22  ? -13.068 -4.586  34.298  1.00 12.70  ? 27  GLU A O   1 
ATOM   201  C CB  . GLU A 1 22  ? -12.976 -4.088  31.452  1.00 10.69  ? 27  GLU A CB  1 
ATOM   202  C CG  . GLU A 1 22  ? -11.486 -3.865  31.498  1.00 12.14  ? 27  GLU A CG  1 
ATOM   203  C CD  . GLU A 1 22  ? -10.773 -4.939  30.723  1.00 19.98  ? 27  GLU A CD  1 
ATOM   204  O OE1 . GLU A 1 22  ? -10.640 -4.855  29.478  1.00 21.23  ? 27  GLU A OE1 1 
ATOM   205  O OE2 . GLU A 1 22  ? -10.379 -5.969  31.343  1.00 16.01  ? 27  GLU A OE2 1 
ATOM   206  N N   . LEU A 1 23  ? -12.297 -6.676  33.893  1.00 9.93   ? 28  LEU A N   1 
ATOM   207  C CA  . LEU A 1 23  ? -11.763 -6.846  35.251  1.00 8.54   ? 28  LEU A CA  1 
ATOM   208  C C   . LEU A 1 23  ? -10.238 -6.896  35.272  1.00 11.76  ? 28  LEU A C   1 
ATOM   209  O O   . LEU A 1 23  ? -9.657  -7.233  36.303  1.00 12.70  ? 28  LEU A O   1 
ATOM   210  C CB  . LEU A 1 23  ? -12.347 -8.102  35.957  1.00 8.11   ? 28  LEU A CB  1 
ATOM   211  C CG  . LEU A 1 23  ? -13.856 -7.979  36.128  1.00 12.30  ? 28  LEU A CG  1 
ATOM   212  C CD1 . LEU A 1 23  ? -14.409 -9.305  36.708  1.00 17.86  ? 28  LEU A CD1 1 
ATOM   213  C CD2 . LEU A 1 23  ? -14.175 -6.827  37.054  1.00 15.25  ? 28  LEU A CD2 1 
ATOM   214  N N   . ILE A 1 24  ? -9.558  -6.560  34.176  1.00 7.72   ? 29  ILE A N   1 
ATOM   215  C CA  . ILE A 1 24  ? -8.094  -6.567  34.238  1.00 8.62   ? 29  ILE A CA  1 
ATOM   216  C C   . ILE A 1 24  ? -7.676  -5.333  35.005  1.00 12.99  ? 29  ILE A C   1 
ATOM   217  O O   . ILE A 1 24  ? -8.171  -4.233  34.744  1.00 10.52  ? 29  ILE A O   1 
ATOM   218  C CB  . ILE A 1 24  ? -7.470  -6.609  32.827  1.00 14.17  ? 29  ILE A CB  1 
ATOM   219  C CG1 . ILE A 1 24  ? -7.683  -8.045  32.265  1.00 16.64  ? 29  ILE A CG1 1 
ATOM   220  C CG2 . ILE A 1 24  ? -5.936  -6.223  32.889  1.00 11.51  ? 29  ILE A CG2 1 
ATOM   221  C CD1 . ILE A 1 24  ? -7.393  -8.137  30.807  1.00 22.64  ? 29  ILE A CD1 1 
ATOM   222  N N   . ALA A 1 25  ? -6.822  -5.535  36.017  1.00 8.77   ? 30  ALA A N   1 
ATOM   223  C CA  . ALA A 1 25  ? -6.566  -4.531  37.027  1.00 9.47   ? 30  ALA A CA  1 
ATOM   224  C C   . ALA A 1 25  ? -5.875  -3.270  36.468  1.00 12.76  ? 30  ALA A C   1 
ATOM   225  O O   . ALA A 1 25  ? -5.951  -2.219  37.115  1.00 12.13  ? 30  ALA A O   1 
ATOM   226  C CB  . ALA A 1 25  ? -5.680  -5.122  38.149  1.00 13.29  ? 30  ALA A CB  1 
ATOM   227  N N   . SER A 1 26  ? -5.185  -3.365  35.342  1.00 9.30   ? 31  SER A N   1 
ATOM   228  C CA  . SER A 1 26  ? -4.459  -2.216  34.796  1.00 9.31   ? 31  SER A CA  1 
ATOM   229  C C   . SER A 1 26  ? -5.352  -1.326  33.933  1.00 12.81  ? 31  SER A C   1 
ATOM   230  O O   . SER A 1 26  ? -4.878  -0.308  33.434  1.00 13.42  ? 31  SER A O   1 
ATOM   231  C CB  . SER A 1 26  ? -3.290  -2.731  33.910  1.00 13.53  ? 31  SER A CB  1 
ATOM   232  O OG  . SER A 1 26  ? -3.908  -3.644  32.945  1.00 16.92  ? 31  SER A OG  1 
ATOM   233  N N   . GLU A 1 27  ? -6.607  -1.698  33.734  1.00 8.22   ? 32  GLU A N   1 
ATOM   234  C CA  . GLU A 1 27  ? -7.431  -1.046  32.710  1.00 7.87   ? 32  GLU A CA  1 
ATOM   235  C C   . GLU A 1 27  ? -8.294  0.051   33.356  1.00 9.06   ? 32  GLU A C   1 
ATOM   236  O O   . GLU A 1 27  ? -8.574  0.052   34.552  1.00 11.83  ? 32  GLU A O   1 
ATOM   237  C CB  . GLU A 1 27  ? -8.366  -2.027  31.991  1.00 10.86  ? 32  GLU A CB  1 
ATOM   238  C CG  . GLU A 1 27  ? -7.730  -3.286  31.382  1.00 15.62  ? 32  GLU A CG  1 
ATOM   239  C CD  . GLU A 1 27  ? -6.708  -2.909  30.337  1.00 22.04  ? 32  GLU A CD  1 
ATOM   240  O OE1 . GLU A 1 27  ? -5.663  -2.373  30.769  1.00 26.91  ? 32  GLU A OE1 1 
ATOM   241  O OE2 . GLU A 1 27  ? -6.871  -3.196  29.111  1.00 17.08  ? 32  GLU A OE2 1 
ATOM   242  N N   . ASN A 1 28  ? -8.708  1.013   32.527  1.00 7.05   ? 33  ASN A N   1 
ATOM   243  C CA  . ASN A 1 28  ? -9.649  2.033   32.998  1.00 5.99   ? 33  ASN A CA  1 
ATOM   244  C C   . ASN A 1 28  ? -10.271 2.632   31.748  1.00 12.54  ? 33  ASN A C   1 
ATOM   245  O O   . ASN A 1 28  ? -9.873  2.289   30.646  1.00 12.43  ? 33  ASN A O   1 
ATOM   246  C CB  . ASN A 1 28  ? -8.932  3.088   33.851  1.00 7.85   ? 33  ASN A CB  1 
ATOM   247  C CG  . ASN A 1 28  ? -9.845  3.598   34.991  1.00 9.62   ? 33  ASN A CG  1 
ATOM   248  O OD1 . ASN A 1 28  ? -11.107 3.620   34.850  1.00 11.53  ? 33  ASN A OD1 1 
ATOM   249  N ND2 . ASN A 1 28  ? -9.236  3.968   36.110  1.00 8.43   ? 33  ASN A ND2 1 
ATOM   250  N N   . PHE A 1 29  ? -11.208 3.554   31.927  1.00 8.02   ? 34  PHE A N   1 
ATOM   251  C CA  . PHE A 1 29  ? -11.879 4.190   30.784  1.00 9.68   ? 34  PHE A CA  1 
ATOM   252  C C   . PHE A 1 29  ? -11.741 5.684   30.989  1.00 11.16  ? 34  PHE A C   1 
ATOM   253  O O   . PHE A 1 29  ? -12.191 6.218   32.020  1.00 11.74  ? 34  PHE A O   1 
ATOM   254  C CB  . PHE A 1 29  ? -13.357 3.816   30.727  1.00 9.07   ? 34  PHE A CB  1 
ATOM   255  C CG  . PHE A 1 29  ? -13.588 2.399   30.531  1.00 9.39   ? 34  PHE A CG  1 
ATOM   256  C CD1 . PHE A 1 29  ? -13.271 1.830   29.320  1.00 13.66  ? 34  PHE A CD1 1 
ATOM   257  C CD2 . PHE A 1 29  ? -14.106 1.615   31.534  1.00 9.24   ? 34  PHE A CD2 1 
ATOM   258  C CE1 . PHE A 1 29  ? -13.514 0.472   29.092  1.00 14.38  ? 34  PHE A CE1 1 
ATOM   259  C CE2 . PHE A 1 29  ? -14.356 0.229   31.338  1.00 10.30  ? 34  PHE A CE2 1 
ATOM   260  C CZ  . PHE A 1 29  ? -14.011 -0.350  30.154  1.00 15.45  ? 34  PHE A CZ  1 
ATOM   261  N N   . VAL A 1 30  ? -11.137 6.358   30.013  1.00 7.28   ? 35  VAL A N   1 
ATOM   262  C CA  . VAL A 1 30  ? -10.808 7.781   30.213  1.00 8.30   ? 35  VAL A CA  1 
ATOM   263  C C   . VAL A 1 30  ? -12.016 8.625   29.788  1.00 9.04   ? 35  VAL A C   1 
ATOM   264  O O   . VAL A 1 30  ? -12.903 8.186   29.038  1.00 11.71  ? 35  VAL A O   1 
ATOM   265  C CB  . VAL A 1 30  ? -9.569  8.270   29.412  1.00 11.78  ? 35  VAL A CB  1 
ATOM   266  C CG1 . VAL A 1 30  ? -8.270  7.467   29.809  1.00 15.41  ? 35  VAL A CG1 1 
ATOM   267  C CG2 . VAL A 1 30  ? -9.799  8.108   27.915  1.00 11.06  ? 35  VAL A CG2 1 
ATOM   268  N N   . SER A 1 31  ? -12.055 9.845   30.286  1.00 7.27   ? 36  SER A N   1 
ATOM   269  C CA  . SER A 1 31  ? -13.204 10.726  30.031  1.00 10.37  ? 36  SER A CA  1 
ATOM   270  C C   . SER A 1 31  ? -13.167 11.269  28.617  1.00 10.74  ? 36  SER A C   1 
ATOM   271  O O   . SER A 1 31  ? -12.153 11.268  27.940  1.00 8.95   ? 36  SER A O   1 
ATOM   272  C CB  . SER A 1 31  ? -13.209 11.911  31.025  1.00 9.41   ? 36  SER A CB  1 
ATOM   273  O OG  . SER A 1 31  ? -12.077 12.739  30.773  1.00 9.18   ? 36  SER A OG  1 
ATOM   274  N N   . LYS A 1 32  ? -14.291 11.840  28.204  1.00 8.23   ? 37  LYS A N   1 
ATOM   275  C CA  . LYS A 1 32  ? -14.311 12.477  26.870  1.00 9.07   ? 37  LYS A CA  1 
ATOM   276  C C   . LYS A 1 32  ? -13.339 13.628  26.765  1.00 12.05  ? 37  LYS A C   1 
ATOM   277  O O   . LYS A 1 32  ? -12.738 13.839  25.700  1.00 10.70  ? 37  LYS A O   1 
ATOM   278  C CB  . LYS A 1 32  ? -15.735 12.981  26.577  1.00 12.41  ? 37  LYS A CB  1 
ATOM   279  C CG  . LYS A 1 32  ? -16.741 11.858  26.519  1.00 26.26  ? 37  LYS A CG  1 
ATOM   280  C CD  . LYS A 1 32  ? -16.847 11.312  25.110  1.00 56.92  ? 37  LYS A CD  1 
ATOM   281  C CE  . LYS A 1 32  ? -18.315 11.002  24.725  1.00 60.69  ? 37  LYS A CE  1 
ATOM   282  N NZ  . LYS A 1 32  ? -19.105 10.336  25.810  1.00 46.44  ? 37  LYS A NZ  1 
ATOM   283  N N   . GLN A 1 33  ? -13.197 14.438  27.831  1.00 11.21  ? 38  GLN A N   1 
ATOM   284  C CA  . GLN A 1 33  ? -12.292 15.566  27.687  1.00 12.41  ? 38  GLN A CA  1 
ATOM   285  C C   . GLN A 1 33  ? -10.839 15.121  27.693  1.00 10.20  ? 38  GLN A C   1 
ATOM   286  O O   . GLN A 1 33  ? -10.013 15.763  27.057  1.00 10.80  ? 38  GLN A O   1 
ATOM   287  C CB  . GLN A 1 33  ? -12.559 16.638  28.775  1.00 11.99  ? 38  GLN A CB  1 
ATOM   288  C CG  . GLN A 1 33  ? -12.456 16.150  30.218  1.00 11.96  ? 38  GLN A CG  1 
ATOM   289  C CD  . GLN A 1 33  ? -12.551 17.330  31.179  1.00 16.96  ? 38  GLN A CD  1 
ATOM   290  O OE1 . GLN A 1 33  ? -12.630 18.481  30.753  1.00 14.78  ? 38  GLN A OE1 1 
ATOM   291  N NE2 . GLN A 1 33  ? -12.539 17.043  32.472  1.00 13.51  ? 38  GLN A NE2 1 
ATOM   292  N N   . VAL A 1 34  ? -10.478 13.997  28.357  1.00 6.91   ? 39  VAL A N   1 
ATOM   293  C CA  . VAL A 1 34  ? -9.096  13.518  28.146  1.00 7.76   ? 39  VAL A CA  1 
ATOM   294  C C   . VAL A 1 34  ? -8.890  13.153  26.665  1.00 9.49   ? 39  VAL A C   1 
ATOM   295  O O   . VAL A 1 34  ? -7.837  13.448  26.088  1.00 11.47  ? 39  VAL A O   1 
ATOM   296  C CB  . VAL A 1 34  ? -8.796  12.330  29.085  1.00 8.85   ? 39  VAL A CB  1 
ATOM   297  C CG1 . VAL A 1 34  ? -7.474  11.579  28.655  1.00 13.58  ? 39  VAL A CG1 1 
ATOM   298  C CG2 . VAL A 1 34  ? -8.712  12.827  30.588  1.00 10.41  ? 39  VAL A CG2 1 
ATOM   299  N N   . ARG A 1 35  ? -9.849  12.502  26.053  1.00 8.01   ? 40  ARG A N   1 
ATOM   300  C CA  . ARG A 1 35  ? -9.720  12.140  24.638  1.00 9.41   ? 40  ARG A CA  1 
ATOM   301  C C   . ARG A 1 35  ? -9.638  13.388  23.742  1.00 11.40  ? 40  ARG A C   1 
ATOM   302  O O   . ARG A 1 35  ? -8.897  13.423  22.798  1.00 11.84  ? 40  ARG A O   1 
ATOM   303  C CB  . ARG A 1 35  ? -10.848 11.237  24.210  1.00 9.84   ? 40  ARG A CB  1 
ATOM   304  C CG  . ARG A 1 35  ? -10.788 9.945   24.980  1.00 12.07  ? 40  ARG A CG  1 
ATOM   305  C CD  . ARG A 1 35  ? -11.458 8.833   24.242  1.00 19.97  ? 40  ARG A CD  1 
ATOM   306  N NE  . ARG A 1 35  ? -12.888 8.896   24.393  1.00 27.99  ? 40  ARG A NE  1 
ATOM   307  C CZ  . ARG A 1 35  ? -13.745 8.989   23.388  1.00 46.72  ? 40  ARG A CZ  1 
ATOM   308  N NH1 . ARG A 1 35  ? -13.324 9.057   22.134  1.00 35.36  ? 40  ARG A NH1 1 
ATOM   309  N NH2 . ARG A 1 35  ? -15.035 9.019   23.645  1.00 31.81  ? 40  ARG A NH2 1 
ATOM   310  N N   . GLU A 1 36  ? -10.447 14.378  24.075  1.00 9.99   ? 41  GLU A N   1 
ATOM   311  C CA  . GLU A 1 36  ? -10.466 15.598  23.276  1.00 9.70   ? 41  GLU A CA  1 
ATOM   312  C C   . GLU A 1 36  ? -9.094  16.260  23.266  1.00 10.29  ? 41  GLU A C   1 
ATOM   313  O O   . GLU A 1 36  ? -8.655  16.775  22.231  1.00 11.37  ? 41  GLU A O   1 
ATOM   314  C CB  . GLU A 1 36  ? -11.490 16.580  23.866  1.00 9.41   ? 41  GLU A CB  1 
ATOM   315  C CG  . GLU A 1 36  ? -11.644 17.832  22.977  1.00 16.59  ? 41  GLU A CG  1 
ATOM   316  C CD  . GLU A 1 36  ? -12.724 18.832  23.503  1.00 31.68  ? 41  GLU A CD  1 
ATOM   317  O OE1 . GLU A 1 36  ? -13.563 18.400  24.298  1.00 21.92  ? 41  GLU A OE1 1 
ATOM   318  O OE2 . GLU A 1 36  ? -12.696 20.046  23.148  1.00 27.35  ? 41  GLU A OE2 1 
ATOM   319  N N   . ALA A 1 37  ? -8.420  16.289  24.419  1.00 9.29   ? 42  ALA A N   1 
ATOM   320  C CA  . ALA A 1 37  ? -7.087  16.888  24.475  1.00 9.03   ? 42  ALA A CA  1 
ATOM   321  C C   . ALA A 1 37  ? -6.087  16.066  23.679  1.00 12.75  ? 42  ALA A C   1 
ATOM   322  O O   . ALA A 1 37  ? -5.191  16.610  23.015  1.00 10.05  ? 42  ALA A O   1 
ATOM   323  C CB  . ALA A 1 37  ? -6.649  16.960  25.948  1.00 8.66   ? 42  ALA A CB  1 
ATOM   324  N N   . VAL A 1 38  ? -6.182  14.736  23.803  1.00 8.99   ? 43  VAL A N   1 
ATOM   325  C CA  . VAL A 1 38  ? -5.214  13.886  23.125  1.00 9.28   ? 43  VAL A CA  1 
ATOM   326  C C   . VAL A 1 38  ? -5.434  13.950  21.631  1.00 10.97  ? 43  VAL A C   1 
ATOM   327  O O   . VAL A 1 38  ? -4.473  13.842  20.857  1.00 9.35   ? 43  VAL A O   1 
ATOM   328  C CB  . VAL A 1 38  ? -5.339  12.448  23.664  1.00 9.27   ? 43  VAL A CB  1 
ATOM   329  C CG1 . VAL A 1 38  ? -4.476  11.439  22.786  1.00 10.06  ? 43  VAL A CG1 1 
ATOM   330  C CG2 . VAL A 1 38  ? -4.809  12.389  25.129  1.00 11.38  ? 43  VAL A CG2 1 
ATOM   331  N N   . GLY A 1 39  ? -6.697  14.167  21.207  1.00 9.26   ? 44  GLY A N   1 
ATOM   332  C CA  . GLY A 1 39  ? -7.029  14.323  19.809  1.00 9.57   ? 44  GLY A CA  1 
ATOM   333  C C   . GLY A 1 39  ? -6.772  15.747  19.251  1.00 14.39  ? 44  GLY A C   1 
ATOM   334  O O   . GLY A 1 39  ? -7.304  16.082  18.183  1.00 12.61  ? 44  GLY A O   1 
ATOM   335  N N   . SER A 1 40  ? -5.991  16.592  19.919  1.00 9.27   ? 45  SER A N   1 
ATOM   336  C CA  . SER A 1 40  ? -5.977  18.023  19.571  1.00 9.36   ? 45  SER A CA  1 
ATOM   337  C C   . SER A 1 40  ? -4.848  18.310  18.579  1.00 11.43  ? 45  SER A C   1 
ATOM   338  O O   . SER A 1 40  ? -3.990  17.462  18.302  1.00 9.22   ? 45  SER A O   1 
ATOM   339  C CB  . SER A 1 40  ? -5.760  18.906  20.810  1.00 9.03   ? 45  SER A CB  1 
ATOM   340  O OG  . SER A 1 40  ? -4.457  18.663  21.350  1.00 11.47  ? 45  SER A OG  1 
ATOM   341  N N   . VAL A 1 41  ? -4.792  19.577  18.110  1.00 10.35  ? 46  VAL A N   1 
ATOM   342  C CA  . VAL A 1 41  ? -3.723  19.961  17.186  1.00 8.14   ? 46  VAL A CA  1 
ATOM   343  C C   . VAL A 1 41  ? -2.368  20.116  17.856  1.00 9.64   ? 46  VAL A C   1 
ATOM   344  O O   . VAL A 1 41  ? -1.390  20.423  17.173  1.00 9.96   ? 46  VAL A O   1 
ATOM   345  C CB  . VAL A 1 41  ? -4.060  21.288  16.453  1.00 11.12  ? 46  VAL A CB  1 
ATOM   346  C CG1 . VAL A 1 41  ? -5.349  21.142  15.608  1.00 11.79  ? 46  VAL A CG1 1 
ATOM   347  C CG2 . VAL A 1 41  ? -4.231  22.402  17.491  1.00 12.27  ? 46  VAL A CG2 1 
ATOM   348  N N   . LEU A 1 42  ? -2.257  19.857  19.170  1.00 9.15   ? 47  LEU A N   1 
ATOM   349  C CA  . LEU A 1 42  ? -0.948  19.978  19.805  1.00 7.55   ? 47  LEU A CA  1 
ATOM   350  C C   . LEU A 1 42  ? 0.030   18.935  19.297  1.00 10.98  ? 47  LEU A C   1 
ATOM   351  O O   . LEU A 1 42  ? 1.224   19.127  19.477  1.00 10.85  ? 47  LEU A O   1 
ATOM   352  C CB  . LEU A 1 42  ? -1.087  19.877  21.351  1.00 8.53   ? 47  LEU A CB  1 
ATOM   353  C CG  . LEU A 1 42  ? -1.384  21.257  22.038  1.00 14.34  ? 47  LEU A CG  1 
ATOM   354  C CD1 . LEU A 1 42  ? -2.619  21.928  21.534  1.00 17.09  ? 47  LEU A CD1 1 
ATOM   355  C CD2 . LEU A 1 42  ? -1.472  21.003  23.597  1.00 19.06  ? 47  LEU A CD2 1 
ATOM   356  N N   . THR A 1 43  ? -0.441  17.876  18.637  1.00 10.82  ? 48  THR A N   1 
ATOM   357  C CA  . THR A 1 43  ? 0.482   16.912  18.017  1.00 7.84   ? 48  THR A CA  1 
ATOM   358  C C   . THR A 1 43  ? 1.326   17.569  16.941  1.00 8.85   ? 48  THR A C   1 
ATOM   359  O O   . THR A 1 43  ? 2.371   17.015  16.557  1.00 11.64  ? 48  THR A O   1 
ATOM   360  C CB  . THR A 1 43  ? -0.337  15.739  17.428  1.00 8.92   ? 48  THR A CB  1 
ATOM   361  O OG1 . THR A 1 43  ? 0.543   14.704  16.969  1.00 9.74   ? 48  THR A OG1 1 
ATOM   362  C CG2 . THR A 1 43  ? -1.268  16.190  16.196  1.00 8.75   ? 48  THR A CG2 1 
ATOM   363  N N   . ASN A 1 44  ? 0.854   18.697  16.370  1.00 9.21   ? 49  ASN A N   1 
ATOM   364  C CA  . ASN A 1 44  ? 1.563   19.267  15.223  1.00 8.23   ? 49  ASN A CA  1 
ATOM   365  C C   . ASN A 1 44  ? 2.876   19.930  15.622  1.00 15.95  ? 49  ASN A C   1 
ATOM   366  O O   . ASN A 1 44  ? 3.704   20.218  14.741  1.00 15.32  ? 49  ASN A O   1 
ATOM   367  C CB  . ASN A 1 44  ? 0.680   20.270  14.519  1.00 9.13   ? 49  ASN A CB  1 
ATOM   368  C CG  . ASN A 1 44  ? -0.517  19.598  13.821  1.00 9.37   ? 49  ASN A CG  1 
ATOM   369  O OD1 . ASN A 1 44  ? -0.445  18.454  13.379  1.00 11.06  ? 49  ASN A OD1 1 
ATOM   370  N ND2 . ASN A 1 44  ? -1.632  20.323  13.745  1.00 10.27  ? 49  ASN A ND2 1 
ATOM   371  N N   . LYS A 1 45  ? 3.059   20.220  16.892  1.00 9.50   ? 50  LYS A N   1 
ATOM   372  C CA  . LYS A 1 45  ? 4.234   20.985  17.322  1.00 8.95   ? 50  LYS A CA  1 
ATOM   373  C C   . LYS A 1 45  ? 5.432   20.245  17.901  1.00 15.28  ? 50  LYS A C   1 
ATOM   374  O O   . LYS A 1 45  ? 5.297   19.469  18.825  1.00 14.24  ? 50  LYS A O   1 
ATOM   375  C CB  . LYS A 1 45  ? 3.819   22.069  18.313  1.00 16.04  ? 50  LYS A CB  1 
ATOM   376  C CG  . LYS A 1 45  ? 4.854   23.126  18.642  1.00 13.12  ? 50  LYS A CG  1 
ATOM   377  C CD  . LYS A 1 45  ? 4.973   24.117  17.509  1.00 13.99  ? 50  LYS A CD  1 
ATOM   378  C CE  . LYS A 1 45  ? 6.163   25.027  17.677  1.00 18.59  ? 50  LYS A CE  1 
ATOM   379  N NZ  . LYS A 1 45  ? 7.426   24.363  17.287  1.00 27.65  ? 50  LYS A NZ  1 
ATOM   380  N N   . TYR A 1 46  ? 6.600   20.501  17.336  1.00 11.30  ? 51  TYR A N   1 
ATOM   381  C CA  . TYR A 1 46  ? 7.811   19.968  17.893  1.00 7.76   ? 51  TYR A CA  1 
ATOM   382  C C   . TYR A 1 46  ? 8.221   20.889  19.045  1.00 13.89  ? 51  TYR A C   1 
ATOM   383  O O   . TYR A 1 46  ? 8.303   22.073  18.884  1.00 16.71  ? 51  TYR A O   1 
ATOM   384  C CB  . TYR A 1 46  ? 8.926   19.860  16.873  1.00 11.32  ? 51  TYR A CB  1 
ATOM   385  C CG  . TYR A 1 46  ? 9.337   18.446  16.578  1.00 13.17  ? 51  TYR A CG  1 
ATOM   386  C CD1 . TYR A 1 46  ? 10.077  17.721  17.489  1.00 14.80  ? 51  TYR A CD1 1 
ATOM   387  C CD2 . TYR A 1 46  ? 8.967   17.829  15.396  1.00 14.79  ? 51  TYR A CD2 1 
ATOM   388  C CE1 . TYR A 1 46  ? 10.445  16.420  17.233  1.00 15.10  ? 51  TYR A CE1 1 
ATOM   389  C CE2 . TYR A 1 46  ? 9.333   16.529  15.126  1.00 13.05  ? 51  TYR A CE2 1 
ATOM   390  C CZ  . TYR A 1 46  ? 10.068  15.827  16.051  1.00 14.81  ? 51  TYR A CZ  1 
ATOM   391  O OH  . TYR A 1 46  ? 10.425  14.538  15.800  1.00 14.39  ? 51  TYR A OH  1 
ATOM   392  N N   . ALA A 1 47  ? 8.476   20.293  20.185  1.00 11.41  ? 52  ALA A N   1 
ATOM   393  C CA  . ALA A 1 47  ? 8.805   21.064  21.387  1.00 12.84  ? 52  ALA A CA  1 
ATOM   394  C C   . ALA A 1 47  ? 9.948   20.402  22.188  1.00 13.38  ? 52  ALA A C   1 
ATOM   395  O O   . ALA A 1 47  ? 9.882   20.251  23.403  1.00 11.42  ? 52  ALA A O   1 
ATOM   396  C CB  . ALA A 1 47  ? 7.550   21.219  22.246  1.00 14.28  ? 52  ALA A CB  1 
ATOM   397  N N   A GLU A 1 48  ? 11.002  19.985  21.513  0.61 12.52  ? 53  GLU A N   1 
ATOM   398  N N   B GLU A 1 48  ? 11.019  20.035  21.510  0.39 12.57  ? 53  GLU A N   1 
ATOM   399  C CA  A GLU A 1 48  ? 12.165  19.455  22.239  0.61 13.46  ? 53  GLU A CA  1 
ATOM   400  C CA  B GLU A 1 48  ? 12.192  19.512  22.213  0.39 13.57  ? 53  GLU A CA  1 
ATOM   401  C C   A GLU A 1 48  ? 12.679  20.476  23.242  0.61 13.00  ? 53  GLU A C   1 
ATOM   402  C C   B GLU A 1 48  ? 12.686  20.505  23.254  0.39 13.02  ? 53  GLU A C   1 
ATOM   403  O O   A GLU A 1 48  ? 12.743  21.677  22.948  0.61 13.22  ? 53  GLU A O   1 
ATOM   404  O O   B GLU A 1 48  ? 12.724  21.717  23.010  0.39 13.27  ? 53  GLU A O   1 
ATOM   405  C CB  A GLU A 1 48  ? 13.288  19.093  21.245  0.61 14.42  ? 53  GLU A CB  1 
ATOM   406  C CB  B GLU A 1 48  ? 13.302  19.218  21.198  0.39 14.11  ? 53  GLU A CB  1 
ATOM   407  C CG  A GLU A 1 48  ? 12.960  17.763  20.475  0.61 15.53  ? 53  GLU A CG  1 
ATOM   408  C CG  B GLU A 1 48  ? 12.948  18.000  20.329  0.39 16.04  ? 53  GLU A CG  1 
ATOM   409  C CD  A GLU A 1 48  ? 14.074  17.312  19.545  0.61 21.99  ? 53  GLU A CD  1 
ATOM   410  C CD  B GLU A 1 48  ? 13.806  17.903  19.093  0.39 23.81  ? 53  GLU A CD  1 
ATOM   411  O OE1 A GLU A 1 48  ? 15.009  18.095  19.305  0.61 23.56  ? 53  GLU A OE1 1 
ATOM   412  O OE1 B GLU A 1 48  ? 13.750  18.844  18.281  0.39 15.23  ? 53  GLU A OE1 1 
ATOM   413  O OE2 A GLU A 1 48  ? 14.020  16.177  19.060  0.61 19.57  ? 53  GLU A OE2 1 
ATOM   414  O OE2 B GLU A 1 48  ? 14.537  16.900  18.950  0.39 17.24  ? 53  GLU A OE2 1 
ATOM   415  N N   . GLY A 1 49  ? 13.078  19.991  24.416  1.00 12.03  ? 54  GLY A N   1 
ATOM   416  C CA  . GLY A 1 49  ? 13.545  20.857  25.516  1.00 12.70  ? 54  GLY A CA  1 
ATOM   417  C C   . GLY A 1 49  ? 12.499  20.920  26.593  1.00 14.33  ? 54  GLY A C   1 
ATOM   418  O O   . GLY A 1 49  ? 11.643  20.039  26.699  1.00 13.42  ? 54  GLY A O   1 
ATOM   419  N N   . TYR A 1 50  ? 12.539  21.984  27.398  1.00 11.68  ? 55  TYR A N   1 
ATOM   420  C CA  . TYR A 1 50  ? 11.626  22.147  28.519  1.00 11.97  ? 55  TYR A CA  1 
ATOM   421  C C   . TYR A 1 50  ? 11.038  23.552  28.462  1.00 14.39  ? 55  TYR A C   1 
ATOM   422  O O   . TYR A 1 50  ? 11.543  24.415  27.725  1.00 17.45  ? 55  TYR A O   1 
ATOM   423  C CB  . TYR A 1 50  ? 12.353  21.885  29.860  1.00 14.92  ? 55  TYR A CB  1 
ATOM   424  C CG  . TYR A 1 50  ? 12.658  20.409  29.987  1.00 13.75  ? 55  TYR A CG  1 
ATOM   425  C CD1 . TYR A 1 50  ? 11.653  19.539  30.431  1.00 13.74  ? 55  TYR A CD1 1 
ATOM   426  C CD2 . TYR A 1 50  ? 13.921  19.857  29.607  1.00 12.76  ? 55  TYR A CD2 1 
ATOM   427  C CE1 . TYR A 1 50  ? 11.861  18.212  30.485  1.00 11.23  ? 55  TYR A CE1 1 
ATOM   428  C CE2 . TYR A 1 50  ? 14.119  18.481  29.671  1.00 13.44  ? 55  TYR A CE2 1 
ATOM   429  C CZ  . TYR A 1 50  ? 13.092  17.693  30.109  1.00 12.53  ? 55  TYR A CZ  1 
ATOM   430  O OH  . TYR A 1 50  ? 13.260  16.328  30.193  1.00 11.85  ? 55  TYR A OH  1 
ATOM   431  N N   . PRO A 1 51  ? 9.983   23.824  29.232  1.00 13.83  ? 56  PRO A N   1 
ATOM   432  C CA  . PRO A 1 51  ? 9.360   25.158  29.166  1.00 21.30  ? 56  PRO A CA  1 
ATOM   433  C C   . PRO A 1 51  ? 10.371  26.276  29.424  1.00 19.65  ? 56  PRO A C   1 
ATOM   434  O O   . PRO A 1 51  ? 11.176  26.209  30.349  1.00 20.67  ? 56  PRO A O   1 
ATOM   435  C CB  . PRO A 1 51  ? 8.280   25.102  30.242  1.00 16.37  ? 56  PRO A CB  1 
ATOM   436  C CG  . PRO A 1 51  ? 7.900   23.635  30.334  1.00 14.13  ? 56  PRO A CG  1 
ATOM   437  C CD  . PRO A 1 51  ? 9.189   22.877  30.072  1.00 13.11  ? 56  PRO A CD  1 
ATOM   438  N N   . GLY A 1 52  ? 10.380  27.271  28.540  1.00 20.61  ? 57  GLY A N   1 
ATOM   439  C CA  . GLY A 1 52  ? 11.356  28.336  28.690  1.00 24.44  ? 57  GLY A CA  1 
ATOM   440  C C   . GLY A 1 52  ? 12.714  28.033  28.113  1.00 32.92  ? 57  GLY A C   1 
ATOM   441  O O   . GLY A 1 52  ? 13.537  28.938  28.003  1.00 33.57  ? 57  GLY A O   1 
ATOM   442  N N   . ALA A 1 53  ? 12.967  26.803  27.691  1.00 20.87  ? 58  ALA A N   1 
ATOM   443  C CA  . ALA A 1 53  ? 14.271  26.390  27.173  1.00 23.49  ? 58  ALA A CA  1 
ATOM   444  C C   . ALA A 1 53  ? 14.084  25.343  26.068  1.00 21.55  ? 58  ALA A C   1 
ATOM   445  O O   . ALA A 1 53  ? 14.536  24.203  26.170  1.00 22.15  ? 58  ALA A O   1 
ATOM   446  C CB  . ALA A 1 53  ? 15.148  25.856  28.304  1.00 26.52  ? 58  ALA A CB  1 
ATOM   447  N N   . ARG A 1 54  ? 13.419  25.737  24.982  1.00 16.17  ? 59  ARG A N   1 
ATOM   448  C CA  . ARG A 1 54  ? 13.111  24.864  23.845  1.00 15.87  ? 59  ARG A CA  1 
ATOM   449  C C   . ARG A 1 54  ? 14.131  25.018  22.709  1.00 23.76  ? 59  ARG A C   1 
ATOM   450  O O   . ARG A 1 54  ? 14.796  26.045  22.598  1.00 25.09  ? 59  ARG A O   1 
ATOM   451  C CB  . ARG A 1 54  ? 11.708  25.201  23.303  1.00 12.30  ? 59  ARG A CB  1 
ATOM   452  C CG  . ARG A 1 54  ? 10.585  25.082  24.313  1.00 12.30  ? 59  ARG A CG  1 
ATOM   453  C CD  . ARG A 1 54  ? 10.241  23.562  24.638  1.00 11.58  ? 59  ARG A CD  1 
ATOM   454  N NE  . ARG A 1 54  ? 8.960   23.601  25.330  1.00 11.82  ? 59  ARG A NE  1 
ATOM   455  C CZ  . ARG A 1 54  ? 8.378   22.611  25.994  1.00 12.53  ? 59  ARG A CZ  1 
ATOM   456  N NH1 . ARG A 1 54  ? 8.863   21.364  25.949  1.00 11.25  ? 59  ARG A NH1 1 
ATOM   457  N NH2 . ARG A 1 54  ? 7.276   22.890  26.729  1.00 11.10  ? 59  ARG A NH2 1 
ATOM   458  N N   A TYR A 1 55  ? 14.159  24.022  21.803  0.63 16.05  ? 60  TYR A N   1 
ATOM   459  N N   B TYR A 1 55  ? 14.321  23.958  21.930  0.37 16.62  ? 60  TYR A N   1 
ATOM   460  C CA  A TYR A 1 55  ? 15.018  23.997  20.604  0.63 20.20  ? 60  TYR A CA  1 
ATOM   461  C CA  B TYR A 1 55  ? 15.219  24.069  20.785  0.37 20.36  ? 60  TYR A CA  1 
ATOM   462  C C   A TYR A 1 55  ? 14.279  24.421  19.321  0.63 24.72  ? 60  TYR A C   1 
ATOM   463  C C   B TYR A 1 55  ? 14.694  25.095  19.789  0.37 23.33  ? 60  TYR A C   1 
ATOM   464  O O   A TYR A 1 55  ? 14.802  24.253  18.205  0.63 24.59  ? 60  TYR A O   1 
ATOM   465  O O   B TYR A 1 55  ? 15.464  25.868  19.207  0.37 23.03  ? 60  TYR A O   1 
ATOM   466  C CB  A TYR A 1 55  ? 15.593  22.609  20.386  0.63 22.26  ? 60  TYR A CB  1 
ATOM   467  C CB  B TYR A 1 55  ? 15.358  22.711  20.108  0.37 19.66  ? 60  TYR A CB  1 
ATOM   468  C CG  A TYR A 1 55  ? 16.628  22.145  21.401  0.63 21.79  ? 60  TYR A CG  1 
ATOM   469  C CG  B TYR A 1 55  ? 16.360  21.779  20.766  0.37 22.29  ? 60  TYR A CG  1 
ATOM   470  C CD1 A TYR A 1 55  ? 16.581  22.550  22.725  0.63 24.17  ? 60  TYR A CD1 1 
ATOM   471  C CD1 B TYR A 1 55  ? 16.762  21.975  22.086  0.37 22.46  ? 60  TYR A CD1 1 
ATOM   472  C CD2 A TYR A 1 55  ? 17.643  21.256  21.023  0.63 39.59  ? 60  TYR A CD2 1 
ATOM   473  C CD2 B TYR A 1 55  ? 16.909  20.708  20.060  0.37 26.18  ? 60  TYR A CD2 1 
ATOM   474  C CE1 A TYR A 1 55  ? 17.550  22.112  23.661  0.63 30.95  ? 60  TYR A CE1 1 
ATOM   475  C CE1 B TYR A 1 55  ? 17.694  21.124  22.682  0.37 30.87  ? 60  TYR A CE1 1 
ATOM   476  C CE2 A TYR A 1 55  ? 18.600  20.810  21.936  0.63 35.83  ? 60  TYR A CE2 1 
ATOM   477  C CE2 B TYR A 1 55  ? 17.852  19.861  20.644  0.37 26.24  ? 60  TYR A CE2 1 
ATOM   478  C CZ  A TYR A 1 55  ? 18.548  21.243  23.256  0.63 41.04  ? 60  TYR A CZ  1 
ATOM   479  C CZ  B TYR A 1 55  ? 18.237  20.068  21.955  0.37 29.59  ? 60  TYR A CZ  1 
ATOM   480  O OH  A TYR A 1 55  ? 19.491  20.795  24.165  0.63 52.53  ? 60  TYR A OH  1 
ATOM   481  O OH  B TYR A 1 55  ? 19.158  19.224  22.554  0.37 27.33  ? 60  TYR A OH  1 
ATOM   482  N N   A TYR A 1 56  ? 13.069  24.943  19.451  0.63 25.40  ? 61  TYR A N   1 
ATOM   483  N N   B TYR A 1 56  ? 13.372  25.130  19.635  0.37 23.42  ? 61  TYR A N   1 
ATOM   484  C CA  A TYR A 1 56  ? 12.281  25.429  18.325  0.63 23.51  ? 61  TYR A CA  1 
ATOM   485  C CA  B TYR A 1 56  ? 12.616  25.666  18.513  0.37 26.82  ? 61  TYR A CA  1 
ATOM   486  C C   A TYR A 1 56  ? 11.570  26.699  18.788  0.63 24.18  ? 61  TYR A C   1 
ATOM   487  C C   B TYR A 1 56  ? 11.972  26.993  18.877  0.37 26.43  ? 61  TYR A C   1 
ATOM   488  O O   A TYR A 1 56  ? 11.213  26.838  19.962  0.63 14.66  ? 61  TYR A O   1 
ATOM   489  O O   B TYR A 1 56  ? 11.906  27.388  20.043  0.37 25.14  ? 61  TYR A O   1 
ATOM   490  C CB  A TYR A 1 56  ? 11.236  24.389  17.856  0.63 23.48  ? 61  TYR A CB  1 
ATOM   491  C CB  B TYR A 1 56  ? 11.487  24.708  18.146  0.37 25.34  ? 61  TYR A CB  1 
ATOM   492  C CG  A TYR A 1 56  ? 11.803  23.009  17.542  0.63 27.23  ? 61  TYR A CG  1 
ATOM   493  C CG  B TYR A 1 56  ? 11.818  23.592  17.229  0.37 29.35  ? 61  TYR A CG  1 
ATOM   494  C CD1 A TYR A 1 56  ? 11.904  22.023  18.539  0.63 21.93  ? 61  TYR A CD1 1 
ATOM   495  C CD1 B TYR A 1 56  ? 12.279  23.852  15.967  0.37 42.03  ? 61  TYR A CD1 1 
ATOM   496  C CD2 A TYR A 1 56  ? 12.213  22.686  16.245  0.63 24.43  ? 61  TYR A CD2 1 
ATOM   497  C CD2 B TYR A 1 56  ? 11.606  22.278  17.591  0.37 31.41  ? 61  TYR A CD2 1 
ATOM   498  C CE1 A TYR A 1 56  ? 12.397  20.783  18.275  0.63 13.62  ? 61  TYR A CE1 1 
ATOM   499  C CE1 B TYR A 1 56  ? 12.564  22.858  15.103  0.37 40.33  ? 61  TYR A CE1 1 
ATOM   500  C CE2 A TYR A 1 56  ? 12.746  21.438  15.940  0.63 29.24  ? 61  TYR A CE2 1 
ATOM   501  C CE2 B TYR A 1 56  ? 11.892  21.256  16.700  0.37 42.30  ? 61  TYR A CE2 1 
ATOM   502  C CZ  A TYR A 1 56  ? 12.858  20.482  16.955  0.63 28.18  ? 61  TYR A CZ  1 
ATOM   503  C CZ  B TYR A 1 56  ? 12.355  21.568  15.450  0.37 21.71  ? 61  TYR A CZ  1 
ATOM   504  O OH  A TYR A 1 56  ? 13.365  19.253  16.582  0.63 29.25  ? 61  TYR A OH  1 
ATOM   505  O OH  B TYR A 1 56  ? 12.658  20.625  14.524  0.37 19.22  ? 61  TYR A OH  1 
ATOM   506  N N   . GLY A 1 57  ? 11.379  27.638  17.874  1.00 32.94  ? 62  GLY A N   1 
ATOM   507  C CA  . GLY A 1 57  ? 10.500  28.750  18.142  1.00 28.15  ? 62  GLY A CA  1 
ATOM   508  C C   . GLY A 1 57  ? 9.034   28.286  18.187  1.00 24.32  ? 62  GLY A C   1 
ATOM   509  O O   . GLY A 1 57  ? 8.703   27.147  17.857  1.00 22.24  ? 62  GLY A O   1 
ATOM   510  N N   . GLY A 1 58  ? 8.155   29.228  18.528  1.00 19.68  ? 63  GLY A N   1 
ATOM   511  C CA  . GLY A 1 58  ? 6.717   28.996  18.432  1.00 19.04  ? 63  GLY A CA  1 
ATOM   512  C C   . GLY A 1 58  ? 6.127   28.151  19.560  1.00 15.25  ? 63  GLY A C   1 
ATOM   513  O O   . GLY A 1 58  ? 4.992   27.668  19.417  1.00 14.66  ? 63  GLY A O   1 
ATOM   514  N N   . CYS A 1 59  ? 6.851   27.982  20.670  1.00 16.42  ? 64  CYS A N   1 
ATOM   515  C CA  . CYS A 1 59  ? 6.376   27.137  21.762  1.00 14.97  ? 64  CYS A CA  1 
ATOM   516  C C   . CYS A 1 59  ? 5.708   27.925  22.885  1.00 20.03  ? 64  CYS A C   1 
ATOM   517  O O   . CYS A 1 59  ? 5.479   27.363  23.954  1.00 17.66  ? 64  CYS A O   1 
ATOM   518  C CB  . CYS A 1 59  ? 7.567   26.319  22.352  1.00 18.52  ? 64  CYS A CB  1 
ATOM   519  S SG  . CYS A 1 59  ? 8.171   25.099  21.209  1.00 19.11  ? 64  CYS A SG  1 
ATOM   520  N N   . GLU A 1 60  ? 5.377   29.217  22.696  1.00 15.45  ? 65  GLU A N   1 
ATOM   521  C CA  . GLU A 1 60  ? 4.904   29.963  23.853  1.00 15.56  ? 65  GLU A CA  1 
ATOM   522  C C   . GLU A 1 60  ? 3.610   29.382  24.437  1.00 16.74  ? 65  GLU A C   1 
ATOM   523  O O   . GLU A 1 60  ? 3.417   29.440  25.650  1.00 18.31  ? 65  GLU A O   1 
ATOM   524  C CB  . GLU A 1 60  ? 4.693   31.456  23.486  1.00 24.79  ? 65  GLU A CB  1 
ATOM   525  C CG  . GLU A 1 60  ? 3.798   31.683  22.253  1.00 33.46  ? 65  GLU A CG  1 
ATOM   526  C CD  . GLU A 1 60  ? 4.559   31.727  20.873  1.00 62.27  ? 65  GLU A CD  1 
ATOM   527  O OE1 . GLU A 1 60  ? 5.707   31.172  20.725  1.00 32.77  ? 65  GLU A OE1 1 
ATOM   528  O OE2 . GLU A 1 60  ? 3.978   32.333  19.921  1.00 48.80  ? 65  GLU A OE2 1 
ATOM   529  N N   . VAL A 1 61  ? 2.693   28.853  23.615  1.00 13.08  ? 66  VAL A N   1 
ATOM   530  C CA  . VAL A 1 61  ? 1.478   28.271  24.223  1.00 12.35  ? 66  VAL A CA  1 
ATOM   531  C C   . VAL A 1 61  ? 1.775   26.879  24.777  1.00 16.37  ? 66  VAL A C   1 
ATOM   532  O O   . VAL A 1 61  ? 1.272   26.516  25.853  1.00 13.06  ? 66  VAL A O   1 
ATOM   533  C CB  . VAL A 1 61  ? 0.277   28.229  23.253  1.00 15.97  ? 66  VAL A CB  1 
ATOM   534  C CG1 . VAL A 1 61  ? -1.008  27.719  23.984  1.00 13.26  ? 66  VAL A CG1 1 
ATOM   535  C CG2 . VAL A 1 61  ? 0.074   29.653  22.580  1.00 18.83  ? 66  VAL A CG2 1 
ATOM   536  N N   . ILE A 1 62  ? 2.526   26.058  24.022  1.00 12.46  ? 67  ILE A N   1 
ATOM   537  C CA  . ILE A 1 62  ? 2.875   24.701  24.510  1.00 11.18  ? 67  ILE A CA  1 
ATOM   538  C C   . ILE A 1 62  ? 3.550   24.797  25.879  1.00 12.28  ? 67  ILE A C   1 
ATOM   539  O O   . ILE A 1 62  ? 3.370   23.941  26.738  1.00 11.62  ? 67  ILE A O   1 
ATOM   540  C CB  . ILE A 1 62  ? 3.849   24.024  23.512  1.00 15.63  ? 67  ILE A CB  1 
ATOM   541  C CG1 . ILE A 1 62  ? 3.231   23.740  22.165  1.00 26.55  ? 67  ILE A CG1 1 
ATOM   542  C CG2 . ILE A 1 62  ? 4.629   22.813  24.136  1.00 19.42  ? 67  ILE A CG2 1 
ATOM   543  C CD1 . ILE A 1 62  ? 1.947   23.240  22.159  1.00 19.20  ? 67  ILE A CD1 1 
ATOM   544  N N   . ASP A 1 63  ? 4.377   25.839  26.089  1.00 11.20  ? 68  ASP A N   1 
ATOM   545  C CA  . ASP A 1 63  ? 5.028   25.998  27.390  1.00 13.60  ? 68  ASP A CA  1 
ATOM   546  C C   . ASP A 1 63  ? 4.014   26.171  28.490  1.00 13.03  ? 68  ASP A C   1 
ATOM   547  O O   . ASP A 1 63  ? 4.200   25.653  29.592  1.00 14.09  ? 68  ASP A O   1 
ATOM   548  C CB  . ASP A 1 63  ? 5.984   27.198  27.408  1.00 15.20  ? 68  ASP A CB  1 
ATOM   549  C CG  . ASP A 1 63  ? 7.292   26.887  26.708  1.00 22.94  ? 68  ASP A CG  1 
ATOM   550  O OD1 . ASP A 1 63  ? 7.474   25.779  26.194  1.00 14.87  ? 68  ASP A OD1 1 
ATOM   551  O OD2 . ASP A 1 63  ? 8.144   27.781  26.650  1.00 20.62  ? 68  ASP A OD2 1 
ATOM   552  N N   . ARG A 1 64  ? 2.952   26.929  28.220  1.00 10.87  ? 69  ARG A N   1 
ATOM   553  C CA  . ARG A 1 64  ? 1.932   27.064  29.258  1.00 9.87   ? 69  ARG A CA  1 
ATOM   554  C C   . ARG A 1 64  ? 1.228   25.736  29.529  1.00 14.47  ? 69  ARG A C   1 
ATOM   555  O O   . ARG A 1 64  ? 0.853   25.466  30.678  1.00 12.37  ? 69  ARG A O   1 
ATOM   556  C CB  . ARG A 1 64  ? 0.906   28.114  28.827  1.00 11.80  ? 69  ARG A CB  1 
ATOM   557  C CG  . ARG A 1 64  ? 1.637   29.512  28.813  1.00 18.66  ? 69  ARG A CG  1 
ATOM   558  C CD  . ARG A 1 64  ? 0.752   30.509  28.088  1.00 24.00  ? 69  ARG A CD  1 
ATOM   559  N NE  . ARG A 1 64  ? -0.371  30.904  28.907  1.00 31.73  ? 69  ARG A NE  1 
ATOM   560  C CZ  . ARG A 1 64  ? -1.283  31.790  28.502  1.00 56.82  ? 69  ARG A CZ  1 
ATOM   561  N NH1 . ARG A 1 64  ? -1.153  32.445  27.353  1.00 44.70  ? 69  ARG A NH1 1 
ATOM   562  N NH2 . ARG A 1 64  ? -2.357  32.011  29.256  1.00 38.70  ? 69  ARG A NH2 1 
ATOM   563  N N   . VAL A 1 65  ? 1.006   24.933  28.484  1.00 8.68   ? 70  VAL A N   1 
ATOM   564  C CA  . VAL A 1 65  ? 0.346   23.629  28.676  1.00 10.68  ? 70  VAL A CA  1 
ATOM   565  C C   . VAL A 1 65  ? 1.228   22.724  29.526  1.00 9.30   ? 70  VAL A C   1 
ATOM   566  O O   . VAL A 1 65  ? 0.770   22.118  30.497  1.00 10.72  ? 70  VAL A O   1 
ATOM   567  C CB  . VAL A 1 65  ? 0.041   22.988  27.310  1.00 11.85  ? 70  VAL A CB  1 
ATOM   568  C CG1 . VAL A 1 65  ? -0.492  21.552  27.492  1.00 11.33  ? 70  VAL A CG1 1 
ATOM   569  C CG2 . VAL A 1 65  ? -1.059  23.815  26.621  1.00 12.63  ? 70  VAL A CG2 1 
ATOM   570  N N   . GLU A 1 66  ? 2.501   22.613  29.165  1.00 9.05   ? 71  GLU A N   1 
ATOM   571  C CA  . GLU A 1 66  ? 3.370   21.688  29.870  1.00 11.97  ? 71  GLU A CA  1 
ATOM   572  C C   . GLU A 1 66  ? 3.617   22.156  31.310  1.00 11.86  ? 71  GLU A C   1 
ATOM   573  O O   . GLU A 1 66  ? 3.625   21.328  32.229  1.00 10.79  ? 71  GLU A O   1 
ATOM   574  C CB  . GLU A 1 66  ? 4.707   21.497  29.121  1.00 10.73  ? 71  GLU A CB  1 
ATOM   575  C CG  . GLU A 1 66  ? 5.601   20.466  29.790  1.00 10.39  ? 71  GLU A CG  1 
ATOM   576  C CD  . GLU A 1 66  ? 6.760   20.045  28.966  1.00 10.94  ? 71  GLU A CD  1 
ATOM   577  O OE1 . GLU A 1 66  ? 6.746   20.273  27.733  1.00 12.45  ? 71  GLU A OE1 1 
ATOM   578  O OE2 . GLU A 1 66  ? 7.710   19.445  29.573  1.00 14.52  ? 71  GLU A OE2 1 
ATOM   579  N N   . SER A 1 67  ? 3.758   23.475  31.524  1.00 12.47  ? 72  SER A N   1 
ATOM   580  C CA  . SER A 1 67  ? 3.888   24.019  32.868  1.00 13.54  ? 72  SER A CA  1 
ATOM   581  C C   . SER A 1 67  ? 2.649   23.743  33.706  1.00 11.63  ? 72  SER A C   1 
ATOM   582  O O   . SER A 1 67  ? 2.770   23.450  34.896  1.00 12.73  ? 72  SER A O   1 
ATOM   583  C CB  . SER A 1 67  ? 4.156   25.543  32.838  1.00 15.97  ? 72  SER A CB  1 
ATOM   584  O OG  . SER A 1 67  ? 5.501   25.673  32.357  1.00 20.60  ? 72  SER A OG  1 
ATOM   585  N N   . LEU A 1 68  ? 1.456   23.843  33.105  1.00 10.66  ? 73  LEU A N   1 
ATOM   586  C CA  . LEU A 1 68  ? 0.236   23.545  33.838  1.00 11.25  ? 73  LEU A CA  1 
ATOM   587  C C   . LEU A 1 68  ? 0.205   22.076  34.268  1.00 13.13  ? 73  LEU A C   1 
ATOM   588  O O   . LEU A 1 68  ? -0.190  21.753  35.402  1.00 11.64  ? 73  LEU A O   1 
ATOM   589  C CB  . LEU A 1 68  ? -0.975  23.849  32.968  1.00 11.50  ? 73  LEU A CB  1 
ATOM   590  C CG  . LEU A 1 68  ? -2.327  23.775  33.579  1.00 20.27  ? 73  LEU A CG  1 
ATOM   591  C CD1 . LEU A 1 68  ? -2.346  24.924  34.612  1.00 22.25  ? 73  LEU A CD1 1 
ATOM   592  C CD2 . LEU A 1 68  ? -3.383  24.077  32.477  1.00 19.35  ? 73  LEU A CD2 1 
ATOM   593  N N   . ALA A 1 69  ? 0.607   21.173  33.376  1.00 10.07  ? 74  ALA A N   1 
ATOM   594  C CA  . ALA A 1 69  ? 0.650   19.772  33.765  1.00 10.68  ? 74  ALA A CA  1 
ATOM   595  C C   . ALA A 1 69  ? 1.620   19.571  34.928  1.00 12.10  ? 74  ALA A C   1 
ATOM   596  O O   . ALA A 1 69  ? 1.320   18.798  35.855  1.00 10.61  ? 74  ALA A O   1 
ATOM   597  C CB  . ALA A 1 69  ? 1.103   18.896  32.574  1.00 8.19   ? 74  ALA A CB  1 
ATOM   598  N N   . ILE A 1 70  ? 2.808   20.206  34.853  1.00 8.86   ? 75  ILE A N   1 
ATOM   599  C CA  . ILE A 1 70  ? 3.837   20.045  35.895  1.00 9.72   ? 75  ILE A CA  1 
ATOM   600  C C   . ILE A 1 70  ? 3.315   20.554  37.230  1.00 11.05  ? 75  ILE A C   1 
ATOM   601  O O   . ILE A 1 70  ? 3.433   19.873  38.268  1.00 11.14  ? 75  ILE A O   1 
ATOM   602  C CB  . ILE A 1 70  ? 5.141   20.764  35.497  1.00 11.65  ? 75  ILE A CB  1 
ATOM   603  C CG1 . ILE A 1 70  ? 5.869   19.954  34.371  1.00 13.17  ? 75  ILE A CG1 1 
ATOM   604  C CG2 . ILE A 1 70  ? 6.095   20.880  36.709  1.00 9.51   ? 75  ILE A CG2 1 
ATOM   605  C CD1 . ILE A 1 70  ? 7.021   20.798  33.706  1.00 12.65  ? 75  ILE A CD1 1 
ATOM   606  N N   . GLU A 1 71  ? 2.737   21.760  37.234  1.00 9.80   ? 76  GLU A N   1 
ATOM   607  C CA  . GLU A 1 71  ? 2.311   22.337  38.512  1.00 11.98  ? 76  GLU A CA  1 
ATOM   608  C C   . GLU A 1 71  ? 1.139   21.568  39.098  1.00 12.00  ? 76  GLU A C   1 
ATOM   609  O O   . GLU A 1 71  ? 1.078   21.366  40.316  1.00 10.34  ? 76  GLU A O   1 
ATOM   610  C CB  . GLU A 1 71  ? 1.971   23.844  38.361  1.00 14.64  ? 76  GLU A CB  1 
ATOM   611  C CG  . GLU A 1 71  ? 3.138   24.729  38.086  1.00 21.18  ? 76  GLU A CG  1 
ATOM   612  C CD  . GLU A 1 71  ? 4.247   24.592  39.134  1.00 31.08  ? 76  GLU A CD  1 
ATOM   613  O OE1 . GLU A 1 71  ? 3.918   24.681  40.326  1.00 31.67  ? 76  GLU A OE1 1 
ATOM   614  O OE2 . GLU A 1 71  ? 5.421   24.301  38.770  1.00 26.91  ? 76  GLU A OE2 1 
ATOM   615  N N   . ARG A 1 72  ? 0.200   21.080  38.259  1.00 8.87   ? 77  ARG A N   1 
ATOM   616  C CA  . ARG A 1 72  ? -0.877  20.263  38.789  1.00 9.63   ? 77  ARG A CA  1 
ATOM   617  C C   . ARG A 1 72  ? -0.370  18.933  39.346  1.00 12.47  ? 77  ARG A C   1 
ATOM   618  O O   . ARG A 1 72  ? -0.870  18.489  40.368  1.00 11.32  ? 77  ARG A O   1 
ATOM   619  C CB  . ARG A 1 72  ? -1.936  19.981  37.720  1.00 9.32   ? 77  ARG A CB  1 
ATOM   620  C CG  . ARG A 1 72  ? -2.741  21.267  37.428  1.00 8.48   ? 77  ARG A CG  1 
ATOM   621  C CD  . ARG A 1 72  ? -3.672  20.963  36.216  1.00 11.57  ? 77  ARG A CD  1 
ATOM   622  N NE  . ARG A 1 72  ? -4.556  22.092  35.913  1.00 10.86  ? 77  ARG A NE  1 
ATOM   623  C CZ  . ARG A 1 72  ? -5.423  22.047  34.901  1.00 11.48  ? 77  ARG A CZ  1 
ATOM   624  N NH1 . ARG A 1 72  ? -5.462  21.001  34.056  1.00 11.36  ? 77  ARG A NH1 1 
ATOM   625  N NH2 . ARG A 1 72  ? -6.283  23.061  34.727  1.00 10.92  ? 77  ARG A NH2 1 
ATOM   626  N N   . ALA A 1 73  ? 0.618   18.303  38.691  1.00 10.20  ? 78  ALA A N   1 
ATOM   627  C CA  . ALA A 1 73  ? 1.173   17.059  39.251  1.00 10.33  ? 78  ALA A CA  1 
ATOM   628  C C   . ALA A 1 73  ? 1.794   17.312  40.603  1.00 12.43  ? 78  ALA A C   1 
ATOM   629  O O   . ALA A 1 73  ? 1.665   16.503  41.521  1.00 11.99  ? 78  ALA A O   1 
ATOM   630  C CB  . ALA A 1 73  ? 2.210   16.443  38.299  1.00 10.03  ? 78  ALA A CB  1 
ATOM   631  N N   . LYS A 1 74  ? 2.537   18.392  40.723  1.00 10.75  ? 79  LYS A N   1 
ATOM   632  C CA  . LYS A 1 74  ? 3.170   18.707  42.028  1.00 10.59  ? 79  LYS A CA  1 
ATOM   633  C C   . LYS A 1 74  ? 2.131   18.964  43.115  1.00 12.56  ? 79  LYS A C   1 
ATOM   634  O O   . LYS A 1 74  ? 2.279   18.481  44.256  1.00 15.83  ? 79  LYS A O   1 
ATOM   635  C CB  . LYS A 1 74  ? 4.070   19.921  41.857  1.00 9.16   ? 79  LYS A CB  1 
ATOM   636  C CG  . LYS A 1 74  ? 5.403   19.570  41.129  1.00 11.75  ? 79  LYS A CG  1 
ATOM   637  C CD  . LYS A 1 74  ? 6.044   20.826  40.566  1.00 18.68  ? 79  LYS A CD  1 
ATOM   638  C CE  . LYS A 1 74  ? 6.273   21.884  41.529  1.00 23.48  ? 79  LYS A CE  1 
ATOM   639  N NZ  . LYS A 1 74  ? 7.131   22.959  40.805  1.00 20.06  ? 79  LYS A NZ  1 
ATOM   640  N N   . ALA A 1 75  ? 1.069   19.702  42.792  1.00 10.59  ? 80  ALA A N   1 
ATOM   641  C CA  . ALA A 1 75  ? 0.019   19.946  43.785  1.00 10.59  ? 80  ALA A CA  1 
ATOM   642  C C   . ALA A 1 75  ? -0.742  18.676  44.122  1.00 14.72  ? 80  ALA A C   1 
ATOM   643  O O   . ALA A 1 75  ? -1.118  18.459  45.278  1.00 13.55  ? 80  ALA A O   1 
ATOM   644  C CB  . ALA A 1 75  ? -0.959  21.013  43.281  1.00 11.51  ? 80  ALA A CB  1 
ATOM   645  N N   . LEU A 1 76  ? -0.979  17.821  43.121  1.00 11.21  ? 81  LEU A N   1 
ATOM   646  C CA  . LEU A 1 76  ? -1.760  16.611  43.365  1.00 10.05  ? 81  LEU A CA  1 
ATOM   647  C C   . LEU A 1 76  ? -1.010  15.638  44.275  1.00 13.16  ? 81  LEU A C   1 
ATOM   648  O O   . LEU A 1 76  ? -1.597  15.083  45.222  1.00 13.73  ? 81  LEU A O   1 
ATOM   649  C CB  . LEU A 1 76  ? -2.059  15.922  42.028  1.00 10.27  ? 81  LEU A CB  1 
ATOM   650  C CG  . LEU A 1 76  ? -2.848  14.612  42.074  1.00 13.00  ? 81  LEU A CG  1 
ATOM   651  C CD1 . LEU A 1 76  ? -4.199  14.944  42.675  1.00 14.58  ? 81  LEU A CD1 1 
ATOM   652  C CD2 . LEU A 1 76  ? -3.060  14.123  40.619  1.00 11.71  ? 81  LEU A CD2 1 
ATOM   653  N N   . PHE A 1 77  ? 0.278   15.430  44.026  1.00 10.11  ? 82  PHE A N   1 
ATOM   654  C CA  . PHE A 1 77  ? 0.997   14.398  44.773  1.00 9.70   ? 82  PHE A CA  1 
ATOM   655  C C   . PHE A 1 77  ? 1.853   14.966  45.920  1.00 13.40  ? 82  PHE A C   1 
ATOM   656  O O   . PHE A 1 77  ? 2.466   14.183  46.654  1.00 14.77  ? 82  PHE A O   1 
ATOM   657  C CB  . PHE A 1 77  ? 1.927   13.573  43.840  1.00 11.30  ? 82  PHE A CB  1 
ATOM   658  C CG  . PHE A 1 77  ? 1.132   12.692  42.882  1.00 11.33  ? 82  PHE A CG  1 
ATOM   659  C CD1 . PHE A 1 77  ? 0.529   11.540  43.383  1.00 14.21  ? 82  PHE A CD1 1 
ATOM   660  C CD2 . PHE A 1 77  ? 0.894   13.086  41.578  1.00 12.53  ? 82  PHE A CD2 1 
ATOM   661  C CE1 . PHE A 1 77  ? -0.253  10.734  42.565  1.00 14.54  ? 82  PHE A CE1 1 
ATOM   662  C CE2 . PHE A 1 77  ? 0.113   12.279  40.741  1.00 11.93  ? 82  PHE A CE2 1 
ATOM   663  C CZ  . PHE A 1 77  ? -0.449  11.110  41.240  1.00 13.63  ? 82  PHE A CZ  1 
ATOM   664  N N   . GLY A 1 78  ? 1.946   16.274  46.062  1.00 11.39  ? 83  GLY A N   1 
ATOM   665  C CA  . GLY A 1 78  ? 2.826   16.856  47.081  1.00 12.29  ? 83  GLY A CA  1 
ATOM   666  C C   . GLY A 1 78  ? 4.287   16.646  46.717  1.00 15.66  ? 83  GLY A C   1 
ATOM   667  O O   . GLY A 1 78  ? 5.096   16.176  47.529  1.00 15.66  ? 83  GLY A O   1 
ATOM   668  N N   . ALA A 1 79  ? 4.678   17.060  45.500  1.00 13.27  ? 84  ALA A N   1 
ATOM   669  C CA  . ALA A 1 79  ? 6.039   16.881  45.018  1.00 11.04  ? 84  ALA A CA  1 
ATOM   670  C C   . ALA A 1 79  ? 6.703   18.235  44.797  1.00 13.53  ? 84  ALA A C   1 
ATOM   671  O O   . ALA A 1 79  ? 6.040   19.254  44.626  1.00 16.07  ? 84  ALA A O   1 
ATOM   672  C CB  . ALA A 1 79  ? 6.052   16.124  43.634  1.00 11.72  ? 84  ALA A CB  1 
ATOM   673  N N   . ALA A 1 80  ? 8.030   18.228  44.750  1.00 9.47   ? 85  ALA A N   1 
ATOM   674  C CA  . ALA A 1 80  ? 8.821   19.414  44.506  1.00 14.96  ? 85  ALA A CA  1 
ATOM   675  C C   . ALA A 1 80  ? 9.273   19.552  43.061  1.00 14.53  ? 85  ALA A C   1 
ATOM   676  O O   . ALA A 1 80  ? 9.645   20.672  42.624  1.00 15.45  ? 85  ALA A O   1 
ATOM   677  C CB  . ALA A 1 80  ? 10.067  19.409  45.398  1.00 16.39  ? 85  ALA A CB  1 
ATOM   678  N N   . TRP A 1 81  ? 9.157   18.487  42.276  1.00 10.59  ? 86  TRP A N   1 
ATOM   679  C CA  . TRP A 1 81  ? 9.626   18.514  40.889  1.00 11.11  ? 86  TRP A CA  1 
ATOM   680  C C   . TRP A 1 81  ? 8.823   17.432  40.160  1.00 11.63  ? 86  TRP A C   1 
ATOM   681  O O   . TRP A 1 81  ? 8.435   16.433  40.770  1.00 9.92   ? 86  TRP A O   1 
ATOM   682  C CB  . TRP A 1 81  ? 11.118  18.183  40.819  1.00 11.81  ? 86  TRP A CB  1 
ATOM   683  C CG  . TRP A 1 81  ? 11.625  17.808  39.473  1.00 10.64  ? 86  TRP A CG  1 
ATOM   684  C CD1 . TRP A 1 81  ? 12.112  18.618  38.489  1.00 14.18  ? 86  TRP A CD1 1 
ATOM   685  C CD2 . TRP A 1 81  ? 11.680  16.466  38.957  1.00 11.78  ? 86  TRP A CD2 1 
ATOM   686  N NE1 . TRP A 1 81  ? 12.492  17.851  37.379  1.00 12.92  ? 86  TRP A NE1 1 
ATOM   687  C CE2 . TRP A 1 81  ? 12.214  16.530  37.653  1.00 9.92   ? 86  TRP A CE2 1 
ATOM   688  C CE3 . TRP A 1 81  ? 11.349  15.231  39.497  1.00 10.30  ? 86  TRP A CE3 1 
ATOM   689  C CZ2 . TRP A 1 81  ? 12.457  15.370  36.873  1.00 9.31   ? 86  TRP A CZ2 1 
ATOM   690  C CZ3 . TRP A 1 81  ? 11.552  14.075  38.707  1.00 12.11  ? 86  TRP A CZ3 1 
ATOM   691  C CH2 . TRP A 1 81  ? 12.093  14.166  37.425  1.00 9.67   ? 86  TRP A CH2 1 
ATOM   692  N N   . ALA A 1 82  ? 8.542   17.672  38.873  1.00 9.91   ? 87  ALA A N   1 
ATOM   693  C CA  . ALA A 1 82  ? 7.865   16.645  38.067  1.00 8.72   ? 87  ALA A CA  1 
ATOM   694  C C   . ALA A 1 82  ? 8.428   16.704  36.661  1.00 10.00  ? 87  ALA A C   1 
ATOM   695  O O   . ALA A 1 82  ? 8.837   17.774  36.178  1.00 11.30  ? 87  ALA A O   1 
ATOM   696  C CB  . ALA A 1 82  ? 6.352   16.878  37.971  1.00 11.51  ? 87  ALA A CB  1 
ATOM   697  N N   . ASN A 1 83  ? 8.358   15.552  35.964  1.00 9.30   ? 88  ASN A N   1 
ATOM   698  C CA  . ASN A 1 83  ? 8.645   15.540  34.535  1.00 10.32  ? 88  ASN A CA  1 
ATOM   699  C C   . ASN A 1 83  ? 7.475   14.807  33.876  1.00 7.35   ? 88  ASN A C   1 
ATOM   700  O O   . ASN A 1 83  ? 7.161   13.679  34.256  1.00 9.84   ? 88  ASN A O   1 
ATOM   701  C CB  . ASN A 1 83  ? 9.992   14.839  34.255  1.00 11.79  ? 88  ASN A CB  1 
ATOM   702  C CG  . ASN A 1 83  ? 10.340  14.857  32.776  1.00 10.38  ? 88  ASN A CG  1 
ATOM   703  O OD1 . ASN A 1 83  ? 9.531   14.399  31.920  1.00 10.21  ? 88  ASN A OD1 1 
ATOM   704  N ND2 . ASN A 1 83  ? 11.574  15.256  32.471  1.00 9.75   ? 88  ASN A ND2 1 
ATOM   705  N N   . VAL A 1 84  ? 6.764   15.500  32.981  1.00 8.17   ? 89  VAL A N   1 
ATOM   706  C CA  . VAL A 1 84  ? 5.546   14.966  32.379  1.00 7.67   ? 89  VAL A CA  1 
ATOM   707  C C   . VAL A 1 84  ? 5.794   14.495  30.952  1.00 9.60   ? 89  VAL A C   1 
ATOM   708  O O   . VAL A 1 84  ? 4.826   14.127  30.271  1.00 9.97   ? 89  VAL A O   1 
ATOM   709  C CB  . VAL A 1 84  ? 4.391   15.994  32.367  1.00 8.66   ? 89  VAL A CB  1 
ATOM   710  C CG1 . VAL A 1 84  ? 3.988   16.374  33.855  1.00 15.29  ? 89  VAL A CG1 1 
ATOM   711  C CG2 . VAL A 1 84  ? 4.813   17.292  31.572  1.00 7.84   ? 89  VAL A CG2 1 
ATOM   712  N N   . GLN A 1 85  ? 7.066   14.537  30.481  1.00 6.75   ? 90  GLN A N   1 
ATOM   713  C CA  . GLN A 1 85  ? 7.368   14.067  29.114  1.00 8.13   ? 90  GLN A CA  1 
ATOM   714  C C   . GLN A 1 85  ? 7.483   12.552  28.863  1.00 9.08   ? 90  GLN A C   1 
ATOM   715  O O   . GLN A 1 85  ? 7.452   12.188  27.696  1.00 9.27   ? 90  GLN A O   1 
ATOM   716  C CB  . GLN A 1 85  ? 8.655   14.707  28.602  1.00 8.71   ? 90  GLN A CB  1 
ATOM   717  C CG  . GLN A 1 85  ? 8.422   16.238  28.361  1.00 8.88   ? 90  GLN A CG  1 
ATOM   718  C CD  . GLN A 1 85  ? 9.543   16.907  27.655  1.00 13.21  ? 90  GLN A CD  1 
ATOM   719  O OE1 . GLN A 1 85  ? 10.325  16.267  26.955  1.00 11.53  ? 90  GLN A OE1 1 
ATOM   720  N NE2 . GLN A 1 85  ? 9.629   18.245  27.805  1.00 9.45   ? 90  GLN A NE2 1 
ATOM   721  N N   . PRO A 1 86  ? 7.665   11.631  29.842  1.00 10.49  ? 91  PRO A N   1 
ATOM   722  C CA  . PRO A 1 86  ? 7.891   10.219  29.427  1.00 6.59   ? 91  PRO A CA  1 
ATOM   723  C C   . PRO A 1 86  ? 6.724   9.698   28.588  1.00 7.15   ? 91  PRO A C   1 
ATOM   724  O O   . PRO A 1 86  ? 5.547   9.839   28.976  1.00 8.81   ? 91  PRO A O   1 
ATOM   725  C CB  . PRO A 1 86  ? 7.990   9.447   30.769  1.00 11.12  ? 91  PRO A CB  1 
ATOM   726  C CG  . PRO A 1 86  ? 8.408   10.498  31.799  1.00 9.00   ? 91  PRO A CG  1 
ATOM   727  C CD  . PRO A 1 86  ? 7.664   11.782  31.325  1.00 8.06   ? 91  PRO A CD  1 
ATOM   728  N N   . HIS A 1 87  ? 7.059   9.044   27.456  1.00 7.58   ? 92  HIS A N   1 
ATOM   729  C CA  . HIS A 1 87  ? 6.031   8.482   26.568  1.00 5.23   ? 92  HIS A CA  1 
ATOM   730  C C   . HIS A 1 87  ? 5.255   7.330   27.224  1.00 8.35   ? 92  HIS A C   1 
ATOM   731  O O   . HIS A 1 87  ? 4.157   7.031   26.780  1.00 7.49   ? 92  HIS A O   1 
ATOM   732  C CB  . HIS A 1 87  ? 6.705   7.888   25.298  1.00 8.81   ? 92  HIS A CB  1 
ATOM   733  C CG  . HIS A 1 87  ? 7.453   8.896   24.474  1.00 9.57   ? 92  HIS A CG  1 
ATOM   734  N ND1 . HIS A 1 87  ? 6.976   10.161  24.247  1.00 10.03  ? 92  HIS A ND1 1 
ATOM   735  C CD2 . HIS A 1 87  ? 8.573   8.768   23.724  1.00 8.93   ? 92  HIS A CD2 1 
ATOM   736  C CE1 . HIS A 1 87  ? 7.812   10.810  23.444  1.00 11.24  ? 92  HIS A CE1 1 
ATOM   737  N NE2 . HIS A 1 87  ? 8.788   9.975   23.097  1.00 8.16   ? 92  HIS A NE2 1 
ATOM   738  N N   . SER A 1 88  ? 5.793   6.701   28.286  1.00 7.95   ? 93  SER A N   1 
ATOM   739  C CA  . SER A 1 88  ? 5.154   5.526   28.868  1.00 8.25   ? 93  SER A CA  1 
ATOM   740  C C   . SER A 1 88  ? 5.764   5.314   30.256  1.00 7.31   ? 93  SER A C   1 
ATOM   741  O O   . SER A 1 88  ? 6.766   5.966   30.610  1.00 8.90   ? 93  SER A O   1 
ATOM   742  C CB  . SER A 1 88  ? 5.429   4.266   27.988  1.00 7.96   ? 93  SER A CB  1 
ATOM   743  O OG  . SER A 1 88  ? 6.840   3.951   28.024  1.00 10.42  ? 93  SER A OG  1 
ATOM   744  N N   . GLY A 1 89  ? 5.163   4.411   31.026  1.00 7.42   ? 94  GLY A N   1 
ATOM   745  C CA  . GLY A 1 89  ? 5.793   4.026   32.295  1.00 9.00   ? 94  GLY A CA  1 
ATOM   746  C C   . GLY A 1 89  ? 7.176   3.448   32.081  1.00 8.03   ? 94  GLY A C   1 
ATOM   747  O O   . GLY A 1 89  ? 8.104   3.673   32.886  1.00 9.24   ? 94  GLY A O   1 
ATOM   748  N N   . SER A 1 90  ? 7.336   2.672   31.001  1.00 8.63   ? 95  SER A N   1 
ATOM   749  C CA  . SER A 1 90  ? 8.633   2.021   30.734  1.00 8.30   ? 95  SER A CA  1 
ATOM   750  C C   . SER A 1 90  ? 9.719   3.050   30.467  1.00 8.80   ? 95  SER A C   1 
ATOM   751  O O   . SER A 1 90  ? 10.851  2.892   30.933  1.00 9.62   ? 95  SER A O   1 
ATOM   752  C CB  . SER A 1 90  ? 8.553   1.058   29.527  1.00 11.57  ? 95  SER A CB  1 
ATOM   753  O OG  . SER A 1 90  ? 7.692   -0.002  29.983  1.00 16.71  ? 95  SER A OG  1 
ATOM   754  N N   . GLN A 1 91  ? 9.395   4.123   29.717  1.00 9.79   ? 96  GLN A N   1 
ATOM   755  C CA  . GLN A 1 91  ? 10.395  5.157   29.487  1.00 9.02   ? 96  GLN A CA  1 
ATOM   756  C C   . GLN A 1 91  ? 10.663  5.952   30.760  1.00 9.32   ? 96  GLN A C   1 
ATOM   757  O O   . GLN A 1 91  ? 11.772  6.445   30.920  1.00 9.63   ? 96  GLN A O   1 
ATOM   758  C CB  . GLN A 1 91  ? 9.970   6.138   28.364  1.00 9.36   ? 96  GLN A CB  1 
ATOM   759  C CG  . GLN A 1 91  ? 10.499  5.708   26.902  1.00 12.78  ? 96  GLN A CG  1 
ATOM   760  C CD  . GLN A 1 91  ? 10.066  4.249   26.607  1.00 21.34  ? 96  GLN A CD  1 
ATOM   761  O OE1 . GLN A 1 91  ? 8.883   3.978   26.473  1.00 22.54  ? 96  GLN A OE1 1 
ATOM   762  N NE2 . GLN A 1 91  ? 11.005  3.305   26.630  1.00 19.88  ? 96  GLN A NE2 1 
ATOM   763  N N   . ALA A 1 92  ? 9.659   6.139   31.629  1.00 8.74   ? 97  ALA A N   1 
ATOM   764  C CA  . ALA A 1 92  ? 9.929   6.823   32.897  1.00 9.64   ? 97  ALA A CA  1 
ATOM   765  C C   . ALA A 1 92  ? 10.977  6.044   33.694  1.00 12.04  ? 97  ALA A C   1 
ATOM   766  O O   . ALA A 1 92  ? 11.953  6.611   34.187  1.00 9.53   ? 97  ALA A O   1 
ATOM   767  C CB  . ALA A 1 92  ? 8.633   6.968   33.724  1.00 8.53   ? 97  ALA A CB  1 
ATOM   768  N N   . ASN A 1 93  ? 10.788  4.733   33.812  1.00 8.07   ? 98  ASN A N   1 
ATOM   769  C CA  . ASN A 1 93  ? 11.775  3.913   34.536  1.00 6.87   ? 98  ASN A CA  1 
ATOM   770  C C   . ASN A 1 93  ? 13.128  3.924   33.857  1.00 9.18   ? 98  ASN A C   1 
ATOM   771  O O   . ASN A 1 93  ? 14.163  4.009   34.535  1.00 12.20  ? 98  ASN A O   1 
ATOM   772  C CB  . ASN A 1 93  ? 11.270  2.459   34.665  1.00 11.03  ? 98  ASN A CB  1 
ATOM   773  C CG  . ASN A 1 93  ? 10.074  2.360   35.686  1.00 10.57  ? 98  ASN A CG  1 
ATOM   774  O OD1 . ASN A 1 93  ? 9.887   3.274   36.463  1.00 17.33  ? 98  ASN A OD1 1 
ATOM   775  N ND2 . ASN A 1 93  ? 9.357   1.235   35.715  1.00 14.24  ? 98  ASN A ND2 1 
ATOM   776  N N   . MET A 1 94  ? 13.143  3.788   32.544  1.00 8.94   ? 99  MET A N   1 
ATOM   777  C CA  . MET A 1 94  ? 14.418  3.766   31.812  1.00 7.61   ? 99  MET A CA  1 
ATOM   778  C C   . MET A 1 94  ? 15.233  5.040   32.070  1.00 10.33  ? 99  MET A C   1 
ATOM   779  O O   . MET A 1 94  ? 16.439  4.983   32.319  1.00 10.88  ? 99  MET A O   1 
ATOM   780  C CB  . MET A 1 94  ? 14.149  3.579   30.286  1.00 9.02   ? 99  MET A CB  1 
ATOM   781  C CG  . MET A 1 94  ? 15.486  3.549   29.518  1.00 14.88  ? 99  MET A CG  1 
ATOM   782  S SD  . MET A 1 94  ? 15.013  3.478   27.747  1.00 19.17  ? 99  MET A SD  1 
ATOM   783  C CE  . MET A 1 94  ? 14.642  1.721   27.599  1.00 21.72  ? 99  MET A CE  1 
ATOM   784  N N   . ALA A 1 95  ? 14.592  6.203   32.020  1.00 8.67   ? 100 ALA A N   1 
ATOM   785  C CA  . ALA A 1 95  ? 15.336  7.454   32.268  1.00 11.80  ? 100 ALA A CA  1 
ATOM   786  C C   . ALA A 1 95  ? 15.904  7.509   33.697  1.00 12.12  ? 100 ALA A C   1 
ATOM   787  O O   . ALA A 1 95  ? 17.051  7.916   33.909  1.00 12.48  ? 100 ALA A O   1 
ATOM   788  C CB  . ALA A 1 95  ? 14.412  8.662   32.045  1.00 10.14  ? 100 ALA A CB  1 
ATOM   789  N N   . VAL A 1 96  ? 15.127  7.054   34.666  1.00 9.11   ? 101 VAL A N   1 
ATOM   790  C CA  . VAL A 1 96  ? 15.591  7.082   36.062  1.00 11.37  ? 101 VAL A CA  1 
ATOM   791  C C   . VAL A 1 96  ? 16.753  6.128   36.217  1.00 11.36  ? 101 VAL A C   1 
ATOM   792  O O   . VAL A 1 96  ? 17.767  6.479   36.815  1.00 13.80  ? 101 VAL A O   1 
ATOM   793  C CB  . VAL A 1 96  ? 14.443  6.710   37.004  1.00 9.61   ? 101 VAL A CB  1 
ATOM   794  C CG1 . VAL A 1 96  ? 14.946  6.555   38.419  1.00 13.91  ? 101 VAL A CG1 1 
ATOM   795  C CG2 . VAL A 1 96  ? 13.337  7.881   36.967  1.00 9.97   ? 101 VAL A CG2 1 
ATOM   796  N N   . TYR A 1 97  ? 16.632  4.910   35.667  1.00 9.45   ? 102 TYR A N   1 
ATOM   797  C CA  . TYR A 1 97  ? 17.765  3.965   35.799  1.00 10.66  ? 102 TYR A CA  1 
ATOM   798  C C   . TYR A 1 97  ? 19.033  4.542   35.158  1.00 13.95  ? 102 TYR A C   1 
ATOM   799  O O   . TYR A 1 97  ? 20.129  4.427   35.712  1.00 15.79  ? 102 TYR A O   1 
ATOM   800  C CB  . TYR A 1 97  ? 17.472  2.628   35.149  1.00 9.54   ? 102 TYR A CB  1 
ATOM   801  C CG  . TYR A 1 97  ? 16.324  1.843   35.766  1.00 9.66   ? 102 TYR A CG  1 
ATOM   802  C CD1 . TYR A 1 97  ? 15.803  2.158   37.001  1.00 15.04  ? 102 TYR A CD1 1 
ATOM   803  C CD2 . TYR A 1 97  ? 15.802  0.773   35.095  1.00 11.25  ? 102 TYR A CD2 1 
ATOM   804  C CE1 . TYR A 1 97  ? 14.731  1.400   37.538  1.00 12.15  ? 102 TYR A CE1 1 
ATOM   805  C CE2 . TYR A 1 97  ? 14.734  0.054   35.589  1.00 16.41  ? 102 TYR A CE2 1 
ATOM   806  C CZ  . TYR A 1 97  ? 14.232  0.359   36.823  1.00 17.29  ? 102 TYR A CZ  1 
ATOM   807  O OH  . TYR A 1 97  ? 13.190  -0.351  37.349  1.00 15.89  ? 102 TYR A OH  1 
ATOM   808  N N   . MET A 1 98  ? 18.908  5.103   33.944  1.00 11.10  ? 103 MET A N   1 
ATOM   809  C CA  . MET A 1 98  ? 20.100  5.646   33.297  1.00 13.23  ? 103 MET A CA  1 
ATOM   810  C C   . MET A 1 98  ? 20.654  6.878   34.003  1.00 16.99  ? 103 MET A C   1 
ATOM   811  O O   . MET A 1 98  ? 21.851  7.188   33.850  1.00 18.54  ? 103 MET A O   1 
ATOM   812  C CB  . MET A 1 98  ? 19.781  5.945   31.830  1.00 10.13  ? 103 MET A CB  1 
ATOM   813  C CG  . MET A 1 98  ? 19.535  4.601   31.126  1.00 17.58  ? 103 MET A CG  1 
ATOM   814  S SD  . MET A 1 98  ? 19.275  4.900   29.330  1.00 23.76  ? 103 MET A SD  1 
ATOM   815  C CE  . MET A 1 98  ? 19.191  3.257   28.688  1.00 28.64  ? 103 MET A CE  1 
ATOM   816  N N   . ALA A 1 99  ? 19.844  7.595   34.750  1.00 12.84  ? 104 ALA A N   1 
ATOM   817  C CA  . ALA A 1 99  ? 20.360  8.753   35.458  1.00 12.96  ? 104 ALA A CA  1 
ATOM   818  C C   . ALA A 1 99  ? 21.110  8.358   36.704  1.00 21.69  ? 104 ALA A C   1 
ATOM   819  O O   . ALA A 1 99  ? 21.982  9.108   37.154  1.00 19.14  ? 104 ALA A O   1 
ATOM   820  C CB  . ALA A 1 99  ? 19.212  9.696   35.870  1.00 11.94  ? 104 ALA A CB  1 
ATOM   821  N N   . LEU A 1 100 ? 20.766  7.220   37.299  1.00 14.74  ? 105 LEU A N   1 
ATOM   822  C CA  . LEU A 1 100 ? 21.282  6.845   38.627  1.00 13.96  ? 105 LEU A CA  1 
ATOM   823  C C   . LEU A 1 100 ? 22.354  5.754   38.539  1.00 15.37  ? 105 LEU A C   1 
ATOM   824  O O   . LEU A 1 100 ? 23.096  5.555   39.510  1.00 21.69  ? 105 LEU A O   1 
ATOM   825  C CB  . LEU A 1 100 ? 20.130  6.310   39.491  1.00 16.03  ? 105 LEU A CB  1 
ATOM   826  C CG  . LEU A 1 100 ? 18.993  7.336   39.825  1.00 17.42  ? 105 LEU A CG  1 
ATOM   827  C CD1 . LEU A 1 100 ? 17.921  6.756   40.762  1.00 18.39  ? 105 LEU A CD1 1 
ATOM   828  C CD2 . LEU A 1 100 ? 19.524  8.635   40.325  1.00 21.08  ? 105 LEU A CD2 1 
ATOM   829  N N   . MET A 1 101 ? 22.382  4.981   37.443  1.00 14.68  ? 106 MET A N   1 
ATOM   830  C CA  . MET A 1 101 ? 23.277  3.830   37.329  1.00 16.50  ? 106 MET A CA  1 
ATOM   831  C C   . MET A 1 101 ? 24.055  3.906   36.031  1.00 18.02  ? 106 MET A C   1 
ATOM   832  O O   . MET A 1 101 ? 23.603  4.499   35.056  1.00 20.98  ? 106 MET A O   1 
ATOM   833  C CB  . MET A 1 101 ? 22.505  2.480   37.289  1.00 18.28  ? 106 MET A CB  1 
ATOM   834  C CG  . MET A 1 101 ? 21.869  2.190   38.629  1.00 20.89  ? 106 MET A CG  1 
ATOM   835  S SD  . MET A 1 101 ? 21.054  0.581   38.581  1.00 24.63  ? 106 MET A SD  1 
ATOM   836  C CE  . MET A 1 101 ? 19.793  0.884   37.470  1.00 17.85  ? 106 MET A CE  1 
ATOM   837  N N   . GLU A 1 102 ? 25.202  3.145   36.004  1.00 20.61  ? 107 GLU A N   1 
ATOM   838  C CA  . GLU A 1 102 ? 25.971  2.785   34.811  1.00 22.99  ? 107 GLU A CA  1 
ATOM   839  C C   . GLU A 1 102 ? 25.667  1.353   34.413  1.00 19.00  ? 107 GLU A C   1 
ATOM   840  O O   . GLU A 1 102 ? 25.328  0.518   35.274  1.00 16.48  ? 107 GLU A O   1 
ATOM   841  C CB  . GLU A 1 102 ? 27.485  2.908   35.090  1.00 23.59  ? 107 GLU A CB  1 
ATOM   842  C CG  . GLU A 1 102 ? 27.918  4.361   35.472  1.00 29.10  ? 107 GLU A CG  1 
ATOM   843  C CD  . GLU A 1 102 ? 27.610  5.348   34.335  1.00 42.54  ? 107 GLU A CD  1 
ATOM   844  O OE1 . GLU A 1 102 ? 28.104  5.157   33.199  1.00 53.89  ? 107 GLU A OE1 1 
ATOM   845  O OE2 . GLU A 1 102 ? 26.831  6.295   34.555  1.00 53.29  ? 107 GLU A OE2 1 
ATOM   846  N N   . PRO A 1 103 ? 25.773  1.023   33.126  1.00 21.56  ? 108 PRO A N   1 
ATOM   847  C CA  . PRO A 1 103 ? 25.655  -0.384  32.719  1.00 22.75  ? 108 PRO A CA  1 
ATOM   848  C C   . PRO A 1 103 ? 26.571  -1.253  33.569  1.00 20.61  ? 108 PRO A C   1 
ATOM   849  O O   . PRO A 1 103 ? 27.661  -0.832  33.932  1.00 23.00  ? 108 PRO A O   1 
ATOM   850  C CB  . PRO A 1 103 ? 26.079  -0.350  31.251  1.00 25.89  ? 108 PRO A CB  1 
ATOM   851  C CG  . PRO A 1 103 ? 25.668  1.057   30.817  1.00 24.72  ? 108 PRO A CG  1 
ATOM   852  C CD  . PRO A 1 103 ? 26.043  1.915   31.972  1.00 23.55  ? 108 PRO A CD  1 
ATOM   853  N N   . GLY A 1 104 ? 26.071  -2.405  34.000  1.00 20.20  ? 109 GLY A N   1 
ATOM   854  C CA  . GLY A 1 104 ? 26.813  -3.279  34.890  1.00 22.76  ? 109 GLY A CA  1 
ATOM   855  C C   . GLY A 1 104 ? 26.550  -3.066  36.382  1.00 20.87  ? 109 GLY A C   1 
ATOM   856  O O   . GLY A 1 104 ? 26.953  -3.906  37.182  1.00 20.06  ? 109 GLY A O   1 
ATOM   857  N N   . ASP A 1 105 ? 25.943  -1.953  36.792  1.00 16.27  ? 110 ASP A N   1 
ATOM   858  C CA  . ASP A 1 105 ? 25.561  -1.752  38.192  1.00 14.97  ? 110 ASP A CA  1 
ATOM   859  C C   . ASP A 1 105 ? 24.432  -2.713  38.573  1.00 17.98  ? 110 ASP A C   1 
ATOM   860  O O   . ASP A 1 105 ? 23.799  -3.350  37.727  1.00 18.36  ? 110 ASP A O   1 
ATOM   861  C CB  . ASP A 1 105 ? 25.083  -0.303  38.441  1.00 14.57  ? 110 ASP A CB  1 
ATOM   862  C CG  . ASP A 1 105 ? 26.214  0.688   38.482  1.00 28.99  ? 110 ASP A CG  1 
ATOM   863  O OD1 . ASP A 1 105 ? 27.394  0.255   38.510  1.00 27.11  ? 110 ASP A OD1 1 
ATOM   864  O OD2 . ASP A 1 105 ? 25.909  1.888   38.378  1.00 23.27  ? 110 ASP A OD2 1 
ATOM   865  N N   . THR A 1 106 ? 24.191  -2.838  39.875  1.00 14.08  ? 111 THR A N   1 
ATOM   866  C CA  . THR A 1 106 ? 23.237  -3.827  40.377  1.00 14.03  ? 111 THR A CA  1 
ATOM   867  C C   . THR A 1 106 ? 21.887  -3.152  40.696  1.00 14.15  ? 111 THR A C   1 
ATOM   868  O O   . THR A 1 106 ? 21.843  -2.163  41.423  1.00 16.81  ? 111 THR A O   1 
ATOM   869  C CB  . THR A 1 106 ? 23.810  -4.516  41.618  1.00 23.87  ? 111 THR A CB  1 
ATOM   870  O OG1 . THR A 1 106 ? 24.946  -5.256  41.166  1.00 21.05  ? 111 THR A OG1 1 
ATOM   871  C CG2 . THR A 1 106 ? 22.780  -5.494  42.226  1.00 21.22  ? 111 THR A CG2 1 
ATOM   872  N N   . LEU A 1 107 ? 20.797  -3.752  40.212  1.00 13.89  ? 112 LEU A N   1 
ATOM   873  C CA  . LEU A 1 107 ? 19.437  -3.262  40.409  1.00 14.14  ? 112 LEU A CA  1 
ATOM   874  C C   . LEU A 1 107 ? 18.708  -4.321  41.225  1.00 14.21  ? 112 LEU A C   1 
ATOM   875  O O   . LEU A 1 107 ? 18.827  -5.502  40.922  1.00 19.50  ? 112 LEU A O   1 
ATOM   876  C CB  . LEU A 1 107 ? 18.740  -3.149  39.039  1.00 14.95  ? 112 LEU A CB  1 
ATOM   877  C CG  . LEU A 1 107 ? 17.228  -2.933  39.038  1.00 19.78  ? 112 LEU A CG  1 
ATOM   878  C CD1 . LEU A 1 107 ? 16.920  -1.462  39.455  1.00 20.13  ? 112 LEU A CD1 1 
ATOM   879  C CD2 . LEU A 1 107 ? 16.800  -3.174  37.617  1.00 26.18  ? 112 LEU A CD2 1 
ATOM   880  N N   . MET A 1 108 ? 17.934  -3.923  42.235  1.00 13.88  ? 113 MET A N   1 
ATOM   881  C CA  . MET A 1 108 ? 17.155  -4.896  43.006  1.00 10.15  ? 113 MET A CA  1 
ATOM   882  C C   . MET A 1 108 ? 15.670  -4.573  42.841  1.00 15.97  ? 113 MET A C   1 
ATOM   883  O O   . MET A 1 108 ? 15.277  -3.426  43.051  1.00 15.59  ? 113 MET A O   1 
ATOM   884  C CB  . MET A 1 108 ? 17.508  -4.806  44.497  1.00 13.22  ? 113 MET A CB  1 
ATOM   885  C CG  . MET A 1 108 ? 16.629  -5.650  45.343  1.00 17.41  ? 113 MET A CG  1 
ATOM   886  S SD  . MET A 1 108 ? 17.520  -5.778  47.009  1.00 27.51  ? 113 MET A SD  1 
ATOM   887  C CE  . MET A 1 108 ? 16.170  -6.338  47.958  1.00 32.83  ? 113 MET A CE  1 
ATOM   888  N N   . GLY A 1 109 ? 14.833  -5.570  42.481  1.00 12.91  ? 114 GLY A N   1 
ATOM   889  C CA  . GLY A 1 109 ? 13.444  -5.256  42.235  1.00 11.84  ? 114 GLY A CA  1 
ATOM   890  C C   . GLY A 1 109 ? 12.642  -6.492  42.577  1.00 19.98  ? 114 GLY A C   1 
ATOM   891  O O   . GLY A 1 109 ? 13.198  -7.564  42.837  1.00 18.29  ? 114 GLY A O   1 
ATOM   892  N N   . MET A 1 110 ? 11.334  -6.340  42.562  1.00 12.73  ? 115 MET A N   1 
ATOM   893  C CA  . MET A 1 110 ? 10.484  -7.496  42.888  1.00 15.68  ? 115 MET A CA  1 
ATOM   894  C C   . MET A 1 110 ? 10.440  -8.488  41.722  1.00 19.18  ? 115 MET A C   1 
ATOM   895  O O   . MET A 1 110 ? 10.314  -8.109  40.554  1.00 20.01  ? 115 MET A O   1 
ATOM   896  C CB  . MET A 1 110 ? 9.071   -7.038  43.251  1.00 15.77  ? 115 MET A CB  1 
ATOM   897  C CG  . MET A 1 110 ? 8.235   -8.192  43.763  1.00 21.34  ? 115 MET A CG  1 
ATOM   898  S SD  . MET A 1 110 ? 6.687   -7.497  44.424  1.00 23.08  ? 115 MET A SD  1 
ATOM   899  C CE  . MET A 1 110 ? 6.115   -8.807  45.510  1.00 22.83  ? 115 MET A CE  1 
ATOM   900  N N   . ASP A 1 111 ? 10.547  -9.781  42.057  1.00 18.64  ? 116 ASP A N   1 
ATOM   901  C CA  . ASP A 1 111 ? 10.539  -10.846 41.046  1.00 22.94  ? 116 ASP A CA  1 
ATOM   902  C C   . ASP A 1 111 ? 9.265   -10.808 40.212  1.00 19.02  ? 116 ASP A C   1 
ATOM   903  O O   . ASP A 1 111 ? 8.170   -10.593 40.745  1.00 21.40  ? 116 ASP A O   1 
ATOM   904  C CB  . ASP A 1 111 ? 10.643  -12.211 41.758  1.00 20.53  ? 116 ASP A CB  1 
ATOM   905  C CG  . ASP A 1 111 ? 10.844  -13.366 40.783  1.00 37.67  ? 116 ASP A CG  1 
ATOM   906  O OD1 . ASP A 1 111 ? 11.900  -13.390 40.127  1.00 48.56  ? 116 ASP A OD1 1 
ATOM   907  O OD2 . ASP A 1 111 ? 9.950   -14.235 40.692  1.00 47.50  ? 116 ASP A OD2 1 
ATOM   908  N N   . LEU A 1 112 ? 9.405   -11.069 38.899  1.00 20.06  ? 117 LEU A N   1 
ATOM   909  C CA  . LEU A 1 112 ? 8.245   -11.066 38.008  1.00 26.95  ? 117 LEU A CA  1 
ATOM   910  C C   . LEU A 1 112 ? 7.178   -12.036 38.499  1.00 30.58  ? 117 LEU A C   1 
ATOM   911  O O   . LEU A 1 112 ? 5.981   -11.703 38.531  1.00 28.19  ? 117 LEU A O   1 
ATOM   912  C CB  . LEU A 1 112 ? 8.661   -11.445 36.591  1.00 33.77  ? 117 LEU A CB  1 
ATOM   913  C CG  . LEU A 1 112 ? 7.877   -10.844 35.429  1.00 38.90  ? 117 LEU A CG  1 
ATOM   914  C CD1 . LEU A 1 112 ? 8.332   -9.413  35.323  1.00 47.23  ? 117 LEU A CD1 1 
ATOM   915  C CD2 . LEU A 1 112 ? 8.193   -11.603 34.141  1.00 40.49  ? 117 LEU A CD2 1 
ATOM   916  N N   . ALA A 1 113 ? 7.608   -13.218 38.950  1.00 29.79  ? 118 ALA A N   1 
ATOM   917  C CA  . ALA A 1 113 ? 6.662   -14.251 39.364  1.00 39.12  ? 118 ALA A CA  1 
ATOM   918  C C   . ALA A 1 113 ? 5.963   -13.905 40.670  1.00 47.01  ? 118 ALA A C   1 
ATOM   919  O O   . ALA A 1 113 ? 4.904   -14.466 40.962  1.00 49.31  ? 118 ALA A O   1 
ATOM   920  C CB  . ALA A 1 113 ? 7.387   -15.590 39.492  1.00 45.27  ? 118 ALA A CB  1 
ATOM   921  N N   . ALA A 1 114 ? 6.511   -12.980 41.457  1.00 27.14  ? 119 ALA A N   1 
ATOM   922  C CA  . ALA A 1 114 ? 5.859   -12.584 42.680  1.00 22.04  ? 119 ALA A CA  1 
ATOM   923  C C   . ALA A 1 114 ? 5.062   -11.306 42.501  1.00 31.31  ? 119 ALA A C   1 
ATOM   924  O O   . ALA A 1 114 ? 4.393   -10.883 43.440  1.00 28.30  ? 119 ALA A O   1 
ATOM   925  C CB  . ALA A 1 114 ? 6.867   -12.437 43.816  1.00 27.26  ? 119 ALA A CB  1 
ATOM   926  N N   . GLY A 1 115 ? 5.075   -10.704 41.299  1.00 24.57  ? 120 GLY A N   1 
ATOM   927  C CA  . GLY A 1 115 ? 4.240   -9.531  41.078  1.00 25.70  ? 120 GLY A CA  1 
ATOM   928  C C   . GLY A 1 115 ? 5.001   -8.324  40.530  1.00 28.55  ? 120 GLY A C   1 
ATOM   929  O O   . GLY A 1 115 ? 4.388   -7.286  40.277  1.00 25.70  ? 120 GLY A O   1 
ATOM   930  N N   . GLY A 1 116 ? 6.331   -8.419  40.368  1.00 21.41  ? 121 GLY A N   1 
ATOM   931  C CA  . GLY A 1 116 ? 7.092   -7.275  39.836  1.00 16.44  ? 121 GLY A CA  1 
ATOM   932  C C   . GLY A 1 116 ? 6.731   -7.006  38.375  1.00 23.79  ? 121 GLY A C   1 
ATOM   933  O O   . GLY A 1 116 ? 6.170   -7.855  37.676  1.00 19.86  ? 121 GLY A O   1 
ATOM   934  N N   . HIS A 1 117 ? 7.104   -5.826  37.890  1.00 17.94  ? 122 HIS A N   1 
ATOM   935  C CA  . HIS A 1 117 ? 6.930   -5.472  36.479  1.00 20.27  ? 122 HIS A CA  1 
ATOM   936  C C   . HIS A 1 117 ? 8.137   -5.930  35.640  1.00 23.13  ? 122 HIS A C   1 
ATOM   937  O O   . HIS A 1 117 ? 9.247   -6.132  36.164  1.00 18.52  ? 122 HIS A O   1 
ATOM   938  C CB  . HIS A 1 117 ? 6.762   -3.933  36.330  1.00 15.19  ? 122 HIS A CB  1 
ATOM   939  C CG  . HIS A 1 117 ? 6.351   -3.531  34.933  1.00 16.22  ? 122 HIS A CG  1 
ATOM   940  N ND1 . HIS A 1 117 ? 7.244   -2.983  34.020  1.00 21.79  ? 122 HIS A ND1 1 
ATOM   941  C CD2 . HIS A 1 117 ? 5.151   -3.643  34.281  1.00 19.62  ? 122 HIS A CD2 1 
ATOM   942  C CE1 . HIS A 1 117 ? 6.608   -2.757  32.869  1.00 23.23  ? 122 HIS A CE1 1 
ATOM   943  N NE2 . HIS A 1 117 ? 5.342   -3.143  33.002  1.00 18.09  ? 122 HIS A NE2 1 
ATOM   944  N N   . LEU A 1 118 ? 7.911   -6.091  34.319  1.00 18.80  ? 123 LEU A N   1 
ATOM   945  C CA  . LEU A 1 118 ? 9.020   -6.361  33.380  1.00 17.69  ? 123 LEU A CA  1 
ATOM   946  C C   . LEU A 1 118 ? 10.230  -5.454  33.608  1.00 21.25  ? 123 LEU A C   1 
ATOM   947  O O   . LEU A 1 118 ? 11.369  -5.893  33.464  1.00 20.03  ? 123 LEU A O   1 
ATOM   948  C CB  . LEU A 1 118 ? 8.548   -6.178  31.908  1.00 17.54  ? 123 LEU A CB  1 
ATOM   949  C CG  . LEU A 1 118 ? 7.848   -7.386  31.323  1.00 28.32  ? 123 LEU A CG  1 
ATOM   950  C CD1 . LEU A 1 118 ? 7.056   -7.000  30.063  1.00 28.01  ? 123 LEU A CD1 1 
ATOM   951  C CD2 . LEU A 1 118 ? 8.939   -8.422  31.025  1.00 26.25  ? 123 LEU A CD2 1 
ATOM   952  N N   . THR A 1 119 ? 10.006  -4.151  33.894  1.00 13.38  ? 124 THR A N   1 
ATOM   953  C CA  . THR A 1 119 ? 11.117  -3.221  33.966  1.00 10.38  ? 124 THR A CA  1 
ATOM   954  C C   . THR A 1 119 ? 11.793  -3.229  35.373  1.00 16.45  ? 124 THR A C   1 
ATOM   955  O O   . THR A 1 119 ? 12.599  -2.329  35.665  1.00 18.97  ? 124 THR A O   1 
ATOM   956  C CB  . THR A 1 119 ? 10.625  -1.780  33.681  1.00 20.45  ? 124 THR A CB  1 
ATOM   957  O OG1 . THR A 1 119 ? 9.565   -1.440  34.636  1.00 17.03  ? 124 THR A OG1 1 
ATOM   958  C CG2 . THR A 1 119 ? 10.093  -1.698  32.213  1.00 19.34  ? 124 THR A CG2 1 
ATOM   959  N N   . HIS A 1 120 ? 11.402  -4.165  36.252  1.00 16.03  ? 125 HIS A N   1 
ATOM   960  C CA  . HIS A 1 120 ? 12.004  -4.300  37.573  1.00 17.98  ? 125 HIS A CA  1 
ATOM   961  C C   . HIS A 1 120 ? 13.086  -5.362  37.555  1.00 21.28  ? 125 HIS A C   1 
ATOM   962  O O   . HIS A 1 120 ? 13.510  -5.823  38.612  1.00 19.29  ? 125 HIS A O   1 
ATOM   963  C CB  . HIS A 1 120 ? 10.920  -4.614  38.631  1.00 14.84  ? 125 HIS A CB  1 
ATOM   964  C CG  . HIS A 1 120 ? 9.885   -3.531  38.724  1.00 16.53  ? 125 HIS A CG  1 
ATOM   965  N ND1 . HIS A 1 120 ? 8.698   -3.663  39.430  1.00 18.07  ? 125 HIS A ND1 1 
ATOM   966  C CD2 . HIS A 1 120 ? 9.894   -2.267  38.222  1.00 19.38  ? 125 HIS A CD2 1 
ATOM   967  C CE1 . HIS A 1 120 ? 7.984   -2.541  39.315  1.00 14.32  ? 125 HIS A CE1 1 
ATOM   968  N NE2 . HIS A 1 120 ? 8.706   -1.671  38.599  1.00 15.32  ? 125 HIS A NE2 1 
ATOM   969  N N   . GLY A 1 121 ? 13.545  -5.744  36.356  1.00 19.17  ? 126 GLY A N   1 
ATOM   970  C CA  . GLY A 1 121 ? 14.746  -6.598  36.261  1.00 21.43  ? 126 GLY A CA  1 
ATOM   971  C C   . GLY A 1 121 ? 14.618  -7.851  35.401  1.00 27.83  ? 126 GLY A C   1 
ATOM   972  O O   . GLY A 1 121 ? 15.498  -8.731  35.420  1.00 23.39  ? 126 GLY A O   1 
ATOM   973  N N   . SER A 1 122 ? 13.567  -7.956  34.596  1.00 19.08  ? 127 SER A N   1 
ATOM   974  C CA  . SER A 1 122 ? 13.425  -9.168  33.793  1.00 18.44  ? 127 SER A CA  1 
ATOM   975  C C   . SER A 1 122 ? 14.553  -9.299  32.757  1.00 22.11  ? 127 SER A C   1 
ATOM   976  O O   . SER A 1 122 ? 14.975  -8.318  32.162  1.00 17.59  ? 127 SER A O   1 
ATOM   977  C CB  . SER A 1 122 ? 12.050  -9.153  33.100  1.00 23.62  ? 127 SER A CB  1 
ATOM   978  O OG  . SER A 1 122 ? 11.959  -10.247 32.170  1.00 34.18  ? 127 SER A OG  1 
ATOM   979  N N   . ARG A 1 123 ? 15.058  -10.540 32.525  1.00 17.67  ? 128 ARG A N   1 
ATOM   980  C CA  . ARG A 1 123 ? 16.193  -10.714 31.620  1.00 18.72  ? 128 ARG A CA  1 
ATOM   981  C C   . ARG A 1 123 ? 15.855  -10.432 30.152  1.00 20.49  ? 128 ARG A C   1 
ATOM   982  O O   . ARG A 1 123 ? 16.787  -10.212 29.355  1.00 22.67  ? 128 ARG A O   1 
ATOM   983  C CB  . ARG A 1 123 ? 16.724  -12.166 31.703  1.00 29.25  ? 128 ARG A CB  1 
ATOM   984  C CG  . ARG A 1 123 ? 17.431  -12.506 33.017  1.00 62.82  ? 128 ARG A CG  1 
ATOM   985  C CD  . ARG A 1 123 ? 17.429  -14.016 33.245  1.00 88.45  ? 128 ARG A CD  1 
ATOM   986  N NE  . ARG A 1 123 ? 18.661  -14.510 33.852  1.00 97.60  ? 128 ARG A NE  1 
ATOM   987  C CZ  . ARG A 1 123 ? 18.766  -15.676 34.477  1.00 109.59 ? 128 ARG A CZ  1 
ATOM   988  N NH1 . ARG A 1 123 ? 17.716  -16.464 34.651  1.00 110.71 ? 128 ARG A NH1 1 
ATOM   989  N NH2 . ARG A 1 123 ? 19.953  -16.060 34.942  1.00 111.88 ? 128 ARG A NH2 1 
ATOM   990  N N   . VAL A 1 124 ? 14.572  -10.492 29.787  1.00 19.89  ? 129 VAL A N   1 
ATOM   991  C CA  . VAL A 1 124 ? 14.128  -10.156 28.419  1.00 18.50  ? 129 VAL A CA  1 
ATOM   992  C C   . VAL A 1 124 ? 13.897  -8.650  28.243  1.00 21.39  ? 129 VAL A C   1 
ATOM   993  O O   . VAL A 1 124 ? 13.659  -8.210  27.118  1.00 19.80  ? 129 VAL A O   1 
ATOM   994  C CB  . VAL A 1 124 ? 12.829  -10.934 28.077  1.00 21.59  ? 129 VAL A CB  1 
ATOM   995  C CG1 . VAL A 1 124 ? 13.062  -12.471 28.111  1.00 31.08  ? 129 VAL A CG1 1 
ATOM   996  C CG2 . VAL A 1 124 ? 11.647  -10.551 29.012  1.00 23.46  ? 129 VAL A CG2 1 
ATOM   997  N N   . ASN A 1 125 ? 14.011  -7.848  29.308  1.00 17.64  ? 130 ASN A N   1 
ATOM   998  C CA  . ASN A 1 125 ? 13.773  -6.403  29.281  1.00 13.92  ? 130 ASN A CA  1 
ATOM   999  C C   . ASN A 1 125 ? 15.095  -5.664  29.416  1.00 16.56  ? 130 ASN A C   1 
ATOM   1000 O O   . ASN A 1 125 ? 16.099  -6.250  29.829  1.00 17.03  ? 130 ASN A O   1 
ATOM   1001 C CB  . ASN A 1 125 ? 12.799  -6.065  30.422  1.00 16.29  ? 130 ASN A CB  1 
ATOM   1002 C CG  . ASN A 1 125 ? 12.513  -4.632  30.566  1.00 18.75  ? 130 ASN A CG  1 
ATOM   1003 O OD1 . ASN A 1 125 ? 13.070  -3.979  31.459  1.00 15.90  ? 130 ASN A OD1 1 
ATOM   1004 N ND2 . ASN A 1 125 ? 11.611  -4.101  29.725  1.00 14.52  ? 130 ASN A ND2 1 
ATOM   1005 N N   . PHE A 1 126 ? 15.121  -4.356  29.041  1.00 13.89  ? 131 PHE A N   1 
ATOM   1006 C CA  . PHE A 1 126 ? 16.392  -3.624  29.091  1.00 18.57  ? 131 PHE A CA  1 
ATOM   1007 C C   . PHE A 1 126 ? 16.951  -3.636  30.508  1.00 16.00  ? 131 PHE A C   1 
ATOM   1008 O O   . PHE A 1 126 ? 18.177  -3.534  30.704  1.00 20.67  ? 131 PHE A O   1 
ATOM   1009 C CB  . PHE A 1 126 ? 16.255  -2.158  28.632  1.00 16.69  ? 131 PHE A CB  1 
ATOM   1010 C CG  . PHE A 1 126 ? 15.475  -1.320  29.570  1.00 16.84  ? 131 PHE A CG  1 
ATOM   1011 C CD1 . PHE A 1 126 ? 14.084  -1.260  29.435  1.00 14.93  ? 131 PHE A CD1 1 
ATOM   1012 C CD2 . PHE A 1 126 ? 16.108  -0.607  30.580  1.00 22.70  ? 131 PHE A CD2 1 
ATOM   1013 C CE1 . PHE A 1 126 ? 13.257  -0.513  30.354  1.00 18.48  ? 131 PHE A CE1 1 
ATOM   1014 C CE2 . PHE A 1 126 ? 15.356  0.122   31.447  1.00 18.98  ? 131 PHE A CE2 1 
ATOM   1015 C CZ  . PHE A 1 126 ? 13.913  0.169   31.359  1.00 19.04  ? 131 PHE A CZ  1 
ATOM   1016 N N   . SER A 1 127 ? 16.053  -3.738  31.498  1.00 12.01  ? 132 SER A N   1 
ATOM   1017 C CA  . SER A 1 127 ? 16.503  -3.620  32.894  1.00 12.83  ? 132 SER A CA  1 
ATOM   1018 C C   . SER A 1 127 ? 17.407  -4.802  33.251  1.00 21.81  ? 132 SER A C   1 
ATOM   1019 O O   . SER A 1 127 ? 18.373  -4.643  33.989  1.00 23.65  ? 132 SER A O   1 
ATOM   1020 C CB  . SER A 1 127 ? 15.290  -3.571  33.839  1.00 16.01  ? 132 SER A CB  1 
ATOM   1021 O OG  . SER A 1 127 ? 14.404  -4.704  33.689  1.00 18.37  ? 132 SER A OG  1 
ATOM   1022 N N   . GLY A 1 128 ? 17.101  -6.001  32.731  1.00 16.61  ? 133 GLY A N   1 
ATOM   1023 C CA  . GLY A 1 128 ? 17.922  -7.175  33.003  1.00 17.75  ? 133 GLY A CA  1 
ATOM   1024 C C   . GLY A 1 128 ? 19.043  -7.392  32.006  1.00 19.26  ? 133 GLY A C   1 
ATOM   1025 O O   . GLY A 1 128 ? 19.888  -8.274  32.190  1.00 23.31  ? 133 GLY A O   1 
ATOM   1026 N N   . LYS A 1 129 ? 19.044  -6.639  30.912  1.00 20.59  ? 134 LYS A N   1 
ATOM   1027 C CA  . LYS A 1 129 ? 20.094  -6.665  29.902  1.00 19.24  ? 134 LYS A CA  1 
ATOM   1028 C C   . LYS A 1 129 ? 21.230  -5.702  30.234  1.00 25.73  ? 134 LYS A C   1 
ATOM   1029 O O   . LYS A 1 129 ? 22.403  -6.044  30.058  1.00 27.47  ? 134 LYS A O   1 
ATOM   1030 C CB  . LYS A 1 129 ? 19.523  -6.293  28.518  1.00 19.49  ? 134 LYS A CB  1 
ATOM   1031 C CG  . LYS A 1 129 ? 18.681  -7.403  27.883  1.00 24.04  ? 134 LYS A CG  1 
ATOM   1032 C CD  . LYS A 1 129 ? 17.982  -6.852  26.628  1.00 31.36  ? 134 LYS A CD  1 
ATOM   1033 C CE  . LYS A 1 129 ? 17.213  -7.925  25.883  1.00 45.11  ? 134 LYS A CE  1 
ATOM   1034 N NZ  . LYS A 1 129 ? 18.218  -8.684  25.052  1.00 56.23  ? 134 LYS A NZ  1 
ATOM   1035 N N   . LEU A 1 130 ? 20.914  -4.508  30.722  1.00 17.44  ? 135 LEU A N   1 
ATOM   1036 C CA  . LEU A 1 130 ? 21.964  -3.534  30.999  1.00 14.70  ? 135 LEU A CA  1 
ATOM   1037 C C   . LEU A 1 130 ? 22.547  -3.681  32.404  1.00 17.89  ? 135 LEU A C   1 
ATOM   1038 O O   . LEU A 1 130 ? 23.709  -3.316  32.611  1.00 19.57  ? 135 LEU A O   1 
ATOM   1039 C CB  . LEU A 1 130 ? 21.435  -2.108  30.891  1.00 18.41  ? 135 LEU A CB  1 
ATOM   1040 C CG  . LEU A 1 130 ? 21.103  -1.690  29.444  1.00 26.53  ? 135 LEU A CG  1 
ATOM   1041 C CD1 . LEU A 1 130 ? 20.412  -0.319  29.437  1.00 24.34  ? 135 LEU A CD1 1 
ATOM   1042 C CD2 . LEU A 1 130 ? 22.374  -1.658  28.601  1.00 38.23  ? 135 LEU A CD2 1 
ATOM   1043 N N   . TYR A 1 131 ? 21.765  -4.161  33.374  1.00 15.44  ? 136 TYR A N   1 
ATOM   1044 C CA  . TYR A 1 131 ? 22.150  -4.140  34.792  1.00 19.70  ? 136 TYR A CA  1 
ATOM   1045 C C   . TYR A 1 131 ? 22.218  -5.566  35.333  1.00 17.86  ? 136 TYR A C   1 
ATOM   1046 O O   . TYR A 1 131 ? 21.591  -6.482  34.799  1.00 17.54  ? 136 TYR A O   1 
ATOM   1047 C CB  . TYR A 1 131 ? 21.137  -3.278  35.656  1.00 14.40  ? 136 TYR A CB  1 
ATOM   1048 C CG  . TYR A 1 131 ? 20.950  -1.929  35.019  1.00 15.14  ? 136 TYR A CG  1 
ATOM   1049 C CD1 . TYR A 1 131 ? 22.038  -1.043  34.878  1.00 13.38  ? 136 TYR A CD1 1 
ATOM   1050 C CD2 . TYR A 1 131 ? 19.715  -1.554  34.441  1.00 16.19  ? 136 TYR A CD2 1 
ATOM   1051 C CE1 . TYR A 1 131 ? 21.900  0.185   34.244  1.00 14.06  ? 136 TYR A CE1 1 
ATOM   1052 C CE2 . TYR A 1 131 ? 19.568  -0.347  33.773  1.00 14.51  ? 136 TYR A CE2 1 
ATOM   1053 C CZ  . TYR A 1 131 ? 20.631  0.536   33.706  1.00 18.69  ? 136 TYR A CZ  1 
ATOM   1054 O OH  . TYR A 1 131 ? 20.479  1.756   33.047  1.00 17.94  ? 136 TYR A OH  1 
ATOM   1055 N N   . LYS A 1 132 ? 22.972  -5.759  36.433  1.00 15.33  ? 137 LYS A N   1 
ATOM   1056 C CA  . LYS A 1 132 ? 22.893  -7.026  37.161  1.00 13.02  ? 137 LYS A CA  1 
ATOM   1057 C C   . LYS A 1 132 ? 21.673  -6.951  38.080  1.00 15.67  ? 137 LYS A C   1 
ATOM   1058 O O   . LYS A 1 132 ? 21.474  -5.957  38.757  1.00 23.19  ? 137 LYS A O   1 
ATOM   1059 C CB  . LYS A 1 132 ? 24.157  -7.252  38.008  1.00 18.12  ? 137 LYS A CB  1 
ATOM   1060 C CG  . LYS A 1 132 ? 25.385  -7.473  37.089  1.00 32.61  ? 137 LYS A CG  1 
ATOM   1061 C CD  . LYS A 1 132 ? 26.707  -7.015  37.720  1.00 64.67  ? 137 LYS A CD  1 
ATOM   1062 C CE  . LYS A 1 132 ? 27.907  -7.055  36.722  1.00 74.08  ? 137 LYS A CE  1 
ATOM   1063 N NZ  . LYS A 1 132 ? 29.093  -6.161  37.102  1.00 63.32  ? 137 LYS A NZ  1 
ATOM   1064 N N   . VAL A 1 133 ? 20.899  -8.027  38.157  1.00 14.85  ? 138 VAL A N   1 
ATOM   1065 C CA  . VAL A 1 133 ? 19.602  -7.970  38.840  1.00 14.30  ? 138 VAL A CA  1 
ATOM   1066 C C   . VAL A 1 133 ? 19.584  -8.926  40.028  1.00 23.32  ? 138 VAL A C   1 
ATOM   1067 O O   . VAL A 1 133 ? 20.037  -10.077 39.929  1.00 19.63  ? 138 VAL A O   1 
ATOM   1068 C CB  . VAL A 1 133 ? 18.466  -8.293  37.850  1.00 16.71  ? 138 VAL A CB  1 
ATOM   1069 C CG1 . VAL A 1 133 ? 17.126  -8.411  38.584  1.00 21.90  ? 138 VAL A CG1 1 
ATOM   1070 C CG2 . VAL A 1 133 ? 18.379  -7.197  36.771  1.00 21.83  ? 138 VAL A CG2 1 
ATOM   1071 N N   . VAL A 1 134 ? 19.095  -8.434  41.156  1.00 13.77  ? 139 VAL A N   1 
ATOM   1072 C CA  . VAL A 1 134 ? 18.793  -9.266  42.333  1.00 16.81  ? 139 VAL A CA  1 
ATOM   1073 C C   . VAL A 1 134 ? 17.306  -9.072  42.570  1.00 19.63  ? 139 VAL A C   1 
ATOM   1074 O O   . VAL A 1 134 ? 16.837  -7.944  42.513  1.00 19.84  ? 139 VAL A O   1 
ATOM   1075 C CB  . VAL A 1 134 ? 19.626  -8.812  43.545  1.00 24.37  ? 139 VAL A CB  1 
ATOM   1076 C CG1 . VAL A 1 134 ? 19.258  -9.610  44.788  1.00 30.29  ? 139 VAL A CG1 1 
ATOM   1077 C CG2 . VAL A 1 134 ? 21.085  -8.983  43.218  1.00 32.49  ? 139 VAL A CG2 1 
ATOM   1078 N N   . SER A 1 135 ? 16.546  -10.158 42.741  1.00 16.70  ? 140 SER A N   1 
ATOM   1079 C CA  . SER A 1 135 ? 15.099  -10.046 42.939  1.00 14.33  ? 140 SER A CA  1 
ATOM   1080 C C   . SER A 1 135 ? 14.670  -10.463 44.330  1.00 21.52  ? 140 SER A C   1 
ATOM   1081 O O   . SER A 1 135 ? 15.263  -11.349 44.931  1.00 20.44  ? 140 SER A O   1 
ATOM   1082 C CB  . SER A 1 135 ? 14.363  -10.942 41.961  1.00 22.18  ? 140 SER A CB  1 
ATOM   1083 O OG  . SER A 1 135 ? 14.745  -10.554 40.678  1.00 41.38  ? 140 SER A OG  1 
ATOM   1084 N N   . TYR A 1 136 ? 13.609  -9.850  44.840  1.00 14.99  ? 141 TYR A N   1 
ATOM   1085 C CA  . TYR A 1 136 ? 13.007  -10.319 46.070  1.00 16.46  ? 141 TYR A CA  1 
ATOM   1086 C C   . TYR A 1 136 ? 11.573  -10.733 45.748  1.00 18.00  ? 141 TYR A C   1 
ATOM   1087 O O   . TYR A 1 136 ? 11.029  -10.375 44.698  1.00 18.04  ? 141 TYR A O   1 
ATOM   1088 C CB  . TYR A 1 136 ? 13.040  -9.247  47.158  1.00 14.84  ? 141 TYR A CB  1 
ATOM   1089 C CG  . TYR A 1 136 ? 12.321  -7.946  46.774  1.00 12.71  ? 141 TYR A CG  1 
ATOM   1090 C CD1 . TYR A 1 136 ? 10.983  -7.783  47.037  1.00 12.77  ? 141 TYR A CD1 1 
ATOM   1091 C CD2 . TYR A 1 136 ? 13.033  -6.860  46.210  1.00 14.32  ? 141 TYR A CD2 1 
ATOM   1092 C CE1 . TYR A 1 136 ? 10.332  -6.556  46.729  1.00 14.98  ? 141 TYR A CE1 1 
ATOM   1093 C CE2 . TYR A 1 136 ? 12.383  -5.620  45.878  1.00 14.99  ? 141 TYR A CE2 1 
ATOM   1094 C CZ  . TYR A 1 136 ? 11.058  -5.492  46.157  1.00 18.79  ? 141 TYR A CZ  1 
ATOM   1095 O OH  . TYR A 1 136 ? 10.412  -4.311  45.825  1.00 16.27  ? 141 TYR A OH  1 
ATOM   1096 N N   . GLY A 1 137 ? 10.996  -11.583 46.619  1.00 15.87  ? 142 GLY A N   1 
ATOM   1097 C CA  . GLY A 1 137 ? 9.690   -12.143 46.342  1.00 19.51  ? 142 GLY A CA  1 
ATOM   1098 C C   . GLY A 1 137 ? 8.805   -12.029 47.572  1.00 19.29  ? 142 GLY A C   1 
ATOM   1099 O O   . GLY A 1 137 ? 8.931   -11.113 48.367  1.00 21.37  ? 142 GLY A O   1 
ATOM   1100 N N   . VAL A 1 138 ? 7.889   -12.980 47.703  1.00 18.65  ? 143 VAL A N   1 
ATOM   1101 C CA  . VAL A 1 138 ? 7.029   -13.054 48.871  1.00 18.18  ? 143 VAL A CA  1 
ATOM   1102 C C   . VAL A 1 138 ? 7.322   -14.378 49.626  1.00 19.40  ? 143 VAL A C   1 
ATOM   1103 O O   . VAL A 1 138 ? 7.911   -15.315 49.099  1.00 24.89  ? 143 VAL A O   1 
ATOM   1104 C CB  . VAL A 1 138 ? 5.525   -12.944 48.527  1.00 18.99  ? 143 VAL A CB  1 
ATOM   1105 C CG1 . VAL A 1 138 ? 5.226   -11.594 47.852  1.00 21.29  ? 143 VAL A CG1 1 
ATOM   1106 C CG2 . VAL A 1 138 ? 5.093   -14.131 47.647  1.00 28.81  ? 143 VAL A CG2 1 
ATOM   1107 N N   . ARG A 1 139 ? 7.025   -14.376 50.858  1.00 22.32  ? 144 ARG A N   1 
ATOM   1108 C CA  . ARG A 1 139 ? 7.188   -15.541 51.735  1.00 24.98  ? 144 ARG A CA  1 
ATOM   1109 C C   . ARG A 1 139 ? 6.057   -16.531 51.480  1.00 25.11  ? 144 ARG A C   1 
ATOM   1110 O O   . ARG A 1 139 ? 4.899   -16.123 51.327  1.00 22.21  ? 144 ARG A O   1 
ATOM   1111 C CB  . ARG A 1 139 ? 7.130   -15.108 53.199  1.00 28.49  ? 144 ARG A CB  1 
ATOM   1112 C CG  . ARG A 1 139 ? 8.386   -14.582 53.770  1.00 36.56  ? 144 ARG A CG  1 
ATOM   1113 C CD  . ARG A 1 139 ? 8.091   -14.163 55.186  1.00 44.70  ? 144 ARG A CD  1 
ATOM   1114 N NE  . ARG A 1 139 ? 7.952   -15.301 56.089  1.00 43.99  ? 144 ARG A NE  1 
ATOM   1115 C CZ  . ARG A 1 139 ? 8.820   -15.586 57.050  1.00 67.44  ? 144 ARG A CZ  1 
ATOM   1116 N NH1 . ARG A 1 139 ? 9.918   -14.854 57.229  1.00 52.41  ? 144 ARG A NH1 1 
ATOM   1117 N NH2 . ARG A 1 139 ? 8.584   -16.626 57.853  1.00 51.54  ? 144 ARG A NH2 1 
ATOM   1118 N N   . PRO A 1 140 ? 6.351   -17.841 51.467  1.00 25.77  ? 145 PRO A N   1 
ATOM   1119 C CA  . PRO A 1 140 ? 5.272   -18.820 51.191  1.00 28.92  ? 145 PRO A CA  1 
ATOM   1120 C C   . PRO A 1 140 ? 4.235   -18.854 52.287  1.00 20.06  ? 145 PRO A C   1 
ATOM   1121 O O   . PRO A 1 140 ? 3.040   -19.020 52.013  1.00 24.27  ? 145 PRO A O   1 
ATOM   1122 C CB  . PRO A 1 140 ? 6.012   -20.159 51.069  1.00 31.92  ? 145 PRO A CB  1 
ATOM   1123 C CG  . PRO A 1 140 ? 7.305   -19.962 51.806  1.00 39.65  ? 145 PRO A CG  1 
ATOM   1124 C CD  . PRO A 1 140 ? 7.657   -18.460 51.702  1.00 28.58  ? 145 PRO A CD  1 
ATOM   1125 N N   . ASP A 1 141 ? 4.640   -18.623 53.516  1.00 25.82  ? 146 ASP A N   1 
ATOM   1126 C CA  . ASP A 1 141 ? 3.696   -18.713 54.624  1.00 21.00  ? 146 ASP A CA  1 
ATOM   1127 C C   . ASP A 1 141 ? 2.894   -17.452 54.856  1.00 31.24  ? 146 ASP A C   1 
ATOM   1128 O O   . ASP A 1 141 ? 1.797   -17.558 55.389  1.00 33.16  ? 146 ASP A O   1 
ATOM   1129 C CB  . ASP A 1 141 ? 4.444   -19.114 55.906  1.00 27.01  ? 146 ASP A CB  1 
ATOM   1130 C CG  . ASP A 1 141 ? 5.731   -18.300 56.143  1.00 41.80  ? 146 ASP A CG  1 
ATOM   1131 O OD1 . ASP A 1 141 ? 6.866   -18.639 55.650  1.00 36.12  ? 146 ASP A OD1 1 
ATOM   1132 O OD2 . ASP A 1 141 ? 5.586   -17.329 56.884  1.00 40.23  ? 146 ASP A OD2 1 
ATOM   1133 N N   . THR A 1 142 ? 3.396   -16.240 54.532  1.00 17.35  ? 147 THR A N   1 
ATOM   1134 C CA  . THR A 1 142 ? 2.571   -15.060 54.720  1.00 17.53  ? 147 THR A CA  1 
ATOM   1135 C C   . THR A 1 142 ? 1.945   -14.572 53.411  1.00 15.10  ? 147 THR A C   1 
ATOM   1136 O O   . THR A 1 142 ? 1.002   -13.792 53.463  1.00 18.31  ? 147 THR A O   1 
ATOM   1137 C CB  . THR A 1 142 ? 3.401   -13.891 55.262  1.00 20.18  ? 147 THR A CB  1 
ATOM   1138 O OG1 . THR A 1 142 ? 4.496   -13.721 54.348  1.00 19.31  ? 147 THR A OG1 1 
ATOM   1139 C CG2 . THR A 1 142 ? 4.019   -14.270 56.676  1.00 26.65  ? 147 THR A CG2 1 
ATOM   1140 N N   . GLU A 1 143 ? 2.512   -14.992 52.293  1.00 14.91  ? 148 GLU A N   1 
ATOM   1141 C CA  . GLU A 1 143 ? 2.152   -14.434 50.973  1.00 15.41  ? 148 GLU A CA  1 
ATOM   1142 C C   . GLU A 1 143 ? 2.458   -12.926 50.904  1.00 20.86  ? 148 GLU A C   1 
ATOM   1143 O O   . GLU A 1 143 ? 1.944   -12.238 50.020  1.00 17.79  ? 148 GLU A O   1 
ATOM   1144 C CB  . GLU A 1 143 ? 0.682   -14.718 50.662  1.00 17.40  ? 148 GLU A CB  1 
ATOM   1145 C CG  . GLU A 1 143 ? 0.462   -16.261 50.623  1.00 18.77  ? 148 GLU A CG  1 
ATOM   1146 C CD  . GLU A 1 143 ? -0.963  -16.648 50.168  1.00 14.39  ? 148 GLU A CD  1 
ATOM   1147 O OE1 . GLU A 1 143 ? -1.933  -16.193 50.789  1.00 17.09  ? 148 GLU A OE1 1 
ATOM   1148 O OE2 . GLU A 1 143 ? -1.008  -17.409 49.182  1.00 20.59  ? 148 GLU A OE2 1 
ATOM   1149 N N   . LEU A 1 144 ? 3.314   -12.423 51.802  1.00 15.70  ? 149 LEU A N   1 
ATOM   1150 C CA  . LEU A 1 144 ? 3.660   -10.999 51.835  1.00 13.60  ? 149 LEU A CA  1 
ATOM   1151 C C   . LEU A 1 144 ? 5.156   -10.831 51.630  1.00 20.80  ? 149 LEU A C   1 
ATOM   1152 O O   . LEU A 1 144 ? 5.947   -11.764 51.771  1.00 14.75  ? 149 LEU A O   1 
ATOM   1153 C CB  . LEU A 1 144 ? 3.277   -10.345 53.189  1.00 18.17  ? 149 LEU A CB  1 
ATOM   1154 C CG  . LEU A 1 144 ? 1.788   -10.445 53.602  1.00 18.76  ? 149 LEU A CG  1 
ATOM   1155 C CD1 . LEU A 1 144 ? 1.573   -9.881  54.997  1.00 23.30  ? 149 LEU A CD1 1 
ATOM   1156 C CD2 . LEU A 1 144 ? 0.987   -9.665  52.580  1.00 19.79  ? 149 LEU A CD2 1 
ATOM   1157 N N   . ILE A 1 145 ? 5.566   -9.591  51.327  1.00 15.26  ? 150 ILE A N   1 
ATOM   1158 C CA  . ILE A 1 145 ? 6.994   -9.301  51.272  1.00 11.23  ? 150 ILE A CA  1 
ATOM   1159 C C   . ILE A 1 145 ? 7.604   -9.493  52.647  1.00 14.79  ? 150 ILE A C   1 
ATOM   1160 O O   . ILE A 1 145 ? 6.961   -9.222  53.658  1.00 19.93  ? 150 ILE A O   1 
ATOM   1161 C CB  . ILE A 1 145 ? 7.153   -7.833  50.828  1.00 20.02  ? 150 ILE A CB  1 
ATOM   1162 C CG1 . ILE A 1 145 ? 6.798   -7.741  49.326  1.00 21.57  ? 150 ILE A CG1 1 
ATOM   1163 C CG2 . ILE A 1 145 ? 8.583   -7.302  51.133  1.00 22.92  ? 150 ILE A CG2 1 
ATOM   1164 C CD1 . ILE A 1 145 ? 6.591   -6.297  48.943  1.00 25.48  ? 150 ILE A CD1 1 
ATOM   1165 N N   . ASP A 1 146 ? 8.858   -9.957  52.689  1.00 19.84  ? 151 ASP A N   1 
ATOM   1166 C CA  . ASP A 1 146 ? 9.560   -10.131 53.969  1.00 23.75  ? 151 ASP A CA  1 
ATOM   1167 C C   . ASP A 1 146 ? 10.657  -9.079  54.057  1.00 13.88  ? 151 ASP A C   1 
ATOM   1168 O O   . ASP A 1 146 ? 11.642  -9.170  53.322  1.00 18.73  ? 151 ASP A O   1 
ATOM   1169 C CB  . ASP A 1 146 ? 10.164  -11.534 54.043  1.00 31.75  ? 151 ASP A CB  1 
ATOM   1170 C CG  . ASP A 1 146 ? 10.904  -11.816 55.368  1.00 36.38  ? 151 ASP A CG  1 
ATOM   1171 O OD1 . ASP A 1 146 ? 11.080  -10.918 56.201  1.00 29.69  ? 151 ASP A OD1 1 
ATOM   1172 O OD2 . ASP A 1 146 ? 11.269  -12.981 55.575  1.00 39.21  ? 151 ASP A OD2 1 
ATOM   1173 N N   . LEU A 1 147 ? 10.458  -8.071  54.879  1.00 17.84  ? 152 LEU A N   1 
ATOM   1174 C CA  . LEU A 1 147 ? 11.418  -6.980  54.841  1.00 19.51  ? 152 LEU A CA  1 
ATOM   1175 C C   . LEU A 1 147 ? 12.794  -7.433  55.365  1.00 21.85  ? 152 LEU A C   1 
ATOM   1176 O O   . LEU A 1 147 ? 13.820  -6.843  55.002  1.00 19.89  ? 152 LEU A O   1 
ATOM   1177 C CB  . LEU A 1 147 ? 10.867  -5.793  55.629  1.00 27.01  ? 152 LEU A CB  1 
ATOM   1178 C CG  . LEU A 1 147 ? 9.685   -5.035  55.028  1.00 31.21  ? 152 LEU A CG  1 
ATOM   1179 C CD1 . LEU A 1 147 ? 9.222   -3.994  56.046  1.00 36.87  ? 152 LEU A CD1 1 
ATOM   1180 C CD2 . LEU A 1 147 ? 10.092  -4.396  53.719  1.00 29.57  ? 152 LEU A CD2 1 
ATOM   1181 N N   . GLU A 1 148 ? 12.827  -8.497  56.187  1.00 23.43  ? 153 GLU A N   1 
ATOM   1182 C CA  . GLU A 1 148 ? 14.110  -9.030  56.635  1.00 26.88  ? 153 GLU A CA  1 
ATOM   1183 C C   . GLU A 1 148 ? 14.859  -9.651  55.487  1.00 19.01  ? 153 GLU A C   1 
ATOM   1184 O O   . GLU A 1 148 ? 16.097  -9.497  55.384  1.00 26.47  ? 153 GLU A O   1 
ATOM   1185 C CB  . GLU A 1 148 ? 13.909  -10.072 57.760  1.00 32.94  ? 153 GLU A CB  1 
ATOM   1186 C CG  . GLU A 1 148 ? 13.238  -9.490  59.002  1.00 45.47  ? 153 GLU A CG  1 
ATOM   1187 C CD  . GLU A 1 148 ? 13.973  -8.295  59.615  1.00 87.14  ? 153 GLU A CD  1 
ATOM   1188 O OE1 . GLU A 1 148 ? 15.199  -8.115  59.384  1.00 81.93  ? 153 GLU A OE1 1 
ATOM   1189 O OE2 . GLU A 1 148 ? 13.307  -7.525  60.344  1.00 112.38 ? 153 GLU A OE2 1 
ATOM   1190 N N   . GLU A 1 149 ? 14.143  -10.343 54.577  1.00 19.19  ? 154 GLU A N   1 
ATOM   1191 C CA  . GLU A 1 149 ? 14.825  -10.881 53.402  1.00 18.90  ? 154 GLU A CA  1 
ATOM   1192 C C   . GLU A 1 149 ? 15.274  -9.775  52.437  1.00 19.92  ? 154 GLU A C   1 
ATOM   1193 O O   . GLU A 1 149 ? 16.351  -9.864  51.832  1.00 20.23  ? 154 GLU A O   1 
ATOM   1194 C CB  . GLU A 1 149 ? 13.922  -11.865 52.656  1.00 30.90  ? 154 GLU A CB  1 
ATOM   1195 C CG  . GLU A 1 149 ? 14.709  -12.708 51.629  1.00 46.79  ? 154 GLU A CG  1 
ATOM   1196 C CD  . GLU A 1 149 ? 15.693  -13.767 52.268  1.00 76.42  ? 154 GLU A CD  1 
ATOM   1197 O OE1 . GLU A 1 149 ? 16.203  -13.595 53.407  1.00 69.30  ? 154 GLU A OE1 1 
ATOM   1198 O OE2 . GLU A 1 149 ? 15.959  -14.802 51.615  1.00 76.78  ? 154 GLU A OE2 1 
ATOM   1199 N N   . VAL A 1 150 ? 14.443  -8.758  52.228  1.00 18.50  ? 155 VAL A N   1 
ATOM   1200 C CA  . VAL A 1 150 ? 14.896  -7.614  51.423  1.00 16.00  ? 155 VAL A CA  1 
ATOM   1201 C C   . VAL A 1 150 ? 16.194  -7.046  52.000  1.00 16.41  ? 155 VAL A C   1 
ATOM   1202 O O   . VAL A 1 150 ? 17.156  -6.750  51.269  1.00 17.09  ? 155 VAL A O   1 
ATOM   1203 C CB  . VAL A 1 150 ? 13.798  -6.531  51.363  1.00 16.93  ? 155 VAL A CB  1 
ATOM   1204 C CG1 . VAL A 1 150 ? 14.307  -5.312  50.587  1.00 17.91  ? 155 VAL A CG1 1 
ATOM   1205 C CG2 . VAL A 1 150 ? 12.514  -7.137  50.703  1.00 22.09  ? 155 VAL A CG2 1 
ATOM   1206 N N   . ARG A 1 151 ? 16.235  -6.866  53.321  1.00 20.06  ? 156 ARG A N   1 
ATOM   1207 C CA  . ARG A 1 151 ? 17.445  -6.308  53.954  1.00 18.33  ? 156 ARG A CA  1 
ATOM   1208 C C   . ARG A 1 151 ? 18.651  -7.220  53.728  1.00 18.90  ? 156 ARG A C   1 
ATOM   1209 O O   . ARG A 1 151 ? 19.737  -6.769  53.323  1.00 21.08  ? 156 ARG A O   1 
ATOM   1210 C CB  . ARG A 1 151 ? 17.188  -6.088  55.438  1.00 20.20  ? 156 ARG A CB  1 
ATOM   1211 C CG  . ARG A 1 151 ? 18.404  -5.482  56.191  1.00 23.53  ? 156 ARG A CG  1 
ATOM   1212 C CD  . ARG A 1 151 ? 18.015  -5.075  57.637  1.00 29.57  ? 156 ARG A CD  1 
ATOM   1213 N NE  . ARG A 1 151 ? 19.200  -4.561  58.335  1.00 51.75  ? 156 ARG A NE  1 
ATOM   1214 C CZ  . ARG A 1 151 ? 20.100  -5.318  58.974  1.00 67.82  ? 156 ARG A CZ  1 
ATOM   1215 N NH1 . ARG A 1 151 ? 19.975  -6.636  59.055  1.00 47.34  ? 156 ARG A NH1 1 
ATOM   1216 N NH2 . ARG A 1 151 ? 21.159  -4.741  59.545  1.00 40.77  ? 156 ARG A NH2 1 
ATOM   1217 N N   . ARG A 1 152 ? 18.471  -8.525  53.965  1.00 19.59  ? 157 ARG A N   1 
ATOM   1218 C CA  . ARG A 1 152 ? 19.589  -9.450  53.810  1.00 21.95  ? 157 ARG A CA  1 
ATOM   1219 C C   . ARG A 1 152 ? 20.119  -9.445  52.379  1.00 29.42  ? 157 ARG A C   1 
ATOM   1220 O O   . ARG A 1 152 ? 21.338  -9.451  52.148  1.00 21.36  ? 157 ARG A O   1 
ATOM   1221 C CB  . ARG A 1 152 ? 19.138  -10.840 54.239  1.00 26.76  ? 157 ARG A CB  1 
ATOM   1222 C CG  . ARG A 1 152 ? 20.204  -11.926 54.069  1.00 52.26  ? 157 ARG A CG  1 
ATOM   1223 C CD  . ARG A 1 152 ? 19.624  -13.338 54.242  1.00 60.67  ? 157 ARG A CD  1 
ATOM   1224 N NE  . ARG A 1 152 ? 19.029  -13.856 53.011  1.00 76.23  ? 157 ARG A NE  1 
ATOM   1225 C CZ  . ARG A 1 152 ? 19.729  -14.228 51.944  1.00 72.29  ? 157 ARG A CZ  1 
ATOM   1226 N NH1 . ARG A 1 152 ? 21.050  -14.120 51.913  1.00 69.86  ? 157 ARG A NH1 1 
ATOM   1227 N NH2 . ARG A 1 152 ? 19.090  -14.722 50.884  1.00 61.82  ? 157 ARG A NH2 1 
ATOM   1228 N N   . LEU A 1 153 ? 19.221  -9.407  51.395  1.00 18.24  ? 158 LEU A N   1 
ATOM   1229 C CA  . LEU A 1 153 ? 19.705  -9.380  50.017  1.00 16.74  ? 158 LEU A CA  1 
ATOM   1230 C C   . LEU A 1 153 ? 20.438  -8.079  49.736  1.00 17.07  ? 158 LEU A C   1 
ATOM   1231 O O   . LEU A 1 153 ? 21.435  -8.071  48.989  1.00 21.30  ? 158 LEU A O   1 
ATOM   1232 C CB  . LEU A 1 153 ? 18.533  -9.566  49.029  1.00 24.45  ? 158 LEU A CB  1 
ATOM   1233 C CG  . LEU A 1 153 ? 17.907  -10.963 48.942  1.00 26.91  ? 158 LEU A CG  1 
ATOM   1234 C CD1 . LEU A 1 153 ? 16.592  -10.913 48.109  1.00 28.53  ? 158 LEU A CD1 1 
ATOM   1235 C CD2 . LEU A 1 153 ? 18.913  -11.864 48.301  1.00 28.36  ? 158 LEU A CD2 1 
ATOM   1236 N N   . ALA A 1 154 ? 19.906  -6.958  50.252  1.00 16.35  ? 159 ALA A N   1 
ATOM   1237 C CA  . ALA A 1 154 ? 20.540  -5.674  49.964  1.00 17.28  ? 159 ALA A CA  1 
ATOM   1238 C C   . ALA A 1 154 ? 21.936  -5.625  50.599  1.00 22.66  ? 159 ALA A C   1 
ATOM   1239 O O   . ALA A 1 154 ? 22.887  -5.148  49.983  1.00 18.95  ? 159 ALA A O   1 
ATOM   1240 C CB  . ALA A 1 154 ? 19.679  -4.524  50.508  1.00 20.83  ? 159 ALA A CB  1 
ATOM   1241 N N   . LEU A 1 155 ? 22.067  -6.135  51.827  1.00 21.69  ? 160 LEU A N   1 
ATOM   1242 C CA  . LEU A 1 155 ? 23.390  -6.147  52.469  1.00 23.23  ? 160 LEU A CA  1 
ATOM   1243 C C   . LEU A 1 155 ? 24.375  -7.036  51.721  1.00 25.14  ? 160 LEU A C   1 
ATOM   1244 O O   . LEU A 1 155 ? 25.546  -6.679  51.551  1.00 27.50  ? 160 LEU A O   1 
ATOM   1245 C CB  . LEU A 1 155 ? 23.272  -6.612  53.921  1.00 23.85  ? 160 LEU A CB  1 
ATOM   1246 C CG  . LEU A 1 155 ? 22.634  -5.633  54.878  1.00 27.83  ? 160 LEU A CG  1 
ATOM   1247 C CD1 . LEU A 1 155 ? 22.344  -6.325  56.216  1.00 30.44  ? 160 LEU A CD1 1 
ATOM   1248 C CD2 . LEU A 1 155 ? 23.522  -4.415  55.054  1.00 29.57  ? 160 LEU A CD2 1 
ATOM   1249 N N   . GLU A 1 156 ? 23.910  -8.171  51.228  1.00 25.68  ? 161 GLU A N   1 
ATOM   1250 C CA  . GLU A 1 156 ? 24.770  -9.099  50.521  1.00 20.56  ? 161 GLU A CA  1 
ATOM   1251 C C   . GLU A 1 156 ? 25.126  -8.613  49.124  1.00 34.69  ? 161 GLU A C   1 
ATOM   1252 O O   . GLU A 1 156 ? 26.266  -8.783  48.691  1.00 30.23  ? 161 GLU A O   1 
ATOM   1253 C CB  . GLU A 1 156 ? 24.064  -10.444 50.499  1.00 24.49  ? 161 GLU A CB  1 
ATOM   1254 C CG  . GLU A 1 156 ? 24.669  -11.476 49.587  1.00 45.59  ? 161 GLU A CG  1 
ATOM   1255 C CD  . GLU A 1 156 ? 23.909  -12.792 49.675  1.00 71.61  ? 161 GLU A CD  1 
ATOM   1256 O OE1 . GLU A 1 156 ? 23.175  -12.960 50.685  1.00 73.96  ? 161 GLU A OE1 1 
ATOM   1257 O OE2 . GLU A 1 156 ? 24.035  -13.634 48.745  1.00 77.61  ? 161 GLU A OE2 1 
ATOM   1258 N N   . HIS A 1 157 ? 24.190  -7.992  48.386  1.00 20.55  ? 162 HIS A N   1 
ATOM   1259 C CA  . HIS A 1 157 ? 24.478  -7.645  47.009  1.00 22.52  ? 162 HIS A CA  1 
ATOM   1260 C C   . HIS A 1 157 ? 24.754  -6.161  46.753  1.00 23.21  ? 162 HIS A C   1 
ATOM   1261 O O   . HIS A 1 157 ? 25.210  -5.844  45.648  1.00 23.36  ? 162 HIS A O   1 
ATOM   1262 C CB  . HIS A 1 157 ? 23.341  -8.091  46.107  1.00 20.10  ? 162 HIS A CB  1 
ATOM   1263 C CG  . HIS A 1 157 ? 23.126  -9.557  46.122  1.00 22.30  ? 162 HIS A CG  1 
ATOM   1264 N ND1 . HIS A 1 157 ? 23.862  -10.406 45.327  1.00 30.87  ? 162 HIS A ND1 1 
ATOM   1265 C CD2 . HIS A 1 157 ? 22.263  -10.338 46.823  1.00 29.48  ? 162 HIS A CD2 1 
ATOM   1266 C CE1 . HIS A 1 157 ? 23.460  -11.651 45.537  1.00 44.56  ? 162 HIS A CE1 1 
ATOM   1267 N NE2 . HIS A 1 157 ? 22.491  -11.639 46.437  1.00 37.53  ? 162 HIS A NE2 1 
ATOM   1268 N N   . ARG A 1 158 ? 24.522  -5.271  47.715  1.00 18.54  ? 163 ARG A N   1 
ATOM   1269 C CA  . ARG A 1 158 ? 24.844  -3.851  47.606  1.00 18.69  ? 163 ARG A CA  1 
ATOM   1270 C C   . ARG A 1 158 ? 24.298  -3.241  46.302  1.00 18.70  ? 163 ARG A C   1 
ATOM   1271 O O   . ARG A 1 158 ? 25.052  -2.752  45.473  1.00 20.23  ? 163 ARG A O   1 
ATOM   1272 C CB  . ARG A 1 158 ? 26.348  -3.604  47.702  1.00 23.45  ? 163 ARG A CB  1 
ATOM   1273 C CG  . ARG A 1 158 ? 26.974  -4.217  48.981  1.00 26.97  ? 163 ARG A CG  1 
ATOM   1274 C CD  . ARG A 1 158 ? 26.485  -3.410  50.110  1.00 42.13  ? 163 ARG A CD  1 
ATOM   1275 N NE  . ARG A 1 158 ? 26.896  -3.880  51.424  1.00 60.78  ? 163 ARG A NE  1 
ATOM   1276 C CZ  . ARG A 1 158 ? 27.094  -3.062  52.446  1.00 60.07  ? 163 ARG A CZ  1 
ATOM   1277 N NH1 . ARG A 1 158 ? 27.092  -1.742  52.282  1.00 47.10  ? 163 ARG A NH1 1 
ATOM   1278 N NH2 . ARG A 1 158 ? 27.290  -3.576  53.657  1.00 62.42  ? 163 ARG A NH2 1 
ATOM   1279 N N   . PRO A 1 159 ? 22.989  -3.298  46.090  1.00 18.74  ? 164 PRO A N   1 
ATOM   1280 C CA  . PRO A 1 159 ? 22.453  -2.669  44.874  1.00 16.32  ? 164 PRO A CA  1 
ATOM   1281 C C   . PRO A 1 159 ? 22.687  -1.160  44.869  1.00 16.73  ? 164 PRO A C   1 
ATOM   1282 O O   . PRO A 1 159 ? 22.745  -0.492  45.908  1.00 17.27  ? 164 PRO A O   1 
ATOM   1283 C CB  . PRO A 1 159 ? 20.951  -3.024  44.907  1.00 13.46  ? 164 PRO A CB  1 
ATOM   1284 C CG  . PRO A 1 159 ? 20.631  -3.149  46.416  1.00 18.90  ? 164 PRO A CG  1 
ATOM   1285 C CD  . PRO A 1 159 ? 21.941  -3.795  46.999  1.00 21.92  ? 164 PRO A CD  1 
ATOM   1286 N N   . LYS A 1 160 ? 22.767  -0.607  43.653  1.00 14.32  ? 165 LYS A N   1 
ATOM   1287 C CA  . LYS A 1 160 ? 22.810  0.833   43.485  1.00 14.51  ? 165 LYS A CA  1 
ATOM   1288 C C   . LYS A 1 160 ? 21.407  1.433   43.587  1.00 15.84  ? 165 LYS A C   1 
ATOM   1289 O O   . LYS A 1 160 ? 21.244  2.559   44.062  1.00 16.06  ? 165 LYS A O   1 
ATOM   1290 C CB  . LYS A 1 160 ? 23.381  1.147   42.109  1.00 15.73  ? 165 LYS A CB  1 
ATOM   1291 C CG  . LYS A 1 160 ? 23.579  2.622   41.850  1.00 26.46  ? 165 LYS A CG  1 
ATOM   1292 C CD  . LYS A 1 160 ? 24.312  3.337   42.968  1.00 49.88  ? 165 LYS A CD  1 
ATOM   1293 C CE  . LYS A 1 160 ? 25.537  4.097   42.443  1.00 67.27  ? 165 LYS A CE  1 
ATOM   1294 N NZ  . LYS A 1 160 ? 25.261  5.029   41.299  1.00 53.03  ? 165 LYS A NZ  1 
ATOM   1295 N N   . VAL A 1 161 ? 20.404  0.681   43.116  1.00 12.98  ? 166 VAL A N   1 
ATOM   1296 C CA  . VAL A 1 161 ? 19.006  1.121   43.093  1.00 13.40  ? 166 VAL A CA  1 
ATOM   1297 C C   . VAL A 1 161 ? 18.168  -0.032  43.639  1.00 11.72  ? 166 VAL A C   1 
ATOM   1298 O O   . VAL A 1 161 ? 18.325  -1.176  43.196  1.00 14.04  ? 166 VAL A O   1 
ATOM   1299 C CB  . VAL A 1 161 ? 18.556  1.495   41.660  1.00 15.11  ? 166 VAL A CB  1 
ATOM   1300 C CG1 . VAL A 1 161 ? 17.038  1.740   41.629  1.00 12.61  ? 166 VAL A CG1 1 
ATOM   1301 C CG2 . VAL A 1 161 ? 19.294  2.793   41.171  1.00 14.50  ? 166 VAL A CG2 1 
ATOM   1302 N N   . ILE A 1 162 ? 17.251  0.278   44.533  1.00 12.18  ? 167 ILE A N   1 
ATOM   1303 C CA  . ILE A 1 162 ? 16.243  -0.672  44.995  1.00 10.09  ? 167 ILE A CA  1 
ATOM   1304 C C   . ILE A 1 162 ? 14.901  -0.111  44.490  1.00 12.97  ? 167 ILE A C   1 
ATOM   1305 O O   . ILE A 1 162 ? 14.610  1.067   44.714  1.00 13.99  ? 167 ILE A O   1 
ATOM   1306 C CB  . ILE A 1 162 ? 16.246  -0.752  46.524  1.00 11.18  ? 167 ILE A CB  1 
ATOM   1307 C CG1 . ILE A 1 162 ? 17.579  -1.353  47.011  1.00 16.33  ? 167 ILE A CG1 1 
ATOM   1308 C CG2 . ILE A 1 162 ? 15.048  -1.604  46.998  1.00 13.41  ? 167 ILE A CG2 1 
ATOM   1309 C CD1 . ILE A 1 162 ? 17.716  -1.326  48.556  1.00 17.57  ? 167 ILE A CD1 1 
ATOM   1310 N N   . VAL A 1 163 ? 14.127  -0.932  43.784  1.00 9.70   ? 168 VAL A N   1 
ATOM   1311 C CA  . VAL A 1 163 ? 12.760  -0.565  43.313  1.00 7.86   ? 168 VAL A CA  1 
ATOM   1312 C C   . VAL A 1 163 ? 11.716  -1.200  44.209  1.00 13.26  ? 168 VAL A C   1 
ATOM   1313 O O   . VAL A 1 163 ? 11.768  -2.417  44.487  1.00 13.82  ? 168 VAL A O   1 
ATOM   1314 C CB  . VAL A 1 163 ? 12.545  -1.028  41.857  1.00 12.36  ? 168 VAL A CB  1 
ATOM   1315 C CG1 . VAL A 1 163 ? 11.115  -0.561  41.385  1.00 12.86  ? 168 VAL A CG1 1 
ATOM   1316 C CG2 . VAL A 1 163 ? 13.655  -0.425  40.970  1.00 18.19  ? 168 VAL A CG2 1 
ATOM   1317 N N   . ALA A 1 164 ? 10.787  -0.373  44.701  1.00 9.79   ? 169 ALA A N   1 
ATOM   1318 C CA  . ALA A 1 164 ? 9.590   -0.840  45.390  1.00 12.08  ? 169 ALA A CA  1 
ATOM   1319 C C   . ALA A 1 164 ? 8.380   -0.477  44.523  1.00 14.17  ? 169 ALA A C   1 
ATOM   1320 O O   . ALA A 1 164 ? 8.393   0.506   43.775  1.00 14.43  ? 169 ALA A O   1 
ATOM   1321 C CB  . ALA A 1 164 ? 9.434   -0.207  46.780  1.00 11.98  ? 169 ALA A CB  1 
ATOM   1322 N N   . GLY A 1 165 ? 7.341   -1.277  44.616  1.00 15.66  ? 170 GLY A N   1 
ATOM   1323 C CA  . GLY A 1 165 ? 6.227   -1.154  43.681  1.00 12.79  ? 170 GLY A CA  1 
ATOM   1324 C C   . GLY A 1 165 ? 6.176   -2.383  42.781  1.00 14.63  ? 170 GLY A C   1 
ATOM   1325 O O   . GLY A 1 165 ? 7.127   -3.147  42.678  1.00 18.12  ? 170 GLY A O   1 
ATOM   1326 N N   . ALA A 1 166 ? 4.993   -2.653  42.218  1.00 17.34  ? 171 ALA A N   1 
ATOM   1327 C CA  . ALA A 1 166 ? 4.756   -3.939  41.551  1.00 19.71  ? 171 ALA A CA  1 
ATOM   1328 C C   . ALA A 1 166 ? 3.506   -3.802  40.697  1.00 20.26  ? 171 ALA A C   1 
ATOM   1329 O O   . ALA A 1 166 ? 2.777   -2.808  40.785  1.00 19.74  ? 171 ALA A O   1 
ATOM   1330 C CB  . ALA A 1 166 ? 4.540   -5.066  42.565  1.00 21.57  ? 171 ALA A CB  1 
ATOM   1331 N N   . SER A 1 167 ? 3.254   -4.810  39.902  1.00 20.33  ? 172 SER A N   1 
ATOM   1332 C CA  A SER A 1 167 ? 2.062   -4.828  39.052  0.55 19.04  ? 172 SER A CA  1 
ATOM   1333 C CA  B SER A 1 167 ? 2.044   -4.795  39.080  0.45 19.00  ? 172 SER A CA  1 
ATOM   1334 C C   . SER A 1 167 ? 0.964   -5.699  39.635  1.00 23.68  ? 172 SER A C   1 
ATOM   1335 O O   . SER A 1 167 ? -0.188  -5.616  39.192  1.00 17.45  ? 172 SER A O   1 
ATOM   1336 C CB  A SER A 1 167 ? 2.446   -5.322  37.641  0.55 19.95  ? 172 SER A CB  1 
ATOM   1337 C CB  B SER A 1 167 ? 2.374   -5.221  37.647  0.45 20.00  ? 172 SER A CB  1 
ATOM   1338 O OG  A SER A 1 167 ? 3.288   -4.389  36.973  0.55 17.20  ? 172 SER A OG  1 
ATOM   1339 O OG  B SER A 1 167 ? 2.781   -6.568  37.646  0.45 23.26  ? 172 SER A OG  1 
ATOM   1340 N N   . ALA A 1 168 ? 1.287   -6.538  40.605  1.00 16.99  ? 173 ALA A N   1 
ATOM   1341 C CA  . ALA A 1 168 ? 0.254   -7.446  41.065  1.00 16.52  ? 173 ALA A CA  1 
ATOM   1342 C C   . ALA A 1 168 ? 0.463   -7.769  42.536  1.00 17.89  ? 173 ALA A C   1 
ATOM   1343 O O   . ALA A 1 168 ? 0.569   -8.933  42.919  1.00 26.80  ? 173 ALA A O   1 
ATOM   1344 C CB  . ALA A 1 168 ? 0.262   -8.737  40.231  1.00 15.79  ? 173 ALA A CB  1 
ATOM   1345 N N   . TYR A 1 169 ? 0.543   -6.740  43.379  1.00 16.52  ? 174 TYR A N   1 
ATOM   1346 C CA  . TYR A 1 169 ? 0.740   -6.969  44.821  1.00 16.32  ? 174 TYR A CA  1 
ATOM   1347 C C   . TYR A 1 169 ? -0.425  -6.305  45.550  1.00 14.65  ? 174 TYR A C   1 
ATOM   1348 O O   . TYR A 1 169 ? -0.639  -5.088  45.390  1.00 14.64  ? 174 TYR A O   1 
ATOM   1349 C CB  . TYR A 1 169 ? 2.080   -6.387  45.307  1.00 15.42  ? 174 TYR A CB  1 
ATOM   1350 C CG  . TYR A 1 169 ? 2.372   -6.708  46.759  1.00 15.20  ? 174 TYR A CG  1 
ATOM   1351 C CD1 . TYR A 1 169 ? 2.699   -8.010  47.148  1.00 15.62  ? 174 TYR A CD1 1 
ATOM   1352 C CD2 . TYR A 1 169 ? 2.320   -5.713  47.735  1.00 14.26  ? 174 TYR A CD2 1 
ATOM   1353 C CE1 . TYR A 1 169 ? 3.037   -8.284  48.523  1.00 15.46  ? 174 TYR A CE1 1 
ATOM   1354 C CE2 . TYR A 1 169 ? 2.652   -6.000  49.092  1.00 14.87  ? 174 TYR A CE2 1 
ATOM   1355 C CZ  . TYR A 1 169 ? 2.989   -7.294  49.438  1.00 16.98  ? 174 TYR A CZ  1 
ATOM   1356 O OH  . TYR A 1 169 ? 3.328   -7.553  50.753  1.00 19.51  ? 174 TYR A OH  1 
ATOM   1357 N N   . PRO A 1 170 ? -1.232  -7.054  46.305  1.00 13.33  ? 175 PRO A N   1 
ATOM   1358 C CA  . PRO A 1 170 ? -2.516  -6.534  46.818  1.00 13.73  ? 175 PRO A CA  1 
ATOM   1359 C C   . PRO A 1 170 ? -2.436  -5.858  48.165  1.00 15.12  ? 175 PRO A C   1 
ATOM   1360 O O   . PRO A 1 170 ? -3.501  -5.582  48.711  1.00 17.59  ? 175 PRO A O   1 
ATOM   1361 C CB  . PRO A 1 170 ? -3.386  -7.795  46.965  1.00 13.10  ? 175 PRO A CB  1 
ATOM   1362 C CG  . PRO A 1 170 ? -2.359  -8.848  47.263  1.00 13.53  ? 175 PRO A CG  1 
ATOM   1363 C CD  . PRO A 1 170 ? -1.087  -8.516  46.470  1.00 13.87  ? 175 PRO A CD  1 
ATOM   1364 N N   . ARG A 1 171 ? -1.236  -5.628  48.710  1.00 11.03  ? 176 ARG A N   1 
ATOM   1365 C CA  . ARG A 1 171 ? -1.192  -4.957  50.006  1.00 10.63  ? 176 ARG A CA  1 
ATOM   1366 C C   . ARG A 1 171 ? -0.347  -3.685  49.972  1.00 13.38  ? 176 ARG A C   1 
ATOM   1367 O O   . ARG A 1 171 ? 0.390   -3.410  49.029  1.00 14.70  ? 176 ARG A O   1 
ATOM   1368 C CB  . ARG A 1 171 ? -0.676  -5.923  51.084  1.00 14.99  ? 176 ARG A CB  1 
ATOM   1369 C CG  . ARG A 1 171 ? -1.624  -7.121  51.198  1.00 14.69  ? 176 ARG A CG  1 
ATOM   1370 C CD  . ARG A 1 171 ? -2.923  -6.710  51.944  1.00 16.52  ? 176 ARG A CD  1 
ATOM   1371 N NE  . ARG A 1 171 ? -3.776  -7.895  52.162  1.00 15.64  ? 176 ARG A NE  1 
ATOM   1372 C CZ  . ARG A 1 171 ? -4.831  -7.904  52.954  1.00 19.15  ? 176 ARG A CZ  1 
ATOM   1373 N NH1 . ARG A 1 171 ? -5.291  -6.790  53.514  1.00 16.19  ? 176 ARG A NH1 1 
ATOM   1374 N NH2 . ARG A 1 171 ? -5.413  -9.073  53.243  1.00 18.30  ? 176 ARG A NH2 1 
ATOM   1375 N N   . PHE A 1 172 ? -0.482  -2.899  51.037  1.00 14.18  ? 177 PHE A N   1 
ATOM   1376 C CA  . PHE A 1 172 ? 0.303   -1.674  51.199  1.00 14.51  ? 177 PHE A CA  1 
ATOM   1377 C C   . PHE A 1 172 ? 1.788   -1.991  51.237  1.00 14.10  ? 177 PHE A C   1 
ATOM   1378 O O   . PHE A 1 172 ? 2.213   -3.084  51.640  1.00 17.74  ? 177 PHE A O   1 
ATOM   1379 C CB  . PHE A 1 172 ? -0.087  -0.983  52.512  1.00 13.13  ? 177 PHE A CB  1 
ATOM   1380 C CG  . PHE A 1 172 ? -1.407  -0.264  52.446  1.00 13.36  ? 177 PHE A CG  1 
ATOM   1381 C CD1 . PHE A 1 172 ? -1.910  0.209   51.275  1.00 17.23  ? 177 PHE A CD1 1 
ATOM   1382 C CD2 . PHE A 1 172 ? -2.194  -0.153  53.600  1.00 26.84  ? 177 PHE A CD2 1 
ATOM   1383 C CE1 . PHE A 1 172 ? -3.161  0.875   51.200  1.00 20.89  ? 177 PHE A CE1 1 
ATOM   1384 C CE2 . PHE A 1 172 ? -3.430  0.487   53.544  1.00 26.70  ? 177 PHE A CE2 1 
ATOM   1385 C CZ  . PHE A 1 172 ? -3.908  1.019   52.320  1.00 21.91  ? 177 PHE A CZ  1 
ATOM   1386 N N   . TRP A 1 173 ? 2.594   -1.016  50.848  1.00 12.43  ? 178 TRP A N   1 
ATOM   1387 C CA  . TRP A 1 173 ? 4.039   -1.064  50.913  1.00 13.78  ? 178 TRP A CA  1 
ATOM   1388 C C   . TRP A 1 173 ? 4.471   -0.247  52.133  1.00 16.00  ? 178 TRP A C   1 
ATOM   1389 O O   . TRP A 1 173 ? 3.915   0.823   52.399  1.00 17.93  ? 178 TRP A O   1 
ATOM   1390 C CB  . TRP A 1 173 ? 4.653   -0.408  49.649  1.00 13.63  ? 178 TRP A CB  1 
ATOM   1391 C CG  . TRP A 1 173 ? 4.430   -1.278  48.450  1.00 11.43  ? 178 TRP A CG  1 
ATOM   1392 C CD1 . TRP A 1 173 ? 3.284   -1.368  47.684  1.00 15.07  ? 178 TRP A CD1 1 
ATOM   1393 C CD2 . TRP A 1 173 ? 5.387   -2.153  47.866  1.00 14.77  ? 178 TRP A CD2 1 
ATOM   1394 N NE1 . TRP A 1 173 ? 3.473   -2.295  46.694  1.00 15.62  ? 178 TRP A NE1 1 
ATOM   1395 C CE2 . TRP A 1 173 ? 4.754   -2.781  46.758  1.00 10.84  ? 178 TRP A CE2 1 
ATOM   1396 C CE3 . TRP A 1 173 ? 6.736   -2.433  48.134  1.00 11.67  ? 178 TRP A CE3 1 
ATOM   1397 C CZ2 . TRP A 1 173 ? 5.404   -3.750  45.963  1.00 15.57  ? 178 TRP A CZ2 1 
ATOM   1398 C CZ3 . TRP A 1 173 ? 7.397   -3.382  47.357  1.00 13.80  ? 178 TRP A CZ3 1 
ATOM   1399 C CH2 . TRP A 1 173 ? 6.722   -4.033  46.249  1.00 16.17  ? 178 TRP A CH2 1 
ATOM   1400 N N   . ASP A 1 174 ? 5.530   -0.700  52.785  1.00 13.38  ? 179 ASP A N   1 
ATOM   1401 C CA  . ASP A 1 174 ? 6.159   0.104   53.847  1.00 19.49  ? 179 ASP A CA  1 
ATOM   1402 C C   . ASP A 1 174 ? 7.333   0.895   53.278  1.00 14.95  ? 179 ASP A C   1 
ATOM   1403 O O   . ASP A 1 174 ? 8.484   0.410   53.273  1.00 15.15  ? 179 ASP A O   1 
ATOM   1404 C CB  . ASP A 1 174 ? 6.640   -0.823  54.953  1.00 21.14  ? 179 ASP A CB  1 
ATOM   1405 C CG  . ASP A 1 174 ? 7.024   -0.048  56.230  1.00 27.59  ? 179 ASP A CG  1 
ATOM   1406 O OD1 . ASP A 1 174 ? 7.348   1.148   56.152  1.00 21.10  ? 179 ASP A OD1 1 
ATOM   1407 O OD2 . ASP A 1 174 ? 7.025   -0.681  57.300  1.00 29.08  ? 179 ASP A OD2 1 
ATOM   1408 N N   . PHE A 1 175 ? 7.044   2.107   52.766  1.00 13.44  ? 180 PHE A N   1 
ATOM   1409 C CA  . PHE A 1 175 ? 8.099   2.873   52.109  1.00 14.71  ? 180 PHE A CA  1 
ATOM   1410 C C   . PHE A 1 175 ? 9.159   3.352   53.082  1.00 14.46  ? 180 PHE A C   1 
ATOM   1411 O O   . PHE A 1 175 ? 10.327  3.479   52.703  1.00 16.56  ? 180 PHE A O   1 
ATOM   1412 C CB  . PHE A 1 175 ? 7.478   4.094   51.409  1.00 14.32  ? 180 PHE A CB  1 
ATOM   1413 C CG  . PHE A 1 175 ? 6.499   3.678   50.326  1.00 12.81  ? 180 PHE A CG  1 
ATOM   1414 C CD1 . PHE A 1 175 ? 6.913   2.778   49.329  1.00 15.38  ? 180 PHE A CD1 1 
ATOM   1415 C CD2 . PHE A 1 175 ? 5.173   4.136   50.332  1.00 13.60  ? 180 PHE A CD2 1 
ATOM   1416 C CE1 . PHE A 1 175 ? 6.018   2.374   48.289  1.00 15.04  ? 180 PHE A CE1 1 
ATOM   1417 C CE2 . PHE A 1 175 ? 4.285   3.748   49.290  1.00 14.95  ? 180 PHE A CE2 1 
ATOM   1418 C CZ  . PHE A 1 175 ? 4.704   2.867   48.301  1.00 13.90  ? 180 PHE A CZ  1 
ATOM   1419 N N   . LYS A 1 176 ? 8.762   3.649   54.323  1.00 16.99  ? 181 LYS A N   1 
ATOM   1420 C CA  . LYS A 1 176 ? 9.754   4.025   55.345  1.00 17.61  ? 181 LYS A CA  1 
ATOM   1421 C C   . LYS A 1 176 ? 10.777  2.923   55.573  1.00 19.64  ? 181 LYS A C   1 
ATOM   1422 O O   . LYS A 1 176 ? 11.982  3.197   55.668  1.00 18.08  ? 181 LYS A O   1 
ATOM   1423 C CB  . LYS A 1 176 ? 9.034   4.360   56.658  1.00 19.60  ? 181 LYS A CB  1 
ATOM   1424 C CG  . LYS A 1 176 ? 9.976   5.044   57.655  1.00 29.71  ? 181 LYS A CG  1 
ATOM   1425 C CD  . LYS A 1 176 ? 9.210   5.500   58.922  1.00 50.96  ? 181 LYS A CD  1 
ATOM   1426 C CE  . LYS A 1 176 ? 10.025  5.230   60.181  1.00 62.58  ? 181 LYS A CE  1 
ATOM   1427 N NZ  . LYS A 1 176 ? 11.473  5.514   59.897  1.00 77.35  ? 181 LYS A NZ  1 
ATOM   1428 N N   . ALA A 1 177 ? 10.318  1.670   55.688  1.00 17.16  ? 182 ALA A N   1 
ATOM   1429 C CA  . ALA A 1 177 ? 11.246  0.566   55.899  1.00 17.88  ? 182 ALA A CA  1 
ATOM   1430 C C   . ALA A 1 177 ? 12.122  0.359   54.687  1.00 20.01  ? 182 ALA A C   1 
ATOM   1431 O O   . ALA A 1 177 ? 13.310  0.047   54.808  1.00 16.59  ? 182 ALA A O   1 
ATOM   1432 C CB  . ALA A 1 177 ? 10.455  -0.705  56.216  1.00 19.92  ? 182 ALA A CB  1 
ATOM   1433 N N   . PHE A 1 178 ? 11.554  0.512   53.477  1.00 15.74  ? 183 PHE A N   1 
ATOM   1434 C CA  . PHE A 1 178 ? 12.406  0.405   52.308  1.00 16.19  ? 183 PHE A CA  1 
ATOM   1435 C C   . PHE A 1 178 ? 13.465  1.489   52.296  1.00 12.29  ? 183 PHE A C   1 
ATOM   1436 O O   . PHE A 1 178 ? 14.601  1.229   51.851  1.00 14.18  ? 183 PHE A O   1 
ATOM   1437 C CB  . PHE A 1 178 ? 11.562  0.469   51.017  1.00 14.63  ? 183 PHE A CB  1 
ATOM   1438 C CG  . PHE A 1 178 ? 11.173  -0.894  50.481  1.00 10.49  ? 183 PHE A CG  1 
ATOM   1439 C CD1 . PHE A 1 178 ? 10.054  -1.541  50.929  1.00 13.64  ? 183 PHE A CD1 1 
ATOM   1440 C CD2 . PHE A 1 178 ? 12.000  -1.520  49.564  1.00 15.26  ? 183 PHE A CD2 1 
ATOM   1441 C CE1 . PHE A 1 178 ? 9.703   -2.830  50.459  1.00 19.98  ? 183 PHE A CE1 1 
ATOM   1442 C CE2 . PHE A 1 178 ? 11.687  -2.774  49.050  1.00 17.07  ? 183 PHE A CE2 1 
ATOM   1443 C CZ  . PHE A 1 178 ? 10.505  -3.438  49.519  1.00 14.72  ? 183 PHE A CZ  1 
ATOM   1444 N N   . ARG A 1 179 ? 13.099  2.742   52.659  1.00 14.27  ? 184 ARG A N   1 
ATOM   1445 C CA  . ARG A 1 179 ? 14.127  3.785   52.613  1.00 10.93  ? 184 ARG A CA  1 
ATOM   1446 C C   . ARG A 1 179 ? 15.237  3.516   53.682  1.00 16.37  ? 184 ARG A C   1 
ATOM   1447 O O   . ARG A 1 179 ? 16.427  3.777   53.424  1.00 16.31  ? 184 ARG A O   1 
ATOM   1448 C CB  . ARG A 1 179 ? 13.476  5.173   52.821  1.00 13.55  ? 184 ARG A CB  1 
ATOM   1449 C CG  . ARG A 1 179 ? 14.487  6.394   52.886  1.00 12.69  ? 184 ARG A CG  1 
ATOM   1450 C CD  . ARG A 1 179 ? 15.454  6.418   51.710  1.00 15.47  ? 184 ARG A CD  1 
ATOM   1451 N NE  . ARG A 1 179 ? 16.338  7.593   51.863  1.00 19.87  ? 184 ARG A NE  1 
ATOM   1452 C CZ  . ARG A 1 179 ? 16.052  8.811   51.430  1.00 24.42  ? 184 ARG A CZ  1 
ATOM   1453 N NH1 . ARG A 1 179 ? 14.898  9.082   50.805  1.00 21.12  ? 184 ARG A NH1 1 
ATOM   1454 N NH2 . ARG A 1 179 ? 16.960  9.777   51.580  1.00 21.53  ? 184 ARG A NH2 1 
ATOM   1455 N N   . GLU A 1 180 ? 14.857  2.955   54.839  1.00 15.42  ? 185 GLU A N   1 
ATOM   1456 C CA  . GLU A 1 180 ? 15.857  2.565   55.850  1.00 20.26  ? 185 GLU A CA  1 
ATOM   1457 C C   . GLU A 1 180 ? 16.848  1.565   55.283  1.00 19.95  ? 185 GLU A C   1 
ATOM   1458 O O   . GLU A 1 180 ? 18.062  1.696   55.475  1.00 19.59  ? 185 GLU A O   1 
ATOM   1459 C CB  . GLU A 1 180 ? 15.170  1.986   57.099  1.00 19.31  ? 185 GLU A CB  1 
ATOM   1460 C CG  . GLU A 1 180 ? 14.676  3.064   58.046  1.00 31.84  ? 185 GLU A CG  1 
ATOM   1461 C CD  . GLU A 1 180 ? 13.714  2.552   59.114  1.00 49.97  ? 185 GLU A CD  1 
ATOM   1462 O OE1 . GLU A 1 180 ? 13.562  1.312   59.251  1.00 56.92  ? 185 GLU A OE1 1 
ATOM   1463 O OE2 . GLU A 1 180 ? 13.095  3.410   59.791  1.00 52.48  ? 185 GLU A OE2 1 
ATOM   1464 N N   . ILE A 1 181 ? 16.341  0.540   54.596  1.00 17.44  ? 186 ILE A N   1 
ATOM   1465 C CA  . ILE A 1 181 ? 17.210  -0.461  53.979  1.00 16.35  ? 186 ILE A CA  1 
ATOM   1466 C C   . ILE A 1 181 ? 18.105  0.176   52.922  1.00 19.87  ? 186 ILE A C   1 
ATOM   1467 O O   . ILE A 1 181 ? 19.319  -0.105  52.854  1.00 18.28  ? 186 ILE A O   1 
ATOM   1468 C CB  . ILE A 1 181 ? 16.364  -1.599  53.383  1.00 18.15  ? 186 ILE A CB  1 
ATOM   1469 C CG1 . ILE A 1 181 ? 15.640  -2.346  54.514  1.00 18.13  ? 186 ILE A CG1 1 
ATOM   1470 C CG2 . ILE A 1 181 ? 17.240  -2.511  52.543  1.00 18.44  ? 186 ILE A CG2 1 
ATOM   1471 C CD1 . ILE A 1 181 ? 14.597  -3.326  53.996  1.00 18.91  ? 186 ILE A CD1 1 
ATOM   1472 N N   . ALA A 1 182 ? 17.521  1.024   52.044  1.00 15.12  ? 187 ALA A N   1 
ATOM   1473 C CA  . ALA A 1 182 ? 18.347  1.680   51.031  1.00 15.73  ? 187 ALA A CA  1 
ATOM   1474 C C   . ALA A 1 182 ? 19.458  2.539   51.681  1.00 20.35  ? 187 ALA A C   1 
ATOM   1475 O O   . ALA A 1 182 ? 20.606  2.570   51.182  1.00 17.64  ? 187 ALA A O   1 
ATOM   1476 C CB  . ALA A 1 182 ? 17.489  2.583   50.133  1.00 14.02  ? 187 ALA A CB  1 
ATOM   1477 N N   . ASP A 1 183 ? 19.109  3.290   52.747  1.00 18.08  ? 188 ASP A N   1 
ATOM   1478 C CA  . ASP A 1 183 ? 20.093  4.162   53.423  1.00 19.11  ? 188 ASP A CA  1 
ATOM   1479 C C   . ASP A 1 183 ? 21.225  3.330   54.025  1.00 26.54  ? 188 ASP A C   1 
ATOM   1480 O O   . ASP A 1 183 ? 22.389  3.742   54.033  1.00 21.05  ? 188 ASP A O   1 
ATOM   1481 C CB  . ASP A 1 183 ? 19.418  4.967   54.533  1.00 19.59  ? 188 ASP A CB  1 
ATOM   1482 C CG  . ASP A 1 183 ? 18.659  6.175   54.005  1.00 22.46  ? 188 ASP A CG  1 
ATOM   1483 O OD1 . ASP A 1 183 ? 18.818  6.524   52.823  1.00 23.38  ? 188 ASP A OD1 1 
ATOM   1484 O OD2 . ASP A 1 183 ? 17.878  6.726   54.768  1.00 27.20  ? 188 ASP A OD2 1 
ATOM   1485 N N   . GLU A 1 184 ? 20.898  2.135   54.499  1.00 18.94  ? 189 GLU A N   1 
ATOM   1486 C CA  . GLU A 1 184 ? 21.917  1.293   55.119  1.00 20.00  ? 189 GLU A CA  1 
ATOM   1487 C C   . GLU A 1 184 ? 22.989  0.835   54.118  1.00 27.77  ? 189 GLU A C   1 
ATOM   1488 O O   . GLU A 1 184 ? 24.134  0.617   54.511  1.00 22.92  ? 189 GLU A O   1 
ATOM   1489 C CB  . GLU A 1 184 ? 21.225  0.110   55.800  1.00 23.56  ? 189 GLU A CB  1 
ATOM   1490 C CG  . GLU A 1 184 ? 22.173  -0.850  56.468  1.00 34.57  ? 189 GLU A CG  1 
ATOM   1491 C CD  . GLU A 1 184 ? 21.449  -1.868  57.386  1.00 46.95  ? 189 GLU A CD  1 
ATOM   1492 O OE1 . GLU A 1 184 ? 20.200  -1.820  57.528  1.00 43.18  ? 189 GLU A OE1 1 
ATOM   1493 O OE2 . GLU A 1 184 ? 22.157  -2.715  57.972  1.00 45.01  ? 189 GLU A OE2 1 
ATOM   1494 N N   . VAL A 1 185 ? 22.665  0.672   52.829  1.00 17.64  ? 190 VAL A N   1 
ATOM   1495 C CA  . VAL A 1 185 ? 23.627  0.209   51.837  1.00 17.27  ? 190 VAL A CA  1 
ATOM   1496 C C   . VAL A 1 185 ? 23.989  1.308   50.847  1.00 21.49  ? 190 VAL A C   1 
ATOM   1497 O O   . VAL A 1 185 ? 24.743  1.062   49.910  1.00 24.35  ? 190 VAL A O   1 
ATOM   1498 C CB  . VAL A 1 185 ? 23.146  -1.045  51.107  1.00 21.79  ? 190 VAL A CB  1 
ATOM   1499 C CG1 . VAL A 1 185 ? 22.770  -2.154  52.122  1.00 27.78  ? 190 VAL A CG1 1 
ATOM   1500 C CG2 . VAL A 1 185 ? 21.891  -0.700  50.224  1.00 18.32  ? 190 VAL A CG2 1 
ATOM   1501 N N   . GLY A 1 186 ? 23.527  2.531   51.075  1.00 18.32  ? 191 GLY A N   1 
ATOM   1502 C CA  . GLY A 1 186 ? 23.858  3.607   50.182  1.00 18.76  ? 191 GLY A CA  1 
ATOM   1503 C C   . GLY A 1 186 ? 23.166  3.530   48.815  1.00 22.99  ? 191 GLY A C   1 
ATOM   1504 O O   . GLY A 1 186 ? 23.682  4.097   47.854  1.00 23.43  ? 191 GLY A O   1 
ATOM   1505 N N   . ALA A 1 187 ? 22.023  2.853   48.706  1.00 20.50  ? 192 ALA A N   1 
ATOM   1506 C CA  . ALA A 1 187 ? 21.271  2.709   47.449  1.00 19.79  ? 192 ALA A CA  1 
ATOM   1507 C C   . ALA A 1 187 ? 20.282  3.868   47.286  1.00 16.80  ? 192 ALA A C   1 
ATOM   1508 O O   . ALA A 1 187 ? 19.860  4.479   48.271  1.00 16.54  ? 192 ALA A O   1 
ATOM   1509 C CB  . ALA A 1 187 ? 20.476  1.382   47.429  1.00 15.64  ? 192 ALA A CB  1 
ATOM   1510 N N   . TYR A 1 188 ? 19.894  4.165   46.022  1.00 14.68  ? 193 TYR A N   1 
ATOM   1511 C CA  . TYR A 1 188 ? 18.715  5.005   45.820  1.00 12.99  ? 193 TYR A CA  1 
ATOM   1512 C C   . TYR A 1 188 ? 17.464  4.141   45.926  1.00 14.74  ? 193 TYR A C   1 
ATOM   1513 O O   . TYR A 1 188 ? 17.457  3.001   45.461  1.00 15.60  ? 193 TYR A O   1 
ATOM   1514 C CB  . TYR A 1 188 ? 18.714  5.624   44.432  1.00 11.90  ? 193 TYR A CB  1 
ATOM   1515 C CG  . TYR A 1 188 ? 19.860  6.572   44.184  1.00 12.49  ? 193 TYR A CG  1 
ATOM   1516 C CD1 . TYR A 1 188 ? 19.770  7.908   44.585  1.00 21.11  ? 193 TYR A CD1 1 
ATOM   1517 C CD2 . TYR A 1 188 ? 20.985  6.142   43.494  1.00 18.83  ? 193 TYR A CD2 1 
ATOM   1518 C CE1 . TYR A 1 188 ? 20.813  8.804   44.299  1.00 20.23  ? 193 TYR A CE1 1 
ATOM   1519 C CE2 . TYR A 1 188 ? 22.005  7.025   43.182  1.00 21.25  ? 193 TYR A CE2 1 
ATOM   1520 C CZ  . TYR A 1 188 ? 21.916  8.337   43.613  1.00 28.47  ? 193 TYR A CZ  1 
ATOM   1521 O OH  . TYR A 1 188 ? 22.944  9.218   43.310  1.00 33.40  ? 193 TYR A OH  1 
ATOM   1522 N N   . LEU A 1 189 ? 16.400  4.691   46.507  1.00 11.50  ? 194 LEU A N   1 
ATOM   1523 C CA  . LEU A 1 189 ? 15.115  4.008   46.511  1.00 8.75   ? 194 LEU A CA  1 
ATOM   1524 C C   . LEU A 1 189 ? 14.254  4.630   45.417  1.00 9.75   ? 194 LEU A C   1 
ATOM   1525 O O   . LEU A 1 189 ? 14.029  5.847   45.423  1.00 11.91  ? 194 LEU A O   1 
ATOM   1526 C CB  . LEU A 1 189 ? 14.435  4.164   47.882  1.00 11.68  ? 194 LEU A CB  1 
ATOM   1527 C CG  . LEU A 1 189 ? 13.006  3.613   47.930  1.00 13.23  ? 194 LEU A CG  1 
ATOM   1528 C CD1 . LEU A 1 189 ? 13.014  2.089   47.698  1.00 14.83  ? 194 LEU A CD1 1 
ATOM   1529 C CD2 . LEU A 1 189 ? 12.364  3.942   49.336  1.00 11.47  ? 194 LEU A CD2 1 
ATOM   1530 N N   . VAL A 1 190 ? 13.801  3.810   44.447  1.00 9.75   ? 195 VAL A N   1 
ATOM   1531 C CA  . VAL A 1 190 ? 12.880  4.270   43.400  1.00 9.49   ? 195 VAL A CA  1 
ATOM   1532 C C   . VAL A 1 190 ? 11.560  3.605   43.688  1.00 13.25  ? 195 VAL A C   1 
ATOM   1533 O O   . VAL A 1 190 ? 11.520  2.366   43.834  1.00 12.65  ? 195 VAL A O   1 
ATOM   1534 C CB  . VAL A 1 190 ? 13.402  3.863   41.997  1.00 11.02  ? 195 VAL A CB  1 
ATOM   1535 C CG1 . VAL A 1 190 ? 12.325  4.156   40.920  1.00 11.92  ? 195 VAL A CG1 1 
ATOM   1536 C CG2 . VAL A 1 190 ? 14.716  4.673   41.702  1.00 14.53  ? 195 VAL A CG2 1 
ATOM   1537 N N   . VAL A 1 191 ? 10.461  4.374   43.726  1.00 8.11   ? 196 VAL A N   1 
ATOM   1538 C CA  . VAL A 1 191 ? 9.177   3.721   43.879  1.00 5.59   ? 196 VAL A CA  1 
ATOM   1539 C C   . VAL A 1 191 ? 8.433   3.849   42.533  1.00 9.18   ? 196 VAL A C   1 
ATOM   1540 O O   . VAL A 1 191 ? 8.249   4.968   42.033  1.00 11.05  ? 196 VAL A O   1 
ATOM   1541 C CB  . VAL A 1 191 ? 8.359   4.347   45.014  1.00 9.51   ? 196 VAL A CB  1 
ATOM   1542 C CG1 . VAL A 1 191 ? 6.881   3.847   44.976  1.00 11.55  ? 196 VAL A CG1 1 
ATOM   1543 C CG2 . VAL A 1 191 ? 8.976   3.928   46.392  1.00 10.35  ? 196 VAL A CG2 1 
ATOM   1544 N N   . ASP A 1 192 ? 8.006   2.716   41.989  1.00 7.67   ? 197 ASP A N   1 
ATOM   1545 C CA  . ASP A 1 192 ? 7.173   2.682   40.790  1.00 9.40   ? 197 ASP A CA  1 
ATOM   1546 C C   . ASP A 1 192 ? 5.739   2.533   41.265  1.00 9.37   ? 197 ASP A C   1 
ATOM   1547 O O   . ASP A 1 192 ? 5.284   1.417   41.595  1.00 11.93  ? 197 ASP A O   1 
ATOM   1548 C CB  . ASP A 1 192 ? 7.611   1.505   39.922  1.00 8.13   ? 197 ASP A CB  1 
ATOM   1549 C CG  . ASP A 1 192 ? 6.853   1.436   38.592  1.00 12.98  ? 197 ASP A CG  1 
ATOM   1550 O OD1 . ASP A 1 192 ? 5.831   2.125   38.425  1.00 12.47  ? 197 ASP A OD1 1 
ATOM   1551 O OD2 . ASP A 1 192 ? 7.267   0.604   37.732  1.00 11.96  ? 197 ASP A OD2 1 
ATOM   1552 N N   . MET A 1 193 ? 4.998   3.653   41.267  1.00 8.40   ? 198 MET A N   1 
ATOM   1553 C CA  . MET A 1 193 ? 3.657   3.593   41.805  1.00 8.87   ? 198 MET A CA  1 
ATOM   1554 C C   . MET A 1 193 ? 2.610   3.481   40.720  1.00 8.44   ? 198 MET A C   1 
ATOM   1555 O O   . MET A 1 193 ? 1.441   3.706   41.012  1.00 10.85  ? 198 MET A O   1 
ATOM   1556 C CB  . MET A 1 193 ? 3.347   4.856   42.657  1.00 9.75   ? 198 MET A CB  1 
ATOM   1557 C CG  . MET A 1 193 ? 3.369   6.144   41.877  1.00 9.81   ? 198 MET A CG  1 
ATOM   1558 S SD  . MET A 1 193 ? 2.638   7.476   42.988  1.00 15.24  ? 198 MET A SD  1 
ATOM   1559 C CE  . MET A 1 193 ? 2.685   8.779   41.800  1.00 13.29  ? 198 MET A CE  1 
ATOM   1560 N N   . ALA A 1 194 ? 2.985   3.062   39.496  1.00 9.32   ? 199 ALA A N   1 
ATOM   1561 C CA  . ALA A 1 194 ? 2.018   3.115   38.391  1.00 8.86   ? 199 ALA A CA  1 
ATOM   1562 C C   . ALA A 1 194 ? 0.667   2.506   38.765  1.00 11.23  ? 199 ALA A C   1 
ATOM   1563 O O   . ALA A 1 194 ? -0.404  3.070   38.445  1.00 11.52  ? 199 ALA A O   1 
ATOM   1564 C CB  . ALA A 1 194 ? 2.611   2.345   37.193  1.00 9.10   ? 199 ALA A CB  1 
ATOM   1565 N N   . HIS A 1 195 ? 0.677   1.295   39.354  1.00 9.51   ? 200 HIS A N   1 
ATOM   1566 C CA  . HIS A 1 195 ? -0.629  0.653   39.568  1.00 11.46  ? 200 HIS A CA  1 
ATOM   1567 C C   . HIS A 1 195 ? -1.506  1.421   40.559  1.00 11.64  ? 200 HIS A C   1 
ATOM   1568 O O   . HIS A 1 195 ? -2.730  1.516   40.345  1.00 13.70  ? 200 HIS A O   1 
ATOM   1569 C CB  . HIS A 1 195 ? -0.438  -0.810  40.044  1.00 12.82  ? 200 HIS A CB  1 
ATOM   1570 C CG  . HIS A 1 195 ? -0.838  -1.781  38.991  1.00 13.25  ? 200 HIS A CG  1 
ATOM   1571 N ND1 . HIS A 1 195 ? -2.135  -2.213  38.853  1.00 16.01  ? 200 HIS A ND1 1 
ATOM   1572 C CD2 . HIS A 1 195 ? -0.145  -2.301  37.945  1.00 16.57  ? 200 HIS A CD2 1 
ATOM   1573 C CE1 . HIS A 1 195 ? -2.224  -2.991  37.795  1.00 19.15  ? 200 HIS A CE1 1 
ATOM   1574 N NE2 . HIS A 1 195 ? -1.026  -3.057  37.226  1.00 18.77  ? 200 HIS A NE2 1 
ATOM   1575 N N   . PHE A 1 196 ? -0.920  1.966   41.645  1.00 10.23  ? 201 PHE A N   1 
ATOM   1576 C CA  . PHE A 1 196 ? -1.721  2.516   42.727  1.00 10.48  ? 201 PHE A CA  1 
ATOM   1577 C C   . PHE A 1 196 ? -1.648  4.032   42.770  1.00 11.97  ? 201 PHE A C   1 
ATOM   1578 O O   . PHE A 1 196 ? -2.067  4.650   43.770  1.00 12.61  ? 201 PHE A O   1 
ATOM   1579 C CB  . PHE A 1 196 ? -1.332  1.897   44.100  1.00 10.09  ? 201 PHE A CB  1 
ATOM   1580 C CG  . PHE A 1 196 ? 0.143   1.860   44.386  1.00 10.84  ? 201 PHE A CG  1 
ATOM   1581 C CD1 . PHE A 1 196 ? 0.754   2.938   44.988  1.00 10.42  ? 201 PHE A CD1 1 
ATOM   1582 C CD2 . PHE A 1 196 ? 0.910   0.711   44.066  1.00 13.31  ? 201 PHE A CD2 1 
ATOM   1583 C CE1 . PHE A 1 196 ? 2.165   2.917   45.295  1.00 15.38  ? 201 PHE A CE1 1 
ATOM   1584 C CE2 . PHE A 1 196 ? 2.328   0.715   44.342  1.00 18.69  ? 201 PHE A CE2 1 
ATOM   1585 C CZ  . PHE A 1 196 ? 2.935   1.815   44.967  1.00 15.35  ? 201 PHE A CZ  1 
ATOM   1586 N N   . ALA A 1 197 ? -1.193  4.671   41.677  1.00 8.13   ? 202 ALA A N   1 
ATOM   1587 C CA  . ALA A 1 197 ? -1.032  6.143   41.717  1.00 10.16  ? 202 ALA A CA  1 
ATOM   1588 C C   . ALA A 1 197 ? -2.337  6.879   42.027  1.00 9.46   ? 202 ALA A C   1 
ATOM   1589 O O   . ALA A 1 197 ? -2.321  7.935   42.693  1.00 11.66  ? 202 ALA A O   1 
ATOM   1590 C CB  . ALA A 1 197 ? -0.465  6.676   40.372  1.00 8.20   ? 202 ALA A CB  1 
ATOM   1591 N N   . GLY A 1 198 ? -3.450  6.427   41.450  1.00 9.50   ? 203 GLY A N   1 
ATOM   1592 C CA  . GLY A 1 198 ? -4.729  7.083   41.696  1.00 8.40   ? 203 GLY A CA  1 
ATOM   1593 C C   . GLY A 1 198 ? -5.101  7.017   43.169  1.00 11.44  ? 203 GLY A C   1 
ATOM   1594 O O   . GLY A 1 198 ? -5.689  7.967   43.718  1.00 12.50  ? 203 GLY A O   1 
ATOM   1595 N N   . LEU A 1 199 ? -4.805  5.872   43.815  1.00 10.78  ? 204 LEU A N   1 
ATOM   1596 C CA  . LEU A 1 199 ? -5.118  5.745   45.232  1.00 13.36  ? 204 LEU A CA  1 
ATOM   1597 C C   . LEU A 1 199 ? -4.230  6.653   46.069  1.00 14.83  ? 204 LEU A C   1 
ATOM   1598 O O   . LEU A 1 199 ? -4.701  7.219   47.072  1.00 15.10  ? 204 LEU A O   1 
ATOM   1599 C CB  . LEU A 1 199 ? -4.977  4.271   45.690  1.00 10.61  ? 204 LEU A CB  1 
ATOM   1600 C CG  . LEU A 1 199 ? -5.834  3.290   44.858  1.00 12.63  ? 204 LEU A CG  1 
ATOM   1601 C CD1 . LEU A 1 199 ? -5.608  1.841   45.401  1.00 18.67  ? 204 LEU A CD1 1 
ATOM   1602 C CD2 . LEU A 1 199 ? -7.302  3.640   44.931  1.00 14.53  ? 204 LEU A CD2 1 
ATOM   1603 N N   . VAL A 1 200 ? -2.966  6.856   45.657  1.00 10.67  ? 205 VAL A N   1 
ATOM   1604 C CA  . VAL A 1 200 ? -2.116  7.818   46.346  1.00 11.31  ? 205 VAL A CA  1 
ATOM   1605 C C   . VAL A 1 200 ? -2.681  9.231   46.187  1.00 13.15  ? 205 VAL A C   1 
ATOM   1606 O O   . VAL A 1 200 ? -2.756  10.010  47.152  1.00 14.70  ? 205 VAL A O   1 
ATOM   1607 C CB  . VAL A 1 200 ? -0.692  7.752   45.776  1.00 11.15  ? 205 VAL A CB  1 
ATOM   1608 C CG1 . VAL A 1 200 ? 0.129   8.976   46.297  1.00 14.03  ? 205 VAL A CG1 1 
ATOM   1609 C CG2 . VAL A 1 200 ? 0.007   6.412   46.190  1.00 14.64  ? 205 VAL A CG2 1 
ATOM   1610 N N   . ALA A 1 201 ? -3.073  9.576   44.965  1.00 12.14  ? 206 ALA A N   1 
ATOM   1611 C CA  . ALA A 1 201 ? -3.657  10.904  44.703  1.00 15.08  ? 206 ALA A CA  1 
ATOM   1612 C C   . ALA A 1 201 ? -4.866  11.180  45.596  1.00 18.56  ? 206 ALA A C   1 
ATOM   1613 O O   . ALA A 1 201 ? -5.093  12.325  46.006  1.00 16.24  ? 206 ALA A O   1 
ATOM   1614 C CB  . ALA A 1 201 ? -4.096  11.045  43.243  1.00 11.94  ? 206 ALA A CB  1 
ATOM   1615 N N   . ALA A 1 202 ? -5.682  10.161  45.862  1.00 14.02  ? 207 ALA A N   1 
ATOM   1616 C CA  . ALA A 1 202 ? -6.926  10.311  46.616  1.00 14.97  ? 207 ALA A CA  1 
ATOM   1617 C C   . ALA A 1 202 ? -6.691  10.168  48.116  1.00 17.10  ? 207 ALA A C   1 
ATOM   1618 O O   . ALA A 1 202 ? -7.655  10.201  48.885  1.00 22.66  ? 207 ALA A O   1 
ATOM   1619 C CB  . ALA A 1 202 ? -7.938  9.237   46.192  1.00 14.90  ? 207 ALA A CB  1 
ATOM   1620 N N   . GLY A 1 203 ? -5.471  9.875   48.537  1.00 14.21  ? 208 GLY A N   1 
ATOM   1621 C CA  . GLY A 1 203 ? -5.182  9.752   49.968  1.00 18.22  ? 208 GLY A CA  1 
ATOM   1622 C C   . GLY A 1 203 ? -5.513  8.416   50.580  1.00 26.48  ? 208 GLY A C   1 
ATOM   1623 O O   . GLY A 1 203 ? -5.609  8.310   51.810  1.00 20.39  ? 208 GLY A O   1 
ATOM   1624 N N   . LEU A 1 204 ? -5.730  7.399   49.757  1.00 15.56  ? 209 LEU A N   1 
ATOM   1625 C CA  . LEU A 1 204 ? -6.146  6.071   50.185  1.00 17.33  ? 209 LEU A CA  1 
ATOM   1626 C C   . LEU A 1 204 ? -5.026  5.060   50.167  1.00 22.22  ? 209 LEU A C   1 
ATOM   1627 O O   . LEU A 1 204 ? -5.272  3.861   50.397  1.00 23.21  ? 209 LEU A O   1 
ATOM   1628 C CB  . LEU A 1 204 ? -7.279  5.570   49.282  1.00 14.97  ? 209 LEU A CB  1 
ATOM   1629 C CG  . LEU A 1 204 ? -8.504  6.471   49.304  1.00 21.63  ? 209 LEU A CG  1 
ATOM   1630 C CD1 . LEU A 1 204 ? -9.531  5.944   48.339  1.00 22.87  ? 209 LEU A CD1 1 
ATOM   1631 C CD2 . LEU A 1 204 ? -9.077  6.506   50.671  1.00 28.49  ? 209 LEU A CD2 1 
ATOM   1632 N N   . HIS A 1 205 ? -3.798  5.491   49.897  1.00 14.32  ? 210 HIS A N   1 
ATOM   1633 C CA  . HIS A 1 205 ? -2.656  4.619   49.871  1.00 12.85  ? 210 HIS A CA  1 
ATOM   1634 C C   . HIS A 1 205 ? -1.526  5.493   50.383  1.00 14.70  ? 210 HIS A C   1 
ATOM   1635 O O   . HIS A 1 205 ? -1.458  6.658   50.005  1.00 17.04  ? 210 HIS A O   1 
ATOM   1636 C CB  . HIS A 1 205 ? -2.336  4.122   48.426  1.00 11.87  ? 210 HIS A CB  1 
ATOM   1637 C CG  . HIS A 1 205 ? -1.232  3.081   48.369  1.00 12.65  ? 210 HIS A CG  1 
ATOM   1638 N ND1 . HIS A 1 205 ? 0.108   3.362   48.591  1.00 14.41  ? 210 HIS A ND1 1 
ATOM   1639 C CD2 . HIS A 1 205 ? -1.305  1.745   48.149  1.00 12.90  ? 210 HIS A CD2 1 
ATOM   1640 C CE1 . HIS A 1 205 ? 0.815   2.245   48.478  1.00 12.91  ? 210 HIS A CE1 1 
ATOM   1641 N NE2 . HIS A 1 205 ? -0.021  1.248   48.220  1.00 14.29  ? 210 HIS A NE2 1 
ATOM   1642 N N   . PRO A 1 206 ? -0.629  4.955   51.184  1.00 14.52  ? 211 PRO A N   1 
ATOM   1643 C CA  . PRO A 1 206 ? 0.521   5.733   51.666  1.00 14.16  ? 211 PRO A CA  1 
ATOM   1644 C C   . PRO A 1 206 ? 1.275   6.368   50.515  1.00 20.34  ? 211 PRO A C   1 
ATOM   1645 O O   . PRO A 1 206 ? 1.475   5.745   49.469  1.00 14.92  ? 211 PRO A O   1 
ATOM   1646 C CB  . PRO A 1 206 ? 1.394   4.697   52.369  1.00 19.23  ? 211 PRO A CB  1 
ATOM   1647 C CG  . PRO A 1 206 ? 0.392   3.594   52.797  1.00 27.25  ? 211 PRO A CG  1 
ATOM   1648 C CD  . PRO A 1 206 ? -0.695  3.584   51.710  1.00 13.45  ? 211 PRO A CD  1 
ATOM   1649 N N   . ASN A 1 207 ? 1.666   7.635   50.715  1.00 15.89  ? 212 ASN A N   1 
ATOM   1650 C CA  . ASN A 1 207 ? 2.336   8.343   49.612  1.00 14.12  ? 212 ASN A CA  1 
ATOM   1651 C C   . ASN A 1 207 ? 3.841   8.068   49.656  1.00 15.19  ? 212 ASN A C   1 
ATOM   1652 O O   . ASN A 1 207 ? 4.494   8.312   50.702  1.00 14.68  ? 212 ASN A O   1 
ATOM   1653 C CB  . ASN A 1 207 ? 2.055   9.860   49.784  1.00 16.06  ? 212 ASN A CB  1 
ATOM   1654 C CG  . ASN A 1 207 ? 2.444   10.705  48.582  1.00 22.82  ? 212 ASN A CG  1 
ATOM   1655 O OD1 . ASN A 1 207 ? 3.469   10.475  48.001  1.00 17.16  ? 212 ASN A OD1 1 
ATOM   1656 N ND2 . ASN A 1 207 ? 1.596   11.718  48.210  1.00 21.07  ? 212 ASN A ND2 1 
ATOM   1657 N N   . PRO A 1 208 ? 4.484   7.653   48.555  1.00 12.57  ? 213 PRO A N   1 
ATOM   1658 C CA  . PRO A 1 208 ? 5.926   7.388   48.623  1.00 13.68  ? 213 PRO A CA  1 
ATOM   1659 C C   . PRO A 1 208 ? 6.821   8.634   48.510  1.00 11.81  ? 213 PRO A C   1 
ATOM   1660 O O   . PRO A 1 208 ? 8.022   8.510   48.719  1.00 13.88  ? 213 PRO A O   1 
ATOM   1661 C CB  . PRO A 1 208 ? 6.174   6.445   47.393  1.00 12.01  ? 213 PRO A CB  1 
ATOM   1662 C CG  . PRO A 1 208 ? 5.168   7.008   46.351  1.00 11.07  ? 213 PRO A CG  1 
ATOM   1663 C CD  . PRO A 1 208 ? 3.897   7.223   47.255  1.00 13.41  ? 213 PRO A CD  1 
ATOM   1664 N N   . LEU A 1 209 ? 6.287   9.815   48.175  1.00 10.20  ? 214 LEU A N   1 
ATOM   1665 C CA  . LEU A 1 209 ? 7.141   10.978  47.868  1.00 13.29  ? 214 LEU A CA  1 
ATOM   1666 C C   . LEU A 1 209 ? 8.134   11.324  48.978  1.00 15.03  ? 214 LEU A C   1 
ATOM   1667 O O   . LEU A 1 209 ? 9.277   11.678  48.654  1.00 15.02  ? 214 LEU A O   1 
ATOM   1668 C CB  . LEU A 1 209 ? 6.257   12.203  47.552  1.00 12.41  ? 214 LEU A CB  1 
ATOM   1669 C CG  . LEU A 1 209 ? 6.028   12.585  46.041  1.00 18.42  ? 214 LEU A CG  1 
ATOM   1670 C CD1 . LEU A 1 209 ? 7.392   12.768  45.383  1.00 17.62  ? 214 LEU A CD1 1 
ATOM   1671 C CD2 . LEU A 1 209 ? 5.247   11.585  45.295  1.00 25.21  ? 214 LEU A CD2 1 
ATOM   1672 N N   . PRO A 1 210 ? 7.787   11.266  50.268  1.00 11.91  ? 215 PRO A N   1 
ATOM   1673 C CA  . PRO A 1 210 ? 8.762   11.709  51.284  1.00 12.79  ? 215 PRO A CA  1 
ATOM   1674 C C   . PRO A 1 210 ? 9.897   10.731  51.476  1.00 20.48  ? 215 PRO A C   1 
ATOM   1675 O O   . PRO A 1 210 ? 10.945  11.127  51.977  1.00 18.66  ? 215 PRO A O   1 
ATOM   1676 C CB  . PRO A 1 210 ? 7.928   11.857  52.567  1.00 15.85  ? 215 PRO A CB  1 
ATOM   1677 C CG  . PRO A 1 210 ? 6.505   11.886  52.151  1.00 17.54  ? 215 PRO A CG  1 
ATOM   1678 C CD  . PRO A 1 210 ? 6.413   11.157  50.795  1.00 11.80  ? 215 PRO A CD  1 
ATOM   1679 N N   . TYR A 1 211 ? 9.718   9.472   51.093  1.00 11.68  ? 216 TYR A N   1 
ATOM   1680 C CA  . TYR A 1 211 ? 10.648  8.385   51.406  1.00 11.76  ? 216 TYR A CA  1 
ATOM   1681 C C   . TYR A 1 211 ? 11.456  7.926   50.219  1.00 17.38  ? 216 TYR A C   1 
ATOM   1682 O O   . TYR A 1 211 ? 12.586  7.494   50.399  1.00 15.73  ? 216 TYR A O   1 
ATOM   1683 C CB  . TYR A 1 211 ? 9.886   7.151   51.876  1.00 15.12  ? 216 TYR A CB  1 
ATOM   1684 C CG  . TYR A 1 211 ? 9.105   7.463   53.138  1.00 19.95  ? 216 TYR A CG  1 
ATOM   1685 C CD1 . TYR A 1 211 ? 9.791   7.733   54.309  1.00 31.94  ? 216 TYR A CD1 1 
ATOM   1686 C CD2 . TYR A 1 211 ? 7.727   7.600   53.107  1.00 19.67  ? 216 TYR A CD2 1 
ATOM   1687 C CE1 . TYR A 1 211 ? 9.100   8.067   55.474  1.00 34.41  ? 216 TYR A CE1 1 
ATOM   1688 C CE2 . TYR A 1 211 ? 7.020   7.932   54.262  1.00 25.49  ? 216 TYR A CE2 1 
ATOM   1689 C CZ  . TYR A 1 211 ? 7.715   8.164   55.431  1.00 35.08  ? 216 TYR A CZ  1 
ATOM   1690 O OH  . TYR A 1 211 ? 7.024   8.504   56.581  1.00 52.20  ? 216 TYR A OH  1 
ATOM   1691 N N   . ALA A 1 212 ? 10.875  7.933   49.019  1.00 13.18  ? 217 ALA A N   1 
ATOM   1692 C CA  . ALA A 1 212 ? 11.676  7.607   47.826  1.00 15.30  ? 217 ALA A CA  1 
ATOM   1693 C C   . ALA A 1 212 ? 12.623  8.741   47.431  1.00 12.28  ? 217 ALA A C   1 
ATOM   1694 O O   . ALA A 1 212 ? 12.319  9.923   47.628  1.00 16.51  ? 217 ALA A O   1 
ATOM   1695 C CB  . ALA A 1 212 ? 10.748  7.368   46.626  1.00 13.98  ? 217 ALA A CB  1 
ATOM   1696 N N   . HIS A 1 213 ? 13.731  8.383   46.780  1.00 11.31  ? 218 HIS A N   1 
ATOM   1697 C CA  . HIS A 1 213 ? 14.517  9.417   46.094  1.00 9.97   ? 218 HIS A CA  1 
ATOM   1698 C C   . HIS A 1 213 ? 13.786  9.900   44.847  1.00 13.25  ? 218 HIS A C   1 
ATOM   1699 O O   . HIS A 1 213 ? 13.838  11.089  44.517  1.00 12.54  ? 218 HIS A O   1 
ATOM   1700 C CB  . HIS A 1 213 ? 15.874  8.860   45.686  1.00 11.61  ? 218 HIS A CB  1 
ATOM   1701 C CG  . HIS A 1 213 ? 16.768  8.596   46.887  1.00 15.10  ? 218 HIS A CG  1 
ATOM   1702 N ND1 . HIS A 1 213 ? 16.807  7.367   47.540  1.00 14.63  ? 218 HIS A ND1 1 
ATOM   1703 C CD2 . HIS A 1 213 ? 17.568  9.431   47.603  1.00 23.27  ? 218 HIS A CD2 1 
ATOM   1704 C CE1 . HIS A 1 213 ? 17.640  7.444   48.574  1.00 19.40  ? 218 HIS A CE1 1 
ATOM   1705 N NE2 . HIS A 1 213 ? 18.121  8.686   48.634  1.00 18.78  ? 218 HIS A NE2 1 
ATOM   1706 N N   . VAL A 1 214 ? 13.140  8.967   44.130  1.00 10.32  ? 219 VAL A N   1 
ATOM   1707 C CA  . VAL A 1 214 ? 12.448  9.292   42.869  1.00 10.33  ? 219 VAL A CA  1 
ATOM   1708 C C   . VAL A 1 214 ? 11.234  8.386   42.802  1.00 7.64   ? 219 VAL A C   1 
ATOM   1709 O O   . VAL A 1 214 ? 11.297  7.223   43.217  1.00 11.24  ? 219 VAL A O   1 
ATOM   1710 C CB  . VAL A 1 214 ? 13.324  9.019   41.601  1.00 15.85  ? 219 VAL A CB  1 
ATOM   1711 C CG1 . VAL A 1 214 ? 12.604  9.598   40.347  1.00 14.37  ? 219 VAL A CG1 1 
ATOM   1712 C CG2 . VAL A 1 214 ? 14.635  9.609   41.746  1.00 22.46  ? 219 VAL A CG2 1 
ATOM   1713 N N   . VAL A 1 215 ? 10.133  8.907   42.236  1.00 9.25   ? 220 VAL A N   1 
ATOM   1714 C CA  . VAL A 1 215 ? 8.893   8.126   42.077  1.00 9.61   ? 220 VAL A CA  1 
ATOM   1715 C C   . VAL A 1 215 ? 8.523   8.124   40.583  1.00 9.05   ? 220 VAL A C   1 
ATOM   1716 O O   . VAL A 1 215 ? 8.478   9.192   39.976  1.00 10.27  ? 220 VAL A O   1 
ATOM   1717 C CB  . VAL A 1 215 ? 7.765   8.763   42.912  1.00 9.86   ? 220 VAL A CB  1 
ATOM   1718 C CG1 . VAL A 1 215 ? 6.470   7.996   42.650  1.00 10.55  ? 220 VAL A CG1 1 
ATOM   1719 C CG2 . VAL A 1 215 ? 8.117   8.734   44.424  1.00 14.28  ? 220 VAL A CG2 1 
ATOM   1720 N N   . THR A 1 216 ? 8.248   6.961   40.005  1.00 8.84   ? 221 THR A N   1 
ATOM   1721 C CA  . THR A 1 216 ? 7.813   6.897   38.623  1.00 7.07   ? 221 THR A CA  1 
ATOM   1722 C C   . THR A 1 216 ? 6.363   6.404   38.600  1.00 7.80   ? 221 THR A C   1 
ATOM   1723 O O   . THR A 1 216 ? 5.857   5.825   39.568  1.00 9.64   ? 221 THR A O   1 
ATOM   1724 C CB  . THR A 1 216 ? 8.660   5.916   37.792  1.00 9.56   ? 221 THR A CB  1 
ATOM   1725 O OG1 . THR A 1 216 ? 8.591   4.622   38.389  1.00 9.69   ? 221 THR A OG1 1 
ATOM   1726 C CG2 . THR A 1 216 ? 10.184  6.383   37.671  1.00 10.39  ? 221 THR A CG2 1 
ATOM   1727 N N   . SER A 1 217 ? 5.675   6.666   37.482  1.00 7.28   ? 222 SER A N   1 
ATOM   1728 C CA  . SER A 1 217 ? 4.290   6.240   37.385  1.00 8.09   ? 222 SER A CA  1 
ATOM   1729 C C   . SER A 1 217 ? 3.892   6.217   35.926  1.00 7.24   ? 222 SER A C   1 
ATOM   1730 O O   . SER A 1 217 ? 4.505   6.888   35.107  1.00 8.97   ? 222 SER A O   1 
ATOM   1731 C CB  . SER A 1 217 ? 3.363   7.248   38.115  1.00 10.61  ? 222 SER A CB  1 
ATOM   1732 O OG  . SER A 1 217 ? 2.070   6.659   38.325  1.00 12.30  ? 222 SER A OG  1 
ATOM   1733 N N   . THR A 1 218 ? 2.772   5.566   35.658  1.00 7.62   ? 223 THR A N   1 
ATOM   1734 C CA  . THR A 1 218 ? 2.023   5.837   34.419  1.00 9.12   ? 223 THR A CA  1 
ATOM   1735 C C   . THR A 1 218 ? 0.980   6.897   34.765  1.00 10.86  ? 223 THR A C   1 
ATOM   1736 O O   . THR A 1 218 ? 0.682   7.139   35.957  1.00 11.72  ? 223 THR A O   1 
ATOM   1737 C CB  . THR A 1 218 ? 1.308   4.546   33.960  1.00 9.29   ? 223 THR A CB  1 
ATOM   1738 O OG1 . THR A 1 218 ? 0.580   3.974   35.053  1.00 11.13  ? 223 THR A OG1 1 
ATOM   1739 C CG2 . THR A 1 218 ? 2.343   3.488   33.433  1.00 9.36   ? 223 THR A CG2 1 
ATOM   1740 N N   . THR A 1 219 ? 0.414   7.545   33.741  1.00 8.18   ? 224 THR A N   1 
ATOM   1741 C CA  . THR A 1 219 ? -0.739  8.421   33.996  1.00 5.66   ? 224 THR A CA  1 
ATOM   1742 C C   . THR A 1 219 ? -2.055  7.694   33.705  1.00 9.37   ? 224 THR A C   1 
ATOM   1743 O O   . THR A 1 219 ? -3.113  8.160   34.095  1.00 12.04  ? 224 THR A O   1 
ATOM   1744 C CB  . THR A 1 219 ? -0.638  9.709   33.135  1.00 9.08   ? 224 THR A CB  1 
ATOM   1745 O OG1 . THR A 1 219 ? -0.264  9.354   31.800  1.00 10.78  ? 224 THR A OG1 1 
ATOM   1746 C CG2 . THR A 1 219 ? 0.507   10.591  33.622  1.00 11.95  ? 224 THR A CG2 1 
ATOM   1747 N N   . HIS A 1 220 ? -2.009  6.529   33.057  1.00 8.63   ? 225 HIS A N   1 
ATOM   1748 C CA  . HIS A 1 220 ? -3.194  5.657   32.931  1.00 6.16   ? 225 HIS A CA  1 
ATOM   1749 C C   . HIS A 1 220 ? -3.222  4.674   34.144  1.00 14.11  ? 225 HIS A C   1 
ATOM   1750 O O   . HIS A 1 220 ? -2.287  4.727   34.976  1.00 16.82  ? 225 HIS A O   1 
ATOM   1751 C CB  . HIS A 1 220 ? -3.170  4.896   31.581  1.00 7.81   ? 225 HIS A CB  1 
ATOM   1752 C CG  . HIS A 1 220 ? -1.909  4.138   31.326  1.00 9.92   ? 225 HIS A CG  1 
ATOM   1753 N ND1 . HIS A 1 220 ? -0.708  4.758   31.073  1.00 11.25  ? 225 HIS A ND1 1 
ATOM   1754 C CD2 . HIS A 1 220 ? -1.692  2.800   31.198  1.00 11.86  ? 225 HIS A CD2 1 
ATOM   1755 C CE1 . HIS A 1 220 ? 0.219   3.829   30.825  1.00 11.31  ? 225 HIS A CE1 1 
ATOM   1756 N NE2 . HIS A 1 220 ? -0.362  2.634   30.908  1.00 12.55  ? 225 HIS A NE2 1 
HETATM 1757 N N1  . LLP A 1 221 ? 5.695   -0.292  35.999  1.00 17.12  ? 226 LLP A N1  1 
HETATM 1758 C C2  . LLP A 1 221 ? 4.639   -0.760  36.624  1.00 22.33  ? 226 LLP A C2  1 
HETATM 1759 C C3  . LLP A 1 221 ? 3.430   -0.866  35.870  1.00 21.83  ? 226 LLP A C3  1 
HETATM 1760 O O3  . LLP A 1 221 ? 2.352   -1.334  36.569  1.00 20.71  ? 226 LLP A O3  1 
HETATM 1761 C C4  . LLP A 1 221 ? 3.416   -0.439  34.487  1.00 15.63  ? 226 LLP A C4  1 
HETATM 1762 C C5  . LLP A 1 221 ? 4.668   0.012   33.958  1.00 21.04  ? 226 LLP A C5  1 
HETATM 1763 C C6  . LLP A 1 221 ? 5.782   0.055   34.765  1.00 23.19  ? 226 LLP A C6  1 
HETATM 1764 O OP4 . LLP A 1 221 ? 3.983   1.169   31.811  1.00 17.71  ? 226 LLP A OP4 1 
HETATM 1765 P P   . LLP A 1 221 ? 3.806   1.176   30.174  1.00 11.33  ? 226 LLP A P   1 
HETATM 1766 O OP1 . LLP A 1 221 ? 3.022   -0.097  29.758  1.00 15.61  ? 226 LLP A OP1 1 
HETATM 1767 O OP2 . LLP A 1 221 ? 3.064   2.477   29.906  1.00 10.98  ? 226 LLP A OP2 1 
HETATM 1768 O OP3 . LLP A 1 221 ? 5.198   1.129   29.531  1.00 10.85  ? 226 LLP A OP3 1 
HETATM 1769 N N   . LLP A 1 221 ? -4.151  3.707   34.160  1.00 8.14   ? 226 LLP A N   1 
HETATM 1770 C CA  . LLP A 1 221 ? -4.390  2.773   35.267  1.00 7.68   ? 226 LLP A CA  1 
HETATM 1771 C CB  . LLP A 1 221 ? -3.081  2.190   35.893  1.00 8.58   ? 226 LLP A CB  1 
HETATM 1772 C CG  . LLP A 1 221 ? -2.272  1.455   34.791  1.00 9.59   ? 226 LLP A CG  1 
HETATM 1773 C CD  . LLP A 1 221 ? -1.053  0.653   35.293  1.00 10.55  ? 226 LLP A CD  1 
HETATM 1774 C CE  . LLP A 1 221 ? -0.280  -0.049  34.098  1.00 14.08  ? 226 LLP A CE  1 
HETATM 1775 N NZ  . LLP A 1 221 ? 1.073   -0.329  34.579  1.00 15.65  ? 226 LLP A NZ  1 
HETATM 1776 C C   . LLP A 1 221 ? -5.255  3.464   36.328  1.00 9.39   ? 226 LLP A C   1 
HETATM 1777 O O   . LLP A 1 221 ? -6.282  4.063   35.954  1.00 10.10  ? 226 LLP A O   1 
HETATM 1778 C C2A . LLP A 1 221 ? 4.743   -1.148  38.070  1.00 16.88  ? 226 LLP A C2A 1 
HETATM 1779 C C4A . LLP A 1 221 ? 2.147   -0.390  33.824  1.00 25.22  ? 226 LLP A C4A 1 
HETATM 1780 C C5A . LLP A 1 221 ? 4.824   0.337   32.491  1.00 20.61  ? 226 LLP A C5A 1 
ATOM   1781 N N   . THR A 1 222 ? -4.933  3.377   37.635  1.00 9.29   ? 227 THR A N   1 
ATOM   1782 C CA  . THR A 1 222 ? -5.895  3.947   38.600  1.00 7.67   ? 227 THR A CA  1 
ATOM   1783 C C   . THR A 1 222 ? -5.982  5.490   38.537  1.00 8.41   ? 227 THR A C   1 
ATOM   1784 O O   . THR A 1 222 ? -7.003  6.016   38.955  1.00 11.86  ? 227 THR A O   1 
ATOM   1785 C CB  . THR A 1 222 ? -5.573  3.587   40.094  1.00 10.05  ? 227 THR A CB  1 
ATOM   1786 O OG1 . THR A 1 222 ? -4.169  3.816   40.330  1.00 10.22  ? 227 THR A OG1 1 
ATOM   1787 C CG2 . THR A 1 222 ? -5.842  2.076   40.278  1.00 9.33   ? 227 THR A CG2 1 
ATOM   1788 N N   . LEU A 1 223 ? -4.970  6.162   38.016  1.00 9.61   ? 228 LEU A N   1 
ATOM   1789 C CA  . LEU A 1 223 ? -5.068  7.623   37.858  1.00 9.90   ? 228 LEU A CA  1 
ATOM   1790 C C   . LEU A 1 223 ? -6.043  8.024   36.740  1.00 9.60   ? 228 LEU A C   1 
ATOM   1791 O O   . LEU A 1 223 ? -6.450  9.204   36.664  1.00 11.86  ? 228 LEU A O   1 
ATOM   1792 C CB  . LEU A 1 223 ? -3.654  8.179   37.639  1.00 10.53  ? 228 LEU A CB  1 
ATOM   1793 C CG  . LEU A 1 223 ? -3.523  9.678   37.766  1.00 16.47  ? 228 LEU A CG  1 
ATOM   1794 C CD1 . LEU A 1 223 ? -3.981  10.275  39.120  1.00 13.05  ? 228 LEU A CD1 1 
ATOM   1795 C CD2 . LEU A 1 223 ? -2.030  10.027  37.581  1.00 19.74  ? 228 LEU A CD2 1 
ATOM   1796 N N   . ARG A 1 224 ? -6.410  7.084   35.866  1.00 10.31  ? 229 ARG A N   1 
ATOM   1797 C CA  . ARG A 1 224 ? -7.477  7.238   34.882  1.00 6.50   ? 229 ARG A CA  1 
ATOM   1798 C C   . ARG A 1 224 ? -7.156  8.346   33.861  1.00 9.90   ? 229 ARG A C   1 
ATOM   1799 O O   . ARG A 1 224 ? -8.063  9.003   33.324  1.00 11.87  ? 229 ARG A O   1 
ATOM   1800 C CB  . ARG A 1 224 ? -8.806  7.517   35.590  1.00 7.35   ? 229 ARG A CB  1 
ATOM   1801 C CG  . ARG A 1 224 ? -10.017 7.216   34.659  1.00 10.47  ? 229 ARG A CG  1 
ATOM   1802 C CD  . ARG A 1 224 ? -11.253 7.078   35.586  1.00 11.58  ? 229 ARG A CD  1 
ATOM   1803 N NE  . ARG A 1 224 ? -11.620 8.348   36.240  1.00 10.22  ? 229 ARG A NE  1 
ATOM   1804 C CZ  . ARG A 1 224 ? -12.757 8.491   36.951  1.00 11.98  ? 229 ARG A CZ  1 
ATOM   1805 N NH1 . ARG A 1 224 ? -13.630 7.480   37.114  1.00 11.93  ? 229 ARG A NH1 1 
ATOM   1806 N NH2 . ARG A 1 224 ? -13.023 9.654   37.520  1.00 14.57  ? 229 ARG A NH2 1 
ATOM   1807 N N   . GLY A 1 225 ? -5.863  8.513   33.544  1.00 7.08   ? 230 GLY A N   1 
ATOM   1808 C CA  . GLY A 1 225 ? -5.434  9.485   32.555  1.00 7.89   ? 230 GLY A CA  1 
ATOM   1809 C C   . GLY A 1 225 ? -5.072  8.829   31.205  1.00 8.49   ? 230 GLY A C   1 
ATOM   1810 O O   . GLY A 1 225 ? -5.254  7.630   30.987  1.00 9.41   ? 230 GLY A O   1 
ATOM   1811 N N   . PRO A 1 226 ? -4.561  9.635   30.287  1.00 7.05   ? 231 PRO A N   1 
ATOM   1812 C CA  . PRO A 1 226 ? -4.127  9.097   28.981  1.00 7.75   ? 231 PRO A CA  1 
ATOM   1813 C C   . PRO A 1 226 ? -2.915  8.204   29.204  1.00 7.56   ? 231 PRO A C   1 
ATOM   1814 O O   . PRO A 1 226 ? -2.179  8.331   30.189  1.00 8.96   ? 231 PRO A O   1 
ATOM   1815 C CB  . PRO A 1 226 ? -3.715  10.351  28.184  1.00 10.63  ? 231 PRO A CB  1 
ATOM   1816 C CG  . PRO A 1 226 ? -3.228  11.303  29.303  1.00 10.55  ? 231 PRO A CG  1 
ATOM   1817 C CD  . PRO A 1 226 ? -4.069  11.007  30.580  1.00 9.37   ? 231 PRO A CD  1 
ATOM   1818 N N   . ARG A 1 227 ? -2.654  7.339   28.221  1.00 7.78   ? 232 ARG A N   1 
ATOM   1819 C CA  . ARG A 1 227 ? -1.534  6.425   28.289  1.00 5.81   ? 232 ARG A CA  1 
ATOM   1820 C C   . ARG A 1 227 ? -0.210  7.221   28.180  1.00 8.38   ? 232 ARG A C   1 
ATOM   1821 O O   . ARG A 1 227 ? 0.006   7.942   27.191  1.00 8.39   ? 232 ARG A O   1 
ATOM   1822 C CB  . ARG A 1 227 ? -1.709  5.434   27.094  1.00 13.18  ? 232 ARG A CB  1 
ATOM   1823 C CG  . ARG A 1 227 ? -0.924  4.202   27.203  1.00 24.45  ? 232 ARG A CG  1 
ATOM   1824 C CD  . ARG A 1 227 ? -1.550  3.034   26.267  1.00 18.04  ? 232 ARG A CD  1 
ATOM   1825 N NE  . ARG A 1 227 ? -2.830  2.523   26.725  1.00 18.04  ? 232 ARG A NE  1 
ATOM   1826 C CZ  . ARG A 1 227 ? -2.927  1.547   27.622  1.00 19.85  ? 232 ARG A CZ  1 
ATOM   1827 N NH1 . ARG A 1 227 ? -1.826  0.973   28.153  1.00 17.95  ? 232 ARG A NH1 1 
ATOM   1828 N NH2 . ARG A 1 227 ? -4.139  1.166   28.038  1.00 19.47  ? 232 ARG A NH2 1 
ATOM   1829 N N   . GLY A 1 228 ? 0.665   7.072   29.172  1.00 7.27   ? 233 GLY A N   1 
ATOM   1830 C CA  . GLY A 1 228 ? 1.900   7.875   29.210  1.00 9.50   ? 233 GLY A CA  1 
ATOM   1831 C C   . GLY A 1 228 ? 2.596   7.654   30.551  1.00 9.03   ? 233 GLY A C   1 
ATOM   1832 O O   . GLY A 1 228 ? 2.100   6.915   31.410  1.00 10.81  ? 233 GLY A O   1 
ATOM   1833 N N   . GLY A 1 229 ? 3.735   8.313   30.741  1.00 7.09   ? 234 GLY A N   1 
ATOM   1834 C CA  . GLY A 1 229 ? 4.508   8.197   31.969  1.00 7.67   ? 234 GLY A CA  1 
ATOM   1835 C C   . GLY A 1 229 ? 4.660   9.531   32.707  1.00 10.94  ? 234 GLY A C   1 
ATOM   1836 O O   . GLY A 1 229 ? 4.296   10.597  32.212  1.00 10.08  ? 234 GLY A O   1 
ATOM   1837 N N   . LEU A 1 230 ? 5.279   9.446   33.882  1.00 7.44   ? 235 LEU A N   1 
ATOM   1838 C CA  . LEU A 1 230 ? 5.361   10.584  34.810  1.00 7.87   ? 235 LEU A CA  1 
ATOM   1839 C C   . LEU A 1 230 ? 6.511   10.296  35.775  1.00 9.38   ? 235 LEU A C   1 
ATOM   1840 O O   . LEU A 1 230 ? 6.721   9.124   36.143  1.00 8.46   ? 235 LEU A O   1 
ATOM   1841 C CB  . LEU A 1 230 ? 4.031   10.685  35.558  1.00 7.49   ? 235 LEU A CB  1 
ATOM   1842 C CG  . LEU A 1 230 ? 3.946   11.739  36.704  1.00 9.84   ? 235 LEU A CG  1 
ATOM   1843 C CD1 . LEU A 1 230 ? 4.081   13.181  36.113  1.00 13.68  ? 235 LEU A CD1 1 
ATOM   1844 C CD2 . LEU A 1 230 ? 2.649   11.596  37.514  1.00 10.84  ? 235 LEU A CD2 1 
ATOM   1845 N N   . ILE A 1 231 ? 7.282   11.325  36.163  1.00 8.38   ? 236 ILE A N   1 
ATOM   1846 C CA  . ILE A 1 231 ? 8.327   11.161  37.177  1.00 9.47   ? 236 ILE A CA  1 
ATOM   1847 C C   . ILE A 1 231 ? 8.168   12.300  38.188  1.00 8.18   ? 236 ILE A C   1 
ATOM   1848 O O   . ILE A 1 231 ? 7.831   13.417  37.800  1.00 8.80   ? 236 ILE A O   1 
ATOM   1849 C CB  . ILE A 1 231 ? 9.742   11.229  36.567  1.00 9.87   ? 236 ILE A CB  1 
ATOM   1850 C CG1 . ILE A 1 231 ? 9.825   10.382  35.264  1.00 12.16  ? 236 ILE A CG1 1 
ATOM   1851 C CG2 . ILE A 1 231 ? 10.774  10.739  37.653  1.00 9.51   ? 236 ILE A CG2 1 
ATOM   1852 C CD1 . ILE A 1 231 ? 11.225  10.515  34.498  1.00 13.03  ? 236 ILE A CD1 1 
ATOM   1853 N N   . LEU A 1 232 ? 8.376   12.010  39.460  1.00 8.03   ? 237 LEU A N   1 
ATOM   1854 C CA  . LEU A 1 232 ? 8.201   12.998  40.527  1.00 10.48  ? 237 LEU A CA  1 
ATOM   1855 C C   . LEU A 1 232 ? 9.334   12.852  41.530  1.00 10.96  ? 237 LEU A C   1 
ATOM   1856 O O   . LEU A 1 232 ? 9.877   11.768  41.694  1.00 10.52  ? 237 LEU A O   1 
ATOM   1857 C CB  . LEU A 1 232 ? 6.894   12.779  41.307  1.00 9.37   ? 237 LEU A CB  1 
ATOM   1858 C CG  . LEU A 1 232 ? 5.616   12.723  40.434  1.00 14.12  ? 237 LEU A CG  1 
ATOM   1859 C CD1 . LEU A 1 232 ? 4.626   11.953  41.201  1.00 16.73  ? 237 LEU A CD1 1 
ATOM   1860 C CD2 . LEU A 1 232 ? 5.074   14.173  40.327  1.00 18.76  ? 237 LEU A CD2 1 
ATOM   1861 N N   . SER A 1 233 ? 9.589   13.911  42.307  1.00 9.53   ? 238 SER A N   1 
ATOM   1862 C CA  . SER A 1 233 ? 10.582  13.706  43.359  1.00 10.71  ? 238 SER A CA  1 
ATOM   1863 C C   . SER A 1 233 ? 10.413  14.831  44.373  1.00 13.67  ? 238 SER A C   1 
ATOM   1864 O O   . SER A 1 233 ? 9.849   15.865  44.046  1.00 12.36  ? 238 SER A O   1 
ATOM   1865 C CB  . SER A 1 233 ? 11.989  13.787  42.786  1.00 11.28  ? 238 SER A CB  1 
ATOM   1866 O OG  . SER A 1 233 ? 12.976  13.565  43.809  1.00 14.15  ? 238 SER A OG  1 
ATOM   1867 N N   . ASN A 1 234 ? 10.978  14.654  45.567  1.00 8.41   ? 239 ASN A N   1 
ATOM   1868 C CA  . ASN A 1 234 ? 11.099  15.807  46.464  1.00 10.60  ? 239 ASN A CA  1 
ATOM   1869 C C   . ASN A 1 234 ? 12.442  16.492  46.350  1.00 15.59  ? 239 ASN A C   1 
ATOM   1870 O O   . ASN A 1 234 ? 12.772  17.375  47.176  1.00 13.79  ? 239 ASN A O   1 
ATOM   1871 C CB  . ASN A 1 234 ? 10.826  15.390  47.916  1.00 12.61  ? 239 ASN A CB  1 
ATOM   1872 C CG  . ASN A 1 234 ? 11.873  14.440  48.460  1.00 21.05  ? 239 ASN A CG  1 
ATOM   1873 O OD1 . ASN A 1 234 ? 12.900  14.218  47.842  1.00 17.65  ? 239 ASN A OD1 1 
ATOM   1874 N ND2 . ASN A 1 234 ? 11.616  13.874  49.636  1.00 24.55  ? 239 ASN A ND2 1 
ATOM   1875 N N   . ASP A 1 235 ? 13.248  16.133  45.358  1.00 14.01  ? 240 ASP A N   1 
ATOM   1876 C CA  . ASP A 1 235 ? 14.603  16.692  45.253  1.00 14.86  ? 240 ASP A CA  1 
ATOM   1877 C C   . ASP A 1 235 ? 14.797  17.310  43.879  1.00 13.00  ? 240 ASP A C   1 
ATOM   1878 O O   . ASP A 1 235 ? 15.032  16.592  42.886  1.00 13.21  ? 240 ASP A O   1 
ATOM   1879 C CB  . ASP A 1 235 ? 15.641  15.600  45.506  1.00 15.45  ? 240 ASP A CB  1 
ATOM   1880 C CG  . ASP A 1 235 ? 17.073  16.144  45.476  1.00 20.28  ? 240 ASP A CG  1 
ATOM   1881 O OD1 . ASP A 1 235 ? 17.257  17.328  45.051  1.00 21.81  ? 240 ASP A OD1 1 
ATOM   1882 O OD2 . ASP A 1 235 ? 17.955  15.396  45.970  1.00 26.10  ? 240 ASP A OD2 1 
ATOM   1883 N N   . PRO A 1 236 ? 14.653  18.619  43.754  1.00 13.33  ? 241 PRO A N   1 
ATOM   1884 C CA  . PRO A 1 236 ? 14.790  19.264  42.436  1.00 14.00  ? 241 PRO A CA  1 
ATOM   1885 C C   . PRO A 1 236 ? 16.165  19.144  41.804  1.00 15.90  ? 241 PRO A C   1 
ATOM   1886 O O   . PRO A 1 236 ? 16.265  19.212  40.570  1.00 17.03  ? 241 PRO A O   1 
ATOM   1887 C CB  . PRO A 1 236 ? 14.424  20.743  42.753  1.00 17.58  ? 241 PRO A CB  1 
ATOM   1888 C CG  . PRO A 1 236 ? 13.508  20.630  43.996  1.00 18.12  ? 241 PRO A CG  1 
ATOM   1889 C CD  . PRO A 1 236 ? 14.255  19.587  44.804  1.00 15.23  ? 241 PRO A CD  1 
ATOM   1890 N N   . GLU A 1 237 ? 17.226  19.000  42.581  1.00 14.29  ? 242 GLU A N   1 
ATOM   1891 C CA  . GLU A 1 237 ? 18.572  18.770  41.989  1.00 18.86  ? 242 GLU A CA  1 
ATOM   1892 C C   . GLU A 1 237 ? 18.680  17.409  41.293  1.00 17.67  ? 242 GLU A C   1 
ATOM   1893 O O   . GLU A 1 237 ? 19.244  17.284  40.180  1.00 18.70  ? 242 GLU A O   1 
ATOM   1894 C CB  . GLU A 1 237 ? 19.664  18.841  43.089  1.00 24.39  ? 242 GLU A CB  1 
ATOM   1895 C CG  . GLU A 1 237 ? 19.860  20.246  43.614  1.00 46.66  ? 242 GLU A CG  1 
ATOM   1896 C CD  . GLU A 1 237 ? 20.162  21.250  42.505  1.00 65.12  ? 242 GLU A CD  1 
ATOM   1897 O OE1 . GLU A 1 237 ? 21.030  20.938  41.644  1.00 59.33  ? 242 GLU A OE1 1 
ATOM   1898 O OE2 . GLU A 1 237 ? 19.518  22.336  42.489  1.00 61.03  ? 242 GLU A OE2 1 
ATOM   1899 N N   . LEU A 1 238 ? 18.178  16.358  41.948  1.00 16.04  ? 243 LEU A N   1 
ATOM   1900 C CA  . LEU A 1 238 ? 18.071  15.066  41.273  1.00 15.20  ? 243 LEU A CA  1 
ATOM   1901 C C   . LEU A 1 238 ? 17.132  15.162  40.070  1.00 16.48  ? 243 LEU A C   1 
ATOM   1902 O O   . LEU A 1 238 ? 17.390  14.580  38.991  1.00 15.56  ? 243 LEU A O   1 
ATOM   1903 C CB  . LEU A 1 238 ? 17.559  14.041  42.280  1.00 19.74  ? 243 LEU A CB  1 
ATOM   1904 C CG  . LEU A 1 238 ? 17.557  12.598  41.897  1.00 23.28  ? 243 LEU A CG  1 
ATOM   1905 C CD1 . LEU A 1 238 ? 18.953  12.252  41.368  1.00 24.07  ? 243 LEU A CD1 1 
ATOM   1906 C CD2 . LEU A 1 238 ? 17.236  11.801  43.208  1.00 25.36  ? 243 LEU A CD2 1 
ATOM   1907 N N   . GLY A 1 239 ? 16.043  15.943  40.213  1.00 12.87  ? 244 GLY A N   1 
ATOM   1908 C CA  . GLY A 1 239 ? 15.121  16.105  39.083  1.00 12.23  ? 244 GLY A CA  1 
ATOM   1909 C C   . GLY A 1 239 ? 15.817  16.723  37.864  1.00 12.76  ? 244 GLY A C   1 
ATOM   1910 O O   . GLY A 1 239 ? 15.588  16.317  36.726  1.00 11.51  ? 244 GLY A O   1 
ATOM   1911 N N   . LYS A 1 240 ? 16.709  17.698  38.078  1.00 16.27  ? 245 LYS A N   1 
ATOM   1912 C CA  . LYS A 1 240 ? 17.395  18.259  36.913  1.00 18.15  ? 245 LYS A CA  1 
ATOM   1913 C C   . LYS A 1 240 ? 18.252  17.217  36.224  1.00 14.65  ? 245 LYS A C   1 
ATOM   1914 O O   . LYS A 1 240 ? 18.384  17.251  34.991  1.00 17.64  ? 245 LYS A O   1 
ATOM   1915 C CB  . LYS A 1 240 ? 18.292  19.439  37.278  1.00 20.76  ? 245 LYS A CB  1 
ATOM   1916 C CG  . LYS A 1 240 ? 17.554  20.692  37.670  1.00 37.46  ? 245 LYS A CG  1 
ATOM   1917 C CD  . LYS A 1 240 ? 18.586  21.764  38.123  1.00 46.69  ? 245 LYS A CD  1 
ATOM   1918 C CE  . LYS A 1 240 ? 17.910  22.888  38.945  1.00 54.98  ? 245 LYS A CE  1 
ATOM   1919 N NZ  . LYS A 1 240 ? 18.915  23.905  39.411  1.00 59.73  ? 245 LYS A NZ  1 
ATOM   1920 N N   . ARG A 1 241 ? 18.846  16.301  36.970  1.00 12.21  ? 246 ARG A N   1 
ATOM   1921 C CA  . ARG A 1 241 ? 19.613  15.250  36.327  1.00 14.82  ? 246 ARG A CA  1 
ATOM   1922 C C   . ARG A 1 241 ? 18.712  14.337  35.488  1.00 15.73  ? 246 ARG A C   1 
ATOM   1923 O O   . ARG A 1 241 ? 19.106  13.884  34.393  1.00 14.01  ? 246 ARG A O   1 
ATOM   1924 C CB  . ARG A 1 241 ? 20.363  14.401  37.365  1.00 19.58  ? 246 ARG A CB  1 
ATOM   1925 C CG  . ARG A 1 241 ? 21.458  15.164  38.162  1.00 38.01  ? 246 ARG A CG  1 
ATOM   1926 C CD  . ARG A 1 241 ? 21.996  14.300  39.366  1.00 42.61  ? 246 ARG A CD  1 
ATOM   1927 N NE  . ARG A 1 241 ? 22.258  12.909  38.989  1.00 43.37  ? 246 ARG A NE  1 
ATOM   1928 C CZ  . ARG A 1 241 ? 22.628  11.965  39.845  1.00 55.91  ? 246 ARG A CZ  1 
ATOM   1929 N NH1 . ARG A 1 241 ? 22.730  12.211  41.144  1.00 45.30  ? 246 ARG A NH1 1 
ATOM   1930 N NH2 . ARG A 1 241 ? 22.925  10.748  39.383  1.00 55.14  ? 246 ARG A NH2 1 
ATOM   1931 N N   . ILE A 1 242 ? 17.537  13.996  36.018  1.00 10.52  ? 247 ILE A N   1 
ATOM   1932 C CA  . ILE A 1 242 ? 16.628  13.106  35.293  1.00 10.59  ? 247 ILE A CA  1 
ATOM   1933 C C   . ILE A 1 242 ? 16.018  13.812  34.107  1.00 10.73  ? 247 ILE A C   1 
ATOM   1934 O O   . ILE A 1 242 ? 15.825  13.187  33.054  1.00 11.94  ? 247 ILE A O   1 
ATOM   1935 C CB  . ILE A 1 242 ? 15.565  12.588  36.268  1.00 10.10  ? 247 ILE A CB  1 
ATOM   1936 C CG1 . ILE A 1 242 ? 16.317  11.706  37.304  1.00 14.07  ? 247 ILE A CG1 1 
ATOM   1937 C CG2 . ILE A 1 242 ? 14.474  11.784  35.523  1.00 12.96  ? 247 ILE A CG2 1 
ATOM   1938 C CD1 . ILE A 1 242 ? 15.389  11.491  38.483  1.00 19.82  ? 247 ILE A CD1 1 
ATOM   1939 N N   . ASP A 1 243 ? 15.755  15.134  34.215  1.00 10.40  ? 248 ASP A N   1 
ATOM   1940 C CA  . ASP A 1 243 ? 15.283  15.880  33.039  1.00 9.74   ? 248 ASP A CA  1 
ATOM   1941 C C   . ASP A 1 243 ? 16.230  15.666  31.864  1.00 12.33  ? 248 ASP A C   1 
ATOM   1942 O O   . ASP A 1 243 ? 15.786  15.515  30.727  1.00 11.91  ? 248 ASP A O   1 
ATOM   1943 C CB  . ASP A 1 243 ? 15.201  17.369  33.338  1.00 10.43  ? 248 ASP A CB  1 
ATOM   1944 C CG  . ASP A 1 243 ? 13.991  17.747  34.151  1.00 13.97  ? 248 ASP A CG  1 
ATOM   1945 O OD1 . ASP A 1 243 ? 12.968  17.047  34.142  1.00 12.45  ? 248 ASP A OD1 1 
ATOM   1946 O OD2 . ASP A 1 243 ? 14.056  18.830  34.808  1.00 12.49  ? 248 ASP A OD2 1 
ATOM   1947 N N   . LYS A 1 244 ? 17.546  15.684  32.127  1.00 10.66  ? 249 LYS A N   1 
ATOM   1948 C CA  . LYS A 1 244 ? 18.498  15.554  31.036  1.00 11.27  ? 249 LYS A CA  1 
ATOM   1949 C C   . LYS A 1 244 ? 18.496  14.147  30.441  1.00 12.35  ? 249 LYS A C   1 
ATOM   1950 O O   . LYS A 1 244 ? 18.844  13.971  29.253  1.00 13.25  ? 249 LYS A O   1 
ATOM   1951 C CB  . LYS A 1 244 ? 19.909  15.914  31.513  1.00 15.84  ? 249 LYS A CB  1 
ATOM   1952 C CG  . LYS A 1 244 ? 20.050  17.408  31.728  1.00 24.51  ? 249 LYS A CG  1 
ATOM   1953 C CD  . LYS A 1 244 ? 21.329  17.999  31.130  1.00 58.42  ? 249 LYS A CD  1 
ATOM   1954 C CE  . LYS A 1 244 ? 21.063  19.302  30.254  1.00 77.93  ? 249 LYS A CE  1 
ATOM   1955 N NZ  . LYS A 1 244 ? 20.722  19.164  28.733  1.00 31.59  ? 249 LYS A NZ  1 
ATOM   1956 N N   . LEU A 1 245 ? 18.173  13.135  31.241  1.00 9.31   ? 250 LEU A N   1 
ATOM   1957 C CA  . LEU A 1 245 ? 18.113  11.797  30.656  1.00 9.96   ? 250 LEU A CA  1 
ATOM   1958 C C   . LEU A 1 245 ? 16.838  11.629  29.822  1.00 13.51  ? 250 LEU A C   1 
ATOM   1959 O O   . LEU A 1 245 ? 16.860  10.849  28.874  1.00 12.88  ? 250 LEU A O   1 
ATOM   1960 C CB  . LEU A 1 245 ? 18.146  10.682  31.743  1.00 8.75   ? 250 LEU A CB  1 
ATOM   1961 C CG  . LEU A 1 245 ? 19.535  10.044  31.977  1.00 14.94  ? 250 LEU A CG  1 
ATOM   1962 C CD1 . LEU A 1 245 ? 19.961  9.415   30.676  1.00 20.01  ? 250 LEU A CD1 1 
ATOM   1963 C CD2 . LEU A 1 245 ? 20.552  11.112  32.358  1.00 20.04  ? 250 LEU A CD2 1 
ATOM   1964 N N   . ILE A 1 246 ? 15.704  12.257  30.185  1.00 9.95   ? 251 ILE A N   1 
ATOM   1965 C CA  . ILE A 1 246 ? 14.522  12.164  29.311  1.00 8.49   ? 251 ILE A CA  1 
ATOM   1966 C C   . ILE A 1 246 ? 14.818  12.840  27.981  1.00 14.64  ? 251 ILE A C   1 
ATOM   1967 O O   . ILE A 1 246 ? 14.527  12.293  26.905  1.00 11.42  ? 251 ILE A O   1 
ATOM   1968 C CB  . ILE A 1 246 ? 13.280  12.790  30.007  1.00 6.61   ? 251 ILE A CB  1 
ATOM   1969 C CG1 . ILE A 1 246 ? 12.682  11.784  31.035  1.00 10.39  ? 251 ILE A CG1 1 
ATOM   1970 C CG2 . ILE A 1 246 ? 12.179  13.282  28.990  1.00 11.18  ? 251 ILE A CG2 1 
ATOM   1971 C CD1 . ILE A 1 246 ? 11.958  10.562  30.323  1.00 10.42  ? 251 ILE A CD1 1 
ATOM   1972 N N   . PHE A 1 247 ? 15.453  14.015  28.033  1.00 10.29  ? 252 PHE A N   1 
ATOM   1973 C CA  . PHE A 1 247 ? 15.784  14.729  26.783  1.00 9.18   ? 252 PHE A CA  1 
ATOM   1974 C C   . PHE A 1 247 ? 17.024  15.548  27.113  1.00 11.31  ? 252 PHE A C   1 
ATOM   1975 O O   . PHE A 1 247 ? 16.974  16.397  28.039  1.00 11.62  ? 252 PHE A O   1 
ATOM   1976 C CB  . PHE A 1 247 ? 14.704  15.696  26.275  1.00 12.80  ? 252 PHE A CB  1 
ATOM   1977 C CG  . PHE A 1 247 ? 15.158  16.402  25.035  1.00 11.48  ? 252 PHE A CG  1 
ATOM   1978 C CD1 . PHE A 1 247 ? 15.078  15.762  23.775  1.00 11.33  ? 252 PHE A CD1 1 
ATOM   1979 C CD2 . PHE A 1 247 ? 15.787  17.647  25.120  1.00 15.12  ? 252 PHE A CD2 1 
ATOM   1980 C CE1 . PHE A 1 247 ? 15.601  16.369  22.643  1.00 16.11  ? 252 PHE A CE1 1 
ATOM   1981 C CE2 . PHE A 1 247 ? 16.302  18.238  24.005  1.00 15.97  ? 252 PHE A CE2 1 
ATOM   1982 C CZ  . PHE A 1 247 ? 16.212  17.616  22.761  1.00 14.21  ? 252 PHE A CZ  1 
ATOM   1983 N N   . PRO A 1 248 ? 18.109  15.414  26.337  1.00 12.71  ? 253 PRO A N   1 
ATOM   1984 C CA  . PRO A 1 248 ? 18.232  14.643  25.099  1.00 12.82  ? 253 PRO A CA  1 
ATOM   1985 C C   . PRO A 1 248 ? 18.649  13.206  25.311  1.00 18.51  ? 253 PRO A C   1 
ATOM   1986 O O   . PRO A 1 248 ? 18.943  12.572  24.338  1.00 13.58  ? 253 PRO A O   1 
ATOM   1987 C CB  . PRO A 1 248 ? 19.317  15.429  24.319  1.00 16.21  ? 253 PRO A CB  1 
ATOM   1988 C CG  . PRO A 1 248 ? 20.220  15.884  25.376  1.00 13.42  ? 253 PRO A CG  1 
ATOM   1989 C CD  . PRO A 1 248 ? 19.291  16.277  26.567  1.00 13.54  ? 253 PRO A CD  1 
ATOM   1990 N N   . GLY A 1 249 ? 18.565  12.675  26.527  1.00 11.27  ? 254 GLY A N   1 
ATOM   1991 C CA  . GLY A 1 249 ? 19.047  11.303  26.747  1.00 12.94  ? 254 GLY A CA  1 
ATOM   1992 C C   . GLY A 1 249 ? 18.334  10.172  26.028  1.00 13.19  ? 254 GLY A C   1 
ATOM   1993 O O   . GLY A 1 249 ? 18.977  9.428   25.272  1.00 15.45  ? 254 GLY A O   1 
ATOM   1994 N N   . ILE A 1 250 ? 17.024  10.009  26.207  1.00 11.17  ? 255 ILE A N   1 
ATOM   1995 C CA  . ILE A 1 250 ? 16.348  8.843   25.632  1.00 9.86   ? 255 ILE A CA  1 
ATOM   1996 C C   . ILE A 1 250 ? 15.165  9.176   24.739  1.00 10.51  ? 255 ILE A C   1 
ATOM   1997 O O   . ILE A 1 250 ? 14.704  8.272   24.021  1.00 16.09  ? 255 ILE A O   1 
ATOM   1998 C CB  . ILE A 1 250 ? 15.902  7.814   26.709  1.00 9.99   ? 255 ILE A CB  1 
ATOM   1999 C CG1 . ILE A 1 250 ? 14.838  8.385   27.629  1.00 16.24  ? 255 ILE A CG1 1 
ATOM   2000 C CG2 . ILE A 1 250 ? 17.144  7.347   27.551  1.00 14.36  ? 255 ILE A CG2 1 
ATOM   2001 C CD1 . ILE A 1 250 ? 13.976  7.241   28.331  1.00 16.52  ? 255 ILE A CD1 1 
ATOM   2002 N N   . GLN A 1 251 ? 14.646  10.409  24.740  1.00 10.55  ? 256 GLN A N   1 
ATOM   2003 C CA  . GLN A 1 251 ? 13.501  10.749  23.901  1.00 8.44   ? 256 GLN A CA  1 
ATOM   2004 C C   . GLN A 1 251 ? 13.907  11.876  22.988  1.00 10.39  ? 256 GLN A C   1 
ATOM   2005 O O   . GLN A 1 251 ? 14.973  12.488  23.163  1.00 11.84  ? 256 GLN A O   1 
ATOM   2006 C CB  . GLN A 1 251 ? 12.271  11.161  24.738  1.00 8.94   ? 256 GLN A CB  1 
ATOM   2007 C CG  . GLN A 1 251 ? 11.768  9.904   25.554  1.00 9.78   ? 256 GLN A CG  1 
ATOM   2008 C CD  . GLN A 1 251 ? 10.447  10.153  26.315  1.00 9.11   ? 256 GLN A CD  1 
ATOM   2009 O OE1 . GLN A 1 251 ? 9.890   9.200   26.872  1.00 10.42  ? 256 GLN A OE1 1 
ATOM   2010 N NE2 . GLN A 1 251 ? 9.908   11.383  26.231  1.00 7.51   ? 256 GLN A NE2 1 
ATOM   2011 N N   . GLY A 1 252 ? 13.048  12.138  22.004  1.00 11.35  ? 257 GLY A N   1 
ATOM   2012 C CA  . GLY A 1 252 ? 13.217  13.313  21.153  1.00 9.49   ? 257 GLY A CA  1 
ATOM   2013 C C   . GLY A 1 252 ? 12.046  14.261  21.464  1.00 15.37  ? 257 GLY A C   1 
ATOM   2014 O O   . GLY A 1 252 ? 11.903  14.713  22.605  1.00 14.38  ? 257 GLY A O   1 
ATOM   2015 N N   . GLY A 1 253 ? 11.166  14.511  20.494  1.00 10.88  ? 258 GLY A N   1 
ATOM   2016 C CA  . GLY A 1 253 ? 10.026  15.409  20.732  1.00 9.33   ? 258 GLY A CA  1 
ATOM   2017 C C   . GLY A 1 253 ? 9.050   14.769  21.703  1.00 10.56  ? 258 GLY A C   1 
ATOM   2018 O O   . GLY A 1 253 ? 8.683   13.600  21.537  1.00 12.41  ? 258 GLY A O   1 
ATOM   2019 N N   . PRO A 1 254 ? 8.541   15.534  22.661  1.00 8.99   ? 259 PRO A N   1 
ATOM   2020 C CA  . PRO A 1 254 ? 7.481   15.018  23.548  1.00 10.11  ? 259 PRO A CA  1 
ATOM   2021 C C   . PRO A 1 254 ? 6.129   14.996  22.838  1.00 10.00  ? 259 PRO A C   1 
ATOM   2022 O O   . PRO A 1 254 ? 5.903   15.706  21.843  1.00 10.66  ? 259 PRO A O   1 
ATOM   2023 C CB  . PRO A 1 254 ? 7.452   16.056  24.689  1.00 11.62  ? 259 PRO A CB  1 
ATOM   2024 C CG  . PRO A 1 254 ? 7.900   17.317  24.081  1.00 10.33  ? 259 PRO A CG  1 
ATOM   2025 C CD  . PRO A 1 254 ? 8.986   16.920  23.042  1.00 12.31  ? 259 PRO A CD  1 
ATOM   2026 N N   . LEU A 1 255 ? 5.212   14.201  23.388  1.00 7.65   ? 260 LEU A N   1 
ATOM   2027 C CA  . LEU A 1 255 ? 3.852   14.166  22.774  1.00 7.47   ? 260 LEU A CA  1 
ATOM   2028 C C   . LEU A 1 255 ? 2.999   15.232  23.470  1.00 10.62  ? 260 LEU A C   1 
ATOM   2029 O O   . LEU A 1 255 ? 2.373   14.965  24.491  1.00 9.10   ? 260 LEU A O   1 
ATOM   2030 C CB  . LEU A 1 255 ? 3.259   12.767  22.964  1.00 8.18   ? 260 LEU A CB  1 
ATOM   2031 C CG  . LEU A 1 255 ? 4.153   11.611  22.498  1.00 13.66  ? 260 LEU A CG  1 
ATOM   2032 C CD1 . LEU A 1 255 ? 3.400   10.310  22.666  1.00 14.37  ? 260 LEU A CD1 1 
ATOM   2033 C CD2 . LEU A 1 255 ? 4.366   11.813  21.009  1.00 14.96  ? 260 LEU A CD2 1 
ATOM   2034 N N   . GLU A 1 256 ? 3.000   16.474  22.954  1.00 8.68   ? 261 GLU A N   1 
ATOM   2035 C CA  . GLU A 1 256 ? 2.365   17.522  23.772  1.00 7.90   ? 261 GLU A CA  1 
ATOM   2036 C C   . GLU A 1 256 ? 0.851   17.407  23.799  1.00 6.74   ? 261 GLU A C   1 
ATOM   2037 O O   . GLU A 1 256 ? 0.216   17.914  24.735  1.00 9.87   ? 261 GLU A O   1 
ATOM   2038 C CB  . GLU A 1 256 ? 2.760   18.912  23.271  1.00 8.82   ? 261 GLU A CB  1 
ATOM   2039 C CG  . GLU A 1 256 ? 4.304   19.181  23.535  1.00 10.57  ? 261 GLU A CG  1 
ATOM   2040 C CD  . GLU A 1 256 ? 4.585   19.481  25.008  1.00 13.77  ? 261 GLU A CD  1 
ATOM   2041 O OE1 . GLU A 1 256 ? 3.683   19.668  25.859  1.00 11.62  ? 261 GLU A OE1 1 
ATOM   2042 O OE2 . GLU A 1 256 ? 5.772   19.491  25.346  1.00 11.80  ? 261 GLU A OE2 1 
ATOM   2043 N N   . HIS A 1 257 ? 0.247   16.740  22.811  1.00 6.26   ? 262 HIS A N   1 
ATOM   2044 C CA  . HIS A 1 257 ? -1.200  16.472  22.908  1.00 9.34   ? 262 HIS A CA  1 
ATOM   2045 C C   . HIS A 1 257 ? -1.478  15.508  24.067  1.00 8.48   ? 262 HIS A C   1 
ATOM   2046 O O   . HIS A 1 257 ? -2.460  15.671  24.806  1.00 8.55   ? 262 HIS A O   1 
ATOM   2047 C CB  . HIS A 1 257 ? -1.741  15.885  21.564  1.00 9.20   ? 262 HIS A CB  1 
ATOM   2048 C CG  . HIS A 1 257 ? -0.922  14.744  21.034  1.00 8.47   ? 262 HIS A CG  1 
ATOM   2049 N ND1 . HIS A 1 257 ? 0.432   14.864  20.773  1.00 9.76   ? 262 HIS A ND1 1 
ATOM   2050 C CD2 . HIS A 1 257 ? -1.259  13.466  20.717  1.00 8.24   ? 262 HIS A CD2 1 
ATOM   2051 C CE1 . HIS A 1 257 ? 0.897   13.713  20.302  1.00 9.54   ? 262 HIS A CE1 1 
ATOM   2052 N NE2 . HIS A 1 257 ? -0.115  12.865  20.219  1.00 10.55  ? 262 HIS A NE2 1 
ATOM   2053 N N   . VAL A 1 258 ? -0.572  14.537  24.293  1.00 5.85   ? 263 VAL A N   1 
ATOM   2054 C CA  . VAL A 1 258 ? -0.783  13.634  25.434  1.00 7.89   ? 263 VAL A CA  1 
ATOM   2055 C C   . VAL A 1 258 ? -0.515  14.370  26.731  1.00 9.91   ? 263 VAL A C   1 
ATOM   2056 O O   . VAL A 1 258 ? -1.195  14.152  27.734  1.00 8.68   ? 263 VAL A O   1 
ATOM   2057 C CB  . VAL A 1 258 ? 0.146   12.402  25.325  1.00 7.25   ? 263 VAL A CB  1 
ATOM   2058 C CG1 . VAL A 1 258 ? -0.205  11.445  26.510  1.00 7.24   ? 263 VAL A CG1 1 
ATOM   2059 C CG2 . VAL A 1 258 ? -0.251  11.656  23.963  1.00 8.00   ? 263 VAL A CG2 1 
ATOM   2060 N N   . ILE A 1 259 ? 0.494   15.246  26.731  1.00 6.34   ? 264 ILE A N   1 
ATOM   2061 C CA  . ILE A 1 259 ? 0.727   16.075  27.922  1.00 7.09   ? 264 ILE A CA  1 
ATOM   2062 C C   . ILE A 1 259 ? -0.470  16.944  28.266  1.00 8.31   ? 264 ILE A C   1 
ATOM   2063 O O   . ILE A 1 259 ? -0.814  17.112  29.455  1.00 8.44   ? 264 ILE A O   1 
ATOM   2064 C CB  . ILE A 1 259 ? 2.000   16.897  27.703  1.00 7.49   ? 264 ILE A CB  1 
ATOM   2065 C CG1 . ILE A 1 259 ? 3.158   15.885  27.777  1.00 8.74   ? 264 ILE A CG1 1 
ATOM   2066 C CG2 . ILE A 1 259 ? 2.159   18.033  28.828  1.00 11.78  ? 264 ILE A CG2 1 
ATOM   2067 C CD1 . ILE A 1 259 ? 4.555   16.461  27.332  1.00 9.39   ? 264 ILE A CD1 1 
ATOM   2068 N N   . ALA A 1 260 ? -1.130  17.503  27.266  1.00 7.73   ? 265 ALA A N   1 
ATOM   2069 C CA  . ALA A 1 260 ? -2.366  18.248  27.586  1.00 8.22   ? 265 ALA A CA  1 
ATOM   2070 C C   . ALA A 1 260 ? -3.392  17.299  28.201  1.00 8.11   ? 265 ALA A C   1 
ATOM   2071 O O   . ALA A 1 260 ? -4.108  17.690  29.121  1.00 9.93   ? 265 ALA A O   1 
ATOM   2072 C CB  . ALA A 1 260 ? -2.951  18.887  26.306  1.00 10.39  ? 265 ALA A CB  1 
ATOM   2073 N N   . GLY A 1 261 ? -3.487  16.050  27.679  1.00 8.48   ? 266 GLY A N   1 
ATOM   2074 C CA  . GLY A 1 261 ? -4.319  15.011  28.302  1.00 7.32   ? 266 GLY A CA  1 
ATOM   2075 C C   . GLY A 1 261 ? -3.930  14.756  29.762  1.00 8.27   ? 266 GLY A C   1 
ATOM   2076 O O   . GLY A 1 261 ? -4.799  14.495  30.627  1.00 8.61   ? 266 GLY A O   1 
ATOM   2077 N N   . LYS A 1 262 ? -2.633  14.765  30.051  1.00 8.66   ? 267 LYS A N   1 
ATOM   2078 C CA  . LYS A 1 262 ? -2.223  14.519  31.442  1.00 7.10   ? 267 LYS A CA  1 
ATOM   2079 C C   . LYS A 1 262 ? -2.680  15.662  32.318  1.00 8.46   ? 267 LYS A C   1 
ATOM   2080 O O   . LYS A 1 262 ? -3.142  15.453  33.452  1.00 8.72   ? 267 LYS A O   1 
ATOM   2081 C CB  . LYS A 1 262 ? -0.683  14.376  31.527  1.00 8.44   ? 267 LYS A CB  1 
ATOM   2082 C CG  . LYS A 1 262 ? -0.159  13.062  30.843  1.00 7.26   ? 267 LYS A CG  1 
ATOM   2083 C CD  . LYS A 1 262 ? 1.427   13.066  30.847  1.00 7.27   ? 267 LYS A CD  1 
ATOM   2084 C CE  . LYS A 1 262 ? 1.902   11.876  29.942  1.00 7.78   ? 267 LYS A CE  1 
ATOM   2085 N NZ  . LYS A 1 262 ? 3.450   11.809  29.850  1.00 6.35   ? 267 LYS A NZ  1 
ATOM   2086 N N   . ALA A 1 263 ? -2.514  16.888  31.810  1.00 8.76   ? 268 ALA A N   1 
ATOM   2087 C CA  . ALA A 1 263 ? -3.018  18.042  32.543  1.00 8.57   ? 268 ALA A CA  1 
ATOM   2088 C C   . ALA A 1 263 ? -4.500  17.893  32.880  1.00 8.32   ? 268 ALA A C   1 
ATOM   2089 O O   . ALA A 1 263 ? -4.910  18.197  34.003  1.00 9.75   ? 268 ALA A O   1 
ATOM   2090 C CB  . ALA A 1 263 ? -2.764  19.346  31.740  1.00 11.68  ? 268 ALA A CB  1 
ATOM   2091 N N   . VAL A 1 264 ? -5.337  17.463  31.908  1.00 7.77   ? 269 VAL A N   1 
ATOM   2092 C CA  . VAL A 1 264 ? -6.776  17.259  32.195  1.00 9.29   ? 269 VAL A CA  1 
ATOM   2093 C C   . VAL A 1 264 ? -6.984  16.167  33.267  1.00 10.73  ? 269 VAL A C   1 
ATOM   2094 O O   . VAL A 1 264 ? -7.814  16.307  34.177  1.00 9.13   ? 269 VAL A O   1 
ATOM   2095 C CB  . VAL A 1 264 ? -7.506  16.882  30.887  1.00 8.35   ? 269 VAL A CB  1 
ATOM   2096 C CG1 . VAL A 1 264 ? -8.999  16.609  31.166  1.00 10.20  ? 269 VAL A CG1 1 
ATOM   2097 C CG2 . VAL A 1 264 ? -7.393  18.007  29.867  1.00 10.09  ? 269 VAL A CG2 1 
ATOM   2098 N N   . ALA A 1 265 ? -6.299  15.022  33.132  1.00 7.98   ? 270 ALA A N   1 
ATOM   2099 C CA  . ALA A 1 265 ? -6.431  13.960  34.144  1.00 10.45  ? 270 ALA A CA  1 
ATOM   2100 C C   . ALA A 1 265 ? -6.046  14.444  35.543  1.00 9.89   ? 270 ALA A C   1 
ATOM   2101 O O   . ALA A 1 265 ? -6.681  14.042  36.520  1.00 10.33  ? 270 ALA A O   1 
ATOM   2102 C CB  . ALA A 1 265 ? -5.567  12.715  33.788  1.00 10.53  ? 270 ALA A CB  1 
ATOM   2103 N N   . PHE A 1 266 ? -5.030  15.290  35.665  1.00 9.52   ? 271 PHE A N   1 
ATOM   2104 C CA  . PHE A 1 266 ? -4.634  15.779  36.990  1.00 8.44   ? 271 PHE A CA  1 
ATOM   2105 C C   . PHE A 1 266 ? -5.702  16.721  37.522  1.00 7.73   ? 271 PHE A C   1 
ATOM   2106 O O   . PHE A 1 266 ? -5.990  16.722  38.710  1.00 9.93   ? 271 PHE A O   1 
ATOM   2107 C CB  . PHE A 1 266 ? -3.310  16.549  36.921  1.00 9.26   ? 271 PHE A CB  1 
ATOM   2108 C CG  . PHE A 1 266 ? -2.107  15.701  36.451  1.00 11.57  ? 271 PHE A CG  1 
ATOM   2109 C CD1 . PHE A 1 266 ? -2.079  14.296  36.636  1.00 13.36  ? 271 PHE A CD1 1 
ATOM   2110 C CD2 . PHE A 1 266 ? -1.009  16.336  35.872  1.00 7.79   ? 271 PHE A CD2 1 
ATOM   2111 C CE1 . PHE A 1 266 ? -0.966  13.515  36.181  1.00 14.25  ? 271 PHE A CE1 1 
ATOM   2112 C CE2 . PHE A 1 266 ? 0.089   15.596  35.390  1.00 10.60  ? 271 PHE A CE2 1 
ATOM   2113 C CZ  . PHE A 1 266 ? 0.130   14.183  35.530  1.00 9.54   ? 271 PHE A CZ  1 
ATOM   2114 N N   . PHE A 1 267 ? -6.286  17.538  36.624  1.00 9.53   ? 272 PHE A N   1 
ATOM   2115 C CA  . PHE A 1 267 ? -7.428  18.373  37.007  1.00 11.75  ? 272 PHE A CA  1 
ATOM   2116 C C   . PHE A 1 267 ? -8.552  17.504  37.527  1.00 12.92  ? 272 PHE A C   1 
ATOM   2117 O O   . PHE A 1 267 ? -9.158  17.796  38.556  1.00 12.08  ? 272 PHE A O   1 
ATOM   2118 C CB  . PHE A 1 267 ? -7.873  19.211  35.768  1.00 9.30   ? 272 PHE A CB  1 
ATOM   2119 C CG  . PHE A 1 267 ? -9.213  19.931  35.952  1.00 11.98  ? 272 PHE A CG  1 
ATOM   2120 C CD1 . PHE A 1 267 ? -10.416 19.298  35.578  1.00 14.95  ? 272 PHE A CD1 1 
ATOM   2121 C CD2 . PHE A 1 267 ? -9.213  21.219  36.479  1.00 15.53  ? 272 PHE A CD2 1 
ATOM   2122 C CE1 . PHE A 1 267 ? -11.647 19.947  35.714  1.00 15.71  ? 272 PHE A CE1 1 
ATOM   2123 C CE2 . PHE A 1 267 ? -10.443 21.893  36.651  1.00 21.14  ? 272 PHE A CE2 1 
ATOM   2124 C CZ  . PHE A 1 267 ? -11.620 21.259  36.285  1.00 16.45  ? 272 PHE A CZ  1 
ATOM   2125 N N   . GLU A 1 268 ? -8.908  16.452  36.793  1.00 8.92   ? 273 GLU A N   1 
ATOM   2126 C CA  . GLU A 1 268 ? -9.986  15.574  37.280  1.00 8.91   ? 273 GLU A CA  1 
ATOM   2127 C C   . GLU A 1 268 ? -9.641  14.979  38.639  1.00 11.38  ? 273 GLU A C   1 
ATOM   2128 O O   . GLU A 1 268 ? -10.532 14.824  39.504  1.00 10.85  ? 273 GLU A O   1 
ATOM   2129 C CB  . GLU A 1 268 ? -10.233 14.439  36.256  1.00 7.47   ? 273 GLU A CB  1 
ATOM   2130 C CG  . GLU A 1 268 ? -10.888 15.025  34.955  1.00 9.92   ? 273 GLU A CG  1 
ATOM   2131 C CD  . GLU A 1 268 ? -11.201 13.945  33.904  1.00 13.73  ? 273 GLU A CD  1 
ATOM   2132 O OE1 . GLU A 1 268 ? -10.889 12.757  34.116  1.00 15.51  ? 273 GLU A OE1 1 
ATOM   2133 O OE2 . GLU A 1 268 ? -11.766 14.295  32.866  1.00 14.01  ? 273 GLU A OE2 1 
ATOM   2134 N N   . ALA A 1 269 ? -8.380  14.594  38.829  1.00 8.25   ? 274 ALA A N   1 
ATOM   2135 C CA  . ALA A 1 269 ? -8.003  13.917  40.063  1.00 9.20   ? 274 ALA A CA  1 
ATOM   2136 C C   . ALA A 1 269 ? -7.949  14.896  41.255  1.00 11.82  ? 274 ALA A C   1 
ATOM   2137 O O   . ALA A 1 269 ? -8.026  14.467  42.420  1.00 13.24  ? 274 ALA A O   1 
ATOM   2138 C CB  . ALA A 1 269 ? -6.651  13.214  39.887  1.00 10.37  ? 274 ALA A CB  1 
ATOM   2139 N N   . LEU A 1 270 ? -7.825  16.193  40.979  1.00 10.49  ? 275 LEU A N   1 
ATOM   2140 C CA  . LEU A 1 270 ? -7.828  17.220  42.053  1.00 12.60  ? 275 LEU A CA  1 
ATOM   2141 C C   . LEU A 1 270 ? -9.232  17.559  42.525  1.00 14.27  ? 275 LEU A C   1 
ATOM   2142 O O   . LEU A 1 270 ? -9.392  18.299  43.521  1.00 18.51  ? 275 LEU A O   1 
ATOM   2143 C CB  . LEU A 1 270 ? -7.134  18.519  41.552  1.00 12.49  ? 275 LEU A CB  1 
ATOM   2144 C CG  . LEU A 1 270 ? -5.635  18.422  41.463  1.00 13.77  ? 275 LEU A CG  1 
ATOM   2145 C CD1 . LEU A 1 270 ? -4.951  19.472  40.486  1.00 14.47  ? 275 LEU A CD1 1 
ATOM   2146 C CD2 . LEU A 1 270 ? -5.084  18.538  42.893  1.00 13.81  ? 275 LEU A CD2 1 
ATOM   2147 N N   . GLN A 1 271 ? -10.290 17.039  41.850  1.00 13.93  ? 276 GLN A N   1 
ATOM   2148 C CA  . GLN A 1 271 ? -11.686 17.325  42.223  1.00 12.22  ? 276 GLN A CA  1 
ATOM   2149 C C   . GLN A 1 271 ? -12.118 16.389  43.349  1.00 18.09  ? 276 GLN A C   1 
ATOM   2150 O O   . GLN A 1 271 ? -11.693 15.231  43.437  1.00 15.35  ? 276 GLN A O   1 
ATOM   2151 C CB  . GLN A 1 271 ? -12.648 17.137  41.042  1.00 13.25  ? 276 GLN A CB  1 
ATOM   2152 C CG  . GLN A 1 271 ? -12.286 18.012  39.788  1.00 15.76  ? 276 GLN A CG  1 
ATOM   2153 C CD  . GLN A 1 271 ? -12.033 19.459  40.150  1.00 22.51  ? 276 GLN A CD  1 
ATOM   2154 O OE1 . GLN A 1 271 ? -12.899 20.096  40.733  1.00 24.17  ? 276 GLN A OE1 1 
ATOM   2155 N NE2 . GLN A 1 271 ? -10.852 19.987  39.825  1.00 18.65  ? 276 GLN A NE2 1 
ATOM   2156 N N   . PRO A 1 272 ? -13.020 16.836  44.206  1.00 20.84  ? 277 PRO A N   1 
ATOM   2157 C CA  . PRO A 1 272 ? -13.474 15.919  45.274  1.00 17.72  ? 277 PRO A CA  1 
ATOM   2158 C C   . PRO A 1 272 ? -14.120 14.668  44.752  1.00 18.11  ? 277 PRO A C   1 
ATOM   2159 O O   . PRO A 1 272 ? -14.050 13.634  45.421  1.00 22.12  ? 277 PRO A O   1 
ATOM   2160 C CB  . PRO A 1 272 ? -14.462 16.778  46.110  1.00 20.68  ? 277 PRO A CB  1 
ATOM   2161 C CG  . PRO A 1 272 ? -14.591 18.117  45.404  1.00 23.73  ? 277 PRO A CG  1 
ATOM   2162 C CD  . PRO A 1 272 ? -13.470 18.243  44.382  1.00 19.46  ? 277 PRO A CD  1 
ATOM   2163 N N   . GLU A 1 273 ? -14.768 14.717  43.602  1.00 15.55  ? 278 GLU A N   1 
ATOM   2164 C CA  . GLU A 1 273 ? -15.408 13.534  43.051  1.00 18.13  ? 278 GLU A CA  1 
ATOM   2165 C C   . GLU A 1 273 ? -14.405 12.410  42.805  1.00 16.68  ? 278 GLU A C   1 
ATOM   2166 O O   . GLU A 1 273 ? -14.798 11.232  42.720  1.00 14.83  ? 278 GLU A O   1 
ATOM   2167 C CB  . GLU A 1 273 ? -16.052 13.849  41.715  1.00 22.86  ? 278 GLU A CB  1 
ATOM   2168 C CG  . GLU A 1 273 ? -17.322 14.745  41.853  1.00 30.95  ? 278 GLU A CG  1 
ATOM   2169 C CD  . GLU A 1 273 ? -17.050 16.231  42.078  1.00 38.21  ? 278 GLU A CD  1 
ATOM   2170 O OE1 . GLU A 1 273 ? -15.902 16.693  41.946  1.00 26.70  ? 278 GLU A OE1 1 
ATOM   2171 O OE2 . GLU A 1 273 ? -18.023 16.964  42.405  1.00 45.18  ? 278 GLU A OE2 1 
ATOM   2172 N N   . PHE A 1 274 ? -13.139 12.762  42.571  1.00 15.12  ? 279 PHE A N   1 
ATOM   2173 C CA  . PHE A 1 274 ? -12.166 11.681  42.342  1.00 14.94  ? 279 PHE A CA  1 
ATOM   2174 C C   . PHE A 1 274 ? -11.885 10.911  43.617  1.00 14.32  ? 279 PHE A C   1 
ATOM   2175 O O   . PHE A 1 274 ? -11.525 9.736   43.552  1.00 13.87  ? 279 PHE A O   1 
ATOM   2176 C CB  . PHE A 1 274 ? -10.857 12.247  41.766  1.00 14.64  ? 279 PHE A CB  1 
ATOM   2177 C CG  . PHE A 1 274 ? -9.903  11.172  41.284  1.00 12.74  ? 279 PHE A CG  1 
ATOM   2178 C CD1 . PHE A 1 274 ? -10.124 10.559  40.067  1.00 12.90  ? 279 PHE A CD1 1 
ATOM   2179 C CD2 . PHE A 1 274 ? -8.821  10.754  42.091  1.00 15.96  ? 279 PHE A CD2 1 
ATOM   2180 C CE1 . PHE A 1 274 ? -9.242  9.540   39.635  1.00 14.50  ? 279 PHE A CE1 1 
ATOM   2181 C CE2 . PHE A 1 274 ? -7.941  9.767   41.660  1.00 16.47  ? 279 PHE A CE2 1 
ATOM   2182 C CZ  . PHE A 1 274 ? -8.195  9.138   40.405  1.00 11.92  ? 279 PHE A CZ  1 
ATOM   2183 N N   . LYS A 1 275 ? -11.960 11.560  44.794  1.00 12.56  ? 280 LYS A N   1 
ATOM   2184 C CA  . LYS A 1 275 ? -11.752 10.832  46.052  1.00 15.09  ? 280 LYS A CA  1 
ATOM   2185 C C   . LYS A 1 275 ? -12.886 9.860   46.274  1.00 14.98  ? 280 LYS A C   1 
ATOM   2186 O O   . LYS A 1 275 ? -12.683 8.771   46.801  1.00 18.39  ? 280 LYS A O   1 
ATOM   2187 C CB  . LYS A 1 275 ? -11.633 11.796  47.253  1.00 16.68  ? 280 LYS A CB  1 
ATOM   2188 C CG  . LYS A 1 275 ? -10.264 12.433  47.377  1.00 35.77  ? 280 LYS A CG  1 
ATOM   2189 C CD  . LYS A 1 275 ? -10.256 13.854  47.982  1.00 56.20  ? 280 LYS A CD  1 
ATOM   2190 C CE  . LYS A 1 275 ? -9.446  14.823  47.056  1.00 73.41  ? 280 LYS A CE  1 
ATOM   2191 N NZ  . LYS A 1 275 ? -9.668  14.616  45.517  1.00 43.96  ? 280 LYS A NZ  1 
ATOM   2192 N N   . GLU A 1 276 ? -14.093 10.246  45.878  1.00 11.34  ? 281 GLU A N   1 
ATOM   2193 C CA  . GLU A 1 276 ? -15.234 9.359   46.027  1.00 13.51  ? 281 GLU A CA  1 
ATOM   2194 C C   . GLU A 1 276 ? -15.113 8.173   45.088  1.00 17.07  ? 281 GLU A C   1 
ATOM   2195 O O   . GLU A 1 276 ? -15.405 7.040   45.467  1.00 13.46  ? 281 GLU A O   1 
ATOM   2196 C CB  . GLU A 1 276 ? -16.518 10.135  45.726  1.00 16.15  ? 281 GLU A CB  1 
ATOM   2197 C CG  . GLU A 1 276 ? -17.774 9.496   46.213  1.00 50.74  ? 281 GLU A CG  1 
ATOM   2198 C CD  . GLU A 1 276 ? -17.764 9.297   47.729  1.00 80.14  ? 281 GLU A CD  1 
ATOM   2199 O OE1 . GLU A 1 276 ? -17.456 10.264  48.505  1.00 58.63  ? 281 GLU A OE1 1 
ATOM   2200 O OE2 . GLU A 1 276 ? -18.051 8.140   48.127  1.00 59.27  ? 281 GLU A OE2 1 
ATOM   2201 N N   . TYR A 1 277 ? -14.687 8.426   43.858  1.00 13.89  ? 282 TYR A N   1 
ATOM   2202 C CA  . TYR A 1 277 ? -14.442 7.347   42.912  1.00 14.96  ? 282 TYR A CA  1 
ATOM   2203 C C   . TYR A 1 277 ? -13.409 6.376   43.489  1.00 8.88   ? 282 TYR A C   1 
ATOM   2204 O O   . TYR A 1 277 ? -13.631 5.197   43.486  1.00 12.07  ? 282 TYR A O   1 
ATOM   2205 C CB  . TYR A 1 277 ? -13.941 7.911   41.575  1.00 11.76  ? 282 TYR A CB  1 
ATOM   2206 C CG  . TYR A 1 277 ? -13.247 6.902   40.695  1.00 9.29   ? 282 TYR A CG  1 
ATOM   2207 C CD1 . TYR A 1 277 ? -13.960 5.887   40.095  1.00 10.85  ? 282 TYR A CD1 1 
ATOM   2208 C CD2 . TYR A 1 277 ? -11.877 6.969   40.457  1.00 11.80  ? 282 TYR A CD2 1 
ATOM   2209 C CE1 . TYR A 1 277 ? -13.340 4.958   39.300  1.00 9.63   ? 282 TYR A CE1 1 
ATOM   2210 C CE2 . TYR A 1 277 ? -11.246 6.036   39.661  1.00 11.52  ? 282 TYR A CE2 1 
ATOM   2211 C CZ  . TYR A 1 277 ? -11.987 5.033   39.077  1.00 9.10   ? 282 TYR A CZ  1 
ATOM   2212 O OH  . TYR A 1 277 ? -11.389 4.091   38.280  1.00 10.01  ? 282 TYR A OH  1 
ATOM   2213 N N   . SER A 1 278 ? -12.288 6.903   43.987  1.00 10.21  ? 283 SER A N   1 
ATOM   2214 C CA  . SER A 1 278 ? -11.225 6.009   44.471  1.00 10.88  ? 283 SER A CA  1 
ATOM   2215 C C   . SER A 1 278 ? -11.675 5.222   45.705  1.00 16.50  ? 283 SER A C   1 
ATOM   2216 O O   . SER A 1 278 ? -11.305 4.062   45.880  1.00 12.01  ? 283 SER A O   1 
ATOM   2217 C CB  . SER A 1 278 ? -9.964  6.799   44.766  1.00 11.81  ? 283 SER A CB  1 
ATOM   2218 O OG  . SER A 1 278 ? -9.497  7.419   43.543  1.00 14.09  ? 283 SER A OG  1 
ATOM   2219 N N   . ARG A 1 279 ? -12.461 5.838   46.575  1.00 14.01  ? 284 ARG A N   1 
ATOM   2220 C CA  . ARG A 1 279 ? -12.997 5.078   47.707  1.00 15.14  ? 284 ARG A CA  1 
ATOM   2221 C C   . ARG A 1 279 ? -13.844 3.908   47.207  1.00 11.80  ? 284 ARG A C   1 
ATOM   2222 O O   . ARG A 1 279 ? -13.735 2.793   47.720  1.00 14.85  ? 284 ARG A O   1 
ATOM   2223 C CB  . ARG A 1 279 ? -13.830 6.032   48.593  1.00 18.07  ? 284 ARG A CB  1 
ATOM   2224 C CG  . ARG A 1 279 ? -14.333 5.396   49.869  1.00 39.59  ? 284 ARG A CG  1 
ATOM   2225 C CD  . ARG A 1 279 ? -15.292 6.357   50.640  1.00 50.34  ? 284 ARG A CD  1 
ATOM   2226 N NE  . ARG A 1 279 ? -16.554 6.624   49.932  1.00 61.65  ? 284 ARG A NE  1 
ATOM   2227 C CZ  . ARG A 1 279 ? -17.636 5.847   49.972  1.00 55.64  ? 284 ARG A CZ  1 
ATOM   2228 N NH1 . ARG A 1 279 ? -17.654 4.718   50.656  1.00 80.41  ? 284 ARG A NH1 1 
ATOM   2229 N NH2 . ARG A 1 279 ? -18.732 6.217   49.311  1.00 62.83  ? 284 ARG A NH2 1 
ATOM   2230 N N   . LEU A 1 280 ? -14.671 4.145   46.194  1.00 11.03  ? 285 LEU A N   1 
ATOM   2231 C CA  . LEU A 1 280 ? -15.535 3.078   45.672  1.00 9.87   ? 285 LEU A CA  1 
ATOM   2232 C C   . LEU A 1 280 ? -14.690 1.980   45.017  1.00 12.13  ? 285 LEU A C   1 
ATOM   2233 O O   . LEU A 1 280 ? -15.095 0.801   44.999  1.00 12.88  ? 285 LEU A O   1 
ATOM   2234 C CB  . LEU A 1 280 ? -16.556 3.639   44.679  1.00 11.81  ? 285 LEU A CB  1 
ATOM   2235 C CG  . LEU A 1 280 ? -17.719 4.422   45.338  1.00 19.86  ? 285 LEU A CG  1 
ATOM   2236 C CD1 . LEU A 1 280 ? -18.517 5.098   44.275  1.00 24.04  ? 285 LEU A CD1 1 
ATOM   2237 C CD2 . LEU A 1 280 ? -18.623 3.376   46.116  1.00 23.16  ? 285 LEU A CD2 1 
ATOM   2238 N N   . VAL A 1 281 ? -13.571 2.380   44.356  1.00 10.09  ? 286 VAL A N   1 
ATOM   2239 C CA  . VAL A 1 281 ? -12.697 1.360   43.739  1.00 9.11   ? 286 VAL A CA  1 
ATOM   2240 C C   . VAL A 1 281 ? -12.260 0.362   44.810  1.00 13.13  ? 286 VAL A C   1 
ATOM   2241 O O   . VAL A 1 281 ? -12.316 -0.865  44.616  1.00 12.18  ? 286 VAL A O   1 
ATOM   2242 C CB  . VAL A 1 281 ? -11.473 2.024   43.091  1.00 11.84  ? 286 VAL A CB  1 
ATOM   2243 C CG1 . VAL A 1 281 ? -10.330 0.990   42.796  1.00 10.98  ? 286 VAL A CG1 1 
ATOM   2244 C CG2 . VAL A 1 281 ? -11.953 2.781   41.819  1.00 9.83   ? 286 VAL A CG2 1 
ATOM   2245 N N   . VAL A 1 282 ? -11.812 0.895   45.956  1.00 12.16  ? 287 VAL A N   1 
ATOM   2246 C CA  . VAL A 1 282 ? -11.268 0.023   47.001  1.00 14.68  ? 287 VAL A CA  1 
ATOM   2247 C C   . VAL A 1 282 ? -12.400 -0.772  47.676  1.00 16.85  ? 287 VAL A C   1 
ATOM   2248 O O   . VAL A 1 282 ? -12.275 -1.979  47.923  1.00 14.50  ? 287 VAL A O   1 
ATOM   2249 C CB  . VAL A 1 282 ? -10.464 0.850   47.998  1.00 13.25  ? 287 VAL A CB  1 
ATOM   2250 C CG1 . VAL A 1 282 ? -10.004 -0.072  49.159  1.00 18.67  ? 287 VAL A CG1 1 
ATOM   2251 C CG2 . VAL A 1 282 ? -9.174  1.429   47.244  1.00 16.83  ? 287 VAL A CG2 1 
ATOM   2252 N N   . GLU A 1 283 ? -13.531 -0.128  47.943  1.00 13.15  ? 288 GLU A N   1 
ATOM   2253 C CA  . GLU A 1 283 ? -14.656 -0.887  48.530  1.00 14.06  ? 288 GLU A CA  1 
ATOM   2254 C C   . GLU A 1 283 ? -15.139 -1.975  47.589  1.00 14.78  ? 288 GLU A C   1 
ATOM   2255 O O   . GLU A 1 283 ? -15.476 -3.075  48.043  1.00 15.27  ? 288 GLU A O   1 
ATOM   2256 C CB  . GLU A 1 283 ? -15.841 0.007   48.842  1.00 15.10  ? 288 GLU A CB  1 
ATOM   2257 C CG  . GLU A 1 283 ? -15.509 0.939   49.933  1.00 29.34  ? 288 GLU A CG  1 
ATOM   2258 C CD  . GLU A 1 283 ? -16.780 1.592   50.477  1.00 72.15  ? 288 GLU A CD  1 
ATOM   2259 O OE1 . GLU A 1 283 ? -17.922 1.137   50.141  1.00 55.49  ? 288 GLU A OE1 1 
ATOM   2260 O OE2 . GLU A 1 283 ? -16.626 2.576   51.233  1.00 70.12  ? 288 GLU A OE2 1 
ATOM   2261 N N   . ASN A 1 284 ? -15.228 -1.679  46.262  1.00 10.47  ? 289 ASN A N   1 
ATOM   2262 C CA  . ASN A 1 284 ? -15.652 -2.719  45.325  1.00 9.46   ? 289 ASN A CA  1 
ATOM   2263 C C   . ASN A 1 284 ? -14.691 -3.901  45.350  1.00 10.13  ? 289 ASN A C   1 
ATOM   2264 O O   . ASN A 1 284 ? -15.119 -5.067  45.263  1.00 12.38  ? 289 ASN A O   1 
ATOM   2265 C CB  . ASN A 1 284 ? -15.745 -2.203  43.877  1.00 10.66  ? 289 ASN A CB  1 
ATOM   2266 C CG  . ASN A 1 284 ? -17.039 -1.474  43.623  1.00 18.11  ? 289 ASN A CG  1 
ATOM   2267 O OD1 . ASN A 1 284 ? -18.001 -1.684  44.357  1.00 18.37  ? 289 ASN A OD1 1 
ATOM   2268 N ND2 . ASN A 1 284 ? -17.102 -0.630  42.567  1.00 11.85  ? 289 ASN A ND2 1 
ATOM   2269 N N   . ALA A 1 285 ? -13.389 -3.626  45.381  1.00 10.08  ? 290 ALA A N   1 
ATOM   2270 C CA  . ALA A 1 285 ? -12.431 -4.728  45.338  1.00 9.51   ? 290 ALA A CA  1 
ATOM   2271 C C   . ALA A 1 285 ? -12.526 -5.582  46.615  1.00 13.24  ? 290 ALA A C   1 
ATOM   2272 O O   . ALA A 1 285 ? -12.534 -6.814  46.538  1.00 12.91  ? 290 ALA A O   1 
ATOM   2273 C CB  . ALA A 1 285 ? -11.010 -4.180  45.202  1.00 11.74  ? 290 ALA A CB  1 
ATOM   2274 N N   . LYS A 1 286 ? -12.624 -4.933  47.787  1.00 13.89  ? 291 LYS A N   1 
ATOM   2275 C CA  . LYS A 1 286 ? -12.750 -5.702  49.045  1.00 13.10  ? 291 LYS A CA  1 
ATOM   2276 C C   . LYS A 1 286 ? -14.033 -6.516  49.036  1.00 15.11  ? 291 LYS A C   1 
ATOM   2277 O O   . LYS A 1 286 ? -14.023 -7.702  49.415  1.00 16.02  ? 291 LYS A O   1 
ATOM   2278 C CB  . LYS A 1 286 ? -12.732 -4.774  50.257  1.00 14.84  ? 291 LYS A CB  1 
ATOM   2279 C CG  . LYS A 1 286 ? -11.359 -4.184  50.555  1.00 23.70  ? 291 LYS A CG  1 
ATOM   2280 C CD  . LYS A 1 286 ? -11.392 -3.086  51.671  1.00 27.27  ? 291 LYS A CD  1 
ATOM   2281 C CE  . LYS A 1 286 ? -9.957  -2.689  52.006  1.00 32.64  ? 291 LYS A CE  1 
ATOM   2282 N NZ  . LYS A 1 286 ? -9.378  -3.813  52.853  1.00 46.20  ? 291 LYS A NZ  1 
ATOM   2283 N N   . ARG A 1 287 ? -15.132 -5.926  48.553  1.00 14.50  ? 292 ARG A N   1 
ATOM   2284 C CA  . ARG A 1 287 ? -16.403 -6.644  48.548  1.00 15.72  ? 292 ARG A CA  1 
ATOM   2285 C C   . ARG A 1 287 ? -16.415 -7.785  47.538  1.00 18.45  ? 292 ARG A C   1 
ATOM   2286 O O   . ARG A 1 287 ? -16.876 -8.901  47.844  1.00 14.59  ? 292 ARG A O   1 
ATOM   2287 C CB  . ARG A 1 287 ? -17.545 -5.667  48.281  1.00 13.72  ? 292 ARG A CB  1 
ATOM   2288 C CG  . ARG A 1 287 ? -18.933 -6.372  48.251  1.00 23.56  ? 292 ARG A CG  1 
ATOM   2289 C CD  . ARG A 1 287 ? -19.371 -6.867  49.673  1.00 26.56  ? 292 ARG A CD  1 
ATOM   2290 N NE  . ARG A 1 287 ? -20.732 -7.397  49.625  1.00 26.97  ? 292 ARG A NE  1 
ATOM   2291 C CZ  . ARG A 1 287 ? -21.822 -6.634  49.656  1.00 36.85  ? 292 ARG A CZ  1 
ATOM   2292 N NH1 . ARG A 1 287 ? -21.747 -5.331  49.874  1.00 33.58  ? 292 ARG A NH1 1 
ATOM   2293 N NH2 . ARG A 1 287 ? -23.018 -7.191  49.449  1.00 38.83  ? 292 ARG A NH2 1 
ATOM   2294 N N   . LEU A 1 288 ? -15.893 -7.553  46.326  1.00 13.02  ? 293 LEU A N   1 
ATOM   2295 C CA  . LEU A 1 288 ? -15.851 -8.636  45.352  1.00 11.50  ? 293 LEU A CA  1 
ATOM   2296 C C   . LEU A 1 288 ? -14.987 -9.787  45.862  1.00 13.67  ? 293 LEU A C   1 
ATOM   2297 O O   . LEU A 1 288 ? -15.344 -10.968 45.673  1.00 12.21  ? 293 LEU A O   1 
ATOM   2298 C CB  . LEU A 1 288 ? -15.331 -8.149  43.976  1.00 8.79   ? 293 LEU A CB  1 
ATOM   2299 C CG  . LEU A 1 288 ? -15.370 -9.175  42.823  1.00 13.94  ? 293 LEU A CG  1 
ATOM   2300 C CD1 . LEU A 1 288 ? -16.775 -9.640  42.582  1.00 13.66  ? 293 LEU A CD1 1 
ATOM   2301 C CD2 . LEU A 1 288 ? -14.939 -8.448  41.502  1.00 12.16  ? 293 LEU A CD2 1 
ATOM   2302 N N   . ALA A 1 289 ? -13.842 -9.468  46.490  1.00 12.58  ? 294 ALA A N   1 
ATOM   2303 C CA  . ALA A 1 289 ? -12.992 -10.537 47.015  1.00 11.18  ? 294 ALA A CA  1 
ATOM   2304 C C   . ALA A 1 289 ? -13.737 -11.341 48.088  1.00 13.17  ? 294 ALA A C   1 
ATOM   2305 O O   . ALA A 1 289 ? -13.660 -12.587 48.101  1.00 14.51  ? 294 ALA A O   1 
ATOM   2306 C CB  . ALA A 1 289 ? -11.727 -9.959  47.647  1.00 12.89  ? 294 ALA A CB  1 
ATOM   2307 N N   . GLU A 1 290 ? -14.501 -10.645 48.951  1.00 14.85  ? 295 GLU A N   1 
ATOM   2308 C CA  . GLU A 1 290 ? -15.246 -11.354 50.018  1.00 15.72  ? 295 GLU A CA  1 
ATOM   2309 C C   . GLU A 1 290 ? -16.313 -12.238 49.424  1.00 14.03  ? 295 GLU A C   1 
ATOM   2310 O O   . GLU A 1 290 ? -16.518 -13.389 49.888  1.00 13.33  ? 295 GLU A O   1 
ATOM   2311 C CB  . GLU A 1 290 ? -15.884 -10.363 51.006  1.00 19.42  ? 295 GLU A CB  1 
ATOM   2312 C CG  . GLU A 1 290 ? -14.976 -9.912  52.091  1.00 50.15  ? 295 GLU A CG  1 
ATOM   2313 C CD  . GLU A 1 290 ? -15.625 -8.855  52.981  1.00 75.84  ? 295 GLU A CD  1 
ATOM   2314 O OE1 . GLU A 1 290 ? -16.821 -9.026  53.350  1.00 72.24  ? 295 GLU A OE1 1 
ATOM   2315 O OE2 . GLU A 1 290 ? -14.927 -7.854  53.283  1.00 67.08  ? 295 GLU A OE2 1 
ATOM   2316 N N   . GLU A 1 291 ? -17.010 -11.742 48.391  1.00 13.50  ? 296 GLU A N   1 
ATOM   2317 C CA  . GLU A 1 291 ? -18.063 -12.529 47.742  1.00 15.56  ? 296 GLU A CA  1 
ATOM   2318 C C   . GLU A 1 291 ? -17.514 -13.742 46.990  1.00 18.02  ? 296 GLU A C   1 
ATOM   2319 O O   . GLU A 1 291 ? -18.193 -14.770 46.910  1.00 14.89  ? 296 GLU A O   1 
ATOM   2320 C CB  . GLU A 1 291 ? -18.898 -11.661 46.779  1.00 13.31  ? 296 GLU A CB  1 
ATOM   2321 C CG  . GLU A 1 291 ? -19.628 -10.546 47.481  1.00 14.52  ? 296 GLU A CG  1 
ATOM   2322 C CD  . GLU A 1 291 ? -20.832 -11.022 48.288  1.00 27.84  ? 296 GLU A CD  1 
ATOM   2323 O OE1 . GLU A 1 291 ? -21.357 -12.104 47.954  1.00 23.97  ? 296 GLU A OE1 1 
ATOM   2324 O OE2 . GLU A 1 291 ? -21.227 -10.289 49.221  1.00 28.38  ? 296 GLU A OE2 1 
ATOM   2325 N N   . LEU A 1 292 ? -16.314 -13.657 46.391  1.00 11.19  ? 297 LEU A N   1 
ATOM   2326 C CA  . LEU A 1 292 ? -15.730 -14.862 45.800  1.00 10.66  ? 297 LEU A CA  1 
ATOM   2327 C C   . LEU A 1 292 ? -15.260 -15.830 46.883  1.00 14.17  ? 297 LEU A C   1 
ATOM   2328 O O   . LEU A 1 292 ? -15.399 -17.051 46.731  1.00 16.25  ? 297 LEU A O   1 
ATOM   2329 C CB  . LEU A 1 292 ? -14.548 -14.510 44.890  1.00 13.38  ? 297 LEU A CB  1 
ATOM   2330 C CG  . LEU A 1 292 ? -15.094 -13.841 43.635  1.00 15.87  ? 297 LEU A CG  1 
ATOM   2331 C CD1 . LEU A 1 292 ? -13.949 -13.085 42.833  1.00 15.84  ? 297 LEU A CD1 1 
ATOM   2332 C CD2 . LEU A 1 292 ? -15.742 -14.927 42.741  1.00 14.08  ? 297 LEU A CD2 1 
ATOM   2333 N N   . ALA A 1 293 ? -14.691 -15.316 47.969  1.00 11.93  ? 298 ALA A N   1 
ATOM   2334 C CA  . ALA A 1 293 ? -14.296 -16.232 49.055  1.00 17.68  ? 298 ALA A CA  1 
ATOM   2335 C C   . ALA A 1 293 ? -15.511 -17.012 49.568  1.00 16.55  ? 298 ALA A C   1 
ATOM   2336 O O   . ALA A 1 293 ? -15.411 -18.202 49.863  1.00 16.20  ? 298 ALA A O   1 
ATOM   2337 C CB  . ALA A 1 293 ? -13.659 -15.445 50.192  1.00 14.07  ? 298 ALA A CB  1 
ATOM   2338 N N   . ARG A 1 294 ? -16.650 -16.344 49.687  1.00 14.05  ? 299 ARG A N   1 
ATOM   2339 C CA  . ARG A 1 294 ? -17.865 -17.024 50.173  1.00 17.36  ? 299 ARG A CA  1 
ATOM   2340 C C   . ARG A 1 294 ? -18.340 -18.098 49.216  1.00 22.32  ? 299 ARG A C   1 
ATOM   2341 O O   . ARG A 1 294 ? -18.961 -19.076 49.658  1.00 20.68  ? 299 ARG A O   1 
ATOM   2342 C CB  . ARG A 1 294 ? -18.944 -15.972 50.424  1.00 22.60  ? 299 ARG A CB  1 
ATOM   2343 C CG  . ARG A 1 294 ? -20.301 -16.448 50.838  1.00 54.11  ? 299 ARG A CG  1 
ATOM   2344 C CD  . ARG A 1 294 ? -21.036 -15.309 51.591  1.00 57.54  ? 299 ARG A CD  1 
ATOM   2345 N NE  . ARG A 1 294 ? -21.532 -14.278 50.690  1.00 67.99  ? 299 ARG A NE  1 
ATOM   2346 C CZ  . ARG A 1 294 ? -22.815 -13.960 50.557  1.00 93.30  ? 299 ARG A CZ  1 
ATOM   2347 N NH1 . ARG A 1 294 ? -23.747 -14.536 51.300  1.00 92.87  ? 299 ARG A NH1 1 
ATOM   2348 N NH2 . ARG A 1 294 ? -23.173 -13.040 49.656  1.00 70.86  ? 299 ARG A NH2 1 
ATOM   2349 N N   . ARG A 1 295 ? -17.979 -18.012 47.931  1.00 15.82  ? 300 ARG A N   1 
ATOM   2350 C CA  . ARG A 1 295 ? -18.361 -19.020 46.978  1.00 15.66  ? 300 ARG A CA  1 
ATOM   2351 C C   . ARG A 1 295 ? -17.292 -20.085 46.830  1.00 15.71  ? 300 ARG A C   1 
ATOM   2352 O O   . ARG A 1 295 ? -17.370 -20.931 45.935  1.00 17.98  ? 300 ARG A O   1 
ATOM   2353 C CB  . ARG A 1 295 ? -18.640 -18.356 45.619  1.00 15.47  ? 300 ARG A CB  1 
ATOM   2354 C CG  . ARG A 1 295 ? -19.950 -17.575 45.692  1.00 18.68  ? 300 ARG A CG  1 
ATOM   2355 C CD  . ARG A 1 295 ? -20.216 -16.684 44.470  1.00 19.95  ? 300 ARG A CD  1 
ATOM   2356 N NE  . ARG A 1 295 ? -21.514 -16.021 44.610  1.00 32.25  ? 300 ARG A NE  1 
ATOM   2357 C CZ  . ARG A 1 295 ? -21.839 -14.986 45.404  1.00 47.78  ? 300 ARG A CZ  1 
ATOM   2358 N NH1 . ARG A 1 295 ? -21.052 -14.555 46.414  1.00 30.99  ? 300 ARG A NH1 1 
ATOM   2359 N NH2 . ARG A 1 295 ? -23.000 -14.365 45.192  1.00 41.50  ? 300 ARG A NH2 1 
ATOM   2360 N N   . GLY A 1 296 ? -16.252 -20.051 47.648  1.00 14.48  ? 301 GLY A N   1 
ATOM   2361 C CA  . GLY A 1 296 ? -15.355 -21.182 47.607  1.00 10.36  ? 301 GLY A CA  1 
ATOM   2362 C C   . GLY A 1 296 ? -13.983 -20.936 47.006  1.00 18.01  ? 301 GLY A C   1 
ATOM   2363 O O   . GLY A 1 296 ? -13.298 -21.892 46.713  1.00 18.40  ? 301 GLY A O   1 
ATOM   2364 N N   . TYR A 1 297 ? -13.611 -19.698 46.703  1.00 14.51  ? 302 TYR A N   1 
ATOM   2365 C CA  . TYR A 1 297 ? -12.272 -19.447 46.187  1.00 12.80  ? 302 TYR A CA  1 
ATOM   2366 C C   . TYR A 1 297 ? -11.444 -18.955 47.365  1.00 16.99  ? 302 TYR A C   1 
ATOM   2367 O O   . TYR A 1 297 ? -11.996 -18.510 48.370  1.00 23.69  ? 302 TYR A O   1 
ATOM   2368 C CB  . TYR A 1 297 ? -12.299 -18.369 45.089  1.00 12.91  ? 302 TYR A CB  1 
ATOM   2369 C CG  . TYR A 1 297 ? -13.193 -18.829 43.937  1.00 16.06  ? 302 TYR A CG  1 
ATOM   2370 C CD1 . TYR A 1 297 ? -12.635 -19.553 42.898  1.00 17.29  ? 302 TYR A CD1 1 
ATOM   2371 C CD2 . TYR A 1 297 ? -14.566 -18.568 43.926  1.00 15.26  ? 302 TYR A CD2 1 
ATOM   2372 C CE1 . TYR A 1 297 ? -13.430 -20.041 41.829  1.00 21.02  ? 302 TYR A CE1 1 
ATOM   2373 C CE2 . TYR A 1 297 ? -15.377 -19.054 42.821  1.00 17.67  ? 302 TYR A CE2 1 
ATOM   2374 C CZ  . TYR A 1 297 ? -14.784 -19.764 41.817  1.00 24.10  ? 302 TYR A CZ  1 
ATOM   2375 O OH  . TYR A 1 297 ? -15.577 -20.254 40.794  1.00 21.71  ? 302 TYR A OH  1 
ATOM   2376 N N   . ARG A 1 298 ? -10.130 -19.069 47.262  1.00 11.25  ? 303 ARG A N   1 
ATOM   2377 C CA  . ARG A 1 298 ? -9.289  -18.540 48.332  1.00 13.83  ? 303 ARG A CA  1 
ATOM   2378 C C   . ARG A 1 298 ? -8.646  -17.242 47.814  1.00 15.89  ? 303 ARG A C   1 
ATOM   2379 O O   . ARG A 1 298 ? -8.181  -17.206 46.692  1.00 13.84  ? 303 ARG A O   1 
ATOM   2380 C CB  . ARG A 1 298 ? -8.190  -19.510 48.717  1.00 12.89  ? 303 ARG A CB  1 
ATOM   2381 C CG  . ARG A 1 298 ? -7.473  -19.038 50.023  1.00 13.23  ? 303 ARG A CG  1 
ATOM   2382 C CD  . ARG A 1 298 ? -6.269  -19.963 50.365  1.00 13.03  ? 303 ARG A CD  1 
ATOM   2383 N NE  . ARG A 1 298 ? -5.154  -19.843 49.421  1.00 15.63  ? 303 ARG A NE  1 
ATOM   2384 C CZ  . ARG A 1 298 ? -4.190  -18.925 49.544  1.00 12.82  ? 303 ARG A CZ  1 
ATOM   2385 N NH1 . ARG A 1 298 ? -4.103  -18.148 50.625  1.00 13.53  ? 303 ARG A NH1 1 
ATOM   2386 N NH2 . ARG A 1 298 ? -3.314  -18.782 48.565  1.00 15.43  ? 303 ARG A NH2 1 
ATOM   2387 N N   . ILE A 1 299 ? -8.611  -16.203 48.619  1.00 11.71  ? 304 ILE A N   1 
ATOM   2388 C CA  . ILE A 1 299 ? -8.017  -14.910 48.185  1.00 12.43  ? 304 ILE A CA  1 
ATOM   2389 C C   . ILE A 1 299 ? -6.591  -14.847 48.731  1.00 15.40  ? 304 ILE A C   1 
ATOM   2390 O O   . ILE A 1 299 ? -6.373  -15.013 49.938  1.00 14.96  ? 304 ILE A O   1 
ATOM   2391 C CB  . ILE A 1 299 ? -8.850  -13.728 48.712  1.00 15.62  ? 304 ILE A CB  1 
ATOM   2392 C CG1 . ILE A 1 299 ? -10.333 -13.815 48.265  1.00 17.54  ? 304 ILE A CG1 1 
ATOM   2393 C CG2 . ILE A 1 299 ? -8.148  -12.417 48.289  1.00 13.97  ? 304 ILE A CG2 1 
ATOM   2394 C CD1 . ILE A 1 299 ? -10.485 -13.967 46.715  1.00 14.05  ? 304 ILE A CD1 1 
ATOM   2395 N N   . VAL A 1 300 ? -5.610  -14.623 47.850  1.00 13.17  ? 305 VAL A N   1 
ATOM   2396 C CA  . VAL A 1 300 ? -4.200  -14.591 48.294  1.00 12.34  ? 305 VAL A CA  1 
ATOM   2397 C C   . VAL A 1 300 ? -4.028  -13.433 49.280  1.00 16.97  ? 305 VAL A C   1 
ATOM   2398 O O   . VAL A 1 300 ? -4.575  -12.333 49.089  1.00 14.05  ? 305 VAL A O   1 
ATOM   2399 C CB  . VAL A 1 300 ? -3.287  -14.464 47.078  1.00 11.34  ? 305 VAL A CB  1 
ATOM   2400 C CG1 . VAL A 1 300 ? -1.807  -14.210 47.470  1.00 12.54  ? 305 VAL A CG1 1 
ATOM   2401 C CG2 . VAL A 1 300 ? -3.463  -15.719 46.167  1.00 13.96  ? 305 VAL A CG2 1 
ATOM   2402 N N   . THR A 1 301 ? -3.296  -13.697 50.372  1.00 15.35  ? 306 THR A N   1 
ATOM   2403 C CA  . THR A 1 301 ? -3.117  -12.838 51.555  1.00 15.23  ? 306 THR A CA  1 
ATOM   2404 C C   . THR A 1 301 ? -4.388  -12.632 52.321  1.00 17.32  ? 306 THR A C   1 
ATOM   2405 O O   . THR A 1 301 ? -4.371  -11.850 53.289  1.00 19.38  ? 306 THR A O   1 
ATOM   2406 C CB  . THR A 1 301 ? -2.532  -11.411 51.270  1.00 16.75  ? 306 THR A CB  1 
ATOM   2407 O OG1 . THR A 1 301 ? -3.539  -10.507 50.823  1.00 15.20  ? 306 THR A OG1 1 
ATOM   2408 C CG2 . THR A 1 301 ? -1.358  -11.427 50.251  1.00 15.27  ? 306 THR A CG2 1 
ATOM   2409 N N   . GLY A 1 302 ? -5.512  -13.269 51.925  1.00 14.51  ? 307 GLY A N   1 
ATOM   2410 C CA  . GLY A 1 302 ? -6.759  -13.142 52.607  1.00 15.51  ? 307 GLY A CA  1 
ATOM   2411 C C   . GLY A 1 302 ? -7.592  -11.927 52.231  1.00 21.81  ? 307 GLY A C   1 
ATOM   2412 O O   . GLY A 1 302 ? -8.696  -11.752 52.757  1.00 23.33  ? 307 GLY A O   1 
ATOM   2413 N N   . GLY A 1 303 ? -7.145  -11.093 51.305  1.00 15.23  ? 308 GLY A N   1 
ATOM   2414 C CA  . GLY A 1 303 ? -7.943  -9.921  50.999  1.00 15.36  ? 308 GLY A CA  1 
ATOM   2415 C C   . GLY A 1 303 ? -7.068  -8.964  50.214  1.00 14.67  ? 308 GLY A C   1 
ATOM   2416 O O   . GLY A 1 303 ? -6.127  -9.392  49.527  1.00 14.68  ? 308 GLY A O   1 
ATOM   2417 N N   . THR A 1 304 ? -7.377  -7.675  50.349  1.00 14.73  ? 309 THR A N   1 
ATOM   2418 C CA  . THR A 1 304 ? -6.612  -6.651  49.641  1.00 11.69  ? 309 THR A CA  1 
ATOM   2419 C C   . THR A 1 304 ? -6.707  -5.309  50.362  1.00 14.39  ? 309 THR A C   1 
ATOM   2420 O O   . THR A 1 304 ? -7.726  -4.989  51.006  1.00 16.02  ? 309 THR A O   1 
ATOM   2421 C CB  . THR A 1 304 ? -7.127  -6.489  48.176  1.00 14.22  ? 309 THR A CB  1 
ATOM   2422 O OG1 . THR A 1 304 ? -6.410  -5.414  47.587  1.00 12.62  ? 309 THR A OG1 1 
ATOM   2423 C CG2 . THR A 1 304 ? -8.565  -6.118  48.135  1.00 16.74  ? 309 THR A CG2 1 
ATOM   2424 N N   . ASP A 1 305 ? -5.663  -4.485  50.174  1.00 12.20  ? 310 ASP A N   1 
ATOM   2425 C CA  . ASP A 1 305 ? -5.665  -3.109  50.649  1.00 10.97  ? 310 ASP A CA  1 
ATOM   2426 C C   . ASP A 1 305 ? -5.927  -2.136  49.503  1.00 18.55  ? 310 ASP A C   1 
ATOM   2427 O O   . ASP A 1 305 ? -5.976  -0.913  49.732  1.00 14.97  ? 310 ASP A O   1 
ATOM   2428 C CB  . ASP A 1 305 ? -4.289  -2.711  51.254  1.00 11.39  ? 310 ASP A CB  1 
ATOM   2429 C CG  . ASP A 1 305 ? -3.903  -3.479  52.502  1.00 18.50  ? 310 ASP A CG  1 
ATOM   2430 O OD1 . ASP A 1 305 ? -4.811  -3.967  53.230  1.00 17.36  ? 310 ASP A OD1 1 
ATOM   2431 O OD2 . ASP A 1 305 ? -2.665  -3.594  52.735  1.00 16.08  ? 310 ASP A OD2 1 
ATOM   2432 N N   . ASN A 1 306 ? -5.999  -2.632  48.253  1.00 13.24  ? 311 ASN A N   1 
ATOM   2433 C CA  . ASN A 1 306 ? -6.035  -1.651  47.157  1.00 12.54  ? 311 ASN A CA  1 
ATOM   2434 C C   . ASN A 1 306 ? -7.080  -2.031  46.098  1.00 13.13  ? 311 ASN A C   1 
ATOM   2435 O O   . ASN A 1 306 ? -8.150  -2.542  46.429  1.00 13.91  ? 311 ASN A O   1 
ATOM   2436 C CB  . ASN A 1 306 ? -4.612  -1.475  46.594  1.00 10.80  ? 311 ASN A CB  1 
ATOM   2437 C CG  . ASN A 1 306 ? -3.983  -2.803  46.079  1.00 12.22  ? 311 ASN A CG  1 
ATOM   2438 O OD1 . ASN A 1 306 ? -4.692  -3.731  45.646  1.00 12.08  ? 311 ASN A OD1 1 
ATOM   2439 N ND2 . ASN A 1 306 ? -2.629  -2.865  46.093  1.00 12.30  ? 311 ASN A ND2 1 
ATOM   2440 N N   . HIS A 1 307 ? -6.815  -1.754  44.816  1.00 10.49  ? 312 HIS A N   1 
ATOM   2441 C CA  . HIS A 1 307 ? -7.790  -1.951  43.765  1.00 9.71   ? 312 HIS A CA  1 
ATOM   2442 C C   . HIS A 1 307 ? -7.772  -3.335  43.143  1.00 10.93  ? 312 HIS A C   1 
ATOM   2443 O O   . HIS A 1 307 ? -8.561  -3.583  42.223  1.00 12.06  ? 312 HIS A O   1 
ATOM   2444 C CB  . HIS A 1 307 ? -7.465  -0.923  42.631  1.00 12.06  ? 312 HIS A CB  1 
ATOM   2445 C CG  . HIS A 1 307 ? -6.098  -1.118  42.081  1.00 10.19  ? 312 HIS A CG  1 
ATOM   2446 N ND1 . HIS A 1 307 ? -4.967  -0.970  42.857  1.00 12.73  ? 312 HIS A ND1 1 
ATOM   2447 C CD2 . HIS A 1 307 ? -5.676  -1.502  40.844  1.00 11.37  ? 312 HIS A CD2 1 
ATOM   2448 C CE1 . HIS A 1 307 ? -3.897  -1.220  42.114  1.00 14.97  ? 312 HIS A CE1 1 
ATOM   2449 N NE2 . HIS A 1 307 ? -4.307  -1.539  40.889  1.00 11.17  ? 312 HIS A NE2 1 
ATOM   2450 N N   . LEU A 1 308 ? -6.847  -4.235  43.537  1.00 9.28   ? 313 LEU A N   1 
ATOM   2451 C CA  . LEU A 1 308 ? -6.740  -5.531  42.845  1.00 8.07   ? 313 LEU A CA  1 
ATOM   2452 C C   . LEU A 1 308 ? -6.659  -6.637  43.893  1.00 10.88  ? 313 LEU A C   1 
ATOM   2453 O O   . LEU A 1 308 ? -6.287  -6.392  45.037  1.00 11.88  ? 313 LEU A O   1 
ATOM   2454 C CB  . LEU A 1 308 ? -5.490  -5.626  41.948  1.00 10.18  ? 313 LEU A CB  1 
ATOM   2455 C CG  . LEU A 1 308 ? -4.092  -5.461  42.573  1.00 14.03  ? 313 LEU A CG  1 
ATOM   2456 C CD1 . LEU A 1 308 ? -3.464  -6.796  43.039  1.00 15.58  ? 313 LEU A CD1 1 
ATOM   2457 C CD2 . LEU A 1 308 ? -3.213  -4.891  41.395  1.00 16.73  ? 313 LEU A CD2 1 
ATOM   2458 N N   . PHE A 1 309 ? -6.981  -7.851  43.471  1.00 9.74   ? 314 PHE A N   1 
ATOM   2459 C CA  . PHE A 1 309 ? -6.736  -9.010  44.375  1.00 9.29   ? 314 PHE A CA  1 
ATOM   2460 C C   . PHE A 1 309 ? -6.451  -10.207 43.516  1.00 11.57  ? 314 PHE A C   1 
ATOM   2461 O O   . PHE A 1 309 ? -6.634  -10.184 42.275  1.00 10.89  ? 314 PHE A O   1 
ATOM   2462 C CB  . PHE A 1 309 ? -7.916  -9.217  45.335  1.00 7.79   ? 314 PHE A CB  1 
ATOM   2463 C CG  . PHE A 1 309 ? -9.228  -9.455  44.648  1.00 9.62   ? 314 PHE A CG  1 
ATOM   2464 C CD1 . PHE A 1 309 ? -9.640  -10.767 44.280  1.00 12.61  ? 314 PHE A CD1 1 
ATOM   2465 C CD2 . PHE A 1 309 ? -10.086 -8.367  44.379  1.00 13.36  ? 314 PHE A CD2 1 
ATOM   2466 C CE1 . PHE A 1 309 ? -10.902 -11.002 43.645  1.00 16.09  ? 314 PHE A CE1 1 
ATOM   2467 C CE2 . PHE A 1 309 ? -11.349 -8.577  43.735  1.00 12.37  ? 314 PHE A CE2 1 
ATOM   2468 C CZ  . PHE A 1 309 ? -11.755 -9.887  43.344  1.00 13.50  ? 314 PHE A CZ  1 
ATOM   2469 N N   . LEU A 1 310 ? -5.850  -11.225 44.148  1.00 9.76   ? 315 LEU A N   1 
ATOM   2470 C CA  . LEU A 1 310 ? -5.416  -12.424 43.452  1.00 7.91   ? 315 LEU A CA  1 
ATOM   2471 C C   . LEU A 1 310 ? -6.258  -13.604 43.956  1.00 12.52  ? 315 LEU A C   1 
ATOM   2472 O O   . LEU A 1 310 ? -6.399  -13.786 45.182  1.00 13.48  ? 315 LEU A O   1 
ATOM   2473 C CB  . LEU A 1 310 ? -3.955  -12.751 43.741  1.00 12.60  ? 315 LEU A CB  1 
ATOM   2474 C CG  . LEU A 1 310 ? -2.977  -11.588 43.420  1.00 22.85  ? 315 LEU A CG  1 
ATOM   2475 C CD1 . LEU A 1 310 ? -1.525  -11.973 43.838  1.00 29.06  ? 315 LEU A CD1 1 
ATOM   2476 C CD2 . LEU A 1 310 ? -3.023  -11.275 41.916  1.00 20.33  ? 315 LEU A CD2 1 
ATOM   2477 N N   . VAL A 1 311 ? -6.832  -14.357 43.034  1.00 12.18  ? 316 VAL A N   1 
ATOM   2478 C CA  . VAL A 1 311 ? -7.720  -15.484 43.393  1.00 12.09  ? 316 VAL A CA  1 
ATOM   2479 C C   . VAL A 1 311 ? -6.916  -16.773 43.221  1.00 12.71  ? 316 VAL A C   1 
ATOM   2480 O O   . VAL A 1 311 ? -6.385  -17.066 42.133  1.00 13.01  ? 316 VAL A O   1 
ATOM   2481 C CB  . VAL A 1 311 ? -8.971  -15.499 42.508  1.00 15.96  ? 316 VAL A CB  1 
ATOM   2482 C CG1 . VAL A 1 311 ? -9.887  -16.758 42.828  1.00 17.46  ? 316 VAL A CG1 1 
ATOM   2483 C CG2 . VAL A 1 311 ? -9.757  -14.187 42.664  1.00 14.17  ? 316 VAL A CG2 1 
ATOM   2484 N N   . ASP A 1 312 ? -6.881  -17.586 44.257  1.00 10.22  ? 317 ASP A N   1 
ATOM   2485 C CA  . ASP A 1 312 ? -6.264  -18.923 44.182  1.00 9.85   ? 317 ASP A CA  1 
ATOM   2486 C C   . ASP A 1 312 ? -7.360  -19.916 43.782  1.00 12.34  ? 317 ASP A C   1 
ATOM   2487 O O   . ASP A 1 312 ? -8.400  -20.011 44.438  1.00 11.98  ? 317 ASP A O   1 
ATOM   2488 C CB  . ASP A 1 312 ? -5.675  -19.199 45.578  1.00 12.97  ? 317 ASP A CB  1 
ATOM   2489 C CG  . ASP A 1 312 ? -5.198  -20.660 45.789  1.00 18.41  ? 317 ASP A CG  1 
ATOM   2490 O OD1 . ASP A 1 312 ? -5.287  -21.554 44.889  1.00 13.61  ? 317 ASP A OD1 1 
ATOM   2491 O OD2 . ASP A 1 312 ? -4.697  -20.882 46.918  1.00 16.39  ? 317 ASP A OD2 1 
ATOM   2492 N N   . LEU A 1 313 ? -7.213  -20.524 42.619  1.00 9.55   ? 318 LEU A N   1 
ATOM   2493 C CA  . LEU A 1 313 ? -8.276  -21.330 42.020  1.00 8.88   ? 318 LEU A CA  1 
ATOM   2494 C C   . LEU A 1 313 ? -8.154  -22.801 42.433  1.00 12.84  ? 318 LEU A C   1 
ATOM   2495 O O   . LEU A 1 313 ? -8.975  -23.606 42.018  1.00 14.47  ? 318 LEU A O   1 
ATOM   2496 C CB  . LEU A 1 313 ? -8.212  -21.291 40.450  1.00 9.31   ? 318 LEU A CB  1 
ATOM   2497 C CG  . LEU A 1 313 ? -8.501  -19.850 39.951  1.00 11.90  ? 318 LEU A CG  1 
ATOM   2498 C CD1 . LEU A 1 313 ? -7.972  -19.834 38.462  1.00 14.39  ? 318 LEU A CD1 1 
ATOM   2499 C CD2 . LEU A 1 313 ? -9.998  -19.650 39.905  1.00 18.87  ? 318 LEU A CD2 1 
ATOM   2500 N N   . ARG A 1 314 ? -7.141  -23.141 43.215  1.00 12.77  ? 319 ARG A N   1 
ATOM   2501 C CA  . ARG A 1 314 ? -6.974  -24.541 43.630  1.00 13.77  ? 319 ARG A CA  1 
ATOM   2502 C C   . ARG A 1 314 ? -8.188  -25.167 44.296  1.00 13.04  ? 319 ARG A C   1 
ATOM   2503 O O   . ARG A 1 314 ? -8.389  -26.367 44.068  1.00 14.04  ? 319 ARG A O   1 
ATOM   2504 C CB  . ARG A 1 314 ? -5.762  -24.687 44.572  1.00 11.16  ? 319 ARG A CB  1 
ATOM   2505 C CG  . ARG A 1 314 ? -4.431  -24.487 43.774  1.00 13.56  ? 319 ARG A CG  1 
ATOM   2506 C CD  . ARG A 1 314 ? -3.248  -24.648 44.768  1.00 16.41  ? 319 ARG A CD  1 
ATOM   2507 N NE  . ARG A 1 314 ? -3.322  -23.623 45.819  1.00 15.78  ? 319 ARG A NE  1 
ATOM   2508 C CZ  . ARG A 1 314 ? -2.688  -23.707 46.986  1.00 20.25  ? 319 ARG A CZ  1 
ATOM   2509 N NH1 . ARG A 1 314 ? -1.955  -24.795 47.303  1.00 17.34  ? 319 ARG A NH1 1 
ATOM   2510 N NH2 . ARG A 1 314 ? -2.826  -22.711 47.875  1.00 17.30  ? 319 ARG A NH2 1 
ATOM   2511 N N   . PRO A 1 315 ? -8.979  -24.487 45.138  1.00 14.72  ? 320 PRO A N   1 
ATOM   2512 C CA  . PRO A 1 315 ? -10.126 -25.177 45.751  1.00 12.24  ? 320 PRO A CA  1 
ATOM   2513 C C   . PRO A 1 315 ? -11.078 -25.711 44.726  1.00 18.22  ? 320 PRO A C   1 
ATOM   2514 O O   . PRO A 1 315 ? -11.852 -26.612 45.040  1.00 17.30  ? 320 PRO A O   1 
ATOM   2515 C CB  . PRO A 1 315 ? -10.822 -24.083 46.573  1.00 18.83  ? 320 PRO A CB  1 
ATOM   2516 C CG  . PRO A 1 315 ? -9.718  -23.095 46.875  1.00 17.55  ? 320 PRO A CG  1 
ATOM   2517 C CD  . PRO A 1 315 ? -8.782  -23.149 45.722  1.00 13.64  ? 320 PRO A CD  1 
ATOM   2518 N N   . LYS A 1 316 ? -11.122 -25.121 43.524  1.00 13.72  ? 321 LYS A N   1 
ATOM   2519 C CA  . LYS A 1 316 ? -12.052 -25.575 42.504  1.00 17.74  ? 321 LYS A CA  1 
ATOM   2520 C C   . LYS A 1 316 ? -11.359 -26.394 41.413  1.00 16.51  ? 321 LYS A C   1 
ATOM   2521 O O   . LYS A 1 316 ? -12.002 -26.766 40.432  1.00 20.28  ? 321 LYS A O   1 
ATOM   2522 C CB  . LYS A 1 316 ? -12.785 -24.370 41.897  1.00 17.23  ? 321 LYS A CB  1 
ATOM   2523 C CG  . LYS A 1 316 ? -13.547 -23.546 42.991  1.00 24.90  ? 321 LYS A CG  1 
ATOM   2524 C CD  . LYS A 1 316 ? -15.036 -23.536 42.756  1.00 33.63  ? 321 LYS A CD  1 
ATOM   2525 C CE  . LYS A 1 316 ? -15.767 -22.676 43.781  1.00 33.43  ? 321 LYS A CE  1 
ATOM   2526 N NZ  . LYS A 1 316 ? -17.238 -22.474 43.469  1.00 32.33  ? 321 LYS A NZ  1 
ATOM   2527 N N   . GLY A 1 317 ? -10.084 -26.689 41.564  1.00 16.61  ? 322 GLY A N   1 
ATOM   2528 C CA  . GLY A 1 317 ? -9.385  -27.523 40.597  1.00 19.16  ? 322 GLY A CA  1 
ATOM   2529 C C   . GLY A 1 317 ? -9.178  -26.927 39.207  1.00 25.47  ? 322 GLY A C   1 
ATOM   2530 O O   . GLY A 1 317 ? -9.030  -27.689 38.249  1.00 20.52  ? 322 GLY A O   1 
ATOM   2531 N N   . LEU A 1 318 ? -9.154  -25.587 39.062  1.00 15.24  ? 323 LEU A N   1 
ATOM   2532 C CA  . LEU A 1 318 ? -8.941  -24.958 37.749  1.00 14.42  ? 323 LEU A CA  1 
ATOM   2533 C C   . LEU A 1 318 ? -7.544  -24.359 37.673  1.00 20.71  ? 323 LEU A C   1 
ATOM   2534 O O   . LEU A 1 318 ? -6.952  -24.028 38.680  1.00 17.89  ? 323 LEU A O   1 
ATOM   2535 C CB  . LEU A 1 318 ? -9.956  -23.817 37.580  1.00 16.74  ? 323 LEU A CB  1 
ATOM   2536 C CG  . LEU A 1 318 ? -11.400 -24.275 37.458  1.00 28.99  ? 323 LEU A CG  1 
ATOM   2537 C CD1 . LEU A 1 318 ? -12.341 -23.118 37.624  1.00 26.32  ? 323 LEU A CD1 1 
ATOM   2538 C CD2 . LEU A 1 318 ? -11.512 -24.788 36.044  1.00 38.21  ? 323 LEU A CD2 1 
ATOM   2539 N N   . THR A 1 319 ? -7.011  -24.198 36.466  1.00 16.34  ? 324 THR A N   1 
ATOM   2540 C CA  . THR A 1 319 ? -5.791  -23.408 36.312  1.00 13.37  ? 324 THR A CA  1 
ATOM   2541 C C   . THR A 1 319 ? -6.173  -21.974 35.929  1.00 12.75  ? 324 THR A C   1 
ATOM   2542 O O   . THR A 1 319 ? -7.300  -21.713 35.479  1.00 14.71  ? 324 THR A O   1 
ATOM   2543 C CB  . THR A 1 319 ? -4.905  -24.008 35.240  1.00 18.88  ? 324 THR A CB  1 
ATOM   2544 O OG1 . THR A 1 319 ? -5.627  -23.964 33.980  1.00 18.66  ? 324 THR A OG1 1 
ATOM   2545 C CG2 . THR A 1 319 ? -4.586  -25.497 35.634  1.00 20.21  ? 324 THR A CG2 1 
ATOM   2546 N N   . GLY A 1 320 ? -5.188  -21.079 36.027  1.00 12.79  ? 325 GLY A N   1 
ATOM   2547 C CA  . GLY A 1 320 ? -5.436  -19.695 35.627  1.00 12.86  ? 325 GLY A CA  1 
ATOM   2548 C C   . GLY A 1 320 ? -5.697  -19.578 34.136  1.00 15.55  ? 325 GLY A C   1 
ATOM   2549 O O   . GLY A 1 320 ? -6.557  -18.811 33.712  1.00 16.87  ? 325 GLY A O   1 
ATOM   2550 N N   . LYS A 1 321 ? -5.058  -20.415 33.338  1.00 16.97  ? 326 LYS A N   1 
ATOM   2551 C CA  . LYS A 1 321 ? -5.319  -20.389 31.897  1.00 15.31  ? 326 LYS A CA  1 
ATOM   2552 C C   . LYS A 1 321 ? -6.721  -20.830 31.571  1.00 18.90  ? 326 LYS A C   1 
ATOM   2553 O O   . LYS A 1 321 ? -7.416  -20.165 30.788  1.00 16.68  ? 326 LYS A O   1 
ATOM   2554 C CB  . LYS A 1 321 ? -4.251  -21.231 31.178  1.00 24.34  ? 326 LYS A CB  1 
ATOM   2555 C CG  . LYS A 1 321 ? -4.495  -21.274 29.645  1.00 27.87  ? 326 LYS A CG  1 
ATOM   2556 C CD  . LYS A 1 321 ? -3.632  -22.392 28.987  1.00 52.29  ? 326 LYS A CD  1 
ATOM   2557 C CE  . LYS A 1 321 ? -2.229  -21.858 28.678  1.00 67.95  ? 326 LYS A CE  1 
ATOM   2558 N NZ  . LYS A 1 321 ? -1.181  -22.882 28.361  1.00 67.65  ? 326 LYS A NZ  1 
ATOM   2559 N N   . GLU A 1 322 ? -7.224  -21.905 32.222  1.00 13.95  ? 327 GLU A N   1 
ATOM   2560 C CA  . GLU A 1 322 ? -8.598  -22.294 31.929  1.00 17.25  ? 327 GLU A CA  1 
ATOM   2561 C C   . GLU A 1 322 ? -9.565  -21.221 32.383  1.00 19.60  ? 327 GLU A C   1 
ATOM   2562 O O   . GLU A 1 322 ? -10.581 -20.986 31.733  1.00 17.97  ? 327 GLU A O   1 
ATOM   2563 C CB  . GLU A 1 322 ? -8.995  -23.639 32.596  1.00 23.57  ? 327 GLU A CB  1 
ATOM   2564 C CG  . GLU A 1 322 ? -8.160  -24.807 32.230  1.00 35.91  ? 327 GLU A CG  1 
ATOM   2565 C CD  . GLU A 1 322 ? -8.438  -26.057 33.148  1.00 56.45  ? 327 GLU A CD  1 
ATOM   2566 O OE1 . GLU A 1 322 ? -8.171  -26.036 34.399  1.00 29.78  ? 327 GLU A OE1 1 
ATOM   2567 O OE2 . GLU A 1 322 ? -8.934  -27.067 32.608  1.00 60.72  ? 327 GLU A OE2 1 
ATOM   2568 N N   . ALA A 1 323 ? -9.322  -20.619 33.558  1.00 15.80  ? 328 ALA A N   1 
ATOM   2569 C CA  . ALA A 1 323 ? -10.273 -19.630 34.048  1.00 15.79  ? 328 ALA A CA  1 
ATOM   2570 C C   . ALA A 1 323 ? -10.340 -18.420 33.104  1.00 18.13  ? 328 ALA A C   1 
ATOM   2571 O O   . ALA A 1 323 ? -11.428 -17.935 32.779  1.00 14.98  ? 328 ALA A O   1 
ATOM   2572 C CB  . ALA A 1 323 ? -9.888  -19.172 35.453  1.00 15.69  ? 328 ALA A CB  1 
ATOM   2573 N N   . GLU A 1 324 ? -9.172  -17.955 32.638  1.00 14.23  ? 329 GLU A N   1 
ATOM   2574 C CA  . GLU A 1 324 ? -9.133  -16.832 31.691  1.00 16.55  ? 329 GLU A CA  1 
ATOM   2575 C C   . GLU A 1 324 ? -9.946  -17.158 30.441  1.00 20.95  ? 329 GLU A C   1 
ATOM   2576 O O   . GLU A 1 324 ? -10.727 -16.321 29.945  1.00 19.12  ? 329 GLU A O   1 
ATOM   2577 C CB  . GLU A 1 324 ? -7.669  -16.588 31.319  1.00 24.37  ? 329 GLU A CB  1 
ATOM   2578 C CG  . GLU A 1 324 ? -7.214  -15.343 30.766  1.00 30.24  ? 329 GLU A CG  1 
ATOM   2579 C CD  . GLU A 1 324 ? -5.713  -15.459 30.594  1.00 28.38  ? 329 GLU A CD  1 
ATOM   2580 O OE1 . GLU A 1 324 ? -5.220  -16.348 29.879  1.00 32.69  ? 329 GLU A OE1 1 
ATOM   2581 O OE2 . GLU A 1 324 ? -4.995  -14.788 31.278  1.00 24.78  ? 329 GLU A OE2 1 
ATOM   2582 N N   . GLU A 1 325 ? -9.786  -18.381 29.918  1.00 16.36  ? 330 GLU A N   1 
ATOM   2583 C CA  . GLU A 1 325 ? -10.496 -18.753 28.686  1.00 20.26  ? 330 GLU A CA  1 
ATOM   2584 C C   . GLU A 1 325 ? -12.004 -18.850 28.883  1.00 21.92  ? 330 GLU A C   1 
ATOM   2585 O O   . GLU A 1 325 ? -12.787 -18.397 28.022  1.00 21.50  ? 330 GLU A O   1 
ATOM   2586 C CB  . GLU A 1 325 ? -9.951  -20.082 28.125  1.00 17.54  ? 330 GLU A CB  1 
ATOM   2587 C CG  . GLU A 1 325 ? -8.519  -19.981 27.632  1.00 28.89  ? 330 GLU A CG  1 
ATOM   2588 C CD  . GLU A 1 325 ? -7.919  -21.355 27.294  1.00 49.11  ? 330 GLU A CD  1 
ATOM   2589 O OE1 . GLU A 1 325 ? -8.678  -22.345 27.280  1.00 47.11  ? 330 GLU A OE1 1 
ATOM   2590 O OE2 . GLU A 1 325 ? -6.688  -21.441 27.063  1.00 57.47  ? 330 GLU A OE2 1 
ATOM   2591 N N   . ARG A 1 326 ? -12.453 -19.477 29.976  1.00 15.36  ? 331 ARG A N   1 
ATOM   2592 C CA  . ARG A 1 326 ? -13.890 -19.590 30.220  1.00 15.05  ? 331 ARG A CA  1 
ATOM   2593 C C   . ARG A 1 326 ? -14.505 -18.219 30.433  1.00 19.67  ? 331 ARG A C   1 
ATOM   2594 O O   . ARG A 1 326 ? -15.632 -17.949 30.006  1.00 19.39  ? 331 ARG A O   1 
ATOM   2595 C CB  . ARG A 1 326 ? -14.171 -20.472 31.438  1.00 16.52  ? 331 ARG A CB  1 
ATOM   2596 C CG  . ARG A 1 326 ? -13.825 -21.885 31.205  1.00 17.27  ? 331 ARG A CG  1 
ATOM   2597 C CD  . ARG A 1 326 ? -14.165 -22.699 32.458  1.00 20.93  ? 331 ARG A CD  1 
ATOM   2598 N NE  . ARG A 1 326 ? -13.647 -24.047 32.282  1.00 32.66  ? 331 ARG A NE  1 
ATOM   2599 C CZ  . ARG A 1 326 ? -14.258 -25.145 32.712  1.00 45.89  ? 331 ARG A CZ  1 
ATOM   2600 N NH1 . ARG A 1 326 ? -15.434 -25.090 33.310  1.00 48.37  ? 331 ARG A NH1 1 
ATOM   2601 N NH2 . ARG A 1 326 ? -13.684 -26.330 32.510  1.00 47.39  ? 331 ARG A NH2 1 
ATOM   2602 N N   . LEU A 1 327 ? -13.785 -17.341 31.114  1.00 15.71  ? 332 LEU A N   1 
ATOM   2603 C CA  . LEU A 1 327 ? -14.355 -16.025 31.392  1.00 13.80  ? 332 LEU A CA  1 
ATOM   2604 C C   . LEU A 1 327 ? -14.368 -15.183 30.108  1.00 15.08  ? 332 LEU A C   1 
ATOM   2605 O O   . LEU A 1 327 ? -15.338 -14.461 29.833  1.00 17.19  ? 332 LEU A O   1 
ATOM   2606 C CB  . LEU A 1 327 ? -13.559 -15.327 32.489  1.00 15.53  ? 332 LEU A CB  1 
ATOM   2607 C CG  . LEU A 1 327 ? -13.852 -15.942 33.893  1.00 16.13  ? 332 LEU A CG  1 
ATOM   2608 C CD1 . LEU A 1 327 ? -12.800 -15.497 34.939  1.00 13.67  ? 332 LEU A CD1 1 
ATOM   2609 C CD2 . LEU A 1 327 ? -15.256 -15.550 34.481  1.00 15.42  ? 332 LEU A CD2 1 
ATOM   2610 N N   . ASP A 1 328 ? -13.280 -15.246 29.337  1.00 16.10  ? 333 ASP A N   1 
ATOM   2611 C CA  . ASP A 1 328 ? -13.253 -14.478 28.087  1.00 19.11  ? 333 ASP A CA  1 
ATOM   2612 C C   . ASP A 1 328 ? -14.414 -14.885 27.175  1.00 26.95  ? 333 ASP A C   1 
ATOM   2613 O O   . ASP A 1 328 ? -15.040 -14.031 26.531  1.00 22.28  ? 333 ASP A O   1 
ATOM   2614 C CB  . ASP A 1 328 ? -11.912 -14.677 27.387  1.00 22.74  ? 333 ASP A CB  1 
ATOM   2615 C CG  . ASP A 1 328 ? -11.855 -13.969 26.029  1.00 48.28  ? 333 ASP A CG  1 
ATOM   2616 O OD1 . ASP A 1 328 ? -11.774 -12.728 26.023  1.00 40.87  ? 333 ASP A OD1 1 
ATOM   2617 O OD2 . ASP A 1 328 ? -11.920 -14.648 24.973  1.00 47.15  ? 333 ASP A OD2 1 
ATOM   2618 N N   . ALA A 1 329 ? -14.778 -16.168 27.180  1.00 24.06  ? 334 ALA A N   1 
ATOM   2619 C CA  . ALA A 1 329 ? -15.848 -16.656 26.319  1.00 30.42  ? 334 ALA A CA  1 
ATOM   2620 C C   . ALA A 1 329 ? -17.224 -16.092 26.689  1.00 29.43  ? 334 ALA A C   1 
ATOM   2621 O O   . ALA A 1 329 ? -18.151 -16.121 25.860  1.00 27.19  ? 334 ALA A O   1 
ATOM   2622 C CB  . ALA A 1 329 ? -15.851 -18.202 26.336  1.00 27.20  ? 334 ALA A CB  1 
ATOM   2623 N N   . VAL A 1 330 ? -17.396 -15.525 27.880  1.00 16.85  ? 335 VAL A N   1 
ATOM   2624 C CA  . VAL A 1 330 ? -18.656 -14.865 28.215  1.00 17.39  ? 335 VAL A CA  1 
ATOM   2625 C C   . VAL A 1 330 ? -18.483 -13.357 28.378  1.00 20.51  ? 335 VAL A C   1 
ATOM   2626 O O   . VAL A 1 330 ? -19.383 -12.697 28.901  1.00 21.07  ? 335 VAL A O   1 
ATOM   2627 C CB  . VAL A 1 330 ? -19.337 -15.464 29.463  1.00 22.76  ? 335 VAL A CB  1 
ATOM   2628 C CG1 . VAL A 1 330 ? -19.768 -16.896 29.225  1.00 28.47  ? 335 VAL A CG1 1 
ATOM   2629 C CG2 . VAL A 1 330 ? -18.483 -15.297 30.707  1.00 20.92  ? 335 VAL A CG2 1 
ATOM   2630 N N   . GLY A 1 331 ? -17.369 -12.807 27.917  1.00 17.41  ? 336 GLY A N   1 
ATOM   2631 C CA  . GLY A 1 331 ? -17.176 -11.354 27.887  1.00 20.37  ? 336 GLY A CA  1 
ATOM   2632 C C   . GLY A 1 331 ? -16.701 -10.759 29.194  1.00 19.92  ? 336 GLY A C   1 
ATOM   2633 O O   . GLY A 1 331 ? -16.860 -9.554  29.434  1.00 19.51  ? 336 GLY A O   1 
ATOM   2634 N N   . ILE A 1 332 ? -16.075 -11.562 30.039  1.00 12.81  ? 337 ILE A N   1 
ATOM   2635 C CA  . ILE A 1 332 ? -15.473 -11.077 31.285  1.00 11.69  ? 337 ILE A CA  1 
ATOM   2636 C C   . ILE A 1 332 ? -13.993 -11.242 31.116  1.00 16.65  ? 337 ILE A C   1 
ATOM   2637 O O   . ILE A 1 332 ? -13.518 -12.376 30.931  1.00 16.93  ? 337 ILE A O   1 
ATOM   2638 C CB  . ILE A 1 332 ? -15.950 -11.894 32.498  1.00 14.45  ? 337 ILE A CB  1 
ATOM   2639 C CG1 . ILE A 1 332 ? -17.466 -11.777 32.589  1.00 17.55  ? 337 ILE A CG1 1 
ATOM   2640 C CG2 . ILE A 1 332 ? -15.268 -11.371 33.736  1.00 15.88  ? 337 ILE A CG2 1 
ATOM   2641 C CD1 . ILE A 1 332 ? -18.098 -12.569 33.775  1.00 22.09  ? 337 ILE A CD1 1 
ATOM   2642 N N   A THR A 1 333 ? -13.248 -10.141 31.186  0.36 11.91  ? 338 THR A N   1 
ATOM   2643 N N   B THR A 1 333 ? -13.237 -10.134 31.109  0.64 11.89  ? 338 THR A N   1 
ATOM   2644 C CA  A THR A 1 333 ? -11.814 -10.204 30.931  0.36 11.30  ? 338 THR A CA  1 
ATOM   2645 C CA  B THR A 1 333 ? -11.792 -10.266 30.888  0.64 11.18  ? 338 THR A CA  1 
ATOM   2646 C C   A THR A 1 333 ? -11.033 -10.124 32.236  0.36 12.18  ? 338 THR A C   1 
ATOM   2647 C C   B THR A 1 333 ? -11.055 -10.144 32.209  0.64 12.22  ? 338 THR A C   1 
ATOM   2648 O O   A THR A 1 333 ? -11.140 -9.131  32.964  0.36 11.81  ? 338 THR A O   1 
ATOM   2649 O O   B THR A 1 333 ? -11.238 -9.161  32.932  0.64 11.75  ? 338 THR A O   1 
ATOM   2650 C CB  A THR A 1 333 ? -11.366 -9.077  30.003  0.36 15.02  ? 338 THR A CB  1 
ATOM   2651 C CB  B THR A 1 333 ? -11.233 -9.226  29.898  0.64 15.15  ? 338 THR A CB  1 
ATOM   2652 O OG1 A THR A 1 333 ? -12.272 -8.994  28.894  0.36 12.26  ? 338 THR A OG1 1 
ATOM   2653 O OG1 B THR A 1 333 ? -11.771 -7.923  30.174  0.64 12.92  ? 338 THR A OG1 1 
ATOM   2654 C CG2 A THR A 1 333 ? -10.034 -9.415  29.498  0.36 12.74  ? 338 THR A CG2 1 
ATOM   2655 C CG2 B THR A 1 333 ? -11.653 -9.651  28.497  0.64 13.13  ? 338 THR A CG2 1 
ATOM   2656 N N   . VAL A 1 334 ? -10.211 -11.143 32.499  1.00 12.46  ? 339 VAL A N   1 
ATOM   2657 C CA  . VAL A 1 334 ? -9.307  -11.164 33.652  1.00 11.69  ? 339 VAL A CA  1 
ATOM   2658 C C   . VAL A 1 334 ? -7.947  -11.584 33.118  1.00 10.00  ? 339 VAL A C   1 
ATOM   2659 O O   . VAL A 1 334 ? -7.811  -11.846 31.930  1.00 13.36  ? 339 VAL A O   1 
ATOM   2660 C CB  . VAL A 1 334 ? -9.764  -12.148 34.767  1.00 11.95  ? 339 VAL A CB  1 
ATOM   2661 C CG1 . VAL A 1 334 ? -11.122 -11.823 35.330  1.00 13.74  ? 339 VAL A CG1 1 
ATOM   2662 C CG2 . VAL A 1 334 ? -9.682  -13.590 34.271  1.00 12.44  ? 339 VAL A CG2 1 
ATOM   2663 N N   . ASN A 1 335 ? -6.906  -11.673 33.983  1.00 11.66  ? 340 ASN A N   1 
ATOM   2664 C CA  . ASN A 1 335 ? -5.711  -12.330 33.454  1.00 12.02  ? 340 ASN A CA  1 
ATOM   2665 C C   . ASN A 1 335 ? -5.196  -13.342 34.475  1.00 14.74  ? 340 ASN A C   1 
ATOM   2666 O O   . ASN A 1 335 ? -5.323  -13.166 35.694  1.00 12.62  ? 340 ASN A O   1 
ATOM   2667 C CB  . ASN A 1 335 ? -4.587  -11.352 32.994  1.00 15.63  ? 340 ASN A CB  1 
ATOM   2668 C CG  . ASN A 1 335 ? -4.000  -10.539 34.110  1.00 17.85  ? 340 ASN A CG  1 
ATOM   2669 O OD1 . ASN A 1 335 ? -4.481  -9.442  34.405  1.00 20.48  ? 340 ASN A OD1 1 
ATOM   2670 N ND2 . ASN A 1 335 ? -2.886  -11.011 34.672  1.00 19.68  ? 340 ASN A ND2 1 
ATOM   2671 N N   . LYS A 1 336 ? -4.617  -14.421 33.953  1.00 14.64  ? 341 LYS A N   1 
ATOM   2672 C CA  . LYS A 1 336 ? -4.035  -15.430 34.836  1.00 14.26  ? 341 LYS A CA  1 
ATOM   2673 C C   . LYS A 1 336 ? -2.859  -14.849 35.566  1.00 19.44  ? 341 LYS A C   1 
ATOM   2674 O O   . LYS A 1 336 ? -2.198  -13.900 35.082  1.00 18.01  ? 341 LYS A O   1 
ATOM   2675 C CB  . LYS A 1 336 ? -3.604  -16.689 34.004  1.00 15.09  ? 341 LYS A CB  1 
ATOM   2676 C CG  . LYS A 1 336 ? -2.381  -16.408 33.100  1.00 18.46  ? 341 LYS A CG  1 
ATOM   2677 C CD  . LYS A 1 336 ? -2.141  -17.623 32.138  1.00 22.35  ? 341 LYS A CD  1 
ATOM   2678 C CE  . LYS A 1 336 ? -1.073  -17.264 31.122  1.00 32.62  ? 341 LYS A CE  1 
ATOM   2679 N NZ  . LYS A 1 336 ? -1.846  -16.678 29.989  1.00 41.63  ? 341 LYS A NZ  1 
ATOM   2680 N N   . ASN A 1 337 ? -2.562  -15.416 36.749  1.00 12.31  ? 342 ASN A N   1 
ATOM   2681 C CA  . ASN A 1 337 ? -1.493  -14.845 37.547  1.00 13.30  ? 342 ASN A CA  1 
ATOM   2682 C C   . ASN A 1 337 ? -1.007  -15.932 38.493  1.00 15.54  ? 342 ASN A C   1 
ATOM   2683 O O   . ASN A 1 337 ? -1.818  -16.595 39.131  1.00 16.39  ? 342 ASN A O   1 
ATOM   2684 C CB  . ASN A 1 337 ? -2.052  -13.604 38.311  1.00 14.08  ? 342 ASN A CB  1 
ATOM   2685 C CG  . ASN A 1 337 ? -0.959  -12.678 38.902  1.00 24.05  ? 342 ASN A CG  1 
ATOM   2686 O OD1 . ASN A 1 337 ? -0.759  -11.575 38.397  1.00 29.64  ? 342 ASN A OD1 1 
ATOM   2687 N ND2 . ASN A 1 337 ? -0.315  -13.086 40.018  1.00 25.17  ? 342 ASN A ND2 1 
ATOM   2688 N N   . ALA A 1 338 ? 0.295   -16.095 38.611  1.00 15.20  ? 343 ALA A N   1 
ATOM   2689 C CA  . ALA A 1 338 ? 0.817   -17.084 39.561  1.00 18.71  ? 343 ALA A CA  1 
ATOM   2690 C C   . ALA A 1 338 ? 0.433   -16.741 41.005  1.00 19.56  ? 343 ALA A C   1 
ATOM   2691 O O   . ALA A 1 338 ? 0.357   -15.563 41.404  1.00 21.08  ? 343 ALA A O   1 
ATOM   2692 C CB  . ALA A 1 338 ? 2.341   -17.162 39.422  1.00 23.52  ? 343 ALA A CB  1 
ATOM   2693 N N   . ILE A 1 339 ? 0.184   -17.775 41.810  1.00 16.12  ? 344 ILE A N   1 
ATOM   2694 C CA  . ILE A 1 339 ? 0.016   -17.574 43.237  1.00 16.31  ? 344 ILE A CA  1 
ATOM   2695 C C   . ILE A 1 339 ? 1.403   -17.795 43.821  1.00 20.20  ? 344 ILE A C   1 
ATOM   2696 O O   . ILE A 1 339 ? 2.290   -18.291 43.104  1.00 22.51  ? 344 ILE A O   1 
ATOM   2697 C CB  . ILE A 1 339 ? -1.026  -18.517 43.861  1.00 16.54  ? 344 ILE A CB  1 
ATOM   2698 C CG1 . ILE A 1 339 ? -0.585  -19.983 43.771  1.00 19.78  ? 344 ILE A CG1 1 
ATOM   2699 C CG2 . ILE A 1 339 ? -2.444  -18.284 43.201  1.00 20.20  ? 344 ILE A CG2 1 
ATOM   2700 C CD1 . ILE A 1 339 ? -1.689  -20.869 44.469  1.00 21.09  ? 344 ILE A CD1 1 
ATOM   2701 N N   . PRO A 1 340 ? 1.654   -17.381 45.054  1.00 20.10  ? 345 PRO A N   1 
ATOM   2702 C CA  . PRO A 1 340 ? 3.003   -17.540 45.603  1.00 22.58  ? 345 PRO A CA  1 
ATOM   2703 C C   . PRO A 1 340 ? 3.397   -19.005 45.524  1.00 29.74  ? 345 PRO A C   1 
ATOM   2704 O O   . PRO A 1 340 ? 2.635   -19.872 45.962  1.00 32.68  ? 345 PRO A O   1 
ATOM   2705 C CB  . PRO A 1 340 ? 2.831   -17.086 47.057  1.00 21.49  ? 345 PRO A CB  1 
ATOM   2706 C CG  . PRO A 1 340 ? 1.731   -15.952 46.978  1.00 23.18  ? 345 PRO A CG  1 
ATOM   2707 C CD  . PRO A 1 340 ? 0.743   -16.687 46.010  1.00 24.53  ? 345 PRO A CD  1 
ATOM   2708 N N   . PHE A 1 341 ? 4.577   -19.279 44.931  1.00 27.34  ? 346 PHE A N   1 
ATOM   2709 C CA  . PHE A 1 341 ? 5.138   -20.651 44.858  1.00 23.95  ? 346 PHE A CA  1 
ATOM   2710 C C   . PHE A 1 341 ? 4.167   -21.572 44.140  1.00 31.92  ? 346 PHE A C   1 
ATOM   2711 O O   . PHE A 1 341 ? 3.880   -22.698 44.569  1.00 35.66  ? 346 PHE A O   1 
ATOM   2712 C CB  . PHE A 1 341 ? 5.504   -21.176 46.258  1.00 35.19  ? 346 PHE A CB  1 
ATOM   2713 C CG  . PHE A 1 341 ? 6.537   -20.323 46.924  1.00 35.39  ? 346 PHE A CG  1 
ATOM   2714 C CD1 . PHE A 1 341 ? 6.153   -19.117 47.559  1.00 35.83  ? 346 PHE A CD1 1 
ATOM   2715 C CD2 . PHE A 1 341 ? 7.893   -20.637 46.831  1.00 42.27  ? 346 PHE A CD2 1 
ATOM   2716 C CE1 . PHE A 1 341 ? 7.103   -18.259 48.123  1.00 29.33  ? 346 PHE A CE1 1 
ATOM   2717 C CE2 . PHE A 1 341 ? 8.854   -19.793 47.406  1.00 47.81  ? 346 PHE A CE2 1 
ATOM   2718 C CZ  . PHE A 1 341 ? 8.458   -18.600 48.062  1.00 34.47  ? 346 PHE A CZ  1 
ATOM   2719 N N   . ASP A 1 342 ? 3.618   -21.056 43.066  1.00 28.42  ? 347 ASP A N   1 
ATOM   2720 C CA  . ASP A 1 342 ? 2.603   -21.772 42.309  1.00 23.82  ? 347 ASP A CA  1 
ATOM   2721 C C   . ASP A 1 342 ? 3.120   -23.166 41.949  1.00 30.08  ? 347 ASP A C   1 
ATOM   2722 O O   . ASP A 1 342 ? 4.225   -23.266 41.381  1.00 29.18  ? 347 ASP A O   1 
ATOM   2723 C CB  . ASP A 1 342 ? 2.324   -20.986 41.030  1.00 19.84  ? 347 ASP A CB  1 
ATOM   2724 C CG  . ASP A 1 342 ? 0.974   -21.302 40.445  1.00 21.44  ? 347 ASP A CG  1 
ATOM   2725 O OD1 . ASP A 1 342 ? 0.621   -22.491 40.340  1.00 23.20  ? 347 ASP A OD1 1 
ATOM   2726 O OD2 . ASP A 1 342 ? 0.262   -20.349 40.130  1.00 23.37  ? 347 ASP A OD2 1 
ATOM   2727 N N   . PRO A 1 343 ? 2.347   -24.243 42.210  1.00 32.29  ? 348 PRO A N   1 
ATOM   2728 C CA  . PRO A 1 343 ? 2.749   -25.582 41.716  1.00 43.15  ? 348 PRO A CA  1 
ATOM   2729 C C   . PRO A 1 343 ? 2.669   -25.746 40.204  1.00 43.90  ? 348 PRO A C   1 
ATOM   2730 O O   . PRO A 1 343 ? 3.251   -26.701 39.682  1.00 34.42  ? 348 PRO A O   1 
ATOM   2731 C CB  . PRO A 1 343 ? 1.757   -26.524 42.404  1.00 28.03  ? 348 PRO A CB  1 
ATOM   2732 C CG  . PRO A 1 343 ? 0.502   -25.698 42.547  1.00 34.64  ? 348 PRO A CG  1 
ATOM   2733 C CD  . PRO A 1 343 ? 1.026   -24.305 42.879  1.00 23.48  ? 348 PRO A CD  1 
ATOM   2734 N N   . LYS A 1 344 ? 1.913   -24.830 39.429  1.00 22.68  ? 349 LYS A N   1 
ATOM   2735 C CA  . LYS A 1 344 ? 1.842   -24.918 37.974  1.00 28.74  ? 349 LYS A CA  1 
ATOM   2736 C C   . LYS A 1 344 ? 2.897   -24.028 37.314  1.00 37.48  ? 349 LYS A C   1 
ATOM   2737 O O   . LYS A 1 344 ? 3.288   -22.994 37.862  1.00 35.79  ? 349 LYS A O   1 
ATOM   2738 C CB  . LYS A 1 344 ? 0.443   -24.529 37.488  1.00 30.43  ? 349 LYS A CB  1 
ATOM   2739 C CG  . LYS A 1 344 ? -0.695  -25.403 38.056  1.00 27.09  ? 349 LYS A CG  1 
ATOM   2740 C CD  . LYS A 1 344 ? -0.561  -26.795 37.472  1.00 40.64  ? 349 LYS A CD  1 
ATOM   2741 C CE  . LYS A 1 344 ? -1.868  -27.578 37.568  1.00 48.49  ? 349 LYS A CE  1 
ATOM   2742 N NZ  . LYS A 1 344 ? -2.164  -27.959 38.962  1.00 55.16  ? 349 LYS A NZ  1 
ATOM   2743 N N   . PRO A 1 345 ? 3.380   -24.410 36.137  1.00 35.89  ? 350 PRO A N   1 
ATOM   2744 C CA  . PRO A 1 345 ? 4.329   -23.542 35.380  1.00 44.36  ? 350 PRO A CA  1 
ATOM   2745 C C   . PRO A 1 345 ? 3.709   -22.198 35.026  1.00 43.67  ? 350 PRO A C   1 
ATOM   2746 O O   . PRO A 1 345 ? 2.478   -22.061 34.955  1.00 34.08  ? 350 PRO A O   1 
ATOM   2747 C CB  . PRO A 1 345 ? 4.622   -24.364 34.111  1.00 48.82  ? 350 PRO A CB  1 
ATOM   2748 C CG  . PRO A 1 345 ? 3.470   -25.307 33.979  1.00 43.64  ? 350 PRO A CG  1 
ATOM   2749 C CD  . PRO A 1 345 ? 2.984   -25.611 35.376  1.00 32.73  ? 350 PRO A CD  1 
ATOM   2750 N N   . PRO A 1 346 ? 4.526   -21.184 34.734  1.00 46.90  ? 351 PRO A N   1 
ATOM   2751 C CA  . PRO A 1 346 ? 3.975   -19.830 34.577  1.00 39.19  ? 351 PRO A CA  1 
ATOM   2752 C C   . PRO A 1 346 ? 3.095   -19.614 33.350  1.00 43.25  ? 351 PRO A C   1 
ATOM   2753 O O   . PRO A 1 346 ? 2.341   -18.635 33.348  1.00 40.33  ? 351 PRO A O   1 
ATOM   2754 C CB  . PRO A 1 346 ? 5.231   -18.946 34.529  1.00 52.88  ? 351 PRO A CB  1 
ATOM   2755 C CG  . PRO A 1 346 ? 6.348   -19.868 34.262  1.00 50.13  ? 351 PRO A CG  1 
ATOM   2756 C CD  . PRO A 1 346 ? 5.983   -21.153 34.916  1.00 47.64  ? 351 PRO A CD  1 
ATOM   2757 N N   . ARG A 1 347 ? 3.153   -20.450 32.305  1.00 32.16  ? 352 ARG A N   1 
ATOM   2758 C CA  . ARG A 1 347 ? 2.174   -20.280 31.233  1.00 34.96  ? 352 ARG A CA  1 
ATOM   2759 C C   . ARG A 1 347 ? 0.832   -20.882 31.592  1.00 28.77  ? 352 ARG A C   1 
ATOM   2760 O O   . ARG A 1 347 ? -0.105  -20.769 30.794  1.00 32.82  ? 352 ARG A O   1 
ATOM   2761 C CB  . ARG A 1 347 ? 2.651   -20.887 29.901  1.00 37.45  ? 352 ARG A CB  1 
ATOM   2762 C CG  . ARG A 1 347 ? 2.871   -22.405 29.901  1.00 72.32  ? 352 ARG A CG  1 
ATOM   2763 C CD  . ARG A 1 347 ? 4.143   -22.810 30.674  1.00 69.18  ? 352 ARG A CD  1 
ATOM   2764 N NE  . ARG A 1 347 ? 5.323   -22.087 30.204  1.00 99.86  ? 352 ARG A NE  1 
ATOM   2765 C CZ  . ARG A 1 347 ? 6.532   -22.162 30.752  1.00 97.94  ? 352 ARG A CZ  1 
ATOM   2766 N NH1 . ARG A 1 347 ? 6.759   -22.895 31.835  1.00 79.41  ? 352 ARG A NH1 1 
ATOM   2767 N NH2 . ARG A 1 347 ? 7.541   -21.489 30.197  1.00 85.55  ? 352 ARG A NH2 1 
ATOM   2768 N N   . VAL A 1 348 ? 0.707   -21.488 32.776  1.00 27.57  ? 353 VAL A N   1 
ATOM   2769 C CA  . VAL A 1 348 ? -0.548  -22.130 33.178  1.00 22.15  ? 353 VAL A CA  1 
ATOM   2770 C C   . VAL A 1 348 ? -1.113  -21.417 34.423  1.00 20.15  ? 353 VAL A C   1 
ATOM   2771 O O   . VAL A 1 348 ? -2.173  -20.791 34.325  1.00 20.64  ? 353 VAL A O   1 
ATOM   2772 C CB  . VAL A 1 348 ? -0.332  -23.646 33.396  1.00 26.61  ? 353 VAL A CB  1 
ATOM   2773 C CG1 . VAL A 1 348 ? -1.611  -24.313 33.758  1.00 24.69  ? 353 VAL A CG1 1 
ATOM   2774 C CG2 . VAL A 1 348 ? 0.176   -24.244 32.072  1.00 28.15  ? 353 VAL A CG2 1 
ATOM   2775 N N   . THR A 1 349 ? -0.380  -21.472 35.562  1.00 17.24  ? 354 THR A N   1 
ATOM   2776 C CA  . THR A 1 349 ? -0.633  -20.814 36.872  1.00 13.38  ? 354 THR A CA  1 
ATOM   2777 C C   . THR A 1 349 ? -1.848  -21.412 37.562  1.00 14.46  ? 354 THR A C   1 
ATOM   2778 O O   . THR A 1 349 ? -2.653  -22.097 36.935  1.00 18.22  ? 354 THR A O   1 
ATOM   2779 C CB  . THR A 1 349 ? -0.873  -19.265 36.790  1.00 15.51  ? 354 THR A CB  1 
ATOM   2780 O OG1 . THR A 1 349 ? -2.210  -19.055 36.334  1.00 16.69  ? 354 THR A OG1 1 
ATOM   2781 C CG2 . THR A 1 349 ? 0.140   -18.535 35.822  1.00 21.37  ? 354 THR A CG2 1 
ATOM   2782 N N   . SER A 1 350 ? -2.007  -21.116 38.863  1.00 12.19  ? 355 SER A N   1 
ATOM   2783 C CA  . SER A 1 350 ? -3.185  -21.535 39.613  1.00 11.43  ? 355 SER A CA  1 
ATOM   2784 C C   . SER A 1 350 ? -4.051  -20.343 40.025  1.00 13.97  ? 355 SER A C   1 
ATOM   2785 O O   . SER A 1 350 ? -4.849  -20.461 40.947  1.00 13.54  ? 355 SER A O   1 
ATOM   2786 C CB  . SER A 1 350 ? -2.789  -22.325 40.867  1.00 18.56  ? 355 SER A CB  1 
ATOM   2787 O OG  . SER A 1 350 ? -1.929  -23.379 40.493  1.00 19.98  ? 355 SER A OG  1 
ATOM   2788 N N   . GLY A 1 351 ? -3.887  -19.162 39.387  1.00 12.63  ? 356 GLY A N   1 
ATOM   2789 C CA  . GLY A 1 351 ? -4.683  -18.055 39.902  1.00 12.73  ? 356 GLY A CA  1 
ATOM   2790 C C   . GLY A 1 351 ? -5.082  -17.080 38.809  1.00 15.89  ? 356 GLY A C   1 
ATOM   2791 O O   . GLY A 1 351 ? -4.673  -17.197 37.646  1.00 12.56  ? 356 GLY A O   1 
ATOM   2792 N N   . ILE A 1 352 ? -5.908  -16.115 39.212  1.00 9.56   ? 357 ILE A N   1 
ATOM   2793 C CA  . ILE A 1 352 ? -6.221  -14.991 38.321  1.00 11.68  ? 357 ILE A CA  1 
ATOM   2794 C C   . ILE A 1 352 ? -6.128  -13.713 39.125  1.00 15.28  ? 357 ILE A C   1 
ATOM   2795 O O   . ILE A 1 352 ? -6.295  -13.693 40.349  1.00 15.49  ? 357 ILE A O   1 
ATOM   2796 C CB  . ILE A 1 352 ? -7.617  -15.102 37.642  1.00 11.41  ? 357 ILE A CB  1 
ATOM   2797 C CG1 . ILE A 1 352 ? -8.717  -15.293 38.747  1.00 11.45  ? 357 ILE A CG1 1 
ATOM   2798 C CG2 . ILE A 1 352 ? -7.651  -16.164 36.517  1.00 12.52  ? 357 ILE A CG2 1 
ATOM   2799 C CD1 . ILE A 1 352 ? -10.154 -15.290 38.105  1.00 16.95  ? 357 ILE A CD1 1 
ATOM   2800 N N   . ARG A 1 353 ? -5.863  -12.615 38.419  1.00 8.41   ? 358 ARG A N   1 
ATOM   2801 C CA  . ARG A 1 353 ? -5.836  -11.292 39.028  1.00 8.49   ? 358 ARG A CA  1 
ATOM   2802 C C   . ARG A 1 353 ? -7.079  -10.533 38.538  1.00 9.58   ? 358 ARG A C   1 
ATOM   2803 O O   . ARG A 1 353 ? -7.435  -10.604 37.362  1.00 11.05  ? 358 ARG A O   1 
ATOM   2804 C CB  . ARG A 1 353 ? -4.549  -10.529 38.578  1.00 9.96   ? 358 ARG A CB  1 
ATOM   2805 C CG  . ARG A 1 353 ? -4.486  -9.108  39.207  1.00 11.11  ? 358 ARG A CG  1 
ATOM   2806 C CD  . ARG A 1 353 ? -3.253  -8.336  38.632  1.00 14.15  ? 358 ARG A CD  1 
ATOM   2807 N NE  . ARG A 1 353 ? -3.462  -8.046  37.201  1.00 14.64  ? 358 ARG A NE  1 
ATOM   2808 C CZ  . ARG A 1 353 ? -2.669  -7.247  36.487  1.00 19.35  ? 358 ARG A CZ  1 
ATOM   2809 N NH1 . ARG A 1 353 ? -1.655  -6.574  37.061  1.00 16.18  ? 358 ARG A NH1 1 
ATOM   2810 N NH2 . ARG A 1 353 ? -2.901  -7.102  35.183  1.00 16.06  ? 358 ARG A NH2 1 
ATOM   2811 N N   . ILE A 1 354 ? -7.785  -9.886  39.465  1.00 8.12   ? 359 ILE A N   1 
ATOM   2812 C CA  . ILE A 1 354 ? -8.982  -9.111  39.183  1.00 11.12  ? 359 ILE A CA  1 
ATOM   2813 C C   . ILE A 1 354 ? -8.774  -7.720  39.783  1.00 11.80  ? 359 ILE A C   1 
ATOM   2814 O O   . ILE A 1 354 ? -8.204  -7.590  40.871  1.00 10.99  ? 359 ILE A O   1 
ATOM   2815 C CB  . ILE A 1 354 ? -10.214 -9.794  39.807  1.00 10.78  ? 359 ILE A CB  1 
ATOM   2816 C CG1 . ILE A 1 354 ? -10.526 -11.094 39.032  1.00 14.08  ? 359 ILE A CG1 1 
ATOM   2817 C CG2 . ILE A 1 354 ? -11.417 -8.801  39.854  1.00 13.15  ? 359 ILE A CG2 1 
ATOM   2818 C CD1 . ILE A 1 354 ? -11.591 -11.919 39.792  1.00 14.97  ? 359 ILE A CD1 1 
ATOM   2819 N N   . GLY A 1 355 ? -9.195  -6.683  39.064  1.00 9.36   ? 360 GLY A N   1 
ATOM   2820 C CA  . GLY A 1 355 ? -9.166  -5.331  39.595  1.00 9.85   ? 360 GLY A CA  1 
ATOM   2821 C C   . GLY A 1 355 ? -10.475 -4.629  39.275  1.00 11.88  ? 360 GLY A C   1 
ATOM   2822 O O   . GLY A 1 355 ? -11.166 -4.968  38.312  1.00 13.57  ? 360 GLY A O   1 
ATOM   2823 N N   . THR A 1 356 ? -10.827 -3.673  40.120  1.00 7.69   ? 361 THR A N   1 
ATOM   2824 C CA  . THR A 1 356 ? -12.086 -2.937  39.972  1.00 8.92   ? 361 THR A CA  1 
ATOM   2825 C C   . THR A 1 356 ? -12.023 -1.533  39.378  1.00 10.01  ? 361 THR A C   1 
ATOM   2826 O O   . THR A 1 356 ? -13.091 -0.948  39.257  1.00 8.84   ? 361 THR A O   1 
ATOM   2827 C CB  . THR A 1 356 ? -12.798 -2.813  41.358  1.00 8.94   ? 361 THR A CB  1 
ATOM   2828 O OG1 . THR A 1 356 ? -11.899 -2.242  42.268  1.00 11.93  ? 361 THR A OG1 1 
ATOM   2829 C CG2 . THR A 1 356 ? -13.149 -4.226  41.866  1.00 11.76  ? 361 THR A CG2 1 
ATOM   2830 N N   . PRO A 1 357 ? -10.881 -0.917  39.009  1.00 9.91   ? 362 PRO A N   1 
ATOM   2831 C CA  . PRO A 1 357 ? -10.991 0.486   38.566  1.00 9.64   ? 362 PRO A CA  1 
ATOM   2832 C C   . PRO A 1 357 ? -11.949 0.679   37.391  1.00 9.78   ? 362 PRO A C   1 
ATOM   2833 O O   . PRO A 1 357 ? -12.692 1.664   37.362  1.00 10.74  ? 362 PRO A O   1 
ATOM   2834 C CB  . PRO A 1 357 ? -9.533  0.833   38.162  1.00 11.05  ? 362 PRO A CB  1 
ATOM   2835 C CG  . PRO A 1 357 ? -8.701  -0.020  39.180  1.00 13.50  ? 362 PRO A CG  1 
ATOM   2836 C CD  . PRO A 1 357 ? -9.467  -1.331  39.253  1.00 10.72  ? 362 PRO A CD  1 
ATOM   2837 N N   . ALA A 1 358 ? -11.863 -0.210  36.385  1.00 9.33   ? 363 ALA A N   1 
ATOM   2838 C CA  . ALA A 1 358 ? -12.622 0.015   35.152  1.00 6.85   ? 363 ALA A CA  1 
ATOM   2839 C C   . ALA A 1 358 ? -14.126 -0.097  35.423  1.00 12.25  ? 363 ALA A C   1 
ATOM   2840 O O   . ALA A 1 358 ? -14.916 0.739   34.960  1.00 11.28  ? 363 ALA A O   1 
ATOM   2841 C CB  . ALA A 1 358 ? -12.197 -0.994  34.049  1.00 11.44  ? 363 ALA A CB  1 
ATOM   2842 N N   . ILE A 1 359 ? -14.555 -1.149  36.140  1.00 10.67  ? 364 ILE A N   1 
ATOM   2843 C CA  . ILE A 1 359 ? -16.017 -1.264  36.355  1.00 10.69  ? 364 ILE A CA  1 
ATOM   2844 C C   . ILE A 1 359 ? -16.500 -0.188  37.313  1.00 11.08  ? 364 ILE A C   1 
ATOM   2845 O O   . ILE A 1 359 ? -17.662 0.244   37.222  1.00 12.77  ? 364 ILE A O   1 
ATOM   2846 C CB  . ILE A 1 359 ? -16.447 -2.686  36.824  1.00 12.01  ? 364 ILE A CB  1 
ATOM   2847 C CG1 . ILE A 1 359 ? -15.785 -3.113  38.123  1.00 11.93  ? 364 ILE A CG1 1 
ATOM   2848 C CG2 . ILE A 1 359 ? -16.243 -3.701  35.650  1.00 13.43  ? 364 ILE A CG2 1 
ATOM   2849 C CD1 . ILE A 1 359 ? -16.512 -4.317  38.793  1.00 18.50  ? 364 ILE A CD1 1 
ATOM   2850 N N   . THR A 1 360 ? -15.624 0.314   38.219  1.00 9.67   ? 365 THR A N   1 
ATOM   2851 C CA  . THR A 1 360 ? -16.073 1.378   39.106  1.00 11.78  ? 365 THR A CA  1 
ATOM   2852 C C   . THR A 1 360 ? -16.310 2.667   38.294  1.00 12.58  ? 365 THR A C   1 
ATOM   2853 O O   . THR A 1 360 ? -17.253 3.430   38.557  1.00 11.30  ? 365 THR A O   1 
ATOM   2854 C CB  . THR A 1 360 ? -15.038 1.581   40.231  1.00 11.04  ? 365 THR A CB  1 
ATOM   2855 O OG1 . THR A 1 360 ? -14.852 0.339   40.939  1.00 10.97  ? 365 THR A OG1 1 
ATOM   2856 C CG2 . THR A 1 360 ? -15.505 2.673   41.240  1.00 11.99  ? 365 THR A CG2 1 
ATOM   2857 N N   . THR A 1 361 ? -15.462 2.916   37.301  1.00 10.62  ? 366 THR A N   1 
ATOM   2858 C CA  . THR A 1 361 ? -15.672 4.062   36.407  1.00 9.71   ? 366 THR A CA  1 
ATOM   2859 C C   . THR A 1 361 ? -17.026 3.969   35.696  1.00 11.43  ? 366 THR A C   1 
ATOM   2860 O O   . THR A 1 361 ? -17.654 5.010   35.433  1.00 13.88  ? 366 THR A O   1 
ATOM   2861 C CB  . THR A 1 361 ? -14.529 4.126   35.400  1.00 11.20  ? 366 THR A CB  1 
ATOM   2862 O OG1 . THR A 1 361 ? -13.347 4.497   36.136  1.00 8.80   ? 366 THR A OG1 1 
ATOM   2863 C CG2 . THR A 1 361 ? -14.822 5.167   34.259  1.00 10.43  ? 366 THR A CG2 1 
ATOM   2864 N N   . ARG A 1 362 ? -17.477 2.754   35.397  1.00 11.82  ? 367 ARG A N   1 
ATOM   2865 C CA  . ARG A 1 362 ? -18.786 2.532   34.762  1.00 14.82  ? 367 ARG A CA  1 
ATOM   2866 C C   . ARG A 1 362 ? -19.934 2.527   35.775  1.00 17.42  ? 367 ARG A C   1 
ATOM   2867 O O   . ARG A 1 362 ? -21.059 2.248   35.365  1.00 17.86  ? 367 ARG A O   1 
ATOM   2868 C CB  . ARG A 1 362 ? -18.785 1.232   33.970  1.00 14.18  ? 367 ARG A CB  1 
ATOM   2869 C CG  . ARG A 1 362 ? -17.734 1.271   32.841  1.00 16.71  ? 367 ARG A CG  1 
ATOM   2870 C CD  . ARG A 1 362 ? -17.927 0.127   31.934  1.00 23.25  ? 367 ARG A CD  1 
ATOM   2871 N NE  . ARG A 1 362 ? -19.230 0.172   31.251  1.00 16.64  ? 367 ARG A NE  1 
ATOM   2872 C CZ  . ARG A 1 362 ? -19.502 -0.651  30.251  1.00 24.84  ? 367 ARG A CZ  1 
ATOM   2873 N NH1 . ARG A 1 362 ? -18.606 -1.544  29.839  1.00 21.85  ? 367 ARG A NH1 1 
ATOM   2874 N NH2 . ARG A 1 362 ? -20.672 -0.561  29.633  1.00 17.88  ? 367 ARG A NH2 1 
ATOM   2875 N N   . GLY A 1 363 ? -19.699 2.905   37.025  1.00 14.01  ? 368 GLY A N   1 
ATOM   2876 C CA  . GLY A 1 363 ? -20.805 3.074   37.944  1.00 13.41  ? 368 GLY A CA  1 
ATOM   2877 C C   . GLY A 1 363 ? -21.189 1.850   38.748  1.00 22.94  ? 368 GLY A C   1 
ATOM   2878 O O   . GLY A 1 363 ? -22.245 1.861   39.399  1.00 19.14  ? 368 GLY A O   1 
ATOM   2879 N N   . PHE A 1 364 ? -20.425 0.772   38.676  1.00 15.49  ? 369 PHE A N   1 
ATOM   2880 C CA  . PHE A 1 364 ? -20.687 -0.351  39.576  1.00 13.09  ? 369 PHE A CA  1 
ATOM   2881 C C   . PHE A 1 364 ? -20.432 0.038   41.016  1.00 13.91  ? 369 PHE A C   1 
ATOM   2882 O O   . PHE A 1 364 ? -19.470 0.745   41.350  1.00 17.18  ? 369 PHE A O   1 
ATOM   2883 C CB  . PHE A 1 364 ? -19.832 -1.569  39.206  1.00 13.57  ? 369 PHE A CB  1 
ATOM   2884 C CG  . PHE A 1 364 ? -20.354 -2.357  38.055  1.00 17.84  ? 369 PHE A CG  1 
ATOM   2885 C CD1 . PHE A 1 364 ? -20.066 -1.972  36.750  1.00 13.89  ? 369 PHE A CD1 1 
ATOM   2886 C CD2 . PHE A 1 364 ? -21.200 -3.479  38.243  1.00 17.10  ? 369 PHE A CD2 1 
ATOM   2887 C CE1 . PHE A 1 364 ? -20.543 -2.748  35.648  1.00 15.13  ? 369 PHE A CE1 1 
ATOM   2888 C CE2 . PHE A 1 364 ? -21.637 -4.251  37.162  1.00 20.20  ? 369 PHE A CE2 1 
ATOM   2889 C CZ  . PHE A 1 364 ? -21.323 -3.906  35.881  1.00 21.86  ? 369 PHE A CZ  1 
ATOM   2890 N N   . THR A 1 365 ? -21.288 -0.472  41.926  1.00 17.03  ? 370 THR A N   1 
ATOM   2891 C CA  . THR A 1 365 ? -21.202 -0.126  43.336  1.00 13.17  ? 370 THR A CA  1 
ATOM   2892 C C   . THR A 1 365 ? -21.105 -1.401  44.155  1.00 13.43  ? 370 THR A C   1 
ATOM   2893 O O   . THR A 1 365 ? -21.325 -2.503  43.643  1.00 16.96  ? 370 THR A O   1 
ATOM   2894 C CB  . THR A 1 365 ? -22.450 0.641   43.837  1.00 22.00  ? 370 THR A CB  1 
ATOM   2895 O OG1 . THR A 1 365 ? -23.570 -0.216  43.636  1.00 23.05  ? 370 THR A OG1 1 
ATOM   2896 C CG2 . THR A 1 365 ? -22.584 1.940   43.049  1.00 24.08  ? 370 THR A CG2 1 
ATOM   2897 N N   . PRO A 1 366 ? -20.732 -1.283  45.429  1.00 17.05  ? 371 PRO A N   1 
ATOM   2898 C CA  . PRO A 1 366 ? -20.469 -2.502  46.216  1.00 17.75  ? 371 PRO A CA  1 
ATOM   2899 C C   . PRO A 1 366 ? -21.662 -3.420  46.312  1.00 16.83  ? 371 PRO A C   1 
ATOM   2900 O O   . PRO A 1 366 ? -21.463 -4.649  46.330  1.00 16.88  ? 371 PRO A O   1 
ATOM   2901 C CB  . PRO A 1 366 ? -20.050 -1.951  47.588  1.00 19.49  ? 371 PRO A CB  1 
ATOM   2902 C CG  . PRO A 1 366 ? -19.405 -0.635  47.263  1.00 20.12  ? 371 PRO A CG  1 
ATOM   2903 C CD  . PRO A 1 366 ? -20.212 -0.081  46.099  1.00 16.85  ? 371 PRO A CD  1 
ATOM   2904 N N   . GLU A 1 367 ? -22.905 -2.899  46.280  1.00 20.69  ? 372 GLU A N   1 
ATOM   2905 C CA  . GLU A 1 367 ? -24.058 -3.816  46.329  1.00 21.64  ? 372 GLU A CA  1 
ATOM   2906 C C   . GLU A 1 367 ? -24.250 -4.630  45.074  1.00 27.19  ? 372 GLU A C   1 
ATOM   2907 O O   . GLU A 1 367 ? -25.048 -5.560  45.097  1.00 22.10  ? 372 GLU A O   1 
ATOM   2908 C CB  . GLU A 1 367 ? -25.381 -3.082  46.587  1.00 31.60  ? 372 GLU A CB  1 
ATOM   2909 C CG  . GLU A 1 367 ? -25.311 -2.142  47.747  1.00 39.44  ? 372 GLU A CG  1 
ATOM   2910 C CD  . GLU A 1 367 ? -25.089 -0.714  47.280  1.00 76.37  ? 372 GLU A CD  1 
ATOM   2911 O OE1 . GLU A 1 367 ? -23.943 -0.348  46.905  1.00 76.14  ? 372 GLU A OE1 1 
ATOM   2912 O OE2 . GLU A 1 367 ? -26.089 0.037   47.263  1.00 87.49  ? 372 GLU A OE2 1 
ATOM   2913 N N   . GLU A 1 368 ? -23.577 -4.306  43.964  1.00 16.51  ? 373 GLU A N   1 
ATOM   2914 C CA  . GLU A 1 368 ? -23.636 -5.139  42.788  1.00 14.61  ? 373 GLU A CA  1 
ATOM   2915 C C   . GLU A 1 368 ? -22.527 -6.168  42.737  1.00 16.97  ? 373 GLU A C   1 
ATOM   2916 O O   . GLU A 1 368 ? -22.557 -7.020  41.866  1.00 16.48  ? 373 GLU A O   1 
ATOM   2917 C CB  . GLU A 1 368 ? -23.537 -4.267  41.533  1.00 15.10  ? 373 GLU A CB  1 
ATOM   2918 C CG  . GLU A 1 368 ? -24.646 -3.192  41.499  1.00 20.97  ? 373 GLU A CG  1 
ATOM   2919 C CD  . GLU A 1 368 ? -24.556 -2.333  40.279  1.00 27.35  ? 373 GLU A CD  1 
ATOM   2920 O OE1 . GLU A 1 368 ? -23.760 -1.401  40.331  1.00 28.66  ? 373 GLU A OE1 1 
ATOM   2921 O OE2 . GLU A 1 368 ? -25.256 -2.605  39.290  1.00 28.95  ? 373 GLU A OE2 1 
ATOM   2922 N N   . MET A 1 369 ? -21.573 -6.129  43.650  1.00 17.46  ? 374 MET A N   1 
ATOM   2923 C CA  . MET A 1 369 ? -20.503 -7.121  43.581  1.00 15.98  ? 374 MET A CA  1 
ATOM   2924 C C   . MET A 1 369 ? -20.992 -8.552  43.818  1.00 13.90  ? 374 MET A C   1 
ATOM   2925 O O   . MET A 1 369 ? -20.425 -9.445  43.187  1.00 15.01  ? 374 MET A O   1 
ATOM   2926 C CB  . MET A 1 369 ? -19.329 -6.757  44.518  1.00 16.88  ? 374 MET A CB  1 
ATOM   2927 C CG  . MET A 1 369 ? -18.610 -5.367  44.231  1.00 14.27  ? 374 MET A CG  1 
ATOM   2928 S SD  . MET A 1 369 ? -17.882 -5.440  42.569  1.00 16.25  ? 374 MET A SD  1 
ATOM   2929 C CE  . MET A 1 369 ? -19.162 -4.533  41.638  1.00 19.52  ? 374 MET A CE  1 
ATOM   2930 N N   . PRO A 1 370 ? -22.014 -8.853  44.650  1.00 20.17  ? 375 PRO A N   1 
ATOM   2931 C CA  . PRO A 1 370 ? -22.515 -10.250 44.672  1.00 18.77  ? 375 PRO A CA  1 
ATOM   2932 C C   . PRO A 1 370 ? -22.899 -10.759 43.318  1.00 18.14  ? 375 PRO A C   1 
ATOM   2933 O O   . PRO A 1 370 ? -22.686 -11.934 43.018  1.00 18.15  ? 375 PRO A O   1 
ATOM   2934 C CB  . PRO A 1 370 ? -23.763 -10.184 45.599  1.00 16.76  ? 375 PRO A CB  1 
ATOM   2935 C CG  . PRO A 1 370 ? -23.444 -9.043  46.541  1.00 21.20  ? 375 PRO A CG  1 
ATOM   2936 C CD  . PRO A 1 370 ? -22.693 -8.006  45.660  1.00 17.71  ? 375 PRO A CD  1 
ATOM   2937 N N   . LEU A 1 371 ? -23.515 -9.907  42.483  1.00 21.25  ? 376 LEU A N   1 
ATOM   2938 C CA  . LEU A 1 371 ? -23.945 -10.371 41.169  1.00 19.66  ? 376 LEU A CA  1 
ATOM   2939 C C   . LEU A 1 371 ? -22.753 -10.634 40.254  1.00 21.04  ? 376 LEU A C   1 
ATOM   2940 O O   . LEU A 1 371 ? -22.748 -11.612 39.504  1.00 20.05  ? 376 LEU A O   1 
ATOM   2941 C CB  . LEU A 1 371 ? -24.886 -9.339  40.562  1.00 24.08  ? 376 LEU A CB  1 
ATOM   2942 C CG  . LEU A 1 371 ? -25.446 -9.629  39.164  1.00 34.73  ? 376 LEU A CG  1 
ATOM   2943 C CD1 . LEU A 1 371 ? -26.071 -11.031 39.060  1.00 32.80  ? 376 LEU A CD1 1 
ATOM   2944 C CD2 . LEU A 1 371 ? -26.487 -8.591  38.876  1.00 39.14  ? 376 LEU A CD2 1 
ATOM   2945 N N   . VAL A 1 372 ? -21.729 -9.772  40.310  1.00 19.43  ? 377 VAL A N   1 
ATOM   2946 C CA  . VAL A 1 372 ? -20.538 -10.025 39.507  1.00 15.19  ? 377 VAL A CA  1 
ATOM   2947 C C   . VAL A 1 372 ? -19.878 -11.323 39.950  1.00 15.34  ? 377 VAL A C   1 
ATOM   2948 O O   . VAL A 1 372 ? -19.459 -12.136 39.111  1.00 16.25  ? 377 VAL A O   1 
ATOM   2949 C CB  . VAL A 1 372 ? -19.592 -8.812  39.599  1.00 17.56  ? 377 VAL A CB  1 
ATOM   2950 C CG1 . VAL A 1 372 ? -18.226 -9.105  39.005  1.00 19.87  ? 377 VAL A CG1 1 
ATOM   2951 C CG2 . VAL A 1 372 ? -20.257 -7.547  38.951  1.00 21.21  ? 377 VAL A CG2 1 
ATOM   2952 N N   . ALA A 1 373 ? -19.807 -11.556 41.267  1.00 16.27  ? 378 ALA A N   1 
ATOM   2953 C CA  . ALA A 1 373 ? -19.179 -12.787 41.779  1.00 16.05  ? 378 ALA A CA  1 
ATOM   2954 C C   . ALA A 1 373 ? -19.930 -14.023 41.306  1.00 15.32  ? 378 ALA A C   1 
ATOM   2955 O O   . ALA A 1 373 ? -19.323 -15.026 40.924  1.00 16.53  ? 378 ALA A O   1 
ATOM   2956 C CB  . ALA A 1 373 ? -19.116 -12.727 43.311  1.00 17.64  ? 378 ALA A CB  1 
ATOM   2957 N N   . GLU A 1 374 ? -21.260 -13.933 41.262  1.00 16.68  ? 379 GLU A N   1 
ATOM   2958 C CA  . GLU A 1 374 ? -22.069 -15.055 40.794  1.00 17.81  ? 379 GLU A CA  1 
ATOM   2959 C C   . GLU A 1 374 ? -21.806 -15.368 39.316  1.00 19.35  ? 379 GLU A C   1 
ATOM   2960 O O   . GLU A 1 374 ? -21.709 -16.541 38.923  1.00 17.65  ? 379 GLU A O   1 
ATOM   2961 C CB  . GLU A 1 374 ? -23.549 -14.755 41.043  1.00 25.67  ? 379 GLU A CB  1 
ATOM   2962 C CG  . GLU A 1 374 ? -24.468 -15.832 40.474  1.00 36.71  ? 379 GLU A CG  1 
ATOM   2963 C CD  . GLU A 1 374 ? -25.941 -15.376 40.416  1.00 52.31  ? 379 GLU A CD  1 
ATOM   2964 O OE1 . GLU A 1 374 ? -26.425 -14.805 41.422  1.00 52.56  ? 379 GLU A OE1 1 
ATOM   2965 O OE2 . GLU A 1 374 ? -26.590 -15.556 39.354  1.00 59.62  ? 379 GLU A OE2 1 
ATOM   2966 N N   . LEU A 1 375 ? -21.698 -14.322 38.474  1.00 14.87  ? 380 LEU A N   1 
ATOM   2967 C CA  . LEU A 1 375 ? -21.430 -14.533 37.046  1.00 17.76  ? 380 LEU A CA  1 
ATOM   2968 C C   . LEU A 1 375 ? -20.064 -15.149 36.824  1.00 18.38  ? 380 LEU A C   1 
ATOM   2969 O O   . LEU A 1 375 ? -19.911 -16.011 35.970  1.00 16.61  ? 380 LEU A O   1 
ATOM   2970 C CB  . LEU A 1 375 ? -21.555 -13.211 36.258  1.00 15.39  ? 380 LEU A CB  1 
ATOM   2971 C CG  . LEU A 1 375 ? -22.975 -12.652 36.313  1.00 29.34  ? 380 LEU A CG  1 
ATOM   2972 C CD1 . LEU A 1 375 ? -22.970 -11.220 35.729  1.00 25.76  ? 380 LEU A CD1 1 
ATOM   2973 C CD2 . LEU A 1 375 ? -23.915 -13.598 35.562  1.00 30.73  ? 380 LEU A CD2 1 
ATOM   2974 N N   . ILE A 1 376 ? -19.040 -14.710 37.580  1.00 15.60  ? 381 ILE A N   1 
ATOM   2975 C CA  . ILE A 1 376 ? -17.728 -15.324 37.466  1.00 11.77  ? 381 ILE A CA  1 
ATOM   2976 C C   . ILE A 1 376 ? -17.789 -16.806 37.842  1.00 12.47  ? 381 ILE A C   1 
ATOM   2977 O O   . ILE A 1 376 ? -17.264 -17.690 37.150  1.00 14.91  ? 381 ILE A O   1 
ATOM   2978 C CB  . ILE A 1 376 ? -16.753 -14.572 38.377  1.00 12.46  ? 381 ILE A CB  1 
ATOM   2979 C CG1 . ILE A 1 376 ? -16.486 -13.154 37.810  1.00 11.99  ? 381 ILE A CG1 1 
ATOM   2980 C CG2 . ILE A 1 376 ? -15.480 -15.367 38.554  1.00 13.71  ? 381 ILE A CG2 1 
ATOM   2981 C CD1 . ILE A 1 376 ? -15.769 -12.232 38.883  1.00 14.97  ? 381 ILE A CD1 1 
ATOM   2982 N N   . ASP A 1 377 ? -18.397 -17.079 38.965  1.00 17.47  ? 382 ASP A N   1 
ATOM   2983 C CA  . ASP A 1 377 ? -18.468 -18.455 39.463  1.00 17.36  ? 382 ASP A CA  1 
ATOM   2984 C C   . ASP A 1 377 ? -19.192 -19.359 38.455  1.00 16.57  ? 382 ASP A C   1 
ATOM   2985 O O   . ASP A 1 377 ? -18.720 -20.407 38.129  1.00 19.52  ? 382 ASP A O   1 
ATOM   2986 C CB  . ASP A 1 377 ? -19.185 -18.426 40.794  1.00 16.93  ? 382 ASP A CB  1 
ATOM   2987 C CG  . ASP A 1 377 ? -19.097 -19.712 41.554  1.00 22.92  ? 382 ASP A CG  1 
ATOM   2988 O OD1 . ASP A 1 377 ? -18.086 -20.416 41.482  1.00 17.90  ? 382 ASP A OD1 1 
ATOM   2989 O OD2 . ASP A 1 377 ? -20.063 -19.990 42.258  1.00 25.38  ? 382 ASP A OD2 1 
ATOM   2990 N N   . ARG A 1 378 ? -20.322 -18.885 37.959  1.00 17.88  ? 383 ARG A N   1 
ATOM   2991 C CA  . ARG A 1 378 ? -21.073 -19.690 36.982  1.00 18.76  ? 383 ARG A CA  1 
ATOM   2992 C C   . ARG A 1 378 ? -20.251 -19.960 35.738  1.00 21.25  ? 383 ARG A C   1 
ATOM   2993 O O   . ARG A 1 378 ? -20.258 -21.070 35.200  1.00 21.22  ? 383 ARG A O   1 
ATOM   2994 C CB  . ARG A 1 378 ? -22.391 -19.007 36.614  1.00 25.04  ? 383 ARG A CB  1 
ATOM   2995 C CG  . ARG A 1 378 ? -23.426 -19.119 37.725  1.00 32.71  ? 383 ARG A CG  1 
ATOM   2996 C CD  . ARG A 1 378 ? -24.682 -18.312 37.450  1.00 32.75  ? 383 ARG A CD  1 
ATOM   2997 N NE  . ARG A 1 378 ? -25.251 -18.643 36.161  1.00 45.21  ? 383 ARG A NE  1 
ATOM   2998 C CZ  . ARG A 1 378 ? -26.068 -17.830 35.509  1.00 53.40  ? 383 ARG A CZ  1 
ATOM   2999 N NH1 . ARG A 1 378 ? -26.431 -16.654 36.021  1.00 43.90  ? 383 ARG A NH1 1 
ATOM   3000 N NH2 . ARG A 1 378 ? -26.516 -18.193 34.315  1.00 39.20  ? 383 ARG A NH2 1 
ATOM   3001 N N   . ALA A 1 379 ? -19.533 -18.952 35.245  1.00 18.10  ? 384 ALA A N   1 
ATOM   3002 C CA  . ALA A 1 379 ? -18.733 -19.179 34.056  1.00 16.46  ? 384 ALA A CA  1 
ATOM   3003 C C   . ALA A 1 379 ? -17.642 -20.205 34.330  1.00 21.86  ? 384 ALA A C   1 
ATOM   3004 O O   . ALA A 1 379 ? -17.329 -21.043 33.472  1.00 22.96  ? 384 ALA A O   1 
ATOM   3005 C CB  . ALA A 1 379 ? -18.107 -17.846 33.585  1.00 18.28  ? 384 ALA A CB  1 
ATOM   3006 N N   . LEU A 1 380 ? -17.019 -20.136 35.513  1.00 17.71  ? 385 LEU A N   1 
ATOM   3007 C CA  . LEU A 1 380 ? -15.959 -21.089 35.803  1.00 19.56  ? 385 LEU A CA  1 
ATOM   3008 C C   . LEU A 1 380 ? -16.517 -22.495 36.023  1.00 22.47  ? 385 LEU A C   1 
ATOM   3009 O O   . LEU A 1 380 ? -15.849 -23.478 35.679  1.00 26.31  ? 385 LEU A O   1 
ATOM   3010 C CB  . LEU A 1 380 ? -15.160 -20.655 37.041  1.00 19.35  ? 385 LEU A CB  1 
ATOM   3011 C CG  . LEU A 1 380 ? -14.421 -19.327 36.774  1.00 20.39  ? 385 LEU A CG  1 
ATOM   3012 C CD1 . LEU A 1 380 ? -13.710 -18.872 38.062  1.00 20.52  ? 385 LEU A CD1 1 
ATOM   3013 C CD2 . LEU A 1 380 ? -13.473 -19.418 35.610  1.00 19.24  ? 385 LEU A CD2 1 
ATOM   3014 N N   . LEU A 1 381 ? -17.709 -22.612 36.629  1.00 22.93  ? 386 LEU A N   1 
ATOM   3015 C CA  . LEU A 1 381 ? -18.236 -23.947 36.957  1.00 28.00  ? 386 LEU A CA  1 
ATOM   3016 C C   . LEU A 1 381 ? -19.055 -24.546 35.825  1.00 36.64  ? 386 LEU A C   1 
ATOM   3017 O O   . LEU A 1 381 ? -18.895 -25.724 35.493  1.00 36.87  ? 386 LEU A O   1 
ATOM   3018 C CB  . LEU A 1 381 ? -19.105 -23.895 38.203  1.00 27.92  ? 386 LEU A CB  1 
ATOM   3019 C CG  . LEU A 1 381 ? -18.257 -23.501 39.404  1.00 33.79  ? 386 LEU A CG  1 
ATOM   3020 C CD1 . LEU A 1 381 ? -19.079 -23.565 40.682  1.00 44.72  ? 386 LEU A CD1 1 
ATOM   3021 C CD2 . LEU A 1 381 ? -16.972 -24.367 39.461  1.00 45.35  ? 386 LEU A CD2 1 
ATOM   3022 N N   . GLU A 1 382 ? -19.977 -23.771 35.265  1.00 31.81  ? 387 GLU A N   1 
ATOM   3023 C CA  . GLU A 1 382 ? -20.786 -24.265 34.152  1.00 35.20  ? 387 GLU A CA  1 
ATOM   3024 C C   . GLU A 1 382 ? -20.095 -24.163 32.811  1.00 36.88  ? 387 GLU A C   1 
ATOM   3025 O O   . GLU A 1 382 ? -20.437 -24.919 31.905  1.00 40.49  ? 387 GLU A O   1 
ATOM   3026 C CB  . GLU A 1 382 ? -22.091 -23.509 34.065  1.00 26.58  ? 387 GLU A CB  1 
ATOM   3027 C CG  . GLU A 1 382 ? -22.793 -23.421 35.381  1.00 42.46  ? 387 GLU A CG  1 
ATOM   3028 C CD  . GLU A 1 382 ? -24.046 -22.600 35.289  1.00 63.44  ? 387 GLU A CD  1 
ATOM   3029 O OE1 . GLU A 1 382 ? -24.279 -21.982 34.204  1.00 52.88  ? 387 GLU A OE1 1 
ATOM   3030 O OE2 . GLU A 1 382 ? -24.779 -22.579 36.309  1.00 59.37  ? 387 GLU A OE2 1 
ATOM   3031 N N   . GLY A 1 383 ? -19.122 -23.284 32.649  1.00 33.50  ? 388 GLY A N   1 
ATOM   3032 C CA  . GLY A 1 383 ? -18.529 -23.076 31.346  1.00 30.47  ? 388 GLY A CA  1 
ATOM   3033 C C   . GLY A 1 383 ? -19.319 -22.047 30.551  1.00 26.06  ? 388 GLY A C   1 
ATOM   3034 O O   . GLY A 1 383 ? -20.401 -21.607 30.953  1.00 32.60  ? 388 GLY A O   1 
ATOM   3035 N N   . PRO A 1 384 ? -18.775 -21.631 29.418  1.00 35.23  ? 389 PRO A N   1 
ATOM   3036 C CA  . PRO A 1 384 ? -19.462 -20.630 28.579  1.00 31.91  ? 389 PRO A CA  1 
ATOM   3037 C C   . PRO A 1 384 ? -20.812 -21.122 28.062  1.00 49.50  ? 389 PRO A C   1 
ATOM   3038 O O   . PRO A 1 384 ? -20.994 -22.297 27.740  1.00 37.15  ? 389 PRO A O   1 
ATOM   3039 C CB  . PRO A 1 384 ? -18.487 -20.419 27.416  1.00 36.81  ? 389 PRO A CB  1 
ATOM   3040 C CG  . PRO A 1 384 ? -17.202 -21.103 27.842  1.00 45.33  ? 389 PRO A CG  1 
ATOM   3041 C CD  . PRO A 1 384 ? -17.550 -22.155 28.789  1.00 35.42  ? 389 PRO A CD  1 
ATOM   3042 N N   . SER A 1 385 ? -21.773 -20.212 27.984  1.00 30.86  ? 390 SER A N   1 
ATOM   3043 C CA  . SER A 1 385 ? -23.017 -20.534 27.321  1.00 32.61  ? 390 SER A CA  1 
ATOM   3044 C C   . SER A 1 385 ? -23.538 -19.259 26.708  1.00 44.66  ? 390 SER A C   1 
ATOM   3045 O O   . SER A 1 385 ? -23.199 -18.156 27.145  1.00 35.62  ? 390 SER A O   1 
ATOM   3046 C CB  . SER A 1 385 ? -24.054 -21.124 28.264  1.00 29.50  ? 390 SER A CB  1 
ATOM   3047 O OG  . SER A 1 385 ? -24.537 -20.155 29.180  1.00 39.25  ? 390 SER A OG  1 
ATOM   3048 N N   . GLU A 1 386 ? -24.381 -19.422 25.698  1.00 34.05  ? 391 GLU A N   1 
ATOM   3049 C CA  . GLU A 1 386 ? -24.962 -18.250 25.078  1.00 35.22  ? 391 GLU A CA  1 
ATOM   3050 C C   . GLU A 1 386 ? -25.780 -17.467 26.088  1.00 26.07  ? 391 GLU A C   1 
ATOM   3051 O O   . GLU A 1 386 ? -25.755 -16.228 26.089  1.00 31.75  ? 391 GLU A O   1 
ATOM   3052 C CB  . GLU A 1 386 ? -25.815 -18.658 23.874  1.00 44.50  ? 391 GLU A CB  1 
ATOM   3053 C CG  . GLU A 1 386 ? -26.218 -17.499 22.990  1.00 63.38  ? 391 GLU A CG  1 
ATOM   3054 C CD  . GLU A 1 386 ? -25.050 -16.956 22.198  1.00 96.82  ? 391 GLU A CD  1 
ATOM   3055 O OE1 . GLU A 1 386 ? -23.983 -17.619 22.199  1.00 80.60  ? 391 GLU A OE1 1 
ATOM   3056 O OE2 . GLU A 1 386 ? -25.202 -15.871 21.583  1.00 103.14 ? 391 GLU A OE2 1 
ATOM   3057 N N   . ALA A 1 387 ? -26.513 -18.158 26.965  1.00 29.53  ? 392 ALA A N   1 
ATOM   3058 C CA  . ALA A 1 387 ? -27.345 -17.439 27.922  1.00 28.00  ? 392 ALA A CA  1 
ATOM   3059 C C   . ALA A 1 387 ? -26.499 -16.622 28.919  1.00 28.58  ? 392 ALA A C   1 
ATOM   3060 O O   . ALA A 1 387 ? -26.894 -15.525 29.341  1.00 28.28  ? 392 ALA A O   1 
ATOM   3061 C CB  . ALA A 1 387 ? -28.234 -18.424 28.693  1.00 34.32  ? 392 ALA A CB  1 
ATOM   3062 N N   . LEU A 1 388 ? -25.406 -17.205 29.399  1.00 25.31  ? 393 LEU A N   1 
ATOM   3063 C CA  . LEU A 1 388 ? -24.524 -16.478 30.313  1.00 21.97  ? 393 LEU A CA  1 
ATOM   3064 C C   . LEU A 1 388 ? -23.891 -15.257 29.609  1.00 17.70  ? 393 LEU A C   1 
ATOM   3065 O O   . LEU A 1 388 ? -23.837 -14.148 30.184  1.00 20.80  ? 393 LEU A O   1 
ATOM   3066 C CB  . LEU A 1 388 ? -23.478 -17.455 30.837  1.00 25.16  ? 393 LEU A CB  1 
ATOM   3067 C CG  . LEU A 1 388 ? -22.541 -16.915 31.926  1.00 32.56  ? 393 LEU A CG  1 
ATOM   3068 C CD1 . LEU A 1 388 ? -23.343 -16.230 33.021  1.00 28.71  ? 393 LEU A CD1 1 
ATOM   3069 C CD2 . LEU A 1 388 ? -21.691 -18.100 32.465  1.00 34.78  ? 393 LEU A CD2 1 
ATOM   3070 N N   . ARG A 1 389 ? -23.501 -15.408 28.337  1.00 20.43  ? 394 ARG A N   1 
ATOM   3071 C CA  . ARG A 1 389 ? -22.950 -14.249 27.622  1.00 24.03  ? 394 ARG A CA  1 
ATOM   3072 C C   . ARG A 1 389 ? -23.981 -13.122 27.568  1.00 20.67  ? 394 ARG A C   1 
ATOM   3073 O O   . ARG A 1 389 ? -23.662 -11.940 27.765  1.00 19.26  ? 394 ARG A O   1 
ATOM   3074 C CB  . ARG A 1 389 ? -22.482 -14.670 26.223  1.00 26.42  ? 394 ARG A CB  1 
ATOM   3075 C CG  . ARG A 1 389 ? -21.926 -13.521 25.326  1.00 38.87  ? 394 ARG A CG  1 
ATOM   3076 C CD  . ARG A 1 389 ? -20.604 -12.888 25.819  1.00 45.82  ? 394 ARG A CD  1 
ATOM   3077 N NE  . ARG A 1 389 ? -20.210 -11.661 25.107  1.00 45.75  ? 394 ARG A NE  1 
ATOM   3078 C CZ  . ARG A 1 389 ? -20.295 -10.431 25.622  1.00 62.06  ? 394 ARG A CZ  1 
ATOM   3079 N NH1 . ARG A 1 389 ? -20.805 -10.218 26.822  1.00 38.55  ? 394 ARG A NH1 1 
ATOM   3080 N NH2 . ARG A 1 389 ? -19.843 -9.388  24.922  1.00 45.98  ? 394 ARG A NH2 1 
ATOM   3081 N N   . GLU A 1 390 ? -25.254 -13.476 27.365  1.00 24.31  ? 395 GLU A N   1 
ATOM   3082 C CA  . GLU A 1 390 ? -26.258 -12.448 27.254  1.00 21.67  ? 395 GLU A CA  1 
ATOM   3083 C C   . GLU A 1 390 ? -26.535 -11.801 28.591  1.00 20.21  ? 395 GLU A C   1 
ATOM   3084 O O   . GLU A 1 390 ? -26.827 -10.608 28.662  1.00 19.00  ? 395 GLU A O   1 
ATOM   3085 C CB  . GLU A 1 390 ? -27.543 -13.041 26.655  1.00 34.13  ? 395 GLU A CB  1 
ATOM   3086 C CG  . GLU A 1 390 ? -28.479 -11.958 26.086  1.00 71.15  ? 395 GLU A CG  1 
ATOM   3087 C CD  . GLU A 1 390 ? -27.836 -11.069 24.970  1.00 83.89  ? 395 GLU A CD  1 
ATOM   3088 O OE1 . GLU A 1 390 ? -26.920 -11.538 24.224  1.00 49.03  ? 395 GLU A OE1 1 
ATOM   3089 O OE2 . GLU A 1 390 ? -28.265 -9.890  24.841  1.00 69.42  ? 395 GLU A OE2 1 
ATOM   3090 N N   . GLU A 1 391 ? -26.445 -12.539 29.681  1.00 19.73  ? 396 GLU A N   1 
ATOM   3091 C CA  . GLU A 1 391 ? -26.616 -11.874 30.962  1.00 17.57  ? 396 GLU A CA  1 
ATOM   3092 C C   . GLU A 1 391 ? -25.478 -10.883 31.265  1.00 19.25  ? 396 GLU A C   1 
ATOM   3093 O O   . GLU A 1 391 ? -25.712 -9.805  31.832  1.00 18.59  ? 396 GLU A O   1 
ATOM   3094 C CB  . GLU A 1 391 ? -26.709 -12.937 32.059  1.00 25.25  ? 396 GLU A CB  1 
ATOM   3095 C CG  . GLU A 1 391 ? -26.877 -12.300 33.372  1.00 37.36  ? 396 GLU A CG  1 
ATOM   3096 C CD  . GLU A 1 391 ? -27.517 -13.235 34.392  1.00 75.90  ? 396 GLU A CD  1 
ATOM   3097 O OE1 . GLU A 1 391 ? -27.783 -14.457 34.079  1.00 43.55  ? 396 GLU A OE1 1 
ATOM   3098 O OE2 . GLU A 1 391 ? -27.739 -12.694 35.509  1.00 50.24  ? 396 GLU A OE2 1 
ATOM   3099 N N   . VAL A 1 392 ? -24.236 -11.259 30.935  1.00 18.12  ? 397 VAL A N   1 
ATOM   3100 C CA  . VAL A 1 392 ? -23.096 -10.330 31.077  1.00 13.04  ? 397 VAL A CA  1 
ATOM   3101 C C   . VAL A 1 392 ? -23.314 -9.065  30.232  1.00 16.71  ? 397 VAL A C   1 
ATOM   3102 O O   . VAL A 1 392 ? -23.105 -7.930  30.680  1.00 17.60  ? 397 VAL A O   1 
ATOM   3103 C CB  . VAL A 1 392 ? -21.792 -11.043 30.691  1.00 17.14  ? 397 VAL A CB  1 
ATOM   3104 C CG1 . VAL A 1 392 ? -20.632 -10.019 30.719  1.00 14.96  ? 397 VAL A CG1 1 
ATOM   3105 C CG2 . VAL A 1 392 ? -21.501 -12.199 31.691  1.00 19.66  ? 397 VAL A CG2 1 
ATOM   3106 N N   . ARG A 1 393 ? -23.697 -9.257  28.975  1.00 18.16  ? 398 ARG A N   1 
ATOM   3107 C CA  . ARG A 1 393 ? -23.910 -8.149  28.062  1.00 17.58  ? 398 ARG A CA  1 
ATOM   3108 C C   . ARG A 1 393 ? -24.997 -7.210  28.568  1.00 22.00  ? 398 ARG A C   1 
ATOM   3109 O O   . ARG A 1 393 ? -24.807 -5.999  28.596  1.00 16.64  ? 398 ARG A O   1 
ATOM   3110 C CB  . ARG A 1 393 ? -24.230 -8.710  26.662  1.00 17.42  ? 398 ARG A CB  1 
ATOM   3111 C CG  . ARG A 1 393 ? -24.557 -7.582  25.665  1.00 24.87  ? 398 ARG A CG  1 
ATOM   3112 C CD  . ARG A 1 393 ? -24.681 -8.005  24.169  1.00 32.26  ? 398 ARG A CD  1 
ATOM   3113 N NE  . ARG A 1 393 ? -24.760 -9.427  23.894  1.00 63.22  ? 398 ARG A NE  1 
ATOM   3114 C CZ  . ARG A 1 393 ? -23.802 -10.134 23.298  1.00 83.23  ? 398 ARG A CZ  1 
ATOM   3115 N NH1 . ARG A 1 393 ? -22.642 -9.579  22.943  1.00 61.94  ? 398 ARG A NH1 1 
ATOM   3116 N NH2 . ARG A 1 393 ? -24.016 -11.428 23.042  1.00 67.07  ? 398 ARG A NH2 1 
ATOM   3117 N N   . ARG A 1 394 ? -26.131 -7.739  29.060  1.00 18.20  ? 399 ARG A N   1 
ATOM   3118 C CA  . ARG A 1 394 ? -27.165 -6.854  29.614  1.00 17.41  ? 399 ARG A CA  1 
ATOM   3119 C C   . ARG A 1 394 ? -26.682 -6.089  30.837  1.00 17.65  ? 399 ARG A C   1 
ATOM   3120 O O   . ARG A 1 394 ? -27.054 -4.924  31.044  1.00 18.86  ? 399 ARG A O   1 
ATOM   3121 C CB  . ARG A 1 394 ? -28.428 -7.668  30.028  1.00 22.89  ? 399 ARG A CB  1 
ATOM   3122 C CG  . ARG A 1 394 ? -29.017 -8.729  29.093  1.00 46.92  ? 399 ARG A CG  1 
ATOM   3123 C CD  . ARG A 1 394 ? -29.230 -8.278  27.694  1.00 58.35  ? 399 ARG A CD  1 
ATOM   3124 N NE  . ARG A 1 394 ? -29.557 -6.865  27.643  1.00 86.43  ? 399 ARG A NE  1 
ATOM   3125 C CZ  . ARG A 1 394 ? -29.563 -6.145  26.532  1.00 75.75  ? 399 ARG A CZ  1 
ATOM   3126 N NH1 . ARG A 1 394 ? -29.361 -6.704  25.341  1.00 67.46  ? 399 ARG A NH1 1 
ATOM   3127 N NH2 . ARG A 1 394 ? -29.746 -4.832  26.624  1.00 31.03  ? 399 ARG A NH2 1 
ATOM   3128 N N   . LEU A 1 395 ? -25.923 -6.761  31.724  1.00 17.27  ? 400 LEU A N   1 
ATOM   3129 C CA  . LEU A 1 395 ? -25.404 -6.075  32.906  1.00 12.52  ? 400 LEU A CA  1 
ATOM   3130 C C   . LEU A 1 395 ? -24.435 -4.958  32.498  1.00 12.44  ? 400 LEU A C   1 
ATOM   3131 O O   . LEU A 1 395 ? -24.517 -3.826  33.010  1.00 16.61  ? 400 LEU A O   1 
ATOM   3132 C CB  . LEU A 1 395 ? -24.715 -7.090  33.827  1.00 15.87  ? 400 LEU A CB  1 
ATOM   3133 C CG  . LEU A 1 395 ? -24.265 -6.493  35.176  1.00 22.89  ? 400 LEU A CG  1 
ATOM   3134 C CD1 . LEU A 1 395 ? -25.449 -5.885  35.962  1.00 22.93  ? 400 LEU A CD1 1 
ATOM   3135 C CD2 . LEU A 1 395 ? -23.567 -7.576  36.023  1.00 22.84  ? 400 LEU A CD2 1 
ATOM   3136 N N   . ALA A 1 396 ? -23.588 -5.248  31.498  1.00 14.82  ? 401 ALA A N   1 
ATOM   3137 C CA  . ALA A 1 396 ? -22.615 -4.258  31.031  1.00 15.98  ? 401 ALA A CA  1 
ATOM   3138 C C   . ALA A 1 396 ? -23.333 -3.050  30.433  1.00 14.42  ? 401 ALA A C   1 
ATOM   3139 O O   . ALA A 1 396 ? -23.016 -1.889  30.753  1.00 15.68  ? 401 ALA A O   1 
ATOM   3140 C CB  . ALA A 1 396 ? -21.672 -4.943  30.012  1.00 12.51  ? 401 ALA A CB  1 
ATOM   3141 N N   . LEU A 1 397 ? -24.300 -3.311  29.538  1.00 16.57  ? 402 LEU A N   1 
ATOM   3142 C CA  . LEU A 1 397 ? -24.964 -2.206  28.828  1.00 19.70  ? 402 LEU A CA  1 
ATOM   3143 C C   . LEU A 1 397 ? -25.741 -1.304  29.777  1.00 24.28  ? 402 LEU A C   1 
ATOM   3144 O O   . LEU A 1 397 ? -25.840 -0.090  29.540  1.00 21.72  ? 402 LEU A O   1 
ATOM   3145 C CB  . LEU A 1 397 ? -25.862 -2.773  27.713  1.00 16.42  ? 402 LEU A CB  1 
ATOM   3146 C CG  . LEU A 1 397 ? -25.075 -3.343  26.551  1.00 17.31  ? 402 LEU A CG  1 
ATOM   3147 C CD1 . LEU A 1 397 ? -26.007 -4.109  25.597  1.00 22.81  ? 402 LEU A CD1 1 
ATOM   3148 C CD2 . LEU A 1 397 ? -24.406 -2.118  25.823  1.00 20.20  ? 402 LEU A CD2 1 
ATOM   3149 N N   . ALA A 1 398 ? -26.207 -1.842  30.908  1.00 21.15  ? 403 ALA A N   1 
ATOM   3150 C CA  . ALA A 1 398 ? -26.914 -1.065  31.915  1.00 20.98  ? 403 ALA A CA  1 
ATOM   3151 C C   . ALA A 1 398 ? -25.997 -0.154  32.683  1.00 23.94  ? 403 ALA A C   1 
ATOM   3152 O O   . ALA A 1 398 ? -26.474 0.619   33.504  1.00 27.56  ? 403 ALA A O   1 
ATOM   3153 C CB  . ALA A 1 398 ? -27.639 -1.998  32.920  1.00 20.83  ? 403 ALA A CB  1 
ATOM   3154 N N   . HIS A 1 399 ? -24.682 -0.225  32.466  1.00 15.81  ? 404 HIS A N   1 
ATOM   3155 C CA  . HIS A 1 399 ? -23.761 0.658   33.155  1.00 14.79  ? 404 HIS A CA  1 
ATOM   3156 C C   . HIS A 1 399 ? -22.958 1.481   32.158  1.00 29.09  ? 404 HIS A C   1 
ATOM   3157 O O   . HIS A 1 399 ? -21.916 0.994   31.677  1.00 29.96  ? 404 HIS A O   1 
ATOM   3158 C CB  . HIS A 1 399 ? -22.775 -0.158  33.980  1.00 17.01  ? 404 HIS A CB  1 
ATOM   3159 C CG  . HIS A 1 399 ? -23.404 -0.799  35.144  1.00 17.86  ? 404 HIS A CG  1 
ATOM   3160 N ND1 . HIS A 1 399 ? -24.129 -1.968  35.043  1.00 19.80  ? 404 HIS A ND1 1 
ATOM   3161 C CD2 . HIS A 1 399 ? -23.419 -0.438  36.445  1.00 21.13  ? 404 HIS A CD2 1 
ATOM   3162 C CE1 . HIS A 1 399 ? -24.557 -2.302  36.247  1.00 18.34  ? 404 HIS A CE1 1 
ATOM   3163 N NE2 . HIS A 1 399 ? -24.150 -1.387  37.109  1.00 20.52  ? 404 HIS A NE2 1 
ATOM   3164 N N   . PRO A 1 400 ? -23.255 2.751   31.994  1.00 23.74  ? 405 PRO A N   1 
ATOM   3165 C CA  . PRO A 1 400 ? -22.689 3.519   30.867  1.00 24.89  ? 405 PRO A CA  1 
ATOM   3166 C C   . PRO A 1 400 ? -21.167 3.670   30.925  1.00 19.30  ? 405 PRO A C   1 
ATOM   3167 O O   . PRO A 1 400 ? -20.552 3.652   31.992  1.00 23.07  ? 405 PRO A O   1 
ATOM   3168 C CB  . PRO A 1 400 ? -23.379 4.865   31.016  1.00 26.85  ? 405 PRO A CB  1 
ATOM   3169 C CG  . PRO A 1 400 ? -23.410 5.031   32.527  1.00 47.02  ? 405 PRO A CG  1 
ATOM   3170 C CD  . PRO A 1 400 ? -23.744 3.631   33.068  1.00 34.59  ? 405 PRO A CD  1 
ATOM   3171 N N   . MET A 1 401 ? -20.543 3.835   29.725  1.00 23.95  ? 406 MET A N   1 
ATOM   3172 C CA  . MET A 1 401 ? -19.135 4.199   29.658  1.00 23.76  ? 406 MET A CA  1 
ATOM   3173 C C   . MET A 1 401 ? -19.050 5.720   29.598  1.00 20.87  ? 406 MET A C   1 
ATOM   3174 O O   . MET A 1 401 ? -20.020 6.379   29.214  1.00 28.31  ? 406 MET A O   1 
ATOM   3175 C CB  . MET A 1 401 ? -18.484 3.574   28.401  1.00 30.92  ? 406 MET A CB  1 
ATOM   3176 C CG  . MET A 1 401 ? -17.342 2.501   28.735  1.00 21.61  ? 406 MET A CG  1 
ATOM   3177 S SD  . MET A 1 401 ? -17.213 1.798   27.119  1.00 43.70  ? 406 MET A SD  1 
ATOM   3178 C CE  . MET A 1 401 ? -15.742 2.750   26.414  1.00 28.46  ? 406 MET A CE  1 
ATOM   3179 N N   . PRO A 1 402 ? -17.923 6.329   30.007  1.00 16.40  ? 407 PRO A N   1 
ATOM   3180 C CA  . PRO A 1 402 ? -17.770 7.818   30.075  1.00 19.58  ? 407 PRO A CA  1 
ATOM   3181 C C   . PRO A 1 402 ? -17.971 8.594   28.760  1.00 33.44  ? 407 PRO A C   1 
ATOM   3182 O O   . PRO A 1 402 ? -17.489 7.986   27.796  1.00 29.72  ? 407 PRO A O   1 
ATOM   3183 C CB  . PRO A 1 402 ? -16.296 8.029   30.542  1.00 22.04  ? 407 PRO A CB  1 
ATOM   3184 C CG  . PRO A 1 402 ? -15.872 6.733   31.146  1.00 18.79  ? 407 PRO A CG  1 
ATOM   3185 C CD  . PRO A 1 402 ? -16.778 5.595   30.587  1.00 22.72  ? 407 PRO A CD  1 
ATOM   3186 N N   . LYS B 1 1   ? -17.077 18.084  35.465  1.00 34.31  ? 6   LYS B N   1 
ATOM   3187 C CA  . LYS B 1 1   ? -16.573 19.483  35.409  1.00 24.11  ? 6   LYS B CA  1 
ATOM   3188 C C   . LYS B 1 1   ? -15.526 19.643  34.280  1.00 21.70  ? 6   LYS B C   1 
ATOM   3189 O O   . LYS B 1 1   ? -14.566 18.885  34.254  1.00 24.01  ? 6   LYS B O   1 
ATOM   3190 C CB  . LYS B 1 1   ? -15.982 19.839  36.737  1.00 35.30  ? 6   LYS B CB  1 
ATOM   3191 C CG  . LYS B 1 1   ? -15.463 21.200  36.800  1.00 49.36  ? 6   LYS B CG  1 
ATOM   3192 C CD  . LYS B 1 1   ? -15.393 21.674  38.243  1.00 58.78  ? 6   LYS B CD  1 
ATOM   3193 C CE  . LYS B 1 1   ? -14.746 23.063  38.293  1.00 47.07  ? 6   LYS B CE  1 
ATOM   3194 N NZ  . LYS B 1 1   ? -15.456 24.046  37.418  1.00 68.53  ? 6   LYS B NZ  1 
ATOM   3195 N N   . ARG B 1 2   ? -15.691 20.599  33.373  1.00 18.55  ? 7   ARG B N   1 
ATOM   3196 C CA  . ARG B 1 2   ? -14.783 20.720  32.231  1.00 16.86  ? 7   ARG B CA  1 
ATOM   3197 C C   . ARG B 1 2   ? -13.561 21.535  32.625  1.00 15.13  ? 7   ARG B C   1 
ATOM   3198 O O   . ARG B 1 2   ? -13.664 22.532  33.346  1.00 14.92  ? 7   ARG B O   1 
ATOM   3199 C CB  . ARG B 1 2   ? -15.479 21.390  31.047  1.00 17.28  ? 7   ARG B CB  1 
ATOM   3200 C CG  . ARG B 1 2   ? -14.578 21.580  29.809  1.00 21.96  ? 7   ARG B CG  1 
ATOM   3201 C CD  . ARG B 1 2   ? -15.439 21.800  28.579  1.00 26.87  ? 7   ARG B CD  1 
ATOM   3202 N NE  . ARG B 1 2   ? -14.670 22.153  27.395  1.00 32.76  ? 7   ARG B NE  1 
ATOM   3203 C CZ  . ARG B 1 2   ? -14.235 21.274  26.500  1.00 26.54  ? 7   ARG B CZ  1 
ATOM   3204 N NH1 . ARG B 1 2   ? -14.419 19.980  26.664  1.00 24.46  ? 7   ARG B NH1 1 
ATOM   3205 N NH2 . ARG B 1 2   ? -13.625 21.715  25.403  1.00 30.67  ? 7   ARG B NH2 1 
ATOM   3206 N N   . ASP B 1 3   ? -12.389 21.136  32.104  1.00 11.64  ? 8   ASP B N   1 
ATOM   3207 C CA  . ASP B 1 3   ? -11.130 21.801  32.385  1.00 8.41   ? 8   ASP B CA  1 
ATOM   3208 C C   . ASP B 1 3   ? -10.980 23.004  31.474  1.00 13.05  ? 8   ASP B C   1 
ATOM   3209 O O   . ASP B 1 3   ? -10.268 22.983  30.475  1.00 12.75  ? 8   ASP B O   1 
ATOM   3210 C CB  . ASP B 1 3   ? -9.979  20.818  32.176  1.00 10.38  ? 8   ASP B CB  1 
ATOM   3211 C CG  . ASP B 1 3   ? -8.629  21.388  32.615  1.00 11.65  ? 8   ASP B CG  1 
ATOM   3212 O OD1 . ASP B 1 3   ? -8.513  22.573  32.997  1.00 11.34  ? 8   ASP B OD1 1 
ATOM   3213 O OD2 . ASP B 1 3   ? -7.650  20.621  32.594  1.00 9.75   ? 8   ASP B OD2 1 
ATOM   3214 N N   A GLU B 1 4   ? -11.714 24.073  31.798  0.53 11.58  ? 9   GLU B N   1 
ATOM   3215 N N   B GLU B 1 4   ? -11.719 24.070  31.812  0.47 11.59  ? 9   GLU B N   1 
ATOM   3216 C CA  A GLU B 1 4   ? -11.796 25.199  30.869  0.53 13.88  ? 9   GLU B CA  1 
ATOM   3217 C CA  B GLU B 1 4   ? -11.826 25.215  30.909  0.47 13.98  ? 9   GLU B CA  1 
ATOM   3218 C C   A GLU B 1 4   ? -10.447 25.856  30.645  0.53 12.45  ? 9   GLU B C   1 
ATOM   3219 C C   B GLU B 1 4   ? -10.473 25.869  30.661  0.47 12.46  ? 9   GLU B C   1 
ATOM   3220 O O   A GLU B 1 4   ? -10.170 26.354  29.548  0.53 14.48  ? 9   GLU B O   1 
ATOM   3221 O O   B GLU B 1 4   ? -10.207 26.348  29.553  0.47 14.48  ? 9   GLU B O   1 
ATOM   3222 C CB  A GLU B 1 4   ? -12.801 26.219  31.403  0.53 18.30  ? 9   GLU B CB  1 
ATOM   3223 C CB  B GLU B 1 4   ? -12.838 26.224  31.488  0.47 18.20  ? 9   GLU B CB  1 
ATOM   3224 C CG  A GLU B 1 4   ? -14.165 25.648  31.505  0.53 20.18  ? 9   GLU B CG  1 
ATOM   3225 C CG  B GLU B 1 4   ? -14.113 25.558  32.001  0.47 21.18  ? 9   GLU B CG  1 
ATOM   3226 C CD  A GLU B 1 4   ? -14.886 25.612  30.183  0.53 31.06  ? 9   GLU B CD  1 
ATOM   3227 C CD  B GLU B 1 4   ? -15.270 26.521  32.345  0.47 33.73  ? 9   GLU B CD  1 
ATOM   3228 O OE1 A GLU B 1 4   ? -14.316 26.100  29.165  0.53 32.02  ? 9   GLU B OE1 1 
ATOM   3229 O OE1 B GLU B 1 4   ? -15.018 27.733  32.528  0.47 40.26  ? 9   GLU B OE1 1 
ATOM   3230 O OE2 A GLU B 1 4   ? -16.041 25.131  30.169  0.53 40.38  ? 9   GLU B OE2 1 
ATOM   3231 O OE2 B GLU B 1 4   ? -16.427 26.041  32.450  0.47 35.52  ? 9   GLU B OE2 1 
ATOM   3232 N N   . ALA B 1 5   ? -9.611  25.930  31.683  1.00 11.14  ? 10  ALA B N   1 
ATOM   3233 C CA  . ALA B 1 5   ? -8.314  26.577  31.507  1.00 14.18  ? 10  ALA B CA  1 
ATOM   3234 C C   . ALA B 1 5   ? -7.453  25.850  30.470  1.00 14.31  ? 10  ALA B C   1 
ATOM   3235 O O   . ALA B 1 5   ? -6.729  26.492  29.702  1.00 14.19  ? 10  ALA B O   1 
ATOM   3236 C CB  . ALA B 1 5   ? -7.518  26.615  32.822  1.00 16.16  ? 10  ALA B CB  1 
ATOM   3237 N N   . LEU B 1 6   ? -7.445  24.507  30.516  1.00 12.18  ? 11  LEU B N   1 
ATOM   3238 C CA  . LEU B 1 6   ? -6.635  23.768  29.535  1.00 10.85  ? 11  LEU B CA  1 
ATOM   3239 C C   . LEU B 1 6   ? -7.205  23.934  28.137  1.00 10.73  ? 11  LEU B C   1 
ATOM   3240 O O   . LEU B 1 6   ? -6.454  24.132  27.163  1.00 13.51  ? 11  LEU B O   1 
ATOM   3241 C CB  . LEU B 1 6   ? -6.597  22.286  29.956  1.00 10.75  ? 11  LEU B CB  1 
ATOM   3242 C CG  . LEU B 1 6   ? -5.718  21.282  29.218  1.00 11.27  ? 11  LEU B CG  1 
ATOM   3243 C CD1 . LEU B 1 6   ? -6.425  20.736  27.939  1.00 15.17  ? 11  LEU B CD1 1 
ATOM   3244 C CD2 . LEU B 1 6   ? -4.299  21.819  28.961  1.00 13.18  ? 11  LEU B CD2 1 
ATOM   3245 N N   . PHE B 1 7   ? -8.528  23.877  27.996  1.00 10.08  ? 12  PHE B N   1 
ATOM   3246 C CA  . PHE B 1 7   ? -9.092  23.999  26.657  1.00 12.86  ? 12  PHE B CA  1 
ATOM   3247 C C   . PHE B 1 7   ? -8.934  25.411  26.105  1.00 15.68  ? 12  PHE B C   1 
ATOM   3248 O O   . PHE B 1 7   ? -8.833  25.569  24.884  1.00 12.83  ? 12  PHE B O   1 
ATOM   3249 C CB  . PHE B 1 7   ? -10.541 23.497  26.638  1.00 12.42  ? 12  PHE B CB  1 
ATOM   3250 C CG  . PHE B 1 7   ? -10.563 21.995  26.703  1.00 11.73  ? 12  PHE B CG  1 
ATOM   3251 C CD1 . PHE B 1 7   ? -10.045 21.284  25.613  1.00 15.51  ? 12  PHE B CD1 1 
ATOM   3252 C CD2 . PHE B 1 7   ? -10.923 21.315  27.853  1.00 14.48  ? 12  PHE B CD2 1 
ATOM   3253 C CE1 . PHE B 1 7   ? -9.980  19.898  25.646  1.00 18.74  ? 12  PHE B CE1 1 
ATOM   3254 C CE2 . PHE B 1 7   ? -10.813 19.914  27.914  1.00 16.88  ? 12  PHE B CE2 1 
ATOM   3255 C CZ  . PHE B 1 7   ? -10.304 19.218  26.812  1.00 15.55  ? 12  PHE B CZ  1 
ATOM   3256 N N   . GLU B 1 8   ? -8.849  26.420  26.975  1.00 14.52  ? 13  GLU B N   1 
ATOM   3257 C CA  . GLU B 1 8   ? -8.524  27.751  26.469  1.00 14.83  ? 13  GLU B CA  1 
ATOM   3258 C C   . GLU B 1 8   ? -7.111  27.795  25.875  1.00 16.56  ? 13  GLU B C   1 
ATOM   3259 O O   . GLU B 1 8   ? -6.880  28.443  24.849  1.00 12.29  ? 13  GLU B O   1 
ATOM   3260 C CB  . GLU B 1 8   ? -8.652  28.776  27.608  1.00 18.63  ? 13  GLU B CB  1 
ATOM   3261 C CG  . GLU B 1 8   ? -9.981  29.408  27.786  1.00 45.02  ? 13  GLU B CG  1 
ATOM   3262 C CD  . GLU B 1 8   ? -9.914  30.524  28.838  1.00 73.44  ? 13  GLU B CD  1 
ATOM   3263 O OE1 . GLU B 1 8   ? -8.870  31.243  28.910  1.00 53.26  ? 13  GLU B OE1 1 
ATOM   3264 O OE2 . GLU B 1 8   ? -10.899 30.647  29.600  1.00 70.66  ? 13  GLU B OE2 1 
ATOM   3265 N N   . LEU B 1 9   ? -6.152  27.086  26.491  1.00 10.32  ? 14  LEU B N   1 
ATOM   3266 C CA  . LEU B 1 9   ? -4.808  27.017  25.924  1.00 10.70  ? 14  LEU B CA  1 
ATOM   3267 C C   . LEU B 1 9   ? -4.794  26.268  24.597  1.00 11.97  ? 14  LEU B C   1 
ATOM   3268 O O   . LEU B 1 9   ? -4.046  26.639  23.688  1.00 13.01  ? 14  LEU B O   1 
ATOM   3269 C CB  . LEU B 1 9   ? -3.844  26.342  26.908  1.00 12.78  ? 14  LEU B CB  1 
ATOM   3270 C CG  . LEU B 1 9   ? -3.595  27.199  28.203  1.00 17.09  ? 14  LEU B CG  1 
ATOM   3271 C CD1 . LEU B 1 9   ? -2.748  26.368  29.165  1.00 16.40  ? 14  LEU B CD1 1 
ATOM   3272 C CD2 . LEU B 1 9   ? -2.821  28.460  27.867  1.00 15.58  ? 14  LEU B CD2 1 
ATOM   3273 N N   . ILE B 1 10  ? -5.591  25.204  24.463  1.00 11.04  ? 15  ILE B N   1 
ATOM   3274 C CA  . ILE B 1 10  ? -5.627  24.508  23.175  1.00 11.24  ? 15  ILE B CA  1 
ATOM   3275 C C   . ILE B 1 10  ? -6.162  25.454  22.096  1.00 15.63  ? 15  ILE B C   1 
ATOM   3276 O O   . ILE B 1 10  ? -5.628  25.518  20.991  1.00 13.39  ? 15  ILE B O   1 
ATOM   3277 C CB  . ILE B 1 10  ? -6.478  23.226  23.284  1.00 11.42  ? 15  ILE B CB  1 
ATOM   3278 C CG1 . ILE B 1 10  ? -5.695  22.207  24.160  1.00 14.49  ? 15  ILE B CG1 1 
ATOM   3279 C CG2 . ILE B 1 10  ? -6.811  22.673  21.887  1.00 16.61  ? 15  ILE B CG2 1 
ATOM   3280 C CD1 . ILE B 1 10  ? -6.419  20.805  24.279  1.00 14.57  ? 15  ILE B CD1 1 
ATOM   3281 N N   . ALA B 1 11  ? -7.198  26.231  22.423  1.00 12.67  ? 16  ALA B N   1 
ATOM   3282 C CA  . ALA B 1 11  ? -7.744  27.173  21.439  1.00 15.00  ? 16  ALA B CA  1 
ATOM   3283 C C   . ALA B 1 11  ? -6.681  28.211  21.056  1.00 11.44  ? 16  ALA B C   1 
ATOM   3284 O O   . ALA B 1 11  ? -6.631  28.665  19.894  1.00 14.70  ? 16  ALA B O   1 
ATOM   3285 C CB  . ALA B 1 11  ? -9.016  27.848  22.010  1.00 16.95  ? 16  ALA B CB  1 
ATOM   3286 N N   . LEU B 1 12  ? -5.881  28.661  22.025  1.00 12.95  ? 17  LEU B N   1 
ATOM   3287 C CA  . LEU B 1 12  ? -4.823  29.630  21.718  1.00 13.88  ? 17  LEU B CA  1 
ATOM   3288 C C   . LEU B 1 12  ? -3.764  29.030  20.801  1.00 16.68  ? 17  LEU B C   1 
ATOM   3289 O O   . LEU B 1 12  ? -3.208  29.725  19.939  1.00 14.33  ? 17  LEU B O   1 
ATOM   3290 C CB  . LEU B 1 12  ? -4.155  30.136  22.985  1.00 14.63  ? 17  LEU B CB  1 
ATOM   3291 C CG  . LEU B 1 12  ? -4.972  31.213  23.747  1.00 28.15  ? 17  LEU B CG  1 
ATOM   3292 C CD1 . LEU B 1 12  ? -4.323  31.514  25.081  1.00 26.39  ? 17  LEU B CD1 1 
ATOM   3293 C CD2 . LEU B 1 12  ? -5.035  32.469  22.928  1.00 26.94  ? 17  LEU B CD2 1 
ATOM   3294 N N   . GLU B 1 13  ? -3.408  27.755  21.025  1.00 11.10  ? 18  GLU B N   1 
ATOM   3295 C CA  . GLU B 1 13  ? -2.479  27.086  20.124  1.00 12.13  ? 18  GLU B CA  1 
ATOM   3296 C C   . GLU B 1 13  ? -3.073  26.903  18.722  1.00 12.57  ? 18  GLU B C   1 
ATOM   3297 O O   . GLU B 1 13  ? -2.341  27.075  17.731  1.00 13.49  ? 18  GLU B O   1 
ATOM   3298 C CB  . GLU B 1 13  ? -2.026  25.717  20.733  1.00 12.11  ? 18  GLU B CB  1 
ATOM   3299 C CG  . GLU B 1 13  ? -1.159  24.886  19.753  1.00 12.79  ? 18  GLU B CG  1 
ATOM   3300 C CD  . GLU B 1 13  ? 0.213   25.546  19.398  1.00 13.58  ? 18  GLU B CD  1 
ATOM   3301 O OE1 . GLU B 1 13  ? 0.642   26.573  19.982  1.00 13.49  ? 18  GLU B OE1 1 
ATOM   3302 O OE2 . GLU B 1 13  ? 0.876   25.044  18.478  1.00 12.37  ? 18  GLU B OE2 1 
ATOM   3303 N N   . GLU B 1 14  ? -4.381  26.559  18.604  1.00 11.31  ? 19  GLU B N   1 
ATOM   3304 C CA  . GLU B 1 14  ? -5.014  26.490  17.284  1.00 9.66   ? 19  GLU B CA  1 
ATOM   3305 C C   . GLU B 1 14  ? -4.881  27.826  16.558  1.00 15.55  ? 19  GLU B C   1 
ATOM   3306 O O   . GLU B 1 14  ? -4.595  27.867  15.360  1.00 14.85  ? 19  GLU B O   1 
ATOM   3307 C CB  . GLU B 1 14  ? -6.520  26.183  17.389  1.00 13.26  ? 19  GLU B CB  1 
ATOM   3308 C CG  . GLU B 1 14  ? -6.791  24.766  17.835  1.00 26.69  ? 19  GLU B CG  1 
ATOM   3309 C CD  . GLU B 1 14  ? -8.282  24.426  17.974  1.00 44.81  ? 19  GLU B CD  1 
ATOM   3310 O OE1 . GLU B 1 14  ? -9.149  25.328  17.779  1.00 46.67  ? 19  GLU B OE1 1 
ATOM   3311 O OE2 . GLU B 1 14  ? -8.555  23.241  18.300  1.00 30.19  ? 19  GLU B OE2 1 
ATOM   3312 N N   . LYS B 1 15  ? -5.140  28.912  17.285  1.00 12.99  ? 20  LYS B N   1 
ATOM   3313 C CA  . LYS B 1 15  ? -5.052  30.255  16.698  1.00 12.25  ? 20  LYS B CA  1 
ATOM   3314 C C   . LYS B 1 15  ? -3.616  30.569  16.280  1.00 16.91  ? 20  LYS B C   1 
ATOM   3315 O O   . LYS B 1 15  ? -3.387  31.063  15.172  1.00 16.51  ? 20  LYS B O   1 
ATOM   3316 C CB  . LYS B 1 15  ? -5.546  31.283  17.726  1.00 15.27  ? 20  LYS B CB  1 
ATOM   3317 C CG  . LYS B 1 15  ? -5.609  32.746  17.214  1.00 22.63  ? 20  LYS B CG  1 
ATOM   3318 C CD  . LYS B 1 15  ? -5.861  33.674  18.441  1.00 26.60  ? 20  LYS B CD  1 
ATOM   3319 C CE  . LYS B 1 15  ? -5.665  35.169  18.115  1.00 43.94  ? 20  LYS B CE  1 
ATOM   3320 N NZ  . LYS B 1 15  ? -6.574  35.527  17.005  1.00 45.49  ? 20  LYS B NZ  1 
ATOM   3321 N N   . ARG B 1 16  ? -2.634  30.213  17.115  1.00 12.88  ? 21  ARG B N   1 
ATOM   3322 C CA  . ARG B 1 16  ? -1.232  30.442  16.769  1.00 12.65  ? 21  ARG B CA  1 
ATOM   3323 C C   . ARG B 1 16  ? -0.868  29.712  15.474  1.00 13.86  ? 21  ARG B C   1 
ATOM   3324 O O   . ARG B 1 16  ? -0.176  30.269  14.587  1.00 13.32  ? 21  ARG B O   1 
ATOM   3325 C CB  . ARG B 1 16  ? -0.297  30.014  17.932  1.00 12.69  ? 21  ARG B CB  1 
ATOM   3326 C CG  . ARG B 1 16  ? 1.192   30.400  17.714  1.00 15.98  ? 21  ARG B CG  1 
ATOM   3327 C CD  . ARG B 1 16  ? 2.187   29.491  18.567  1.00 15.74  ? 21  ARG B CD  1 
ATOM   3328 N NE  . ARG B 1 16  ? 2.146   28.114  18.078  1.00 13.67  ? 21  ARG B NE  1 
ATOM   3329 C CZ  . ARG B 1 16  ? 2.750   27.677  16.988  1.00 20.27  ? 21  ARG B CZ  1 
ATOM   3330 N NH1 . ARG B 1 16  ? 3.493   28.485  16.231  1.00 17.63  ? 21  ARG B NH1 1 
ATOM   3331 N NH2 . ARG B 1 16  ? 2.629   26.392  16.659  1.00 17.51  ? 21  ARG B NH2 1 
ATOM   3332 N N   . GLN B 1 17  ? -1.279  28.440  15.368  1.00 10.64  ? 22  GLN B N   1 
ATOM   3333 C CA  . GLN B 1 17  ? -0.969  27.661  14.173  1.00 10.97  ? 22  GLN B CA  1 
ATOM   3334 C C   . GLN B 1 17  ? -1.631  28.291  12.952  1.00 14.95  ? 22  GLN B C   1 
ATOM   3335 O O   . GLN B 1 17  ? -1.050  28.279  11.865  1.00 15.16  ? 22  GLN B O   1 
ATOM   3336 C CB  . GLN B 1 17  ? -1.453  26.208  14.298  1.00 11.41  ? 22  GLN B CB  1 
ATOM   3337 C CG  . GLN B 1 17  ? -0.580  25.458  15.324  1.00 9.97   ? 22  GLN B CG  1 
ATOM   3338 C CD  . GLN B 1 17  ? -0.948  23.915  15.434  1.00 9.74   ? 22  GLN B CD  1 
ATOM   3339 O OE1 . GLN B 1 17  ? -1.597  23.342  14.556  1.00 13.28  ? 22  GLN B OE1 1 
ATOM   3340 N NE2 . GLN B 1 17  ? -0.550  23.304  16.537  1.00 10.79  ? 22  GLN B NE2 1 
ATOM   3341 N N   . ARG B 1 18  ? -2.863  28.793  13.115  1.00 13.90  ? 23  ARG B N   1 
ATOM   3342 C CA  . ARG B 1 18  ? -3.603  29.347  11.959  1.00 13.16  ? 23  ARG B CA  1 
ATOM   3343 C C   . ARG B 1 18  ? -3.009  30.680  11.497  1.00 12.57  ? 23  ARG B C   1 
ATOM   3344 O O   . ARG B 1 18  ? -2.979  30.952  10.295  1.00 15.90  ? 23  ARG B O   1 
ATOM   3345 C CB  . ARG B 1 18  ? -5.077  29.618  12.354  1.00 18.49  ? 23  ARG B CB  1 
ATOM   3346 C CG  . ARG B 1 18  ? -6.118  29.027  11.504  1.00 43.71  ? 23  ARG B CG  1 
ATOM   3347 C CD  . ARG B 1 18  ? -7.502  29.709  11.754  1.00 43.06  ? 23  ARG B CD  1 
ATOM   3348 N NE  . ARG B 1 18  ? -7.668  30.374  13.058  1.00 46.30  ? 23  ARG B NE  1 
ATOM   3349 C CZ  . ARG B 1 18  ? -8.219  29.833  14.148  1.00 54.85  ? 23  ARG B CZ  1 
ATOM   3350 N NH1 . ARG B 1 18  ? -8.582  28.553  14.192  1.00 48.26  ? 23  ARG B NH1 1 
ATOM   3351 N NH2 . ARG B 1 18  ? -8.410  30.596  15.225  1.00 40.18  ? 23  ARG B NH2 1 
ATOM   3352 N N   . GLU B 1 19  ? -2.488  31.483  12.422  1.00 14.03  ? 24  GLU B N   1 
ATOM   3353 C CA  . GLU B 1 19  ? -2.131  32.875  12.124  1.00 13.83  ? 24  GLU B CA  1 
ATOM   3354 C C   . GLU B 1 19  ? -0.644  33.050  11.793  1.00 18.02  ? 24  GLU B C   1 
ATOM   3355 O O   . GLU B 1 19  ? -0.193  34.180  11.666  1.00 21.21  ? 24  GLU B O   1 
ATOM   3356 C CB  . GLU B 1 19  ? -2.488  33.785  13.297  1.00 16.33  ? 24  GLU B CB  1 
ATOM   3357 C CG  . GLU B 1 19  ? -3.994  33.792  13.469  1.00 16.97  ? 24  GLU B CG  1 
ATOM   3358 C CD  . GLU B 1 19  ? -4.554  34.873  14.408  1.00 26.24  ? 24  GLU B CD  1 
ATOM   3359 O OE1 . GLU B 1 19  ? -3.796  35.574  15.092  1.00 25.79  ? 24  GLU B OE1 1 
ATOM   3360 O OE2 . GLU B 1 19  ? -5.797  34.933  14.440  1.00 31.18  ? 24  GLU B OE2 1 
ATOM   3361 N N   . GLY B 1 20  ? 0.147   31.978  11.695  1.00 16.61  ? 25  GLY B N   1 
ATOM   3362 C CA  . GLY B 1 20  ? 1.582   32.127  11.527  1.00 14.60  ? 25  GLY B CA  1 
ATOM   3363 C C   . GLY B 1 20  ? 1.977   31.324  10.292  1.00 11.75  ? 25  GLY B C   1 
ATOM   3364 O O   . GLY B 1 20  ? 1.160   30.579  9.730   1.00 13.07  ? 25  GLY B O   1 
ATOM   3365 N N   . LEU B 1 21  ? 3.217   31.471  9.897   1.00 12.28  ? 26  LEU B N   1 
ATOM   3366 C CA  . LEU B 1 21  ? 3.793   30.684  8.815   1.00 10.95  ? 26  LEU B CA  1 
ATOM   3367 C C   . LEU B 1 21  ? 4.782   29.717  9.448   1.00 11.41  ? 26  LEU B C   1 
ATOM   3368 O O   . LEU B 1 21  ? 5.869   30.132  9.889   1.00 15.05  ? 26  LEU B O   1 
ATOM   3369 C CB  . LEU B 1 21  ? 4.527   31.554  7.786   1.00 16.98  ? 26  LEU B CB  1 
ATOM   3370 C CG  . LEU B 1 21  ? 3.681   32.522  6.933   1.00 25.41  ? 26  LEU B CG  1 
ATOM   3371 C CD1 . LEU B 1 21  ? 4.671   33.281  5.965   1.00 22.25  ? 26  LEU B CD1 1 
ATOM   3372 C CD2 . LEU B 1 21  ? 2.566   31.836  6.187   1.00 19.85  ? 26  LEU B CD2 1 
ATOM   3373 N N   . GLU B 1 22  ? 4.434   28.431  9.427   1.00 12.17  ? 27  GLU B N   1 
ATOM   3374 C CA  . GLU B 1 22  ? 5.241   27.407  10.089  1.00 14.95  ? 27  GLU B CA  1 
ATOM   3375 C C   . GLU B 1 22  ? 6.243   26.880  9.066   1.00 15.71  ? 27  GLU B C   1 
ATOM   3376 O O   . GLU B 1 22  ? 5.864   26.120  8.164   1.00 17.08  ? 27  GLU B O   1 
ATOM   3377 C CB  . GLU B 1 22  ? 4.315   26.283  10.565  1.00 14.56  ? 27  GLU B CB  1 
ATOM   3378 C CG  . GLU B 1 22  ? 5.089   25.186  11.278  1.00 26.99  ? 27  GLU B CG  1 
ATOM   3379 C CD  . GLU B 1 22  ? 5.882   25.707  12.469  1.00 36.74  ? 27  GLU B CD  1 
ATOM   3380 O OE1 . GLU B 1 22  ? 5.331   25.809  13.636  1.00 31.43  ? 27  GLU B OE1 1 
ATOM   3381 O OE2 . GLU B 1 22  ? 7.099   25.974  12.221  1.00 27.66  ? 27  GLU B OE2 1 
ATOM   3382 N N   . LEU B 1 23  ? 7.514   27.267  9.201   1.00 11.86  ? 28  LEU B N   1 
ATOM   3383 C CA  . LEU B 1 23  ? 8.553   26.825  8.275   1.00 10.40  ? 28  LEU B CA  1 
ATOM   3384 C C   . LEU B 1 23  ? 9.560   25.890  8.954   1.00 13.36  ? 28  LEU B C   1 
ATOM   3385 O O   . LEU B 1 23  ? 10.637  25.668  8.409   1.00 13.99  ? 28  LEU B O   1 
ATOM   3386 C CB  . LEU B 1 23  ? 9.318   28.001  7.659   1.00 12.34  ? 28  LEU B CB  1 
ATOM   3387 C CG  . LEU B 1 23  ? 8.431   28.948  6.827   1.00 21.61  ? 28  LEU B CG  1 
ATOM   3388 C CD1 . LEU B 1 23  ? 9.351   30.125  6.289   1.00 16.52  ? 28  LEU B CD1 1 
ATOM   3389 C CD2 . LEU B 1 23  ? 7.845   28.198  5.645   1.00 20.10  ? 28  LEU B CD2 1 
ATOM   3390 N N   . ILE B 1 24  ? 9.215   25.296  10.096  1.00 13.57  ? 29  ILE B N   1 
ATOM   3391 C CA  . ILE B 1 24  ? 10.116  24.280  10.658  1.00 9.26   ? 29  ILE B CA  1 
ATOM   3392 C C   . ILE B 1 24  ? 9.991   23.003  9.857   1.00 10.08  ? 29  ILE B C   1 
ATOM   3393 O O   . ILE B 1 24  ? 8.889   22.466  9.671   1.00 11.74  ? 29  ILE B O   1 
ATOM   3394 C CB  . ILE B 1 24  ? 9.804   24.051  12.140  1.00 19.35  ? 29  ILE B CB  1 
ATOM   3395 C CG1 . ILE B 1 24  ? 10.281  25.242  12.966  1.00 24.58  ? 29  ILE B CG1 1 
ATOM   3396 C CG2 . ILE B 1 24  ? 10.618  22.876  12.616  1.00 17.38  ? 29  ILE B CG2 1 
ATOM   3397 C CD1 . ILE B 1 24  ? 9.664   25.186  14.379  1.00 25.54  ? 29  ILE B CD1 1 
ATOM   3398 N N   . ALA B 1 25  ? 11.130  22.476  9.395   1.00 11.03  ? 30  ALA B N   1 
ATOM   3399 C CA  . ALA B 1 25  ? 11.089  21.419  8.376   1.00 11.24  ? 30  ALA B CA  1 
ATOM   3400 C C   . ALA B 1 25  ? 10.528  20.096  8.889   1.00 12.91  ? 30  ALA B C   1 
ATOM   3401 O O   . ALA B 1 25  ? 10.074  19.292  8.070   1.00 11.70  ? 30  ALA B O   1 
ATOM   3402 C CB  . ALA B 1 25  ? 12.506  21.164  7.818   1.00 10.55  ? 30  ALA B CB  1 
ATOM   3403 N N   . SER B 1 26  ? 10.525  19.884  10.214  1.00 10.15  ? 31  SER B N   1 
ATOM   3404 C CA  . SER B 1 26  ? 10.009  18.628  10.781  1.00 13.76  ? 31  SER B CA  1 
ATOM   3405 C C   . SER B 1 26  ? 8.507   18.726  11.109  1.00 15.01  ? 31  SER B C   1 
ATOM   3406 O O   . SER B 1 26  ? 7.954   17.763  11.614  1.00 13.03  ? 31  SER B O   1 
ATOM   3407 C CB  . SER B 1 26  ? 10.786  18.300  12.079  1.00 12.80  ? 31  SER B CB  1 
ATOM   3408 O OG  . SER B 1 26  ? 10.716  19.492  12.872  1.00 17.46  ? 31  SER B OG  1 
ATOM   3409 N N   A GLU B 1 27  ? 7.852   19.845  10.850  0.66 11.09  ? 32  GLU B N   1 
ATOM   3410 N N   B GLU B 1 27  ? 7.869   19.882  10.873  0.34 11.15  ? 32  GLU B N   1 
ATOM   3411 C CA  A GLU B 1 27  ? 6.446   19.923  11.271  0.66 10.65  ? 32  GLU B CA  1 
ATOM   3412 C CA  B GLU B 1 27  ? 6.456   20.114  11.217  0.34 10.95  ? 32  GLU B CA  1 
ATOM   3413 C C   A GLU B 1 27  ? 5.484   19.772  10.102  0.66 10.61  ? 32  GLU B C   1 
ATOM   3414 C C   B GLU B 1 27  ? 5.530   19.633  10.102  0.34 10.53  ? 32  GLU B C   1 
ATOM   3415 O O   A GLU B 1 27  ? 5.819   19.926  8.920   0.66 9.83   ? 32  GLU B O   1 
ATOM   3416 O O   B GLU B 1 27  ? 5.952   19.434  8.954   0.34 10.40  ? 32  GLU B O   1 
ATOM   3417 C CB  A GLU B 1 27  ? 6.196   21.228  12.002  0.66 13.95  ? 32  GLU B CB  1 
ATOM   3418 C CB  B GLU B 1 27  ? 6.193   21.609  11.482  0.34 8.67   ? 32  GLU B CB  1 
ATOM   3419 C CG  A GLU B 1 27  ? 6.908   21.214  13.384  0.66 15.03  ? 32  GLU B CG  1 
ATOM   3420 C CG  B GLU B 1 27  ? 7.054   22.241  12.546  0.34 12.52  ? 32  GLU B CG  1 
ATOM   3421 C CD  A GLU B 1 27  ? 6.546   22.423  14.147  0.66 21.28  ? 32  GLU B CD  1 
ATOM   3422 C CD  B GLU B 1 27  ? 7.187   21.375  13.789  0.34 12.30  ? 32  GLU B CD  1 
ATOM   3423 O OE1 A GLU B 1 27  ? 5.964   23.340  13.542  0.66 19.05  ? 32  GLU B OE1 1 
ATOM   3424 O OE1 B GLU B 1 27  ? 6.475   21.630  14.772  0.34 16.13  ? 32  GLU B OE1 1 
ATOM   3425 O OE2 A GLU B 1 27  ? 6.803   22.454  15.330  0.66 9.13   ? 32  GLU B OE2 1 
ATOM   3426 O OE2 B GLU B 1 27  ? 7.988   20.431  13.784  0.34 10.79  ? 32  GLU B OE2 1 
ATOM   3427 N N   . ASN B 1 28  ? 4.244   19.447  10.449  1.00 10.64  ? 33  ASN B N   1 
ATOM   3428 C CA  . ASN B 1 28  ? 3.212   19.279  9.411   1.00 6.28   ? 33  ASN B CA  1 
ATOM   3429 C C   . ASN B 1 28  ? 1.899   19.447  10.150  1.00 10.55  ? 33  ASN B C   1 
ATOM   3430 O O   . ASN B 1 28  ? 1.914   19.674  11.356  1.00 12.50  ? 33  ASN B O   1 
ATOM   3431 C CB  . ASN B 1 28  ? 3.378   17.887  8.732   1.00 8.14   ? 33  ASN B CB  1 
ATOM   3432 C CG  . ASN B 1 28  ? 2.984   17.944  7.250   1.00 10.00  ? 33  ASN B CG  1 
ATOM   3433 O OD1 . ASN B 1 28  ? 2.109   18.763  6.889   1.00 11.31  ? 33  ASN B OD1 1 
ATOM   3434 N ND2 . ASN B 1 28  ? 3.604   17.125  6.407   1.00 9.60   ? 33  ASN B ND2 1 
ATOM   3435 N N   . PHE B 1 29  ? 0.774   19.428  9.416   1.00 8.39   ? 34  PHE B N   1 
ATOM   3436 C CA  . PHE B 1 29  ? -0.550  19.543  10.042  1.00 7.95   ? 34  PHE B CA  1 
ATOM   3437 C C   . PHE B 1 29  ? -1.311  18.265  9.682   1.00 8.67   ? 34  PHE B C   1 
ATOM   3438 O O   . PHE B 1 29  ? -1.543  17.999  8.480   1.00 11.46  ? 34  PHE B O   1 
ATOM   3439 C CB  . PHE B 1 29  ? -1.275  20.780  9.489   1.00 11.40  ? 34  PHE B CB  1 
ATOM   3440 C CG  . PHE B 1 29  ? -0.585  22.029  9.823   1.00 11.17  ? 34  PHE B CG  1 
ATOM   3441 C CD1 . PHE B 1 29  ? -0.491  22.457  11.178  1.00 17.10  ? 34  PHE B CD1 1 
ATOM   3442 C CD2 . PHE B 1 29  ? 0.015   22.815  8.819   1.00 12.34  ? 34  PHE B CD2 1 
ATOM   3443 C CE1 . PHE B 1 29  ? 0.128   23.657  11.535  1.00 23.26  ? 34  PHE B CE1 1 
ATOM   3444 C CE2 . PHE B 1 29  ? 0.675   24.000  9.178   1.00 12.81  ? 34  PHE B CE2 1 
ATOM   3445 C CZ  . PHE B 1 29  ? 0.737   24.440  10.544  1.00 17.13  ? 34  PHE B CZ  1 
ATOM   3446 N N   . VAL B 1 30  ? -1.716  17.480  10.718  1.00 8.70   ? 35  VAL B N   1 
ATOM   3447 C CA  . VAL B 1 30  ? -2.404  16.210  10.414  1.00 10.39  ? 35  VAL B CA  1 
ATOM   3448 C C   . VAL B 1 30  ? -3.881  16.472  10.135  1.00 8.78   ? 35  VAL B C   1 
ATOM   3449 O O   . VAL B 1 30  ? -4.481  17.493  10.550  1.00 9.59   ? 35  VAL B O   1 
ATOM   3450 C CB  . VAL B 1 30  ? -2.265  15.160  11.533  1.00 12.01  ? 35  VAL B CB  1 
ATOM   3451 C CG1 . VAL B 1 30  ? -0.787  14.796  11.750  1.00 12.27  ? 35  VAL B CG1 1 
ATOM   3452 C CG2 . VAL B 1 30  ? -2.839  15.801  12.790  1.00 11.03  ? 35  VAL B CG2 1 
ATOM   3453 N N   . SER B 1 31  ? -4.483  15.507  9.465   1.00 8.89   ? 36  SER B N   1 
ATOM   3454 C CA  . SER B 1 31  ? -5.874  15.625  9.008   1.00 10.44  ? 36  SER B CA  1 
ATOM   3455 C C   . SER B 1 31  ? -6.831  15.392  10.178  1.00 11.53  ? 36  SER B C   1 
ATOM   3456 O O   . SER B 1 31  ? -6.469  14.863  11.230  1.00 9.48   ? 36  SER B O   1 
ATOM   3457 C CB  . SER B 1 31  ? -6.200  14.589  7.913   1.00 11.44  ? 36  SER B CB  1 
ATOM   3458 O OG  . SER B 1 31  ? -6.173  13.289  8.498   1.00 10.90  ? 36  SER B OG  1 
ATOM   3459 N N   . LYS B 1 32  ? -8.078  15.834  9.993   1.00 8.75   ? 37  LYS B N   1 
ATOM   3460 C CA  . LYS B 1 32  ? -9.070  15.605  11.039  1.00 11.59  ? 37  LYS B CA  1 
ATOM   3461 C C   . LYS B 1 32  ? -9.249  14.133  11.340  1.00 9.54   ? 37  LYS B C   1 
ATOM   3462 O O   . LYS B 1 32  ? -9.456  13.768  12.503  1.00 11.47  ? 37  LYS B O   1 
ATOM   3463 C CB  . LYS B 1 32  ? -10.429 16.172  10.632  1.00 10.99  ? 37  LYS B CB  1 
ATOM   3464 C CG  . LYS B 1 32  ? -10.372 17.687  10.695  1.00 28.47  ? 37  LYS B CG  1 
ATOM   3465 C CD  . LYS B 1 32  ? -11.769 18.313  10.653  1.00 43.78  ? 37  LYS B CD  1 
ATOM   3466 C CE  . LYS B 1 32  ? -11.675 19.856  10.727  1.00 50.24  ? 37  LYS B CE  1 
ATOM   3467 N NZ  . LYS B 1 32  ? -11.121 20.434  9.463   1.00 53.76  ? 37  LYS B NZ  1 
ATOM   3468 N N   . GLN B 1 33  ? -9.182  13.279  10.321  1.00 9.39   ? 38  GLN B N   1 
ATOM   3469 C CA  . GLN B 1 33  ? -9.405  11.845  10.595  1.00 10.68  ? 38  GLN B CA  1 
ATOM   3470 C C   . GLN B 1 33  ? -8.228  11.186  11.297  1.00 9.35   ? 38  GLN B C   1 
ATOM   3471 O O   . GLN B 1 33  ? -8.447  10.287  12.118  1.00 11.83  ? 38  GLN B O   1 
ATOM   3472 C CB  . GLN B 1 33  ? -9.775  11.028  9.320   1.00 12.37  ? 38  GLN B CB  1 
ATOM   3473 C CG  . GLN B 1 33  ? -8.770  10.991  8.244   1.00 12.99  ? 38  GLN B CG  1 
ATOM   3474 C CD  . GLN B 1 33  ? -9.228  10.017  7.090   1.00 15.24  ? 38  GLN B CD  1 
ATOM   3475 O OE1 . GLN B 1 33  ? -10.206 9.277   7.207   1.00 15.80  ? 38  GLN B OE1 1 
ATOM   3476 N NE2 . GLN B 1 33  ? -8.484  10.035  5.973   1.00 15.29  ? 38  GLN B NE2 1 
ATOM   3477 N N   . VAL B 1 34  ? -6.999  11.667  11.085  1.00 9.75   ? 39  VAL B N   1 
ATOM   3478 C CA  . VAL B 1 34  ? -5.904  11.176  11.927  1.00 7.95   ? 39  VAL B CA  1 
ATOM   3479 C C   . VAL B 1 34  ? -6.166  11.530  13.392  1.00 8.86   ? 39  VAL B C   1 
ATOM   3480 O O   . VAL B 1 34  ? -6.030  10.672  14.277  1.00 10.38  ? 39  VAL B O   1 
ATOM   3481 C CB  . VAL B 1 34  ? -4.565  11.736  11.420  1.00 8.56   ? 39  VAL B CB  1 
ATOM   3482 C CG1 . VAL B 1 34  ? -3.448  11.507  12.508  1.00 12.33  ? 39  VAL B CG1 1 
ATOM   3483 C CG2 . VAL B 1 34  ? -4.176  11.052  10.108  1.00 9.90   ? 39  VAL B CG2 1 
ATOM   3484 N N   . ARG B 1 35  ? -6.568  12.768  13.631  1.00 8.64   ? 40  ARG B N   1 
ATOM   3485 C CA  . ARG B 1 35  ? -6.897  13.198  14.987  1.00 10.37  ? 40  ARG B CA  1 
ATOM   3486 C C   . ARG B 1 35  ? -8.045  12.393  15.609  1.00 11.37  ? 40  ARG B C   1 
ATOM   3487 O O   . ARG B 1 35  ? -8.000  12.041  16.764  1.00 10.90  ? 40  ARG B O   1 
ATOM   3488 C CB  . ARG B 1 35  ? -7.199  14.696  15.048  1.00 7.53   ? 40  ARG B CB  1 
ATOM   3489 C CG  . ARG B 1 35  ? -5.947  15.494  14.770  1.00 10.02  ? 40  ARG B CG  1 
ATOM   3490 C CD  . ARG B 1 35  ? -6.054  16.915  15.238  1.00 16.35  ? 40  ARG B CD  1 
ATOM   3491 N NE  . ARG B 1 35  ? -6.962  17.665  14.407  1.00 31.38  ? 40  ARG B NE  1 
ATOM   3492 C CZ  . ARG B 1 35  ? -8.018  18.328  14.853  1.00 34.56  ? 40  ARG B CZ  1 
ATOM   3493 N NH1 . ARG B 1 35  ? -8.321  18.334  16.142  1.00 33.33  ? 40  ARG B NH1 1 
ATOM   3494 N NH2 . ARG B 1 35  ? -8.774  18.987  13.998  1.00 32.49  ? 40  ARG B NH2 1 
ATOM   3495 N N   . GLU B 1 36  ? -9.041  12.110  14.797  1.00 7.35   ? 41  GLU B N   1 
ATOM   3496 C CA  . GLU B 1 36  ? -10.177 11.326  15.294  1.00 10.35  ? 41  GLU B CA  1 
ATOM   3497 C C   . GLU B 1 36  ? -9.748  9.937   15.783  1.00 11.15  ? 41  GLU B C   1 
ATOM   3498 O O   . GLU B 1 36  ? -10.215 9.474   16.850  1.00 9.89   ? 41  GLU B O   1 
ATOM   3499 C CB  . GLU B 1 36  ? -11.244 11.203  14.187  1.00 12.38  ? 41  GLU B CB  1 
ATOM   3500 C CG  . GLU B 1 36  ? -12.496 10.447  14.642  1.00 14.22  ? 41  GLU B CG  1 
ATOM   3501 C CD  . GLU B 1 36  ? -13.521 10.293  13.511  1.00 17.98  ? 41  GLU B CD  1 
ATOM   3502 O OE1 . GLU B 1 36  ? -13.401 10.985  12.465  1.00 17.63  ? 41  GLU B OE1 1 
ATOM   3503 O OE2 . GLU B 1 36  ? -14.415 9.444   13.656  1.00 17.04  ? 41  GLU B OE2 1 
ATOM   3504 N N   . ALA B 1 37  ? -8.851  9.272   15.033  1.00 8.55   ? 42  ALA B N   1 
ATOM   3505 C CA  . ALA B 1 37  ? -8.351  7.959   15.435  1.00 5.62   ? 42  ALA B CA  1 
ATOM   3506 C C   . ALA B 1 37  ? -7.506  8.093   16.710  1.00 10.03  ? 42  ALA B C   1 
ATOM   3507 O O   . ALA B 1 37  ? -7.621  7.271   17.602  1.00 8.99   ? 42  ALA B O   1 
ATOM   3508 C CB  . ALA B 1 37  ? -7.532  7.336   14.284  1.00 8.24   ? 42  ALA B CB  1 
ATOM   3509 N N   . VAL B 1 38  ? -6.676  9.143   16.814  1.00 8.01   ? 43  VAL B N   1 
ATOM   3510 C CA  . VAL B 1 38  ? -5.795  9.263   17.990  1.00 7.96   ? 43  VAL B CA  1 
ATOM   3511 C C   . VAL B 1 38  ? -6.600  9.580   19.225  1.00 9.69   ? 43  VAL B C   1 
ATOM   3512 O O   . VAL B 1 38  ? -6.216  9.160   20.327  1.00 9.08   ? 43  VAL B O   1 
ATOM   3513 C CB  . VAL B 1 38  ? -4.701  10.328  17.725  1.00 7.75   ? 43  VAL B CB  1 
ATOM   3514 C CG1 . VAL B 1 38  ? -3.808  10.622  19.022  1.00 10.02  ? 43  VAL B CG1 1 
ATOM   3515 C CG2 . VAL B 1 38  ? -3.787  9.831   16.585  1.00 8.64   ? 43  VAL B CG2 1 
ATOM   3516 N N   . GLY B 1 39  ? -7.703  10.306  19.072  1.00 7.21   ? 44  GLY B N   1 
ATOM   3517 C CA  . GLY B 1 39  ? -8.640  10.654  20.137  1.00 10.54  ? 44  GLY B CA  1 
ATOM   3518 C C   . GLY B 1 39  ? -9.611  9.531   20.474  1.00 10.76  ? 44  GLY B C   1 
ATOM   3519 O O   . GLY B 1 39  ? -10.619 9.777   21.146  1.00 11.35  ? 44  GLY B O   1 
ATOM   3520 N N   . SER B 1 40  ? -9.395  8.315   20.005  1.00 9.69   ? 45  SER B N   1 
ATOM   3521 C CA  . SER B 1 40  ? -10.437 7.280   20.137  1.00 7.43   ? 45  SER B CA  1 
ATOM   3522 C C   . SER B 1 40  ? -10.323 6.485   21.451  1.00 10.60  ? 45  SER B C   1 
ATOM   3523 O O   . SER B 1 40  ? -9.381  6.633   22.211  1.00 9.98   ? 45  SER B O   1 
ATOM   3524 C CB  . SER B 1 40  ? -10.382 6.278   18.995  1.00 9.59   ? 45  SER B CB  1 
ATOM   3525 O OG  . SER B 1 40  ? -9.189  5.494   19.090  1.00 9.59   ? 45  SER B OG  1 
ATOM   3526 N N   . VAL B 1 41  ? -11.298 5.569   21.676  1.00 10.15  ? 46  VAL B N   1 
ATOM   3527 C CA  . VAL B 1 41  ? -11.289 4.731   22.890  1.00 9.57   ? 46  VAL B CA  1 
ATOM   3528 C C   . VAL B 1 41  ? -10.261 3.638   22.833  1.00 10.38  ? 46  VAL B C   1 
ATOM   3529 O O   . VAL B 1 41  ? -10.146 2.863   23.787  1.00 8.30   ? 46  VAL B O   1 
ATOM   3530 C CB  . VAL B 1 41  ? -12.656 4.034   23.145  1.00 10.32  ? 46  VAL B CB  1 
ATOM   3531 C CG1 . VAL B 1 41  ? -13.705 5.069   23.399  1.00 12.49  ? 46  VAL B CG1 1 
ATOM   3532 C CG2 . VAL B 1 41  ? -12.998 3.149   21.974  1.00 11.22  ? 46  VAL B CG2 1 
ATOM   3533 N N   . LEU B 1 42  ? -9.490  3.530   21.739  1.00 9.06   ? 47  LEU B N   1 
ATOM   3534 C CA  . LEU B 1 42  ? -8.454  2.491   21.737  1.00 8.45   ? 47  LEU B CA  1 
ATOM   3535 C C   . LEU B 1 42  ? -7.386  2.704   22.793  1.00 7.42   ? 47  LEU B C   1 
ATOM   3536 O O   . LEU B 1 42  ? -6.634  1.763   23.095  1.00 10.53  ? 47  LEU B O   1 
ATOM   3537 C CB  . LEU B 1 42  ? -7.821  2.410   20.330  1.00 8.86   ? 47  LEU B CB  1 
ATOM   3538 C CG  . LEU B 1 42  ? -8.568  1.453   19.345  1.00 12.88  ? 47  LEU B CG  1 
ATOM   3539 C CD1 . LEU B 1 42  ? -9.974  1.810   19.088  1.00 13.17  ? 47  LEU B CD1 1 
ATOM   3540 C CD2 . LEU B 1 42  ? -7.767  1.519   17.960  1.00 16.84  ? 47  LEU B CD2 1 
ATOM   3541 N N   . THR B 1 43  ? -7.287  3.909   23.363  1.00 8.49   ? 48  THR B N   1 
ATOM   3542 C CA  . THR B 1 43  ? -6.351  4.122   24.461  1.00 10.64  ? 48  THR B CA  1 
ATOM   3543 C C   . THR B 1 43  ? -6.722  3.283   25.688  1.00 11.14  ? 48  THR B C   1 
ATOM   3544 O O   . THR B 1 43  ? -5.870  3.048   26.556  1.00 11.08  ? 48  THR B O   1 
ATOM   3545 C CB  . THR B 1 43  ? -6.328  5.615   24.838  1.00 9.88   ? 48  THR B CB  1 
ATOM   3546 O OG1 . THR B 1 43  ? -5.283  5.850   25.807  1.00 10.07  ? 48  THR B OG1 1 
ATOM   3547 C CG2 . THR B 1 43  ? -7.745  6.150   25.442  1.00 10.33  ? 48  THR B CG2 1 
ATOM   3548 N N   . ASN B 1 44  ? -7.956  2.824   25.752  1.00 8.31   ? 49  ASN B N   1 
ATOM   3549 C CA  . ASN B 1 44  ? -8.354  2.154   26.986  1.00 10.53  ? 49  ASN B CA  1 
ATOM   3550 C C   . ASN B 1 44  ? -7.847  0.727   27.085  1.00 18.22  ? 49  ASN B C   1 
ATOM   3551 O O   . ASN B 1 44  ? -8.026  0.146   28.131  1.00 19.45  ? 49  ASN B O   1 
ATOM   3552 C CB  . ASN B 1 44  ? -9.879  2.116   27.107  1.00 7.26   ? 49  ASN B CB  1 
ATOM   3553 C CG  . ASN B 1 44  ? -10.473 3.531   27.304  1.00 7.52   ? 49  ASN B CG  1 
ATOM   3554 O OD1 . ASN B 1 44  ? -9.866  4.407   27.937  1.00 9.40   ? 49  ASN B OD1 1 
ATOM   3555 N ND2 . ASN B 1 44  ? -11.664 3.727   26.777  1.00 8.13   ? 49  ASN B ND2 1 
ATOM   3556 N N   . LYS B 1 45  ? -7.247  0.130   26.049  1.00 11.03  ? 50  LYS B N   1 
ATOM   3557 C CA  . LYS B 1 45  ? -6.988  -1.299  26.059  1.00 11.54  ? 50  LYS B CA  1 
ATOM   3558 C C   . LYS B 1 45  ? -5.482  -1.572  26.106  1.00 17.16  ? 50  LYS B C   1 
ATOM   3559 O O   . LYS B 1 45  ? -4.727  -1.045  25.286  1.00 14.06  ? 50  LYS B O   1 
ATOM   3560 C CB  . LYS B 1 45  ? -7.651  -1.944  24.836  1.00 13.37  ? 50  LYS B CB  1 
ATOM   3561 C CG  . LYS B 1 45  ? -7.367  -3.480  24.684  1.00 14.01  ? 50  LYS B CG  1 
ATOM   3562 C CD  . LYS B 1 45  ? -8.083  -4.243  25.778  1.00 20.98  ? 50  LYS B CD  1 
ATOM   3563 C CE  . LYS B 1 45  ? -7.779  -5.715  25.603  1.00 24.24  ? 50  LYS B CE  1 
ATOM   3564 N NZ  . LYS B 1 45  ? -8.184  -6.555  26.755  1.00 34.56  ? 50  LYS B NZ  1 
ATOM   3565 N N   . TYR B 1 46  ? -5.038  -2.338  27.122  1.00 9.22   ? 51  TYR B N   1 
ATOM   3566 C CA  . TYR B 1 46  ? -3.652  -2.790  27.184  1.00 9.21   ? 51  TYR B CA  1 
ATOM   3567 C C   . TYR B 1 46  ? -3.473  -3.917  26.171  1.00 14.24  ? 51  TYR B C   1 
ATOM   3568 O O   . TYR B 1 46  ? -4.206  -4.900  26.242  1.00 15.71  ? 51  TYR B O   1 
ATOM   3569 C CB  . TYR B 1 46  ? -3.339  -3.344  28.582  1.00 10.86  ? 51  TYR B CB  1 
ATOM   3570 C CG  . TYR B 1 46  ? -2.241  -2.535  29.233  1.00 14.57  ? 51  TYR B CG  1 
ATOM   3571 C CD1 . TYR B 1 46  ? -0.904  -2.677  28.814  1.00 13.03  ? 51  TYR B CD1 1 
ATOM   3572 C CD2 . TYR B 1 46  ? -2.562  -1.573  30.267  1.00 20.20  ? 51  TYR B CD2 1 
ATOM   3573 C CE1 . TYR B 1 46  ? 0.098   -1.891  29.373  1.00 15.66  ? 51  TYR B CE1 1 
ATOM   3574 C CE2 . TYR B 1 46  ? -1.528  -0.791  30.884  1.00 15.19  ? 51  TYR B CE2 1 
ATOM   3575 C CZ  . TYR B 1 46  ? -0.231  -0.935  30.398  1.00 17.66  ? 51  TYR B CZ  1 
ATOM   3576 O OH  . TYR B 1 46  ? 0.744   -0.143  30.940  1.00 14.62  ? 51  TYR B OH  1 
ATOM   3577 N N   . ALA B 1 47  ? -2.500  -3.790  25.270  1.00 11.02  ? 52  ALA B N   1 
ATOM   3578 C CA  . ALA B 1 47  ? -2.320  -4.780  24.185  1.00 10.43  ? 52  ALA B CA  1 
ATOM   3579 C C   . ALA B 1 47  ? -0.859  -5.184  24.112  1.00 13.53  ? 52  ALA B C   1 
ATOM   3580 O O   . ALA B 1 47  ? -0.244  -5.258  23.036  1.00 12.53  ? 52  ALA B O   1 
ATOM   3581 C CB  . ALA B 1 47  ? -2.787  -4.204  22.825  1.00 12.80  ? 52  ALA B CB  1 
ATOM   3582 N N   . GLU B 1 48  ? -0.254  -5.476  25.272  1.00 12.90  ? 53  GLU B N   1 
ATOM   3583 C CA  . GLU B 1 48  ? 1.144   -5.996  25.254  1.00 10.25  ? 53  GLU B CA  1 
ATOM   3584 C C   . GLU B 1 48  ? 1.266   -7.267  24.409  1.00 12.77  ? 53  GLU B C   1 
ATOM   3585 O O   . GLU B 1 48  ? 0.419   -8.184  24.500  1.00 12.99  ? 53  GLU B O   1 
ATOM   3586 C CB  . GLU B 1 48  ? 1.567   -6.338  26.692  1.00 12.35  ? 53  GLU B CB  1 
ATOM   3587 C CG  . GLU B 1 48  ? 1.829   -5.107  27.438  1.00 13.54  ? 53  GLU B CG  1 
ATOM   3588 C CD  . GLU B 1 48  ? 1.879   -5.386  28.924  1.00 24.69  ? 53  GLU B CD  1 
ATOM   3589 O OE1 . GLU B 1 48  ? 0.872   -5.921  29.454  1.00 25.48  ? 53  GLU B OE1 1 
ATOM   3590 O OE2 . GLU B 1 48  ? 2.902   -5.011  29.544  1.00 25.76  ? 53  GLU B OE2 1 
ATOM   3591 N N   . GLY B 1 49  ? 2.345   -7.342  23.636  1.00 10.46  ? 54  GLY B N   1 
ATOM   3592 C CA  . GLY B 1 49  ? 2.556   -8.441  22.694  1.00 10.28  ? 54  GLY B CA  1 
ATOM   3593 C C   . GLY B 1 49  ? 2.322   -7.955  21.278  1.00 11.84  ? 54  GLY B C   1 
ATOM   3594 O O   . GLY B 1 49  ? 2.400   -6.763  20.988  1.00 12.89  ? 54  GLY B O   1 
ATOM   3595 N N   . TYR B 1 50  ? 1.986   -8.893  20.389  1.00 10.21  ? 55  TYR B N   1 
ATOM   3596 C CA  . TYR B 1 50  ? 1.799   -8.622  18.958  1.00 9.84   ? 55  TYR B CA  1 
ATOM   3597 C C   . TYR B 1 50  ? 0.487   -9.263  18.503  1.00 12.57  ? 55  TYR B C   1 
ATOM   3598 O O   . TYR B 1 50  ? -0.040  -10.131 19.200  1.00 14.75  ? 55  TYR B O   1 
ATOM   3599 C CB  . TYR B 1 50  ? 2.994   -9.195  18.168  1.00 11.53  ? 55  TYR B CB  1 
ATOM   3600 C CG  . TYR B 1 50  ? 4.186   -8.315  18.396  1.00 11.13  ? 55  TYR B CG  1 
ATOM   3601 C CD1 . TYR B 1 50  ? 4.267   -7.107  17.697  1.00 12.90  ? 55  TYR B CD1 1 
ATOM   3602 C CD2 . TYR B 1 50  ? 5.167   -8.637  19.336  1.00 14.29  ? 55  TYR B CD2 1 
ATOM   3603 C CE1 . TYR B 1 50  ? 5.350   -6.215  17.919  1.00 11.75  ? 55  TYR B CE1 1 
ATOM   3604 C CE2 . TYR B 1 50  ? 6.268   -7.797  19.560  1.00 11.64  ? 55  TYR B CE2 1 
ATOM   3605 C CZ  . TYR B 1 50  ? 6.321   -6.566  18.846  1.00 13.12  ? 55  TYR B CZ  1 
ATOM   3606 O OH  . TYR B 1 50  ? 7.355   -5.691  19.055  1.00 14.51  ? 55  TYR B OH  1 
ATOM   3607 N N   . PRO B 1 51  ? -0.040  -8.883  17.336  1.00 11.06  ? 56  PRO B N   1 
ATOM   3608 C CA  . PRO B 1 51  ? -1.320  -9.437  16.895  1.00 12.20  ? 56  PRO B CA  1 
ATOM   3609 C C   . PRO B 1 51  ? -1.301  -10.972 16.884  1.00 12.21  ? 56  PRO B C   1 
ATOM   3610 O O   . PRO B 1 51  ? -0.328  -11.603 16.428  1.00 13.77  ? 56  PRO B O   1 
ATOM   3611 C CB  . PRO B 1 51  ? -1.491  -8.838  15.500  1.00 16.01  ? 56  PRO B CB  1 
ATOM   3612 C CG  . PRO B 1 51  ? -0.714  -7.569  15.510  1.00 14.51  ? 56  PRO B CG  1 
ATOM   3613 C CD  . PRO B 1 51  ? 0.473   -7.852  16.396  1.00 13.58  ? 56  PRO B CD  1 
ATOM   3614 N N   . GLY B 1 52  ? -2.350  -11.559 17.495  1.00 13.28  ? 57  GLY B N   1 
ATOM   3615 C CA  . GLY B 1 52  ? -2.462  -13.016 17.695  1.00 16.60  ? 57  GLY B CA  1 
ATOM   3616 C C   . GLY B 1 52  ? -1.497  -13.640 18.674  1.00 22.24  ? 57  GLY B C   1 
ATOM   3617 O O   . GLY B 1 52  ? -1.458  -14.877 18.801  1.00 24.58  ? 57  GLY B O   1 
ATOM   3618 N N   . ALA B 1 53  ? -0.731  -12.840 19.415  1.00 14.36  ? 58  ALA B N   1 
ATOM   3619 C CA  . ALA B 1 53  ? 0.179   -13.289 20.426  1.00 16.93  ? 58  ALA B CA  1 
ATOM   3620 C C   . ALA B 1 53  ? 0.225   -12.235 21.531  1.00 16.01  ? 58  ALA B C   1 
ATOM   3621 O O   . ALA B 1 53  ? 1.295   -11.695 21.849  1.00 18.94  ? 58  ALA B O   1 
ATOM   3622 C CB  . ALA B 1 53  ? 1.578   -13.528 19.858  1.00 16.90  ? 58  ALA B CB  1 
ATOM   3623 N N   . ARG B 1 54  ? -0.938  -11.917 22.107  1.00 12.87  ? 59  ARG B N   1 
ATOM   3624 C CA  . ARG B 1 54  ? -1.010  -10.885 23.153  1.00 11.62  ? 59  ARG B CA  1 
ATOM   3625 C C   . ARG B 1 54  ? -0.947  -11.539 24.533  1.00 18.21  ? 59  ARG B C   1 
ATOM   3626 O O   . ARG B 1 54  ? -1.315  -12.708 24.707  1.00 18.81  ? 59  ARG B O   1 
ATOM   3627 C CB  . ARG B 1 54  ? -2.322  -10.102 23.087  1.00 11.89  ? 59  ARG B CB  1 
ATOM   3628 C CG  . ARG B 1 54  ? -2.530  -9.435  21.706  1.00 10.47  ? 59  ARG B CG  1 
ATOM   3629 C CD  . ARG B 1 54  ? -1.710  -8.104  21.640  1.00 9.14   ? 59  ARG B CD  1 
ATOM   3630 N NE  . ARG B 1 54  ? -2.219  -7.471  20.414  1.00 10.82  ? 59  ARG B NE  1 
ATOM   3631 C CZ  . ARG B 1 54  ? -1.643  -6.494  19.729  1.00 13.41  ? 59  ARG B CZ  1 
ATOM   3632 N NH1 . ARG B 1 54  ? -0.517  -5.916  20.150  1.00 10.49  ? 59  ARG B NH1 1 
ATOM   3633 N NH2 . ARG B 1 54  ? -2.211  -6.111  18.570  1.00 11.63  ? 59  ARG B NH2 1 
ATOM   3634 N N   . TYR B 1 55  ? -0.505  -10.751 25.513  1.00 14.48  ? 60  TYR B N   1 
ATOM   3635 C CA  . TYR B 1 55  ? -0.547  -11.209 26.903  1.00 17.18  ? 60  TYR B CA  1 
ATOM   3636 C C   . TYR B 1 55  ? -1.987  -11.413 27.380  1.00 23.61  ? 60  TYR B C   1 
ATOM   3637 O O   . TYR B 1 55  ? -2.280  -12.369 28.105  1.00 28.11  ? 60  TYR B O   1 
ATOM   3638 C CB  . TYR B 1 55  ? 0.110   -10.149 27.797  1.00 17.30  ? 60  TYR B CB  1 
ATOM   3639 C CG  . TYR B 1 55  ? 1.610   -10.252 27.827  1.00 23.62  ? 60  TYR B CG  1 
ATOM   3640 C CD1 . TYR B 1 55  ? 2.293   -10.957 26.846  1.00 21.07  ? 60  TYR B CD1 1 
ATOM   3641 C CD2 . TYR B 1 55  ? 2.331   -9.648  28.883  1.00 34.44  ? 60  TYR B CD2 1 
ATOM   3642 C CE1 . TYR B 1 55  ? 3.697   -11.096 26.909  1.00 27.61  ? 60  TYR B CE1 1 
ATOM   3643 C CE2 . TYR B 1 55  ? 3.704   -9.767  28.973  1.00 28.24  ? 60  TYR B CE2 1 
ATOM   3644 C CZ  . TYR B 1 55  ? 4.382   -10.493 27.988  1.00 30.31  ? 60  TYR B CZ  1 
ATOM   3645 O OH  . TYR B 1 55  ? 5.756   -10.563 28.070  1.00 42.46  ? 60  TYR B OH  1 
ATOM   3646 N N   A TYR B 1 56  ? -2.886  -10.519 27.018  0.57 19.98  ? 61  TYR B N   1 
ATOM   3647 N N   B TYR B 1 56  ? -2.863  -10.455 27.069  0.43 19.92  ? 61  TYR B N   1 
ATOM   3648 C CA  A TYR B 1 56  ? -4.227  -10.500 27.605  0.57 24.19  ? 61  TYR B CA  1 
ATOM   3649 C CA  B TYR B 1 56  ? -4.251  -10.359 27.534  0.43 24.90  ? 61  TYR B CA  1 
ATOM   3650 C C   A TYR B 1 56  ? -5.309  -10.729 26.554  0.57 28.63  ? 61  TYR B C   1 
ATOM   3651 C C   B TYR B 1 56  ? -5.242  -10.926 26.511  0.43 27.80  ? 61  TYR B C   1 
ATOM   3652 O O   A TYR B 1 56  ? -5.133  -10.369 25.389  0.57 17.95  ? 61  TYR B O   1 
ATOM   3653 O O   B TYR B 1 56  ? -4.962  -10.969 25.311  0.43 15.54  ? 61  TYR B O   1 
ATOM   3654 C CB  A TYR B 1 56  ? -4.495  -9.145  28.263  0.57 26.81  ? 61  TYR B CB  1 
ATOM   3655 C CB  B TYR B 1 56  ? -4.652  -8.886  27.765  0.43 22.45  ? 61  TYR B CB  1 
ATOM   3656 C CG  A TYR B 1 56  ? -3.583  -8.852  29.412  0.57 24.22  ? 61  TYR B CG  1 
ATOM   3657 C CG  B TYR B 1 56  ? -4.086  -8.161  28.955  0.43 25.35  ? 61  TYR B CG  1 
ATOM   3658 C CD1 A TYR B 1 56  ? -2.793  -9.836  29.954  0.57 20.99  ? 61  TYR B CD1 1 
ATOM   3659 C CD1 B TYR B 1 56  ? -3.311  -8.806  29.903  0.43 23.13  ? 61  TYR B CD1 1 
ATOM   3660 C CD2 A TYR B 1 56  ? -3.547  -7.588  29.973  0.57 21.53  ? 61  TYR B CD2 1 
ATOM   3661 C CD2 B TYR B 1 56  ? -4.390  -6.824  29.160  0.43 24.14  ? 61  TYR B CD2 1 
ATOM   3662 C CE1 A TYR B 1 56  ? -1.956  -9.580  31.038  0.57 31.56  ? 61  TYR B CE1 1 
ATOM   3663 C CE1 B TYR B 1 56  ? -2.833  -8.107  31.018  0.43 23.61  ? 61  TYR B CE1 1 
ATOM   3664 C CE2 A TYR B 1 56  ? -2.733  -7.307  31.037  0.57 25.70  ? 61  TYR B CE2 1 
ATOM   3665 C CE2 B TYR B 1 56  ? -3.919  -6.131  30.247  0.43 23.21  ? 61  TYR B CE2 1 
ATOM   3666 C CZ  A TYR B 1 56  ? -1.930  -8.299  31.573  0.57 30.94  ? 61  TYR B CZ  1 
ATOM   3667 C CZ  B TYR B 1 56  ? -3.127  -6.766  31.169  0.43 26.43  ? 61  TYR B CZ  1 
ATOM   3668 O OH  A TYR B 1 56  ? -1.106  -7.999  32.630  0.57 27.82  ? 61  TYR B OH  1 
ATOM   3669 O OH  B TYR B 1 56  ? -2.662  -6.043  32.257  0.43 20.63  ? 61  TYR B OH  1 
ATOM   3670 N N   . GLY B 1 57  ? -6.461  -11.265 26.988  1.00 18.04  ? 62  GLY B N   1 
ATOM   3671 C CA  . GLY B 1 57  ? -7.592  -11.468 26.093  1.00 16.09  ? 62  GLY B CA  1 
ATOM   3672 C C   . GLY B 1 57  ? -8.277  -10.095 25.729  1.00 16.49  ? 62  GLY B C   1 
ATOM   3673 O O   . GLY B 1 57  ? -7.906  -9.022  26.208  1.00 19.30  ? 62  GLY B O   1 
ATOM   3674 N N   . GLY B 1 58  ? -9.272  -10.174 24.862  1.00 16.72  ? 63  GLY B N   1 
ATOM   3675 C CA  . GLY B 1 58  ? -10.049 -8.988  24.510  1.00 16.81  ? 63  GLY B CA  1 
ATOM   3676 C C   . GLY B 1 58  ? -9.421  -8.151  23.405  1.00 16.46  ? 63  GLY B C   1 
ATOM   3677 O O   . GLY B 1 58  ? -9.843  -7.004  23.217  1.00 16.49  ? 63  GLY B O   1 
ATOM   3678 N N   . CYS B 1 59  ? -8.363  -8.663  22.728  1.00 15.62  ? 64  CYS B N   1 
ATOM   3679 C CA  . CYS B 1 59  ? -7.652  -7.843  21.734  1.00 12.63  ? 64  CYS B CA  1 
ATOM   3680 C C   . CYS B 1 59  ? -8.082  -8.199  20.308  1.00 15.09  ? 64  CYS B C   1 
ATOM   3681 O O   . CYS B 1 59  ? -7.376  -7.862  19.342  1.00 14.99  ? 64  CYS B O   1 
ATOM   3682 C CB  . CYS B 1 59  ? -6.110  -8.024  21.850  1.00 14.54  ? 64  CYS B CB  1 
ATOM   3683 S SG  . CYS B 1 59  ? -5.421  -7.364  23.348  1.00 19.61  ? 64  CYS B SG  1 
ATOM   3684 N N   . GLU B 1 60  ? -9.199  -8.908  20.125  1.00 14.67  ? 65  GLU B N   1 
ATOM   3685 C CA  . GLU B 1 60  ? -9.468  -9.391  18.763  1.00 13.76  ? 65  GLU B CA  1 
ATOM   3686 C C   . GLU B 1 60  ? -9.662  -8.224  17.768  1.00 15.61  ? 65  GLU B C   1 
ATOM   3687 O O   . GLU B 1 60  ? -9.252  -8.323  16.594  1.00 16.39  ? 65  GLU B O   1 
ATOM   3688 C CB  . GLU B 1 60  ? -10.695 -10.328 18.767  1.00 22.11  ? 65  GLU B CB  1 
ATOM   3689 C CG  . GLU B 1 60  ? -11.932 -9.743  19.433  1.00 30.83  ? 65  GLU B CG  1 
ATOM   3690 C CD  . GLU B 1 60  ? -12.002 -9.957  20.973  1.00 50.92  ? 65  GLU B CD  1 
ATOM   3691 O OE1 . GLU B 1 60  ? -11.014 -10.466 21.585  1.00 27.52  ? 65  GLU B OE1 1 
ATOM   3692 O OE2 . GLU B 1 60  ? -13.063 -9.622  21.567  1.00 52.57  ? 65  GLU B OE2 1 
ATOM   3693 N N   . VAL B 1 61  ? -10.226 -7.102  18.219  1.00 11.20  ? 66  VAL B N   1 
ATOM   3694 C CA  . VAL B 1 61  ? -10.405 -5.973  17.289  1.00 9.58   ? 66  VAL B CA  1 
ATOM   3695 C C   . VAL B 1 61  ? -9.107  -5.163  17.169  1.00 10.62  ? 66  VAL B C   1 
ATOM   3696 O O   . VAL B 1 61  ? -8.668  -4.803  16.061  1.00 10.14  ? 66  VAL B O   1 
ATOM   3697 C CB  . VAL B 1 61  ? -11.585 -5.049  17.722  1.00 10.59  ? 66  VAL B CB  1 
ATOM   3698 C CG1 . VAL B 1 61  ? -11.784 -3.958  16.631  1.00 10.44  ? 66  VAL B CG1 1 
ATOM   3699 C CG2 . VAL B 1 61  ? -12.889 -5.852  17.884  1.00 17.08  ? 66  VAL B CG2 1 
ATOM   3700 N N   . ILE B 1 62  ? -8.455  -4.897  18.311  1.00 10.58  ? 67  ILE B N   1 
ATOM   3701 C CA  . ILE B 1 62  ? -7.120  -4.249  18.301  1.00 11.55  ? 67  ILE B CA  1 
ATOM   3702 C C   . ILE B 1 62  ? -6.161  -4.988  17.369  1.00 10.46  ? 67  ILE B C   1 
ATOM   3703 O O   . ILE B 1 62  ? -5.355  -4.362  16.663  1.00 9.42   ? 67  ILE B O   1 
ATOM   3704 C CB  . ILE B 1 62  ? -6.515  -4.223  19.729  1.00 15.06  ? 67  ILE B CB  1 
ATOM   3705 C CG1 . ILE B 1 62  ? -7.366  -3.431  20.730  1.00 25.11  ? 67  ILE B CG1 1 
ATOM   3706 C CG2 . ILE B 1 62  ? -5.060  -3.750  19.695  1.00 18.06  ? 67  ILE B CG2 1 
ATOM   3707 C CD1 . ILE B 1 62  ? -7.648  -2.104  20.339  1.00 22.15  ? 67  ILE B CD1 1 
ATOM   3708 N N   . ASP B 1 63  ? -6.209  -6.348  17.353  1.00 8.55   ? 68  ASP B N   1 
ATOM   3709 C CA  . ASP B 1 63  ? -5.296  -7.054  16.448  1.00 10.07  ? 68  ASP B CA  1 
ATOM   3710 C C   . ASP B 1 63  ? -5.558  -6.704  15.010  1.00 11.14  ? 68  ASP B C   1 
ATOM   3711 O O   . ASP B 1 63  ? -4.614  -6.647  14.216  1.00 10.61  ? 68  ASP B O   1 
ATOM   3712 C CB  . ASP B 1 63  ? -5.402  -8.576  16.586  1.00 9.64   ? 68  ASP B CB  1 
ATOM   3713 C CG  . ASP B 1 63  ? -4.746  -9.076  17.867  1.00 17.84  ? 68  ASP B CG  1 
ATOM   3714 O OD1 . ASP B 1 63  ? -4.218  -8.271  18.616  1.00 12.91  ? 68  ASP B OD1 1 
ATOM   3715 O OD2 . ASP B 1 63  ? -4.840  -10.268 18.166  1.00 15.15  ? 68  ASP B OD2 1 
ATOM   3716 N N   . ARG B 1 64  ? -6.833  -6.570  14.630  1.00 8.98   ? 69  ARG B N   1 
ATOM   3717 C CA  . ARG B 1 64  ? -7.144  -6.160  13.242  1.00 8.53   ? 69  ARG B CA  1 
ATOM   3718 C C   . ARG B 1 64  ? -6.665  -4.742  12.951  1.00 10.87  ? 69  ARG B C   1 
ATOM   3719 O O   . ARG B 1 64  ? -6.197  -4.463  11.834  1.00 9.85   ? 69  ARG B O   1 
ATOM   3720 C CB  . ARG B 1 64  ? -8.661  -6.244  12.973  1.00 13.43  ? 69  ARG B CB  1 
ATOM   3721 C CG  . ARG B 1 64  ? -9.057  -7.747  12.951  1.00 15.34  ? 69  ARG B CG  1 
ATOM   3722 C CD  . ARG B 1 64  ? -10.551 -7.894  12.569  1.00 20.29  ? 69  ARG B CD  1 
ATOM   3723 N NE  . ARG B 1 64  ? -10.692 -9.327  12.322  1.00 64.22  ? 69  ARG B NE  1 
ATOM   3724 C CZ  . ARG B 1 64  ? -11.249 -9.877  11.254  1.00 51.90  ? 69  ARG B CZ  1 
ATOM   3725 N NH1 . ARG B 1 64  ? -11.837 -9.135  10.318  1.00 59.47  ? 69  ARG B NH1 1 
ATOM   3726 N NH2 . ARG B 1 64  ? -11.265 -11.206 11.151  1.00 41.84  ? 69  ARG B NH2 1 
ATOM   3727 N N   . VAL B 1 65  ? -6.698  -3.852  13.943  1.00 8.66   ? 70  VAL B N   1 
ATOM   3728 C CA  . VAL B 1 65  ? -6.235  -2.480  13.713  1.00 7.13   ? 70  VAL B CA  1 
ATOM   3729 C C   . VAL B 1 65  ? -4.724  -2.487  13.512  1.00 9.70   ? 70  VAL B C   1 
ATOM   3730 O O   . VAL B 1 65  ? -4.202  -1.880  12.574  1.00 9.80   ? 70  VAL B O   1 
ATOM   3731 C CB  . VAL B 1 65  ? -6.623  -1.574  14.916  1.00 7.09   ? 70  VAL B CB  1 
ATOM   3732 C CG1 . VAL B 1 65  ? -5.935  -0.190  14.804  1.00 9.53   ? 70  VAL B CG1 1 
ATOM   3733 C CG2 . VAL B 1 65  ? -8.161  -1.408  14.962  1.00 8.99   ? 70  VAL B CG2 1 
ATOM   3734 N N   . GLU B 1 66  ? -4.002  -3.131  14.432  1.00 7.78   ? 71  GLU B N   1 
ATOM   3735 C CA  . GLU B 1 66  ? -2.538  -3.140  14.332  1.00 7.11   ? 71  GLU B CA  1 
ATOM   3736 C C   . GLU B 1 66  ? -2.100  -3.874  13.075  1.00 12.24  ? 71  GLU B C   1 
ATOM   3737 O O   . GLU B 1 66  ? -1.180  -3.451  12.373  1.00 7.76   ? 71  GLU B O   1 
ATOM   3738 C CB  . GLU B 1 66  ? -1.910  -3.771  15.599  1.00 7.25   ? 71  GLU B CB  1 
ATOM   3739 C CG  . GLU B 1 66  ? -0.350  -3.644  15.549  1.00 6.83   ? 71  GLU B CG  1 
ATOM   3740 C CD  . GLU B 1 66  ? 0.305   -4.011  16.842  1.00 8.45   ? 71  GLU B CD  1 
ATOM   3741 O OE1 . GLU B 1 66  ? -0.368  -4.013  17.906  1.00 10.21  ? 71  GLU B OE1 1 
ATOM   3742 O OE2 . GLU B 1 66  ? 1.530   -4.263  16.775  1.00 9.02   ? 71  GLU B OE2 1 
ATOM   3743 N N   . SER B 1 67  ? -2.776  -4.968  12.738  1.00 10.16  ? 72  SER B N   1 
ATOM   3744 C CA  A SER B 1 67  ? -2.379  -5.700  11.534  0.63 9.61   ? 72  SER B CA  1 
ATOM   3745 C CA  B SER B 1 67  ? -2.383  -5.697  11.527  0.37 9.64   ? 72  SER B CA  1 
ATOM   3746 C C   . SER B 1 67  ? -2.616  -4.858  10.268  1.00 9.67   ? 72  SER B C   1 
ATOM   3747 O O   . SER B 1 67  ? -1.809  -4.889  9.326   1.00 11.26  ? 72  SER B O   1 
ATOM   3748 C CB  A SER B 1 67  ? -3.178  -7.013  11.465  0.63 12.75  ? 72  SER B CB  1 
ATOM   3749 C CB  B SER B 1 67  ? -3.166  -7.010  11.448  0.37 12.81  ? 72  SER B CB  1 
ATOM   3750 O OG  A SER B 1 67  ? -2.848  -7.675  10.267  0.63 11.84  ? 72  SER B OG  1 
ATOM   3751 O OG  B SER B 1 67  ? -2.634  -7.916  12.380  0.37 13.57  ? 72  SER B OG  1 
ATOM   3752 N N   . LEU B 1 68  ? -3.713  -4.076  10.239  1.00 8.62   ? 73  LEU B N   1 
ATOM   3753 C CA  . LEU B 1 68  ? -3.980  -3.199  9.100   1.00 9.48   ? 73  LEU B CA  1 
ATOM   3754 C C   . LEU B 1 68  ? -2.881  -2.130  8.959   1.00 11.18  ? 73  LEU B C   1 
ATOM   3755 O O   . LEU B 1 68  ? -2.377  -1.869  7.847   1.00 9.94   ? 73  LEU B O   1 
ATOM   3756 C CB  . LEU B 1 68  ? -5.362  -2.550  9.289   1.00 9.32   ? 73  LEU B CB  1 
ATOM   3757 C CG  . LEU B 1 68  ? -5.895  -1.727  8.097   1.00 14.71  ? 73  LEU B CG  1 
ATOM   3758 C CD1 . LEU B 1 68  ? -6.019  -2.720  6.876   1.00 19.72  ? 73  LEU B CD1 1 
ATOM   3759 C CD2 . LEU B 1 68  ? -7.207  -1.084  8.498   1.00 14.32  ? 73  LEU B CD2 1 
ATOM   3760 N N   . ALA B 1 69  ? -2.455  -1.533  10.069  1.00 7.71   ? 74  ALA B N   1 
ATOM   3761 C CA  . ALA B 1 69  ? -1.318  -0.592  9.981   1.00 7.65   ? 74  ALA B CA  1 
ATOM   3762 C C   . ALA B 1 69  ? -0.052  -1.298  9.476   1.00 7.97   ? 74  ALA B C   1 
ATOM   3763 O O   . ALA B 1 69  ? 0.658   -0.763  8.618   1.00 10.37  ? 74  ALA B O   1 
ATOM   3764 C CB  . ALA B 1 69  ? -1.049  0.053   11.385  1.00 6.54   ? 74  ALA B CB  1 
ATOM   3765 N N   . ILE B 1 70  ? 0.242   -2.506  9.980   1.00 7.33   ? 75  ILE B N   1 
ATOM   3766 C CA  . ILE B 1 70  ? 1.438   -3.234  9.540   1.00 9.50   ? 75  ILE B CA  1 
ATOM   3767 C C   . ILE B 1 70  ? 1.359   -3.527  8.047   1.00 13.15  ? 75  ILE B C   1 
ATOM   3768 O O   . ILE B 1 70  ? 2.299   -3.256  7.305   1.00 9.79   ? 75  ILE B O   1 
ATOM   3769 C CB  . ILE B 1 70  ? 1.611   -4.538  10.322  1.00 10.23  ? 75  ILE B CB  1 
ATOM   3770 C CG1 . ILE B 1 70  ? 2.038   -4.254  11.786  1.00 9.63   ? 75  ILE B CG1 1 
ATOM   3771 C CG2 . ILE B 1 70  ? 2.681   -5.512  9.614   1.00 10.03  ? 75  ILE B CG2 1 
ATOM   3772 C CD1 . ILE B 1 70  ? 1.825   -5.526  12.625  1.00 10.53  ? 75  ILE B CD1 1 
ATOM   3773 N N   . GLU B 1 71  ? 0.240   -4.069  7.580   1.00 9.95   ? 76  GLU B N   1 
ATOM   3774 C CA  . GLU B 1 71  ? 0.164   -4.438  6.145   1.00 8.96   ? 76  GLU B CA  1 
ATOM   3775 C C   . GLU B 1 71  ? 0.151   -3.213  5.232   1.00 9.51   ? 76  GLU B C   1 
ATOM   3776 O O   . GLU B 1 71  ? 0.702   -3.252  4.114   1.00 11.88  ? 76  GLU B O   1 
ATOM   3777 C CB  . GLU B 1 71  ? -1.080  -5.337  5.883   1.00 11.50  ? 76  GLU B CB  1 
ATOM   3778 C CG  . GLU B 1 71  ? -0.975  -6.655  6.680   1.00 13.38  ? 76  GLU B CG  1 
ATOM   3779 C CD  . GLU B 1 71  ? 0.231   -7.566  6.302   1.00 22.32  ? 76  GLU B CD  1 
ATOM   3780 O OE1 . GLU B 1 71  ? 0.744   -7.521  5.172   1.00 17.30  ? 76  GLU B OE1 1 
ATOM   3781 O OE2 . GLU B 1 71  ? 0.688   -8.293  7.180   1.00 20.20  ? 76  GLU B OE2 1 
ATOM   3782 N N   . ARG B 1 72  ? -0.470  -2.099  5.654   1.00 9.85   ? 77  ARG B N   1 
ATOM   3783 C CA  . ARG B 1 72  ? -0.383  -0.893  4.831   1.00 10.60  ? 77  ARG B CA  1 
ATOM   3784 C C   . ARG B 1 72  ? 1.031   -0.321  4.782   1.00 12.11  ? 77  ARG B C   1 
ATOM   3785 O O   . ARG B 1 72  ? 1.442   0.249   3.764   1.00 10.63  ? 77  ARG B O   1 
ATOM   3786 C CB  . ARG B 1 72  ? -1.336  0.197   5.320   1.00 8.92   ? 77  ARG B CB  1 
ATOM   3787 C CG  . ARG B 1 72  ? -2.764  -0.193  5.033   1.00 9.52   ? 77  ARG B CG  1 
ATOM   3788 C CD  . ARG B 1 72  ? -3.688  0.854   5.666   1.00 10.91  ? 77  ARG B CD  1 
ATOM   3789 N NE  . ARG B 1 72  ? -5.100  0.687   5.237   1.00 11.38  ? 77  ARG B NE  1 
ATOM   3790 C CZ  . ARG B 1 72  ? -6.094  1.359   5.822   1.00 11.70  ? 77  ARG B CZ  1 
ATOM   3791 N NH1 . ARG B 1 72  ? -5.857  2.194   6.830   1.00 8.99   ? 77  ARG B NH1 1 
ATOM   3792 N NH2 . ARG B 1 72  ? -7.353  1.186   5.379   1.00 11.39  ? 77  ARG B NH2 1 
ATOM   3793 N N   . ALA B 1 73  ? 1.753   -0.362  5.891   1.00 8.32   ? 78  ALA B N   1 
ATOM   3794 C CA  . ALA B 1 73  ? 3.140   0.128   5.856   1.00 7.48   ? 78  ALA B CA  1 
ATOM   3795 C C   . ALA B 1 73  ? 3.980   -0.724  4.898   1.00 12.37  ? 78  ALA B C   1 
ATOM   3796 O O   . ALA B 1 73  ? 4.811   -0.185  4.147   1.00 11.40  ? 78  ALA B O   1 
ATOM   3797 C CB  . ALA B 1 73  ? 3.734   0.058   7.276   1.00 8.52   ? 78  ALA B CB  1 
ATOM   3798 N N   . LYS B 1 74  ? 3.785   -2.053  4.944   1.00 10.29  ? 79  LYS B N   1 
ATOM   3799 C CA  . LYS B 1 74  ? 4.518   -2.927  3.985   1.00 10.80  ? 79  LYS B CA  1 
ATOM   3800 C C   . LYS B 1 74  ? 4.177   -2.563  2.554   1.00 16.15  ? 79  LYS B C   1 
ATOM   3801 O O   . LYS B 1 74  ? 5.075   -2.474  1.694   1.00 15.27  ? 79  LYS B O   1 
ATOM   3802 C CB  . LYS B 1 74  ? 4.189   -4.393  4.256   1.00 9.33   ? 79  LYS B CB  1 
ATOM   3803 C CG  . LYS B 1 74  ? 4.804   -4.931  5.557   1.00 11.76  ? 79  LYS B CG  1 
ATOM   3804 C CD  . LYS B 1 74  ? 4.222   -6.281  6.023   1.00 13.51  ? 79  LYS B CD  1 
ATOM   3805 C CE  . LYS B 1 74  ? 4.229   -7.316  4.942   1.00 21.83  ? 79  LYS B CE  1 
ATOM   3806 N NZ  . LYS B 1 74  ? 3.551   -8.589  5.461   1.00 21.58  ? 79  LYS B NZ  1 
ATOM   3807 N N   . ALA B 1 75  ? 2.886   -2.344  2.277   1.00 12.03  ? 80  ALA B N   1 
ATOM   3808 C CA  . ALA B 1 75  ? 2.456   -2.038  0.916   1.00 15.21  ? 80  ALA B CA  1 
ATOM   3809 C C   . ALA B 1 75  ? 2.974   -0.699  0.469   1.00 15.62  ? 80  ALA B C   1 
ATOM   3810 O O   . ALA B 1 75  ? 3.379   -0.545  -0.690  1.00 18.41  ? 80  ALA B O   1 
ATOM   3811 C CB  . ALA B 1 75  ? 0.915   -2.059  0.795   1.00 15.82  ? 80  ALA B CB  1 
ATOM   3812 N N   . LEU B 1 76  ? 2.960   0.300   1.361   1.00 12.62  ? 81  LEU B N   1 
ATOM   3813 C CA  . LEU B 1 76  ? 3.368   1.641   1.014   1.00 11.81  ? 81  LEU B CA  1 
ATOM   3814 C C   . LEU B 1 76  ? 4.862   1.719   0.652   1.00 13.31  ? 81  LEU B C   1 
ATOM   3815 O O   . LEU B 1 76  ? 5.238   2.455   -0.278  1.00 15.04  ? 81  LEU B O   1 
ATOM   3816 C CB  . LEU B 1 76  ? 3.027   2.560   2.195   1.00 13.82  ? 81  LEU B CB  1 
ATOM   3817 C CG  . LEU B 1 76  ? 3.324   4.033   2.039   1.00 18.39  ? 81  LEU B CG  1 
ATOM   3818 C CD1 . LEU B 1 76  ? 2.569   4.511   0.806   1.00 20.54  ? 81  LEU B CD1 1 
ATOM   3819 C CD2 . LEU B 1 76  ? 2.854   4.734   3.364   1.00 13.91  ? 81  LEU B CD2 1 
ATOM   3820 N N   . PHE B 1 77  ? 5.727   1.017   1.399   1.00 11.09  ? 82  PHE B N   1 
ATOM   3821 C CA  . PHE B 1 77  ? 7.168   1.139   1.251   1.00 10.69  ? 82  PHE B CA  1 
ATOM   3822 C C   . PHE B 1 77  ? 7.802   -0.054  0.574   1.00 16.09  ? 82  PHE B C   1 
ATOM   3823 O O   . PHE B 1 77  ? 9.004   -0.038  0.308   1.00 16.59  ? 82  PHE B O   1 
ATOM   3824 C CB  . PHE B 1 77  ? 7.826   1.364   2.654   1.00 9.44   ? 82  PHE B CB  1 
ATOM   3825 C CG  . PHE B 1 77  ? 7.464   2.720   3.231   1.00 13.90  ? 82  PHE B CG  1 
ATOM   3826 C CD1 . PHE B 1 77  ? 8.075   3.840   2.705   1.00 13.17  ? 82  PHE B CD1 1 
ATOM   3827 C CD2 . PHE B 1 77  ? 6.546   2.855   4.275   1.00 15.47  ? 82  PHE B CD2 1 
ATOM   3828 C CE1 . PHE B 1 77  ? 7.752   5.122   3.155   1.00 13.55  ? 82  PHE B CE1 1 
ATOM   3829 C CE2 . PHE B 1 77  ? 6.232   4.156   4.775   1.00 14.64  ? 82  PHE B CE2 1 
ATOM   3830 C CZ  . PHE B 1 77  ? 6.850   5.280   4.192   1.00 13.00  ? 82  PHE B CZ  1 
ATOM   3831 N N   . GLY B 1 78  ? 7.045   -1.090  0.309   1.00 13.38  ? 83  GLY B N   1 
ATOM   3832 C CA  . GLY B 1 78  ? 7.628   -2.260  -0.350  1.00 17.22  ? 83  GLY B CA  1 
ATOM   3833 C C   . GLY B 1 78  ? 8.448   -3.114  0.597   1.00 22.11  ? 83  GLY B C   1 
ATOM   3834 O O   . GLY B 1 78  ? 9.524   -3.587  0.229   1.00 22.59  ? 83  GLY B O   1 
ATOM   3835 N N   . ALA B 1 79  ? 8.026   -3.245  1.841   1.00 14.21  ? 84  ALA B N   1 
ATOM   3836 C CA  . ALA B 1 79  ? 8.810   -3.952  2.846   1.00 11.81  ? 84  ALA B CA  1 
ATOM   3837 C C   . ALA B 1 79  ? 8.207   -5.311  3.124   1.00 13.81  ? 84  ALA B C   1 
ATOM   3838 O O   . ALA B 1 79  ? 7.008   -5.521  2.939   1.00 16.26  ? 84  ALA B O   1 
ATOM   3839 C CB  . ALA B 1 79  ? 8.816   -3.170  4.167   1.00 12.51  ? 84  ALA B CB  1 
ATOM   3840 N N   . ALA B 1 80  ? 9.048   -6.251  3.548   1.00 12.11  ? 85  ALA B N   1 
ATOM   3841 C CA  . ALA B 1 80  ? 8.559   -7.580  3.903   1.00 12.55  ? 85  ALA B CA  1 
ATOM   3842 C C   . ALA B 1 80  ? 8.069   -7.660  5.346   1.00 13.94  ? 85  ALA B C   1 
ATOM   3843 O O   . ALA B 1 80  ? 7.432   -8.638  5.708   1.00 14.18  ? 85  ALA B O   1 
ATOM   3844 C CB  . ALA B 1 80  ? 9.677   -8.640  3.733   1.00 16.11  ? 85  ALA B CB  1 
ATOM   3845 N N   . TRP B 1 81  ? 8.447   -6.701  6.193   1.00 10.63  ? 86  TRP B N   1 
ATOM   3846 C CA  . TRP B 1 81  ? 8.153   -6.746  7.628   1.00 11.32  ? 86  TRP B CA  1 
ATOM   3847 C C   . TRP B 1 81  ? 8.060   -5.302  8.126   1.00 10.16  ? 86  TRP B C   1 
ATOM   3848 O O   . TRP B 1 81  ? 8.731   -4.407  7.614   1.00 9.97   ? 86  TRP B O   1 
ATOM   3849 C CB  . TRP B 1 81  ? 9.228   -7.524  8.389   1.00 12.78  ? 86  TRP B CB  1 
ATOM   3850 C CG  . TRP B 1 81  ? 9.250   -7.285  9.910   1.00 10.37  ? 86  TRP B CG  1 
ATOM   3851 C CD1 . TRP B 1 81  ? 8.662   -8.068  10.886  1.00 12.51  ? 86  TRP B CD1 1 
ATOM   3852 C CD2 . TRP B 1 81  ? 9.937   -6.226  10.592  1.00 10.59  ? 86  TRP B CD2 1 
ATOM   3853 N NE1 . TRP B 1 81  ? 8.891   -7.508  12.149  1.00 14.53  ? 86  TRP B NE1 1 
ATOM   3854 C CE2 . TRP B 1 81  ? 9.693   -6.400  12.000  1.00 13.29  ? 86  TRP B CE2 1 
ATOM   3855 C CE3 . TRP B 1 81  ? 10.777  -5.182  10.163  1.00 10.72  ? 86  TRP B CE3 1 
ATOM   3856 C CZ2 . TRP B 1 81  ? 10.287  -5.585  12.977  1.00 13.36  ? 86  TRP B CZ2 1 
ATOM   3857 C CZ3 . TRP B 1 81  ? 11.324  -4.312  11.160  1.00 12.07  ? 86  TRP B CZ3 1 
ATOM   3858 C CH2 . TRP B 1 81  ? 11.081  -4.538  12.534  1.00 12.25  ? 86  TRP B CH2 1 
ATOM   3859 N N   . ALA B 1 82  ? 7.159   -5.079  9.068   1.00 10.66  ? 87  ALA B N   1 
ATOM   3860 C CA  . ALA B 1 82  ? 7.094   -3.752  9.672   1.00 8.20   ? 87  ALA B CA  1 
ATOM   3861 C C   . ALA B 1 82  ? 6.780   -3.939  11.154  1.00 10.08  ? 87  ALA B C   1 
ATOM   3862 O O   . ALA B 1 82  ? 6.106   -4.911  11.559  1.00 11.00  ? 87  ALA B O   1 
ATOM   3863 C CB  . ALA B 1 82  ? 5.988   -2.880  9.029   1.00 11.52  ? 87  ALA B CB  1 
ATOM   3864 N N   . ASN B 1 83  ? 7.201   -2.963  11.967  1.00 8.52   ? 88  ASN B N   1 
ATOM   3865 C CA  . ASN B 1 83  ? 6.790   -2.889  13.378  1.00 6.46   ? 88  ASN B CA  1 
ATOM   3866 C C   . ASN B 1 83  ? 6.234   -1.474  13.600  1.00 8.94   ? 88  ASN B C   1 
ATOM   3867 O O   . ASN B 1 83  ? 6.918   -0.462  13.342  1.00 8.16   ? 88  ASN B O   1 
ATOM   3868 C CB  . ASN B 1 83  ? 7.969   -3.199  14.324  1.00 9.40   ? 88  ASN B CB  1 
ATOM   3869 C CG  . ASN B 1 83  ? 7.574   -3.163  15.771  1.00 9.57   ? 88  ASN B CG  1 
ATOM   3870 O OD1 . ASN B 1 83  ? 6.980   -2.199  16.238  1.00 10.08  ? 88  ASN B OD1 1 
ATOM   3871 N ND2 . ASN B 1 83  ? 7.880   -4.224  16.515  1.00 9.43   ? 88  ASN B ND2 1 
ATOM   3872 N N   . VAL B 1 84  ? 4.953   -1.397  13.983  1.00 6.54   ? 89  VAL B N   1 
ATOM   3873 C CA  . VAL B 1 84  ? 4.283   -0.090  14.117  1.00 9.70   ? 89  VAL B CA  1 
ATOM   3874 C C   . VAL B 1 84  ? 4.153   0.345   15.586  1.00 7.82   ? 89  VAL B C   1 
ATOM   3875 O O   . VAL B 1 84  ? 3.529   1.372   15.860  1.00 8.84   ? 89  VAL B O   1 
ATOM   3876 C CB  . VAL B 1 84  ? 2.888   -0.089  13.442  1.00 7.93   ? 89  VAL B CB  1 
ATOM   3877 C CG1 . VAL B 1 84  ? 3.004   -0.276  11.865  1.00 10.09  ? 89  VAL B CG1 1 
ATOM   3878 C CG2 . VAL B 1 84  ? 1.935   -1.197  14.063  1.00 6.30   ? 89  VAL B CG2 1 
ATOM   3879 N N   . GLN B 1 85  ? 4.740   -0.408  16.528  1.00 5.16   ? 90  GLN B N   1 
ATOM   3880 C CA  . GLN B 1 85  ? 4.616   -0.036  17.959  1.00 6.67   ? 90  GLN B CA  1 
ATOM   3881 C C   . GLN B 1 85  ? 5.564   1.059   18.478  1.00 7.11   ? 90  GLN B C   1 
ATOM   3882 O O   . GLN B 1 85  ? 5.261   1.581   19.565  1.00 9.25   ? 90  GLN B O   1 
ATOM   3883 C CB  . GLN B 1 85  ? 4.832   -1.295  18.819  1.00 6.01   ? 90  GLN B CB  1 
ATOM   3884 C CG  . GLN B 1 85  ? 3.593   -2.239  18.662  1.00 7.33   ? 90  GLN B CG  1 
ATOM   3885 C CD  . GLN B 1 85  ? 3.561   -3.325  19.688  1.00 9.73   ? 90  GLN B CD  1 
ATOM   3886 O OE1 . GLN B 1 85  ? 4.214   -3.234  20.758  1.00 10.12  ? 90  GLN B OE1 1 
ATOM   3887 N NE2 . GLN B 1 85  ? 2.781   -4.380  19.392  1.00 6.98   ? 90  GLN B NE2 1 
ATOM   3888 N N   . PRO B 1 86  ? 6.690   1.450   17.842  1.00 7.76   ? 91  PRO B N   1 
ATOM   3889 C CA  . PRO B 1 86  ? 7.551   2.410   18.535  1.00 5.51   ? 91  PRO B CA  1 
ATOM   3890 C C   . PRO B 1 86  ? 6.819   3.705   18.871  1.00 7.66   ? 91  PRO B C   1 
ATOM   3891 O O   . PRO B 1 86  ? 6.172   4.309   18.030  1.00 6.54   ? 91  PRO B O   1 
ATOM   3892 C CB  . PRO B 1 86  ? 8.702   2.721   17.540  1.00 8.98   ? 91  PRO B CB  1 
ATOM   3893 C CG  . PRO B 1 86  ? 8.817   1.492   16.653  1.00 9.23   ? 91  PRO B CG  1 
ATOM   3894 C CD  . PRO B 1 86  ? 7.288   1.075   16.524  1.00 7.27   ? 91  PRO B CD  1 
ATOM   3895 N N   . HIS B 1 87  ? 7.038   4.177   20.095  1.00 7.79   ? 92  HIS B N   1 
ATOM   3896 C CA  . HIS B 1 87  ? 6.334   5.385   20.529  1.00 4.76   ? 92  HIS B CA  1 
ATOM   3897 C C   . HIS B 1 87  ? 6.858   6.643   19.817  1.00 8.25   ? 92  HIS B C   1 
ATOM   3898 O O   . HIS B 1 87  ? 6.201   7.662   19.873  1.00 8.28   ? 92  HIS B O   1 
ATOM   3899 C CB  . HIS B 1 87  ? 6.574   5.614   22.045  1.00 6.16   ? 92  HIS B CB  1 
ATOM   3900 C CG  . HIS B 1 87  ? 6.059   4.522   22.946  1.00 5.91   ? 92  HIS B CG  1 
ATOM   3901 N ND1 . HIS B 1 87  ? 4.837   3.890   22.768  1.00 10.18  ? 92  HIS B ND1 1 
ATOM   3902 C CD2 . HIS B 1 87  ? 6.567   4.037   24.122  1.00 6.89   ? 92  HIS B CD2 1 
ATOM   3903 C CE1 . HIS B 1 87  ? 4.655   3.000   23.728  1.00 12.28  ? 92  HIS B CE1 1 
ATOM   3904 N NE2 . HIS B 1 87  ? 5.665   3.088   24.587  1.00 8.07   ? 92  HIS B NE2 1 
ATOM   3905 N N   . SER B 1 88  ? 8.072   6.598   19.264  1.00 7.81   ? 93  SER B N   1 
ATOM   3906 C CA  . SER B 1 88  ? 8.682   7.814   18.677  1.00 7.76   ? 93  SER B CA  1 
ATOM   3907 C C   . SER B 1 88  ? 9.784   7.341   17.742  1.00 7.27   ? 93  SER B C   1 
ATOM   3908 O O   . SER B 1 88  ? 10.155  6.165   17.745  1.00 7.66   ? 93  SER B O   1 
ATOM   3909 C CB  . SER B 1 88  ? 9.295   8.692   19.797  1.00 8.80   ? 93  SER B CB  1 
ATOM   3910 O OG  . SER B 1 88  ? 10.432  7.988   20.339  1.00 9.63   ? 93  SER B OG  1 
ATOM   3911 N N   . GLY B 1 89  ? 10.357  8.283   16.977  1.00 5.51   ? 94  GLY B N   1 
ATOM   3912 C CA  . GLY B 1 89  ? 11.511  7.927   16.139  1.00 9.58   ? 94  GLY B CA  1 
ATOM   3913 C C   . GLY B 1 89  ? 12.694  7.536   17.007  1.00 11.12  ? 94  GLY B C   1 
ATOM   3914 O O   . GLY B 1 89  ? 13.484  6.661   16.643  1.00 9.20   ? 94  GLY B O   1 
ATOM   3915 N N   . SER B 1 90  ? 12.802  8.145   18.186  1.00 9.24   ? 95  SER B N   1 
ATOM   3916 C CA  . SER B 1 90  ? 13.920  7.808   19.072  1.00 10.45  ? 95  SER B CA  1 
ATOM   3917 C C   . SER B 1 90  ? 13.828  6.366   19.552  1.00 9.55   ? 95  SER B C   1 
ATOM   3918 O O   . SER B 1 90  ? 14.847  5.657   19.610  1.00 10.36  ? 95  SER B O   1 
ATOM   3919 C CB  . SER B 1 90  ? 13.935  8.763   20.268  1.00 16.34  ? 95  SER B CB  1 
ATOM   3920 O OG  . SER B 1 90  ? 14.302  10.103  19.758  1.00 19.44  ? 95  SER B OG  1 
ATOM   3921 N N   . GLN B 1 91  ? 12.620  5.918   19.915  1.00 9.24   ? 96  GLN B N   1 
ATOM   3922 C CA  . GLN B 1 91  ? 12.451  4.539   20.381  1.00 9.14   ? 96  GLN B CA  1 
ATOM   3923 C C   . GLN B 1 91  ? 12.667  3.554   19.227  1.00 9.39   ? 96  GLN B C   1 
ATOM   3924 O O   . GLN B 1 91  ? 13.224  2.469   19.442  1.00 10.26  ? 96  GLN B O   1 
ATOM   3925 C CB  . GLN B 1 91  ? 11.042  4.385   21.024  1.00 8.60   ? 96  GLN B CB  1 
ATOM   3926 C CG  . GLN B 1 91  ? 11.101  4.546   22.624  1.00 9.37   ? 96  GLN B CG  1 
ATOM   3927 C CD  . GLN B 1 91  ? 11.666  5.953   23.021  1.00 16.88  ? 96  GLN B CD  1 
ATOM   3928 O OE1 . GLN B 1 91  ? 11.038  6.945   22.709  1.00 21.16  ? 96  GLN B OE1 1 
ATOM   3929 N NE2 . GLN B 1 91  ? 12.919  6.028   23.545  1.00 18.59  ? 96  GLN B NE2 1 
ATOM   3930 N N   . ALA B 1 92  ? 12.248  3.914   17.994  1.00 8.58   ? 97  ALA B N   1 
ATOM   3931 C CA  . ALA B 1 92  ? 12.543  3.061   16.835  1.00 7.97   ? 97  ALA B CA  1 
ATOM   3932 C C   . ALA B 1 92  ? 14.047  2.830   16.689  1.00 8.67   ? 97  ALA B C   1 
ATOM   3933 O O   . ALA B 1 92  ? 14.508  1.682   16.529  1.00 9.66   ? 97  ALA B O   1 
ATOM   3934 C CB  . ALA B 1 92  ? 11.944  3.680   15.542  1.00 11.25  ? 97  ALA B CB  1 
ATOM   3935 N N   . ASN B 1 93  ? 14.833  3.912   16.758  1.00 8.90   ? 98  ASN B N   1 
ATOM   3936 C CA  . ASN B 1 93  ? 16.292  3.757   16.640  1.00 7.47   ? 98  ASN B CA  1 
ATOM   3937 C C   . ASN B 1 93  ? 16.854  3.000   17.839  1.00 9.08   ? 98  ASN B C   1 
ATOM   3938 O O   . ASN B 1 93  ? 17.761  2.164   17.680  1.00 10.48  ? 98  ASN B O   1 
ATOM   3939 C CB  . ASN B 1 93  ? 16.996  5.135   16.551  1.00 8.71   ? 98  ASN B CB  1 
ATOM   3940 C CG  . ASN B 1 93  ? 16.745  5.812   15.181  1.00 16.48  ? 98  ASN B CG  1 
ATOM   3941 O OD1 . ASN B 1 93  ? 16.359  5.137   14.257  1.00 14.55  ? 98  ASN B OD1 1 
ATOM   3942 N ND2 . ASN B 1 93  ? 17.088  7.112   15.042  1.00 14.51  ? 98  ASN B ND2 1 
ATOM   3943 N N   . MET B 1 94  ? 16.360  3.307   19.051  1.00 9.69   ? 99  MET B N   1 
ATOM   3944 C CA  . MET B 1 94  ? 16.878  2.614   20.218  1.00 9.59   ? 99  MET B CA  1 
ATOM   3945 C C   . MET B 1 94  ? 16.711  1.093   20.088  1.00 10.20  ? 99  MET B C   1 
ATOM   3946 O O   . MET B 1 94  ? 17.629  0.318   20.405  1.00 10.24  ? 99  MET B O   1 
ATOM   3947 C CB  . MET B 1 94  ? 16.156  3.100   21.479  1.00 8.35   ? 99  MET B CB  1 
ATOM   3948 C CG  . MET B 1 94  ? 16.723  2.355   22.755  1.00 13.78  ? 99  MET B CG  1 
ATOM   3949 S SD  . MET B 1 94  ? 15.853  3.098   24.184  1.00 18.13  ? 99  MET B SD  1 
ATOM   3950 C CE  . MET B 1 94  ? 16.771  4.604   24.518  1.00 23.30  ? 99  MET B CE  1 
ATOM   3951 N N   . ALA B 1 95  ? 15.525  0.633   19.649  1.00 9.36   ? 100 ALA B N   1 
ATOM   3952 C CA  . ALA B 1 95  ? 15.309  -0.811  19.569  1.00 12.86  ? 100 ALA B CA  1 
ATOM   3953 C C   . ALA B 1 95  ? 16.226  -1.460  18.536  1.00 12.95  ? 100 ALA B C   1 
ATOM   3954 O O   . ALA B 1 95  ? 16.743  -2.570  18.756  1.00 11.39  ? 100 ALA B O   1 
ATOM   3955 C CB  . ALA B 1 95  ? 13.841  -1.104  19.238  1.00 10.46  ? 100 ALA B CB  1 
ATOM   3956 N N   . VAL B 1 96  ? 16.441  -0.782  17.414  1.00 8.24   ? 101 VAL B N   1 
ATOM   3957 C CA  . VAL B 1 96  ? 17.298  -1.313  16.363  1.00 7.26   ? 101 VAL B CA  1 
ATOM   3958 C C   . VAL B 1 96  ? 18.735  -1.410  16.860  1.00 9.13   ? 101 VAL B C   1 
ATOM   3959 O O   . VAL B 1 96  ? 19.383  -2.449  16.701  1.00 11.33  ? 101 VAL B O   1 
ATOM   3960 C CB  . VAL B 1 96  ? 17.185  -0.438  15.101  1.00 8.77   ? 101 VAL B CB  1 
ATOM   3961 C CG1 . VAL B 1 96  ? 18.218  -0.827  14.075  1.00 13.63  ? 101 VAL B CG1 1 
ATOM   3962 C CG2 . VAL B 1 96  ? 15.770  -0.680  14.418  1.00 10.47  ? 101 VAL B CG2 1 
ATOM   3963 N N   . TYR B 1 97  ? 19.249  -0.335  17.477  1.00 10.63  ? 102 TYR B N   1 
ATOM   3964 C CA  . TYR B 1 97  ? 20.625  -0.398  17.979  1.00 8.60   ? 102 TYR B CA  1 
ATOM   3965 C C   . TYR B 1 97  ? 20.783  -1.547  18.982  1.00 11.52  ? 102 TYR B C   1 
ATOM   3966 O O   . TYR B 1 97  ? 21.773  -2.272  18.948  1.00 14.50  ? 102 TYR B O   1 
ATOM   3967 C CB  . TYR B 1 97  ? 21.056  0.881   18.657  1.00 9.53   ? 102 TYR B CB  1 
ATOM   3968 C CG  . TYR B 1 97  ? 21.079  2.095   17.757  1.00 11.03  ? 102 TYR B CG  1 
ATOM   3969 C CD1 . TYR B 1 97  ? 21.083  1.987   16.354  1.00 13.45  ? 102 TYR B CD1 1 
ATOM   3970 C CD2 . TYR B 1 97  ? 21.158  3.347   18.321  1.00 11.99  ? 102 TYR B CD2 1 
ATOM   3971 C CE1 . TYR B 1 97  ? 21.129  3.145   15.559  1.00 14.79  ? 102 TYR B CE1 1 
ATOM   3972 C CE2 . TYR B 1 97  ? 21.154  4.518   17.540  1.00 14.09  ? 102 TYR B CE2 1 
ATOM   3973 C CZ  . TYR B 1 97  ? 21.165  4.400   16.158  1.00 16.18  ? 102 TYR B CZ  1 
ATOM   3974 O OH  . TYR B 1 97  ? 21.200  5.566   15.422  1.00 15.56  ? 102 TYR B OH  1 
ATOM   3975 N N   . MET B 1 98  ? 19.828  -1.700  19.910  1.00 9.66   ? 103 MET B N   1 
ATOM   3976 C CA  . MET B 1 98  ? 19.980  -2.730  20.936  1.00 11.92  ? 103 MET B CA  1 
ATOM   3977 C C   . MET B 1 98  ? 19.802  -4.132  20.398  1.00 15.90  ? 103 MET B C   1 
ATOM   3978 O O   . MET B 1 98  ? 20.296  -5.090  21.025  1.00 16.55  ? 103 MET B O   1 
ATOM   3979 C CB  . MET B 1 98  ? 19.010  -2.511  22.080  1.00 9.64   ? 103 MET B CB  1 
ATOM   3980 C CG  . MET B 1 98  ? 19.430  -1.297  22.886  1.00 15.63  ? 103 MET B CG  1 
ATOM   3981 S SD  . MET B 1 98  ? 18.260  -1.001  24.244  1.00 23.15  ? 103 MET B SD  1 
ATOM   3982 C CE  . MET B 1 98  ? 19.065  0.303   25.170  1.00 29.95  ? 103 MET B CE  1 
ATOM   3983 N N   . ALA B 1 99  ? 19.141  -4.273  19.267  1.00 10.15  ? 104 ALA B N   1 
ATOM   3984 C CA  . ALA B 1 99  ? 18.997  -5.574  18.636  1.00 13.92  ? 104 ALA B CA  1 
ATOM   3985 C C   . ALA B 1 99  ? 20.265  -5.950  17.879  1.00 19.02  ? 104 ALA B C   1 
ATOM   3986 O O   . ALA B 1 99  ? 20.548  -7.146  17.688  1.00 18.49  ? 104 ALA B O   1 
ATOM   3987 C CB  . ALA B 1 99  ? 17.813  -5.576  17.656  1.00 14.86  ? 104 ALA B CB  1 
ATOM   3988 N N   . LEU B 1 100 ? 20.986  -4.972  17.364  1.00 14.51  ? 105 LEU B N   1 
ATOM   3989 C CA  . LEU B 1 100 ? 22.112  -5.298  16.483  1.00 11.71  ? 105 LEU B CA  1 
ATOM   3990 C C   . LEU B 1 100 ? 23.459  -5.185  17.174  1.00 18.59  ? 105 LEU B C   1 
ATOM   3991 O O   . LEU B 1 100 ? 24.459  -5.697  16.622  1.00 22.32  ? 105 LEU B O   1 
ATOM   3992 C CB  . LEU B 1 100 ? 22.142  -4.371  15.235  1.00 11.76  ? 105 LEU B CB  1 
ATOM   3993 C CG  . LEU B 1 100 ? 20.883  -4.432  14.339  1.00 16.26  ? 105 LEU B CG  1 
ATOM   3994 C CD1 . LEU B 1 100 ? 21.019  -3.454  13.178  1.00 15.75  ? 105 LEU B CD1 1 
ATOM   3995 C CD2 . LEU B 1 100 ? 20.484  -5.814  13.854  1.00 23.54  ? 105 LEU B CD2 1 
ATOM   3996 N N   . MET B 1 101 ? 23.523  -4.477  18.296  1.00 13.61  ? 106 MET B N   1 
ATOM   3997 C CA  . MET B 1 101 ? 24.794  -4.129  18.940  1.00 17.17  ? 106 MET B CA  1 
ATOM   3998 C C   . MET B 1 101 ? 24.752  -4.485  20.416  1.00 20.40  ? 106 MET B C   1 
ATOM   3999 O O   . MET B 1 101 ? 23.698  -4.470  21.061  1.00 19.55  ? 106 MET B O   1 
ATOM   4000 C CB  . MET B 1 101 ? 25.080  -2.595  18.860  1.00 12.84  ? 106 MET B CB  1 
ATOM   4001 C CG  . MET B 1 101 ? 25.513  -2.231  17.410  1.00 18.77  ? 106 MET B CG  1 
ATOM   4002 S SD  . MET B 1 101 ? 26.067  -0.498  17.347  1.00 19.70  ? 106 MET B SD  1 
ATOM   4003 C CE  . MET B 1 101 ? 24.550  0.218   17.668  1.00 15.77  ? 106 MET B CE  1 
ATOM   4004 N N   . GLU B 1 102 ? 25.931  -4.633  20.973  1.00 18.85  ? 107 GLU B N   1 
ATOM   4005 C CA  . GLU B 1 102 ? 26.129  -4.680  22.421  1.00 15.42  ? 107 GLU B CA  1 
ATOM   4006 C C   . GLU B 1 102 ? 26.759  -3.394  22.884  1.00 15.58  ? 107 GLU B C   1 
ATOM   4007 O O   . GLU B 1 102 ? 27.449  -2.727  22.110  1.00 18.15  ? 107 GLU B O   1 
ATOM   4008 C CB  . GLU B 1 102 ? 27.071  -5.849  22.802  1.00 26.27  ? 107 GLU B CB  1 
ATOM   4009 C CG  . GLU B 1 102 ? 26.524  -7.236  22.509  1.00 33.84  ? 107 GLU B CG  1 
ATOM   4010 C CD  . GLU B 1 102 ? 25.355  -7.584  23.403  1.00 48.32  ? 107 GLU B CD  1 
ATOM   4011 O OE1 . GLU B 1 102 ? 25.503  -7.481  24.643  1.00 60.75  ? 107 GLU B OE1 1 
ATOM   4012 O OE2 . GLU B 1 102 ? 24.272  -7.946  22.872  1.00 63.43  ? 107 GLU B OE2 1 
ATOM   4013 N N   . PRO B 1 103 ? 26.575  -3.023  24.145  1.00 19.19  ? 108 PRO B N   1 
ATOM   4014 C CA  . PRO B 1 103 ? 27.190  -1.807  24.633  1.00 16.65  ? 108 PRO B CA  1 
ATOM   4015 C C   . PRO B 1 103 ? 28.677  -1.920  24.432  1.00 20.52  ? 108 PRO B C   1 
ATOM   4016 O O   . PRO B 1 103 ? 29.239  -3.019  24.551  1.00 19.11  ? 108 PRO B O   1 
ATOM   4017 C CB  . PRO B 1 103 ? 26.807  -1.778  26.118  1.00 25.46  ? 108 PRO B CB  1 
ATOM   4018 C CG  . PRO B 1 103 ? 25.546  -2.547  26.138  1.00 20.71  ? 108 PRO B CG  1 
ATOM   4019 C CD  . PRO B 1 103 ? 25.733  -3.647  25.187  1.00 23.58  ? 108 PRO B CD  1 
ATOM   4020 N N   . GLY B 1 104 ? 29.254  -0.810  23.952  1.00 15.91  ? 109 GLY B N   1 
ATOM   4021 C CA  . GLY B 1 104 ? 30.655  -0.708  23.617  1.00 15.77  ? 109 GLY B CA  1 
ATOM   4022 C C   . GLY B 1 104 ? 31.002  -1.031  22.188  1.00 20.23  ? 109 GLY B C   1 
ATOM   4023 O O   . GLY B 1 104 ? 32.153  -0.773  21.793  1.00 21.12  ? 109 GLY B O   1 
ATOM   4024 N N   . ASP B 1 105 ? 30.050  -1.550  21.368  1.00 15.22  ? 110 ASP B N   1 
ATOM   4025 C CA  . ASP B 1 105 ? 30.297  -1.696  19.938  1.00 13.78  ? 110 ASP B CA  1 
ATOM   4026 C C   . ASP B 1 105 ? 30.420  -0.321  19.287  1.00 15.06  ? 110 ASP B C   1 
ATOM   4027 O O   . ASP B 1 105 ? 30.043  0.687   19.871  1.00 14.43  ? 110 ASP B O   1 
ATOM   4028 C CB  . ASP B 1 105 ? 29.148  -2.461  19.261  1.00 13.45  ? 110 ASP B CB  1 
ATOM   4029 C CG  . ASP B 1 105 ? 29.179  -3.946  19.557  1.00 28.30  ? 110 ASP B CG  1 
ATOM   4030 O OD1 . ASP B 1 105 ? 30.221  -4.432  20.012  1.00 21.83  ? 110 ASP B OD1 1 
ATOM   4031 O OD2 . ASP B 1 105 ? 28.181  -4.620  19.286  1.00 19.87  ? 110 ASP B OD2 1 
ATOM   4032 N N   . THR B 1 106 ? 30.927  -0.286  18.053  1.00 10.08  ? 111 THR B N   1 
ATOM   4033 C CA  . THR B 1 106 ? 31.120  0.995   17.335  1.00 11.93  ? 111 THR B CA  1 
ATOM   4034 C C   . THR B 1 106 ? 29.948  1.285   16.415  1.00 11.48  ? 111 THR B C   1 
ATOM   4035 O O   . THR B 1 106 ? 29.572  0.450   15.590  1.00 11.18  ? 111 THR B O   1 
ATOM   4036 C CB  . THR B 1 106 ? 32.424  0.975   16.544  1.00 16.96  ? 111 THR B CB  1 
ATOM   4037 O OG1 . THR B 1 106 ? 33.474  0.872   17.510  1.00 15.29  ? 111 THR B OG1 1 
ATOM   4038 C CG2 . THR B 1 106 ? 32.700  2.270   15.692  1.00 16.78  ? 111 THR B CG2 1 
ATOM   4039 N N   . LEU B 1 107 ? 29.404  2.492   16.538  1.00 13.69  ? 112 LEU B N   1 
ATOM   4040 C CA  . LEU B 1 107 ? 28.306  2.990   15.694  1.00 11.44  ? 112 LEU B CA  1 
ATOM   4041 C C   . LEU B 1 107 ? 28.882  4.103   14.825  1.00 9.39   ? 112 LEU B C   1 
ATOM   4042 O O   . LEU B 1 107 ? 29.586  4.970   15.364  1.00 14.72  ? 112 LEU B O   1 
ATOM   4043 C CB  . LEU B 1 107 ? 27.213  3.569   16.609  1.00 12.63  ? 112 LEU B CB  1 
ATOM   4044 C CG  . LEU B 1 107 ? 26.078  4.400   15.971  1.00 18.99  ? 112 LEU B CG  1 
ATOM   4045 C CD1 . LEU B 1 107 ? 25.301  3.530   15.083  1.00 18.10  ? 112 LEU B CD1 1 
ATOM   4046 C CD2 . LEU B 1 107 ? 25.175  4.769   17.164  1.00 21.18  ? 112 LEU B CD2 1 
ATOM   4047 N N   . MET B 1 108 ? 28.584  4.103   13.514  1.00 11.48  ? 113 MET B N   1 
ATOM   4048 C CA  . MET B 1 108 ? 29.015  5.217   12.659  1.00 8.30   ? 113 MET B CA  1 
ATOM   4049 C C   . MET B 1 108 ? 27.792  5.991   12.172  1.00 11.02  ? 113 MET B C   1 
ATOM   4050 O O   . MET B 1 108 ? 26.839  5.375   11.689  1.00 14.14  ? 113 MET B O   1 
ATOM   4051 C CB  . MET B 1 108 ? 29.818  4.695   11.462  1.00 11.25  ? 113 MET B CB  1 
ATOM   4052 C CG  . MET B 1 108 ? 30.197  5.771   10.518  1.00 18.42  ? 113 MET B CG  1 
ATOM   4053 S SD  . MET B 1 108 ? 31.605  5.090   9.449   1.00 26.63  ? 113 MET B SD  1 
ATOM   4054 C CE  . MET B 1 108 ? 30.826  5.298   7.937   1.00 34.03  ? 113 MET B CE  1 
ATOM   4055 N N   . GLY B 1 109 ? 27.794  7.318   12.360  1.00 11.91  ? 114 GLY B N   1 
ATOM   4056 C CA  . GLY B 1 109 ? 26.637  8.115   11.976  1.00 16.09  ? 114 GLY B CA  1 
ATOM   4057 C C   . GLY B 1 109 ? 27.078  9.484   11.482  1.00 15.91  ? 114 GLY B C   1 
ATOM   4058 O O   . GLY B 1 109 ? 28.254  9.859   11.569  1.00 18.02  ? 114 GLY B O   1 
ATOM   4059 N N   . MET B 1 110 ? 26.144  10.222  10.914  1.00 12.42  ? 115 MET B N   1 
ATOM   4060 C CA  . MET B 1 110 ? 26.506  11.558  10.451  1.00 11.86  ? 115 MET B CA  1 
ATOM   4061 C C   . MET B 1 110 ? 26.641  12.538  11.614  1.00 18.22  ? 115 MET B C   1 
ATOM   4062 O O   . MET B 1 110 ? 25.852  12.536  12.555  1.00 18.43  ? 115 MET B O   1 
ATOM   4063 C CB  . MET B 1 110 ? 25.469  12.063  9.449   1.00 14.76  ? 115 MET B CB  1 
ATOM   4064 C CG  . MET B 1 110 ? 25.892  13.373  8.861   1.00 17.55  ? 115 MET B CG  1 
ATOM   4065 S SD  . MET B 1 110 ? 24.677  13.790  7.584   1.00 21.64  ? 115 MET B SD  1 
ATOM   4066 C CE  . MET B 1 110 ? 25.640  14.761  6.406   1.00 21.81  ? 115 MET B CE  1 
ATOM   4067 N N   . ASP B 1 111 ? 27.701  13.362  11.556  1.00 19.37  ? 116 ASP B N   1 
ATOM   4068 C CA  . ASP B 1 111 ? 28.045  14.302  12.626  1.00 19.59  ? 116 ASP B CA  1 
ATOM   4069 C C   . ASP B 1 111 ? 26.874  15.237  12.873  1.00 22.71  ? 116 ASP B C   1 
ATOM   4070 O O   . ASP B 1 111 ? 26.238  15.684  11.923  1.00 22.11  ? 116 ASP B O   1 
ATOM   4071 C CB  . ASP B 1 111 ? 29.300  15.109  12.181  1.00 21.80  ? 116 ASP B CB  1 
ATOM   4072 C CG  . ASP B 1 111 ? 29.800  16.136  13.242  1.00 38.04  ? 116 ASP B CG  1 
ATOM   4073 O OD1 . ASP B 1 111 ? 29.267  16.188  14.366  1.00 40.24  ? 116 ASP B OD1 1 
ATOM   4074 O OD2 . ASP B 1 111 ? 30.745  16.884  12.924  1.00 72.70  ? 116 ASP B OD2 1 
ATOM   4075 N N   . LEU B 1 112 ? 26.561  15.495  14.157  1.00 22.72  ? 117 LEU B N   1 
ATOM   4076 C CA  . LEU B 1 112 ? 25.478  16.440  14.463  1.00 29.39  ? 117 LEU B CA  1 
ATOM   4077 C C   . LEU B 1 112 ? 25.707  17.796  13.775  1.00 41.51  ? 117 LEU B C   1 
ATOM   4078 O O   . LEU B 1 112 ? 24.775  18.383  13.215  1.00 26.58  ? 117 LEU B O   1 
ATOM   4079 C CB  . LEU B 1 112 ? 25.328  16.622  15.975  1.00 33.11  ? 117 LEU B CB  1 
ATOM   4080 C CG  . LEU B 1 112 ? 23.932  17.039  16.492  1.00 56.57  ? 117 LEU B CG  1 
ATOM   4081 C CD1 . LEU B 1 112 ? 23.796  16.750  17.981  1.00 50.22  ? 117 LEU B CD1 1 
ATOM   4082 C CD2 . LEU B 1 112 ? 23.621  18.522  16.208  1.00 56.30  ? 117 LEU B CD2 1 
ATOM   4083 N N   . ALA B 1 113 ? 26.954  18.282  13.762  1.00 34.70  ? 118 ALA B N   1 
ATOM   4084 C CA  . ALA B 1 113 ? 27.264  19.572  13.147  1.00 48.27  ? 118 ALA B CA  1 
ATOM   4085 C C   . ALA B 1 113 ? 27.100  19.551  11.635  1.00 43.36  ? 118 ALA B C   1 
ATOM   4086 O O   . ALA B 1 113 ? 26.980  20.615  11.030  1.00 53.67  ? 118 ALA B O   1 
ATOM   4087 C CB  . ALA B 1 113 ? 28.692  20.020  13.520  1.00 39.33  ? 118 ALA B CB  1 
ATOM   4088 N N   . ALA B 1 114 ? 27.065  18.376  11.008  1.00 26.73  ? 119 ALA B N   1 
ATOM   4089 C CA  . ALA B 1 114 ? 26.880  18.269  9.572   1.00 26.53  ? 119 ALA B CA  1 
ATOM   4090 C C   . ALA B 1 114 ? 25.435  17.974  9.185   1.00 30.44  ? 119 ALA B C   1 
ATOM   4091 O O   . ALA B 1 114 ? 25.138  17.831  7.995   1.00 26.78  ? 119 ALA B O   1 
ATOM   4092 C CB  . ALA B 1 114 ? 27.781  17.166  9.009   1.00 26.92  ? 119 ALA B CB  1 
ATOM   4093 N N   . GLY B 1 115 ? 24.549  17.792  10.164  1.00 22.11  ? 120 GLY B N   1 
ATOM   4094 C CA  . GLY B 1 115 ? 23.154  17.502  9.879   1.00 23.14  ? 120 GLY B CA  1 
ATOM   4095 C C   . GLY B 1 115 ? 22.659  16.198  10.481  1.00 28.77  ? 120 GLY B C   1 
ATOM   4096 O O   . GLY B 1 115 ? 21.472  15.884  10.318  1.00 22.00  ? 120 GLY B O   1 
ATOM   4097 N N   . GLY B 1 116 ? 23.479  15.403  11.190  1.00 18.48  ? 121 GLY B N   1 
ATOM   4098 C CA  . GLY B 1 116 ? 22.933  14.190  11.799  1.00 16.43  ? 121 GLY B CA  1 
ATOM   4099 C C   . GLY B 1 116 ? 21.951  14.485  12.932  1.00 23.59  ? 121 GLY B C   1 
ATOM   4100 O O   . GLY B 1 116 ? 21.836  15.594  13.454  1.00 21.75  ? 121 GLY B O   1 
ATOM   4101 N N   . HIS B 1 117 ? 21.179  13.476  13.301  1.00 15.56  ? 122 HIS B N   1 
ATOM   4102 C CA  . HIS B 1 117 ? 20.233  13.584  14.407  1.00 16.12  ? 122 HIS B CA  1 
ATOM   4103 C C   . HIS B 1 117 ? 20.917  13.210  15.718  1.00 17.30  ? 122 HIS B C   1 
ATOM   4104 O O   . HIS B 1 117 ? 21.934  12.473  15.723  1.00 20.00  ? 122 HIS B O   1 
ATOM   4105 C CB  . HIS B 1 117 ? 19.027  12.644  14.175  1.00 13.80  ? 122 HIS B CB  1 
ATOM   4106 C CG  . HIS B 1 117 ? 17.942  12.838  15.189  1.00 16.89  ? 122 HIS B CG  1 
ATOM   4107 N ND1 . HIS B 1 117 ? 17.710  11.959  16.236  1.00 20.77  ? 122 HIS B ND1 1 
ATOM   4108 C CD2 . HIS B 1 117 ? 17.005  13.825  15.300  1.00 23.87  ? 122 HIS B CD2 1 
ATOM   4109 C CE1 . HIS B 1 117 ? 16.695  12.424  16.973  1.00 23.52  ? 122 HIS B CE1 1 
ATOM   4110 N NE2 . HIS B 1 117 ? 16.246  13.552  16.415  1.00 17.46  ? 122 HIS B NE2 1 
ATOM   4111 N N   . LEU B 1 118 ? 20.363  13.730  16.845  1.00 14.19  ? 123 LEU B N   1 
ATOM   4112 C CA  . LEU B 1 118 ? 20.854  13.366  18.196  1.00 15.71  ? 123 LEU B CA  1 
ATOM   4113 C C   . LEU B 1 118 ? 21.080  11.866  18.351  1.00 16.36  ? 123 LEU B C   1 
ATOM   4114 O O   . LEU B 1 118 ? 22.012  11.435  19.059  1.00 16.49  ? 123 LEU B O   1 
ATOM   4115 C CB  . LEU B 1 118 ? 19.848  13.808  19.280  1.00 19.47  ? 123 LEU B CB  1 
ATOM   4116 C CG  . LEU B 1 118 ? 19.812  15.300  19.619  1.00 34.76  ? 123 LEU B CG  1 
ATOM   4117 C CD1 . LEU B 1 118 ? 18.530  15.613  20.371  1.00 33.37  ? 123 LEU B CD1 1 
ATOM   4118 C CD2 . LEU B 1 118 ? 21.051  15.636  20.461  1.00 30.44  ? 123 LEU B CD2 1 
ATOM   4119 N N   . THR B 1 119 ? 20.185  11.037  17.759  1.00 12.44  ? 124 THR B N   1 
ATOM   4120 C CA  . THR B 1 119 ? 20.247  9.588   18.009  1.00 9.41   ? 124 THR B CA  1 
ATOM   4121 C C   . THR B 1 119 ? 21.229  8.893   17.052  1.00 18.82  ? 124 THR B C   1 
ATOM   4122 O O   . THR B 1 119 ? 21.303  7.646   17.009  1.00 16.34  ? 124 THR B O   1 
ATOM   4123 C CB  . THR B 1 119 ? 18.842  8.947   17.839  1.00 12.32  ? 124 THR B CB  1 
ATOM   4124 O OG1 . THR B 1 119 ? 18.400  9.242   16.479  1.00 14.93  ? 124 THR B OG1 1 
ATOM   4125 C CG2 . THR B 1 119 ? 17.873  9.577   18.891  1.00 17.02  ? 124 THR B CG2 1 
ATOM   4126 N N   . HIS B 1 120 ? 21.982  9.691   16.278  1.00 13.00  ? 125 HIS B N   1 
ATOM   4127 C CA  . HIS B 1 120 ? 23.019  9.141   15.417  1.00 10.91  ? 125 HIS B CA  1 
ATOM   4128 C C   . HIS B 1 120 ? 24.404  9.215   16.060  1.00 22.19  ? 125 HIS B C   1 
ATOM   4129 O O   . HIS B 1 120 ? 25.408  9.067   15.363  1.00 20.02  ? 125 HIS B O   1 
ATOM   4130 C CB  . HIS B 1 120 ? 23.008  9.860   14.041  1.00 13.87  ? 125 HIS B CB  1 
ATOM   4131 C CG  . HIS B 1 120 ? 21.697  9.731   13.344  1.00 16.93  ? 125 HIS B CG  1 
ATOM   4132 N ND1 . HIS B 1 120 ? 21.345  10.477  12.229  1.00 17.10  ? 125 HIS B ND1 1 
ATOM   4133 C CD2 . HIS B 1 120 ? 20.648  8.917   13.611  1.00 15.24  ? 125 HIS B CD2 1 
ATOM   4134 C CE1 . HIS B 1 120 ? 20.117  10.138  11.846  1.00 16.44  ? 125 HIS B CE1 1 
ATOM   4135 N NE2 . HIS B 1 120 ? 19.666  9.196   12.684  1.00 14.58  ? 125 HIS B NE2 1 
ATOM   4136 N N   . GLY B 1 121 ? 24.463  9.392   17.387  1.00 18.32  ? 126 GLY B N   1 
ATOM   4137 C CA  . GLY B 1 121 ? 25.705  9.263   18.120  1.00 19.77  ? 126 GLY B CA  1 
ATOM   4138 C C   . GLY B 1 121 ? 26.072  10.418  19.027  1.00 22.39  ? 126 GLY B C   1 
ATOM   4139 O O   . GLY B 1 121 ? 27.225  10.498  19.479  1.00 23.48  ? 126 GLY B O   1 
ATOM   4140 N N   . SER B 1 122 ? 25.162  11.339  19.296  1.00 18.55  ? 127 SER B N   1 
ATOM   4141 C CA  . SER B 1 122 ? 25.551  12.441  20.179  1.00 17.59  ? 127 SER B CA  1 
ATOM   4142 C C   . SER B 1 122 ? 25.929  11.934  21.565  1.00 20.14  ? 127 SER B C   1 
ATOM   4143 O O   . SER B 1 122 ? 25.279  11.032  22.103  1.00 16.37  ? 127 SER B O   1 
ATOM   4144 C CB  . SER B 1 122 ? 24.387  13.440  20.305  1.00 26.62  ? 127 SER B CB  1 
ATOM   4145 O OG  . SER B 1 122 ? 24.625  14.330  21.412  1.00 34.09  ? 127 SER B OG  1 
ATOM   4146 N N   . ARG B 1 123 ? 26.943  12.574  22.203  1.00 24.37  ? 128 ARG B N   1 
ATOM   4147 C CA  . ARG B 1 123 ? 27.417  12.064  23.489  1.00 23.75  ? 128 ARG B CA  1 
ATOM   4148 C C   . ARG B 1 123 ? 26.422  12.332  24.624  1.00 24.86  ? 128 ARG B C   1 
ATOM   4149 O O   . ARG B 1 123 ? 26.518  11.675  25.661  1.00 28.47  ? 128 ARG B O   1 
ATOM   4150 C CB  . ARG B 1 123 ? 28.793  12.691  23.871  1.00 27.86  ? 128 ARG B CB  1 
ATOM   4151 C CG  . ARG B 1 123 ? 28.606  14.205  24.166  1.00 62.32  ? 128 ARG B CG  1 
ATOM   4152 C CD  . ARG B 1 123 ? 29.856  15.080  24.449  1.00 78.37  ? 128 ARG B CD  1 
ATOM   4153 N NE  . ARG B 1 123 ? 29.526  16.119  25.431  1.00 98.34  ? 128 ARG B NE  1 
ATOM   4154 C CZ  . ARG B 1 123 ? 28.667  17.121  25.242  1.00 110.96 ? 128 ARG B CZ  1 
ATOM   4155 N NH1 . ARG B 1 123 ? 28.068  17.317  24.071  1.00 82.02  ? 128 ARG B NH1 1 
ATOM   4156 N NH2 . ARG B 1 123 ? 28.387  17.941  26.259  1.00 84.78  ? 128 ARG B NH2 1 
ATOM   4157 N N   . VAL B 1 124 ? 25.480  13.285  24.468  1.00 15.49  ? 129 VAL B N   1 
ATOM   4158 C CA  . VAL B 1 124 ? 24.480  13.475  25.515  1.00 15.43  ? 129 VAL B CA  1 
ATOM   4159 C C   . VAL B 1 124 ? 23.251  12.603  25.287  1.00 18.18  ? 129 VAL B C   1 
ATOM   4160 O O   . VAL B 1 124 ? 22.289  12.683  26.066  1.00 20.46  ? 129 VAL B O   1 
ATOM   4161 C CB  . VAL B 1 124 ? 24.072  14.960  25.629  1.00 26.37  ? 129 VAL B CB  1 
ATOM   4162 C CG1 . VAL B 1 124 ? 25.272  15.763  26.144  1.00 30.71  ? 129 VAL B CG1 1 
ATOM   4163 C CG2 . VAL B 1 124 ? 23.613  15.479  24.276  1.00 20.06  ? 129 VAL B CG2 1 
ATOM   4164 N N   . ASN B 1 125 ? 23.263  11.771  24.246  1.00 15.30  ? 130 ASN B N   1 
ATOM   4165 C CA  . ASN B 1 125 ? 22.142  10.881  23.908  1.00 15.09  ? 130 ASN B CA  1 
ATOM   4166 C C   . ASN B 1 125 ? 22.528  9.443   24.228  1.00 15.29  ? 130 ASN B C   1 
ATOM   4167 O O   . ASN B 1 125 ? 23.698  9.121   24.373  1.00 14.58  ? 130 ASN B O   1 
ATOM   4168 C CB  . ASN B 1 125 ? 21.827  11.086  22.419  1.00 12.56  ? 130 ASN B CB  1 
ATOM   4169 C CG  . ASN B 1 125 ? 20.686  10.213  21.914  1.00 15.83  ? 130 ASN B CG  1 
ATOM   4170 O OD1 . ASN B 1 125 ? 20.928  9.208   21.215  1.00 13.63  ? 130 ASN B OD1 1 
ATOM   4171 N ND2 . ASN B 1 125 ? 19.422  10.627  22.223  1.00 14.31  ? 130 ASN B ND2 1 
ATOM   4172 N N   . PHE B 1 126 ? 21.525  8.546   24.367  1.00 12.02  ? 131 PHE B N   1 
ATOM   4173 C CA  . PHE B 1 126 ? 21.878  7.162   24.683  1.00 14.09  ? 131 PHE B CA  1 
ATOM   4174 C C   . PHE B 1 126 ? 22.834  6.602   23.620  1.00 18.40  ? 131 PHE B C   1 
ATOM   4175 O O   . PHE B 1 126 ? 23.662  5.710   23.911  1.00 17.65  ? 131 PHE B O   1 
ATOM   4176 C CB  . PHE B 1 126 ? 20.591  6.278   24.770  1.00 15.39  ? 131 PHE B CB  1 
ATOM   4177 C CG  . PHE B 1 126 ? 19.893  6.052   23.427  1.00 18.23  ? 131 PHE B CG  1 
ATOM   4178 C CD1 . PHE B 1 126 ? 18.953  6.965   22.943  1.00 18.09  ? 131 PHE B CD1 1 
ATOM   4179 C CD2 . PHE B 1 126 ? 20.252  4.971   22.614  1.00 22.08  ? 131 PHE B CD2 1 
ATOM   4180 C CE1 . PHE B 1 126 ? 18.315  6.791   21.694  1.00 26.44  ? 131 PHE B CE1 1 
ATOM   4181 C CE2 . PHE B 1 126 ? 19.626  4.787   21.363  1.00 18.29  ? 131 PHE B CE2 1 
ATOM   4182 C CZ  . PHE B 1 126 ? 18.700  5.716   20.876  1.00 19.44  ? 131 PHE B CZ  1 
ATOM   4183 N N   . SER B 1 127 ? 22.720  7.100   22.378  1.00 10.75  ? 132 SER B N   1 
ATOM   4184 C CA  . SER B 1 127 ? 23.496  6.512   21.272  1.00 11.46  ? 132 SER B CA  1 
ATOM   4185 C C   . SER B 1 127 ? 24.977  6.721   21.513  1.00 20.14  ? 132 SER B C   1 
ATOM   4186 O O   . SER B 1 127 ? 25.793  5.829   21.260  1.00 20.06  ? 132 SER B O   1 
ATOM   4187 C CB  . SER B 1 127 ? 23.067  7.109   19.917  1.00 15.93  ? 132 SER B CB  1 
ATOM   4188 O OG  . SER B 1 127 ? 23.183  8.556   19.893  1.00 17.77  ? 132 SER B OG  1 
ATOM   4189 N N   . GLY B 1 128 ? 25.339  7.869   22.060  1.00 14.56  ? 133 GLY B N   1 
ATOM   4190 C CA  . GLY B 1 128 ? 26.757  8.125   22.259  1.00 19.20  ? 133 GLY B CA  1 
ATOM   4191 C C   . GLY B 1 128 ? 27.202  7.778   23.668  1.00 20.29  ? 133 GLY B C   1 
ATOM   4192 O O   . GLY B 1 128 ? 28.396  7.868   23.969  1.00 22.51  ? 133 GLY B O   1 
ATOM   4193 N N   . LYS B 1 129 ? 26.273  7.420   24.553  1.00 18.92  ? 134 LYS B N   1 
ATOM   4194 C CA  . LYS B 1 129 ? 26.606  6.959   25.903  1.00 14.59  ? 134 LYS B CA  1 
ATOM   4195 C C   . LYS B 1 129 ? 26.857  5.456   25.927  1.00 24.75  ? 134 LYS B C   1 
ATOM   4196 O O   . LYS B 1 129 ? 27.796  4.999   26.586  1.00 25.57  ? 134 LYS B O   1 
ATOM   4197 C CB  . LYS B 1 129 ? 25.459  7.292   26.912  1.00 22.64  ? 134 LYS B CB  1 
ATOM   4198 C CG  . LYS B 1 129 ? 25.219  8.803   27.101  1.00 27.44  ? 134 LYS B CG  1 
ATOM   4199 C CD  . LYS B 1 129 ? 24.064  9.133   28.084  1.00 38.11  ? 134 LYS B CD  1 
ATOM   4200 C CE  . LYS B 1 129 ? 24.598  9.125   29.534  1.00 54.02  ? 134 LYS B CE  1 
ATOM   4201 N NZ  . LYS B 1 129 ? 24.290  10.348  30.333  1.00 52.80  ? 134 LYS B NZ  1 
ATOM   4202 N N   . LEU B 1 130 ? 26.066  4.653   25.182  1.00 17.27  ? 135 LEU B N   1 
ATOM   4203 C CA  . LEU B 1 130 ? 26.224  3.210   25.240  1.00 14.13  ? 135 LEU B CA  1 
ATOM   4204 C C   . LEU B 1 130 ? 27.252  2.662   24.221  1.00 16.93  ? 135 LEU B C   1 
ATOM   4205 O O   . LEU B 1 130 ? 27.792  1.561   24.433  1.00 19.85  ? 135 LEU B O   1 
ATOM   4206 C CB  . LEU B 1 130 ? 24.872  2.522   24.934  1.00 18.48  ? 135 LEU B CB  1 
ATOM   4207 C CG  . LEU B 1 130 ? 23.781  2.716   25.990  1.00 25.04  ? 135 LEU B CG  1 
ATOM   4208 C CD1 . LEU B 1 130 ? 22.491  2.073   25.535  1.00 25.94  ? 135 LEU B CD1 1 
ATOM   4209 C CD2 . LEU B 1 130 ? 24.293  2.071   27.277  1.00 25.52  ? 135 LEU B CD2 1 
ATOM   4210 N N   . TYR B 1 131 ? 27.490  3.370   23.100  1.00 15.08  ? 136 TYR B N   1 
ATOM   4211 C CA  . TYR B 1 131 ? 28.285  2.872   21.982  1.00 13.13  ? 136 TYR B CA  1 
ATOM   4212 C C   . TYR B 1 131 ? 29.467  3.815   21.759  1.00 14.93  ? 136 TYR B C   1 
ATOM   4213 O O   . TYR B 1 131 ? 29.426  4.985   22.140  1.00 17.24  ? 136 TYR B O   1 
ATOM   4214 C CB  . TYR B 1 131 ? 27.434  2.770   20.668  1.00 15.99  ? 136 TYR B CB  1 
ATOM   4215 C CG  . TYR B 1 131 ? 26.159  2.011   20.958  1.00 15.49  ? 136 TYR B CG  1 
ATOM   4216 C CD1 . TYR B 1 131 ? 26.216  0.686   21.385  1.00 17.49  ? 136 TYR B CD1 1 
ATOM   4217 C CD2 . TYR B 1 131 ? 24.906  2.646   20.902  1.00 13.53  ? 136 TYR B CD2 1 
ATOM   4218 C CE1 . TYR B 1 131 ? 25.051  -0.054  21.684  1.00 16.47  ? 136 TYR B CE1 1 
ATOM   4219 C CE2 . TYR B 1 131 ? 23.725  1.925   21.257  1.00 14.19  ? 136 TYR B CE2 1 
ATOM   4220 C CZ  . TYR B 1 131 ? 23.806  0.609   21.640  1.00 16.92  ? 136 TYR B CZ  1 
ATOM   4221 O OH  . TYR B 1 131 ? 22.648  -0.076  21.981  1.00 17.29  ? 136 TYR B OH  1 
ATOM   4222 N N   . LYS B 1 132 ? 30.544  3.281   21.175  1.00 15.85  ? 137 LYS B N   1 
ATOM   4223 C CA  . LYS B 1 132 ? 31.655  4.105   20.706  1.00 14.39  ? 137 LYS B CA  1 
ATOM   4224 C C   . LYS B 1 132 ? 31.262  4.706   19.355  1.00 17.10  ? 137 LYS B C   1 
ATOM   4225 O O   . LYS B 1 132 ? 30.883  3.970   18.443  1.00 23.53  ? 137 LYS B O   1 
ATOM   4226 C CB  . LYS B 1 132 ? 32.907  3.220   20.530  1.00 15.17  ? 137 LYS B CB  1 
ATOM   4227 C CG  . LYS B 1 132 ? 34.130  4.002   19.959  1.00 28.06  ? 137 LYS B CG  1 
ATOM   4228 C CD  . LYS B 1 132 ? 35.245  3.046   19.414  1.00 49.95  ? 137 LYS B CD  1 
ATOM   4229 C CE  . LYS B 1 132 ? 35.522  3.174   17.844  1.00 57.85  ? 137 LYS B CE  1 
ATOM   4230 N NZ  . LYS B 1 132 ? 35.917  1.895   17.016  1.00 49.02  ? 137 LYS B NZ  1 
ATOM   4231 N N   . VAL B 1 133 ? 31.337  6.016   19.204  1.00 12.89  ? 138 VAL B N   1 
ATOM   4232 C CA  . VAL B 1 133 ? 30.791  6.659   17.988  1.00 11.33  ? 138 VAL B CA  1 
ATOM   4233 C C   . VAL B 1 133 ? 31.888  7.193   17.087  1.00 15.85  ? 138 VAL B C   1 
ATOM   4234 O O   . VAL B 1 133 ? 32.842  7.830   17.550  1.00 18.31  ? 138 VAL B O   1 
ATOM   4235 C CB  . VAL B 1 133 ? 29.839  7.806   18.367  1.00 14.55  ? 138 VAL B CB  1 
ATOM   4236 C CG1 . VAL B 1 133 ? 29.352  8.561   17.076  1.00 16.07  ? 138 VAL B CG1 1 
ATOM   4237 C CG2 . VAL B 1 133 ? 28.645  7.192   19.130  1.00 21.45  ? 138 VAL B CG2 1 
ATOM   4238 N N   . VAL B 1 134 ? 31.751  6.941   15.779  1.00 12.74  ? 139 VAL B N   1 
ATOM   4239 C CA  . VAL B 1 134 ? 32.620  7.573   14.789  1.00 13.30  ? 139 VAL B CA  1 
ATOM   4240 C C   . VAL B 1 134 ? 31.700  8.337   13.840  1.00 16.88  ? 139 VAL B C   1 
ATOM   4241 O O   . VAL B 1 134 ? 30.684  7.806   13.421  1.00 18.80  ? 139 VAL B O   1 
ATOM   4242 C CB  . VAL B 1 134 ? 33.435  6.528   14.020  1.00 17.09  ? 139 VAL B CB  1 
ATOM   4243 C CG1 . VAL B 1 134 ? 34.314  7.296   13.049  1.00 24.44  ? 139 VAL B CG1 1 
ATOM   4244 C CG2 . VAL B 1 134 ? 34.325  5.747   15.007  1.00 25.11  ? 139 VAL B CG2 1 
ATOM   4245 N N   . SER B 1 135 ? 32.022  9.570   13.521  1.00 15.49  ? 140 SER B N   1 
ATOM   4246 C CA  . SER B 1 135 ? 31.105  10.351  12.689  1.00 15.11  ? 140 SER B CA  1 
ATOM   4247 C C   . SER B 1 135 ? 31.710  10.743  11.368  1.00 22.30  ? 140 SER B C   1 
ATOM   4248 O O   . SER B 1 135 ? 32.889  11.082  11.295  1.00 19.94  ? 140 SER B O   1 
ATOM   4249 C CB  . SER B 1 135 ? 30.734  11.647  13.382  1.00 18.90  ? 140 SER B CB  1 
ATOM   4250 O OG  . SER B 1 135 ? 30.222  11.311  14.671  1.00 26.16  ? 140 SER B OG  1 
ATOM   4251 N N   . TYR B 1 136 ? 30.868  10.791  10.337  1.00 13.82  ? 141 TYR B N   1 
ATOM   4252 C CA  . TYR B 1 136 ? 31.235  11.371  9.065   1.00 14.07  ? 141 TYR B CA  1 
ATOM   4253 C C   . TYR B 1 136 ? 30.495  12.698  8.844   1.00 17.23  ? 141 TYR B C   1 
ATOM   4254 O O   . TYR B 1 136 ? 29.470  13.017  9.487   1.00 16.60  ? 141 TYR B O   1 
ATOM   4255 C CB  . TYR B 1 136 ? 30.985  10.392  7.926   1.00 14.17  ? 141 TYR B CB  1 
ATOM   4256 C CG  . TYR B 1 136 ? 29.526  9.991   7.781   1.00 15.00  ? 141 TYR B CG  1 
ATOM   4257 C CD1 . TYR B 1 136 ? 28.641  10.753  6.979   1.00 13.35  ? 141 TYR B CD1 1 
ATOM   4258 C CD2 . TYR B 1 136 ? 29.064  8.823   8.400   1.00 14.98  ? 141 TYR B CD2 1 
ATOM   4259 C CE1 . TYR B 1 136 ? 27.284  10.347  6.808   1.00 14.10  ? 141 TYR B CE1 1 
ATOM   4260 C CE2 . TYR B 1 136 ? 27.696  8.387   8.278   1.00 14.85  ? 141 TYR B CE2 1 
ATOM   4261 C CZ  . TYR B 1 136 ? 26.836  9.162   7.476   1.00 17.27  ? 141 TYR B CZ  1 
ATOM   4262 O OH  . TYR B 1 136 ? 25.507  8.825   7.356   1.00 14.40  ? 141 TYR B OH  1 
ATOM   4263 N N   . GLY B 1 137 ? 31.069  13.506  7.989   1.00 20.59  ? 142 GLY B N   1 
ATOM   4264 C CA  . GLY B 1 137 ? 30.567  14.844  7.743   1.00 21.02  ? 142 GLY B CA  1 
ATOM   4265 C C   . GLY B 1 137 ? 30.387  15.072  6.250   1.00 16.23  ? 142 GLY B C   1 
ATOM   4266 O O   . GLY B 1 137 ? 30.167  14.150  5.474   1.00 19.04  ? 142 GLY B O   1 
ATOM   4267 N N   . VAL B 1 138 ? 30.521  16.339  5.850   1.00 18.27  ? 143 VAL B N   1 
ATOM   4268 C CA  . VAL B 1 138 ? 30.425  16.723  4.455   1.00 18.31  ? 143 VAL B CA  1 
ATOM   4269 C C   . VAL B 1 138 ? 31.741  17.420  4.084   1.00 21.85  ? 143 VAL B C   1 
ATOM   4270 O O   . VAL B 1 138 ? 32.470  17.889  4.947   1.00 26.53  ? 143 VAL B O   1 
ATOM   4271 C CB  . VAL B 1 138 ? 29.233  17.672  4.169   1.00 25.84  ? 143 VAL B CB  1 
ATOM   4272 C CG1 . VAL B 1 138 ? 27.862  16.969  4.550   1.00 16.87  ? 143 VAL B CG1 1 
ATOM   4273 C CG2 . VAL B 1 138 ? 29.394  18.946  4.899   1.00 21.52  ? 143 VAL B CG2 1 
ATOM   4274 N N   . ARG B 1 139 ? 31.982  17.511  2.792   1.00 24.64  ? 144 ARG B N   1 
ATOM   4275 C CA  . ARG B 1 139 ? 33.156  18.249  2.268   1.00 24.66  ? 144 ARG B CA  1 
ATOM   4276 C C   . ARG B 1 139 ? 33.039  19.764  2.478   1.00 35.89  ? 144 ARG B C   1 
ATOM   4277 O O   . ARG B 1 139 ? 31.967  20.331  2.285   1.00 28.58  ? 144 ARG B O   1 
ATOM   4278 C CB  . ARG B 1 139 ? 33.274  17.991  0.800   1.00 20.33  ? 144 ARG B CB  1 
ATOM   4279 C CG  . ARG B 1 139 ? 33.611  16.605  0.405   1.00 30.24  ? 144 ARG B CG  1 
ATOM   4280 C CD  . ARG B 1 139 ? 33.667  16.481  -1.114  1.00 41.27  ? 144 ARG B CD  1 
ATOM   4281 N NE  . ARG B 1 139 ? 34.695  17.356  -1.669  1.00 57.54  ? 144 ARG B NE  1 
ATOM   4282 C CZ  . ARG B 1 139 ? 36.004  17.171  -1.542  1.00 63.03  ? 144 ARG B CZ  1 
ATOM   4283 N NH1 . ARG B 1 139 ? 36.499  16.102  -0.937  1.00 62.69  ? 144 ARG B NH1 1 
ATOM   4284 N NH2 . ARG B 1 139 ? 36.837  18.093  -2.017  1.00 64.20  ? 144 ARG B NH2 1 
ATOM   4285 N N   . PRO B 1 140 ? 34.143  20.463  2.801   1.00 41.31  ? 145 PRO B N   1 
ATOM   4286 C CA  . PRO B 1 140 ? 34.047  21.931  3.033   1.00 34.82  ? 145 PRO B CA  1 
ATOM   4287 C C   . PRO B 1 140 ? 33.739  22.748  1.792   1.00 29.01  ? 145 PRO B C   1 
ATOM   4288 O O   . PRO B 1 140 ? 33.273  23.890  1.938   1.00 34.18  ? 145 PRO B O   1 
ATOM   4289 C CB  . PRO B 1 140 ? 35.421  22.303  3.617   1.00 36.64  ? 145 PRO B CB  1 
ATOM   4290 C CG  . PRO B 1 140 ? 36.339  21.171  3.265   1.00 32.76  ? 145 PRO B CG  1 
ATOM   4291 C CD  . PRO B 1 140 ? 35.482  19.922  3.116   1.00 39.90  ? 145 PRO B CD  1 
ATOM   4292 N N   . ASP B 1 141 ? 33.952  22.200  0.602   1.00 26.75  ? 146 ASP B N   1 
ATOM   4293 C CA  . ASP B 1 141 ? 33.772  22.917  -0.656  1.00 36.53  ? 146 ASP B CA  1 
ATOM   4294 C C   . ASP B 1 141 ? 32.394  22.700  -1.283  1.00 52.37  ? 146 ASP B C   1 
ATOM   4295 O O   . ASP B 1 141 ? 31.695  23.676  -1.575  1.00 42.44  ? 146 ASP B O   1 
ATOM   4296 C CB  . ASP B 1 141 ? 34.869  22.520  -1.655  1.00 34.99  ? 146 ASP B CB  1 
ATOM   4297 C CG  . ASP B 1 141 ? 34.953  21.027  -1.886  1.00 47.52  ? 146 ASP B CG  1 
ATOM   4298 O OD1 . ASP B 1 141 ? 34.453  20.282  -1.042  1.00 42.38  ? 146 ASP B OD1 1 
ATOM   4299 O OD2 . ASP B 1 141 ? 35.534  20.586  -2.902  1.00 57.65  ? 146 ASP B OD2 1 
ATOM   4300 N N   . THR B 1 142 ? 31.991  21.436  -1.518  1.00 31.71  ? 147 THR B N   1 
ATOM   4301 C CA  . THR B 1 142 ? 30.662  21.178  -2.065  1.00 30.61  ? 147 THR B CA  1 
ATOM   4302 C C   . THR B 1 142 ? 29.569  21.063  -0.995  1.00 28.43  ? 147 THR B C   1 
ATOM   4303 O O   . THR B 1 142 ? 28.379  21.169  -1.337  1.00 28.92  ? 147 THR B O   1 
ATOM   4304 C CB  . THR B 1 142 ? 30.646  19.889  -2.866  1.00 39.85  ? 147 THR B CB  1 
ATOM   4305 O OG1 . THR B 1 142 ? 31.054  18.830  -1.993  1.00 30.27  ? 147 THR B OG1 1 
ATOM   4306 C CG2 . THR B 1 142 ? 31.543  19.972  -4.117  1.00 43.03  ? 147 THR B CG2 1 
ATOM   4307 N N   . GLU B 1 143 ? 29.946  20.855  0.274   1.00 19.05  ? 148 GLU B N   1 
ATOM   4308 C CA  . GLU B 1 143 ? 29.003  20.614  1.368   1.00 24.42  ? 148 GLU B CA  1 
ATOM   4309 C C   . GLU B 1 143 ? 28.184  19.344  1.129   1.00 21.10  ? 148 GLU B C   1 
ATOM   4310 O O   . GLU B 1 143 ? 27.101  19.198  1.698   1.00 19.73  ? 148 GLU B O   1 
ATOM   4311 C CB  . GLU B 1 143 ? 28.088  21.839  1.600   1.00 22.65  ? 148 GLU B CB  1 
ATOM   4312 C CG  . GLU B 1 143 ? 28.897  23.038  2.154   1.00 26.26  ? 148 GLU B CG  1 
ATOM   4313 C CD  . GLU B 1 143 ? 28.179  24.402  2.100   1.00 23.36  ? 148 GLU B CD  1 
ATOM   4314 O OE1 . GLU B 1 143 ? 27.585  24.730  1.056   1.00 24.65  ? 148 GLU B OE1 1 
ATOM   4315 O OE2 . GLU B 1 143 ? 28.277  25.135  3.097   1.00 33.22  ? 148 GLU B OE2 1 
ATOM   4316 N N   . LEU B 1 144 ? 28.642  18.461  0.255   1.00 18.47  ? 149 LEU B N   1 
ATOM   4317 C CA  . LEU B 1 144 ? 28.036  17.152  0.041   1.00 17.11  ? 149 LEU B CA  1 
ATOM   4318 C C   . LEU B 1 144 ? 28.803  16.082  0.830   1.00 22.51  ? 149 LEU B C   1 
ATOM   4319 O O   . LEU B 1 144 ? 29.972  16.242  1.215   1.00 19.66  ? 149 LEU B O   1 
ATOM   4320 C CB  . LEU B 1 144 ? 28.003  16.741  -1.424  1.00 18.69  ? 149 LEU B CB  1 
ATOM   4321 C CG  . LEU B 1 144 ? 27.316  17.722  -2.379  1.00 25.35  ? 149 LEU B CG  1 
ATOM   4322 C CD1 . LEU B 1 144 ? 27.482  17.164  -3.787  1.00 23.99  ? 149 LEU B CD1 1 
ATOM   4323 C CD2 . LEU B 1 144 ? 25.797  17.871  -2.016  1.00 24.04  ? 149 LEU B CD2 1 
ATOM   4324 N N   . ILE B 1 145 ? 28.108  14.982  1.086   1.00 19.92  ? 150 ILE B N   1 
ATOM   4325 C CA  . ILE B 1 145 ? 28.760  13.807  1.667   1.00 22.21  ? 150 ILE B CA  1 
ATOM   4326 C C   . ILE B 1 145 ? 29.822  13.281  0.701   1.00 17.75  ? 150 ILE B C   1 
ATOM   4327 O O   . ILE B 1 145 ? 29.581  13.142  -0.508  1.00 21.53  ? 150 ILE B O   1 
ATOM   4328 C CB  . ILE B 1 145 ? 27.688  12.728  1.944   1.00 20.68  ? 150 ILE B CB  1 
ATOM   4329 C CG1 . ILE B 1 145 ? 26.778  13.207  3.068   1.00 21.49  ? 150 ILE B CG1 1 
ATOM   4330 C CG2 . ILE B 1 145 ? 28.350  11.354  2.305   1.00 21.10  ? 150 ILE B CG2 1 
ATOM   4331 C CD1 . ILE B 1 145 ? 25.625  12.321  3.286   1.00 25.68  ? 150 ILE B CD1 1 
ATOM   4332 N N   . ASP B 1 146 ? 31.011  12.944  1.234   1.00 26.25  ? 151 ASP B N   1 
ATOM   4333 C CA  . ASP B 1 146 ? 32.082  12.378  0.410   1.00 25.55  ? 151 ASP B CA  1 
ATOM   4334 C C   . ASP B 1 146 ? 32.134  10.876  0.675   1.00 15.40  ? 151 ASP B C   1 
ATOM   4335 O O   . ASP B 1 146 ? 32.535  10.479  1.761   1.00 25.01  ? 151 ASP B O   1 
ATOM   4336 C CB  . ASP B 1 146 ? 33.402  13.051  0.794   1.00 35.65  ? 151 ASP B CB  1 
ATOM   4337 C CG  . ASP B 1 146 ? 34.578  12.630  -0.084  1.00 46.78  ? 151 ASP B CG  1 
ATOM   4338 O OD1 . ASP B 1 146 ? 34.462  11.660  -0.882  1.00 34.58  ? 151 ASP B OD1 1 
ATOM   4339 O OD2 . ASP B 1 146 ? 35.629  13.317  0.024   1.00 52.56  ? 151 ASP B OD2 1 
ATOM   4340 N N   . LEU B 1 147 ? 31.698  10.068  -0.299  1.00 21.68  ? 152 LEU B N   1 
ATOM   4341 C CA  . LEU B 1 147 ? 31.594  8.643   -0.053  1.00 18.80  ? 152 LEU B CA  1 
ATOM   4342 C C   . LEU B 1 147 ? 32.985  8.014   0.147   1.00 28.27  ? 152 LEU B C   1 
ATOM   4343 O O   . LEU B 1 147 ? 33.085  7.013   0.832   1.00 23.37  ? 152 LEU B O   1 
ATOM   4344 C CB  . LEU B 1 147 ? 30.855  7.920   -1.163  1.00 24.81  ? 152 LEU B CB  1 
ATOM   4345 C CG  . LEU B 1 147 ? 29.374  8.327   -1.265  1.00 37.60  ? 152 LEU B CG  1 
ATOM   4346 C CD1 . LEU B 1 147 ? 28.781  7.831   -2.551  1.00 40.96  ? 152 LEU B CD1 1 
ATOM   4347 C CD2 . LEU B 1 147 ? 28.579  7.787   -0.091  1.00 30.12  ? 152 LEU B CD2 1 
ATOM   4348 N N   . GLU B 1 148 ? 34.051  8.629   -0.375  1.00 38.53  ? 153 GLU B N   1 
ATOM   4349 C CA  . GLU B 1 148 ? 35.416  8.122   -0.148  1.00 29.22  ? 153 GLU B CA  1 
ATOM   4350 C C   . GLU B 1 148 ? 35.836  8.293   1.286   1.00 24.12  ? 153 GLU B C   1 
ATOM   4351 O O   . GLU B 1 148 ? 36.503  7.414   1.855   1.00 28.42  ? 153 GLU B O   1 
ATOM   4352 C CB  . GLU B 1 148 ? 36.415  8.862   -1.051  1.00 37.44  ? 153 GLU B CB  1 
ATOM   4353 C CG  . GLU B 1 148 ? 36.430  8.286   -2.442  1.00 42.14  ? 153 GLU B CG  1 
ATOM   4354 C CD  . GLU B 1 148 ? 36.360  6.743   -2.458  1.00 80.32  ? 153 GLU B CD  1 
ATOM   4355 O OE1 . GLU B 1 148 ? 37.126  6.048   -1.725  1.00 59.55  ? 153 GLU B OE1 1 
ATOM   4356 O OE2 . GLU B 1 148 ? 35.519  6.221   -3.223  1.00 80.64  ? 153 GLU B OE2 1 
ATOM   4357 N N   . GLU B 1 149 ? 35.476  9.421   1.885   1.00 23.67  ? 154 GLU B N   1 
ATOM   4358 C CA  . GLU B 1 149 ? 35.706  9.630   3.296   1.00 20.47  ? 154 GLU B CA  1 
ATOM   4359 C C   . GLU B 1 149 ? 34.896  8.654   4.173   1.00 26.84  ? 154 GLU B C   1 
ATOM   4360 O O   . GLU B 1 149 ? 35.395  8.165   5.198   1.00 21.86  ? 154 GLU B O   1 
ATOM   4361 C CB  . GLU B 1 149 ? 35.361  11.056  3.658   1.00 27.55  ? 154 GLU B CB  1 
ATOM   4362 C CG  . GLU B 1 149 ? 35.604  11.363  5.128   1.00 33.91  ? 154 GLU B CG  1 
ATOM   4363 C CD  . GLU B 1 149 ? 37.126  11.343  5.544   1.00 88.98  ? 154 GLU B CD  1 
ATOM   4364 O OE1 . GLU B 1 149 ? 38.046  11.250  4.679   1.00 78.12  ? 154 GLU B OE1 1 
ATOM   4365 O OE2 . GLU B 1 149 ? 37.405  11.429  6.765   1.00 81.16  ? 154 GLU B OE2 1 
ATOM   4366 N N   . VAL B 1 150 ? 33.621  8.411   3.827   1.00 18.21  ? 155 VAL B N   1 
ATOM   4367 C CA  . VAL B 1 150 ? 32.816  7.439   4.579   1.00 16.04  ? 155 VAL B CA  1 
ATOM   4368 C C   . VAL B 1 150 ? 33.496  6.071   4.520   1.00 17.46  ? 155 VAL B C   1 
ATOM   4369 O O   . VAL B 1 150 ? 33.625  5.354   5.537   1.00 15.00  ? 155 VAL B O   1 
ATOM   4370 C CB  . VAL B 1 150 ? 31.391  7.373   3.982   1.00 14.68  ? 155 VAL B CB  1 
ATOM   4371 C CG1 . VAL B 1 150 ? 30.624  6.168   4.548   1.00 15.82  ? 155 VAL B CG1 1 
ATOM   4372 C CG2 . VAL B 1 150 ? 30.672  8.771   4.229   1.00 17.47  ? 155 VAL B CG2 1 
ATOM   4373 N N   . ARG B 1 151 ? 33.922  5.692   3.316   1.00 15.11  ? 156 ARG B N   1 
ATOM   4374 C CA  . ARG B 1 151 ? 34.533  4.367   3.142   1.00 17.55  ? 156 ARG B CA  1 
ATOM   4375 C C   . ARG B 1 151 ? 35.831  4.252   3.954   1.00 17.08  ? 156 ARG B C   1 
ATOM   4376 O O   . ARG B 1 151 ? 36.065  3.232   4.608   1.00 16.36  ? 156 ARG B O   1 
ATOM   4377 C CB  . ARG B 1 151 ? 34.819  4.104   1.662   1.00 21.30  ? 156 ARG B CB  1 
ATOM   4378 C CG  . ARG B 1 151 ? 35.435  2.722   1.431   1.00 25.61  ? 156 ARG B CG  1 
ATOM   4379 C CD  . ARG B 1 151 ? 35.759  2.429   -0.067  1.00 41.50  ? 156 ARG B CD  1 
ATOM   4380 N NE  . ARG B 1 151 ? 34.551  2.130   -0.829  1.00 50.41  ? 156 ARG B NE  1 
ATOM   4381 C CZ  . ARG B 1 151 ? 33.832  3.029   -1.500  1.00 74.72  ? 156 ARG B CZ  1 
ATOM   4382 N NH1 . ARG B 1 151 ? 34.205  4.303   -1.584  1.00 53.70  ? 156 ARG B NH1 1 
ATOM   4383 N NH2 . ARG B 1 151 ? 32.706  2.642   -2.101  1.00 72.41  ? 156 ARG B NH2 1 
ATOM   4384 N N   . ARG B 1 152 ? 36.678  5.302   3.933   1.00 19.66  ? 157 ARG B N   1 
ATOM   4385 C CA  . ARG B 1 152 ? 37.923  5.318   4.701   1.00 24.24  ? 157 ARG B CA  1 
ATOM   4386 C C   . ARG B 1 152 ? 37.656  5.158   6.188   1.00 21.73  ? 157 ARG B C   1 
ATOM   4387 O O   . ARG B 1 152 ? 38.331  4.397   6.872   1.00 16.53  ? 157 ARG B O   1 
ATOM   4388 C CB  . ARG B 1 152 ? 38.678  6.630   4.442   1.00 26.24  ? 157 ARG B CB  1 
ATOM   4389 C CG  . ARG B 1 152 ? 39.972  6.874   5.192   1.00 47.69  ? 157 ARG B CG  1 
ATOM   4390 C CD  . ARG B 1 152 ? 39.934  7.340   6.715   1.00 50.30  ? 157 ARG B CD  1 
ATOM   4391 N NE  . ARG B 1 152 ? 39.809  8.783   6.917   1.00 52.62  ? 157 ARG B NE  1 
ATOM   4392 C CZ  . ARG B 1 152 ? 39.857  9.401   8.100   1.00 68.40  ? 157 ARG B CZ  1 
ATOM   4393 N NH1 . ARG B 1 152 ? 40.176  8.757   9.224   1.00 50.97  ? 157 ARG B NH1 1 
ATOM   4394 N NH2 . ARG B 1 152 ? 39.569  10.702  8.165   1.00 77.01  ? 157 ARG B NH2 1
[truncated: 217,431 more chars]
