# Supplementary material for: Revealing protonation states and tracking substrate in serine hydroxymethyltransferase with room-temperature X-ray and neutron crystallography
Source: Commun Chem. 2023 Aug 3;6:162. doi: 10.1038/s42004-023-00964-9 (PMC10397204; doi:10.1038/s42004-023-00964-9)
Supplement: Supplementary file 6 — Supplementary Data 3 [file 42004_2023_964_MOESM6_ESM.txt]

#
# mmCIF generated by nCNS module exportmmcifstruct (V 1.0.0)
#
data_TthSHMT
#
_entry.id                         TthSHMT
#
_struct.entry_id                  TthSHMT
_struct.title
;
"Joint X-ray/neutron structure of Thermus thermophilus serine hydroxymethyltransferase (TthSHMT) in internal aldimine state with L-Ser bound in a pre-Michalis complex"
;
#
_computing.entry_id               TthSHMT
_computing.structure_refinement   'nCNS 1.0.8'
#
#
loop_
_citation.id
_citation.title
_citation.journal_abbrev
_citation.journal_volume
_citation.year
_citation.page_first
_citation.page_last
  nCNS
'Generalized X-ray and neutron crystallographic analysis: more accurate and complete structures for biological macromolecules'
'Acta Cryst.'   D65    2009   567    573
#
#
loop_
_citation_author.citation_id
_citation_author.ordinal
_citation_author.name
  nCNS 1 'Adams, P.D.'
  nCNS 2 'Mustyakimov, M.'
  nCNS 3 'Afonine, P.V.'
  nCNS 4 'Langan, P.'
#
#
_software.citation_id          nCNS
_software.name                 'nCNS'
_software.version              '1.0.0'
_software.date                 2008
_software.type                 package
_software.contact_author       'Marat Mustyakimov'
_software.contact_author_email 'marat@lanl.gov'
_software.location             'http://mnc.lanl.gov'
_software.classification       refinement
_software.language             Fortran
#
#
#
#
#
#
loop_
_entity.id
_entity.type
     3   'non-polymer'
     4   'water'
#
#
loop_
_struct_asym.id
_struct_asym.entity_id
   1     1
   2     2
   3     3
   4     4
   5     5
#
#
loop_
_struct_conn.id
_struct_conn.conn_type_id
_struct_conn.pntr1_label_comp_id
_struct_conn.pntr1_label_seq_id
_struct_conn.pntr1_label_asym_id
_struct_conn.pntr1_label_atom_id
_struct_conn.pntr1_label_alt_id
_struct_conn.pntr2_label_comp_id
_struct_conn.pntr2_label_seq_id
_struct_conn.pntr2_label_asym_id
_struct_conn.pntr2_label_atom_id
_struct_conn.pntr2_label_alt_id
? ? ? ? ? ? ? ? ? ? ? ?
#
_cell.entry_id               TthSHMT
_cell.length_a               58.807
_cell.length_b               83.334
_cell.length_c               95.568
_cell.angle_alpha            90.00
_cell.angle_beta             91.68
_cell.angle_gamma            90.00
#
#
_symmetry.entry_id               TthSHMT
_symmetry.space_group_name_H-M   'P 21'
#
#
_atom_sites.entry_id                      TthSHMT
_atom_sites.cartn_transf_matrix[1][1]      1.000000
_atom_sites.cartn_transf_matrix[1][2]      0.000000
_atom_sites.cartn_transf_matrix[1][3]      0.000000
_atom_sites.cartn_transf_matrix[2][1]      0.000000
_atom_sites.cartn_transf_matrix[2][2]      1.000000
_atom_sites.cartn_transf_matrix[2][3]      0.000000
_atom_sites.cartn_transf_matrix[3][1]      0.000000
_atom_sites.cartn_transf_matrix[3][2]      0.000000
_atom_sites.cartn_transf_matrix[3][3]      1.000000
_atom_sites.cartn_transf_vector[1]         0.000000
_atom_sites.cartn_transf_vector[2]         0.000000
_atom_sites.cartn_transf_vector[3]         0.000000
_atom_sites.fract_transf_matrix[1][1]      0.017005
_atom_sites.fract_transf_matrix[1][2]      0.000000
_atom_sites.fract_transf_matrix[1][3]      0.000499
_atom_sites.fract_transf_matrix[2][1]      0.000000
_atom_sites.fract_transf_matrix[2][2]      0.012000
_atom_sites.fract_transf_matrix[2][3]      0.000000
_atom_sites.fract_transf_matrix[3][1]      0.000000
_atom_sites.fract_transf_matrix[3][2]      0.000000
_atom_sites.fract_transf_matrix[3][3]      0.010468
_atom_sites.fract_transf_vector[1]         0.000000
_atom_sites.fract_transf_vector[2]         0.000000
_atom_sites.fract_transf_vector[3]         0.000000
#
#
loop_
_atom_site.id
_atom_site.type_symbol
_atom_site.label_atom_id
_atom_site.label_comp_id
_atom_site.label_seq_id
_atom_site.auth_seq_id
_atom_site.label_asym_id
_atom_site.label_entity_id
_atom_site.label_alt_id
_atom_site.auth_asym_id
_atom_site.auth_atom_id
_atom_site.auth_comp_id
_atom_site.Cartn_x
_atom_site.Cartn_y
_atom_site.Cartn_z
_atom_site.occupancy
_atom_site.B_iso_or_equiv
      1 H    HA  LYS   6     6    A    A    . A     HA  LYS 
           -12.258   10.193    1.090   1.00  22.46
      2 C    CB  LYS   6     6    A    A    . A     CB  LYS 
           -10.628    9.055    0.251   1.00  25.25
      3 H    HB1 LYS   6     6    A    A    . A     HB1 LYS 
            -9.668    8.669    0.615   1.00  27.12
      4 H    HB2 LYS   6     6    A    A    . A     HB2 LYS 
           -10.453    9.620   -0.662   1.00  27.11
      5 C    CG  LYS   6     6    A    A    . A     CG  LYS 
           -11.500    7.848   -0.097   1.00  29.88
      6 H    HG1 LYS   6     6    A    A    . A     HG1 LYS 
           -12.534    8.153   -0.162   1.00  30.04
      7 H    HG2 LYS   6     6    A    A    . A     HG2 LYS 
           -11.394    7.102    0.677   1.00  29.87
      8 C    CD  LYS   6     6    A    A    . A     CD  LYS 
           -11.086    7.213   -1.431   1.00  34.14
      9 H    HD1 LYS   6     6    A    A    . A     HD1 LYS 
           -11.385    6.181   -1.432   1.00  35.15
     10 H    HD2 LYS   6     6    A    A    . A     HD2 LYS 
           -10.017    7.275   -1.521   1.00  34.36
     11 C    CE  LYS   6     6    A    A    . A     CE  LYS 
           -11.718    7.916   -2.639   1.00  38.39
     12 H    HE1 LYS   6     6    A    A    . A     HE1 LYS 
           -10.949    8.115   -3.361   1.00  38.48
     13 H    HE2 LYS   6     6    A    A    . A     HE2 LYS 
           -12.165    8.846   -2.315   1.00  37.86
     14 N    NZ  LYS   6     6    A    A    . A     NZ  LYS 
           -12.783    7.077   -3.281   1.00  40.53
     15 D    DZ1 LYS   6     6    A    A    A A     DZ1 LYS 
           -13.708    7.536   -3.174   0.01  39.70
     16 H    HZ1 LYS   6     6    A    A    B A     HZ1 LYS 
           -13.708    7.536   -3.174   0.99  39.70
     17 D    DZ2 LYS   6     6    A    A    A A     DZ2 LYS 
           -12.815    6.153   -2.824   0.10  39.51
     18 H    HZ2 LYS   6     6    A    A    B A     HZ2 LYS 
           -12.815    6.153   -2.824   0.90  39.51
     19 D    DZ3 LYS   6     6    A    A    A A     DZ3 LYS 
           -12.577    6.950   -4.285   0.54  39.96
     20 H    HZ3 LYS   6     6    A    A    B A     HZ3 LYS 
           -12.577    6.950   -4.285   0.46  39.96
     21 C    C   LYS   6     6    A    A    . A     C   LYS 
           -11.155    9.373    2.713   1.00  19.35
     22 O    O   LYS   6     6    A    A    . A     O   LYS 
           -10.070    9.184    3.260   1.00  19.97
     23 C    CA  LYS   6     6    A    A    . A     CA  LYS 
           -11.225    9.993    1.313   1.00  23.89
     24 N    N   LYS   6     6    A    A    . A     N   LYS 
           -10.499   11.300    1.319   1.00  23.36
     25 D    DT1 LYS   6     6    A    A    A A     DT1 LYS 
           -10.978   11.966    0.684   0.30  23.83
     26 H    HT1 LYS   6     6    A    A    B A     HT1 LYS 
           -10.978   11.966    0.684   0.70  23.83
     27 D    DT2 LYS   6     6    A    A    A A     DT2 LYS 
            -9.525   11.157    0.996   0.35  23.82
     28 H    HT2 LYS   6     6    A    A    B A     HT2 LYS 
            -9.525   11.157    0.996   0.65  23.82
     29 D    DT3 LYS   6     6    A    A    A A     DT3 LYS 
           -10.490   11.689    2.280   0.49  23.83
     30 H    HT3 LYS   6     6    A    A    B A     HT3 LYS 
           -10.490   11.689    2.280   0.51  23.83
     31 N    N   ARG   7     7    A    A    . A     N   ARG 
           -12.305    9.080    3.303   1.00  15.46
     32 D    DN  ARG   7     7    A    A    A A     DN  ARG 
           -13.147    9.265    2.839   0.38  16.35
     33 H    HN  ARG   7     7    A    A    B A     HN  ARG 
           -13.147    9.265    2.839   0.62  16.35
     34 C    CA  ARG   7     7    A    A    . A     CA  ARG 
           -12.333    8.498    4.645   1.00  14.24
     35 H    HA  ARG   7     7    A    A    . A     HA  ARG 
           -11.652    9.071    5.262   1.00  13.50
     36 C    CB  ARG   7     7    A    A    . A     CB  ARG 
           -13.733    8.603    5.251   1.00  14.44
     37 H    HB1 ARG   7     7    A    A    . A     HB1 ARG 
           -14.420    8.030    4.652   1.00  15.14
     38 H    HB2 ARG   7     7    A    A    . A     HB2 ARG 
           -14.038    9.648    5.215   1.00  13.77
     39 C    CG  ARG   7     7    A    A    . A     CG  ARG 
           -13.831    8.133    6.704   1.00  15.52
     40 H    HG1 ARG   7     7    A    A    . A     HG1 ARG 
           -13.084    8.635    7.283   1.00  16.08
     41 H    HG2 ARG   7     7    A    A    . A     HG2 ARG 
           -13.673    7.067    6.754   1.00  15.67
     42 C    CD  ARG   7     7    A    A    . A     CD  ARG 
           -15.198    8.460    7.282   1.00  15.52
     43 H    HD1 ARG   7     7    A    A    . A     HD1 ARG 
           -15.934    8.003    6.653   1.00  16.79
     44 H    HD2 ARG   7     7    A    A    . A     HD2 ARG 
           -15.328    9.533    7.263   1.00  16.03
     45 N    NE  ARG   7     7    A    A    . A     NE  ARG 
           -15.388    7.985    8.655   1.00  15.34
     46 D    DE  ARG   7     7    A    A    A A     DE  ARG 
           -15.914    7.165    8.771   0.44  15.56
     47 H    HE  ARG   7     7    A    A    B A     HE  ARG 
           -15.914    7.165    8.771   0.56  15.56
     48 C    CZ  ARG   7     7    A    A    . A     CZ  ARG 
           -14.936    8.598    9.742   1.00  15.52
     49 N    NH1 ARG   7     7    A    A    . A     NH1 ARG 
           -14.212    9.702    9.641   1.00  15.04
     50 D   DH11 ARG   7     7    A    A    A A    DH11 ARG 
           -14.012   10.075    8.742   0.78  16.59
     51 H   HH11 ARG   7     7    A    A    B A    HH11 ARG 
           -14.012   10.075    8.742   0.22  16.59
     52 D   DH12 ARG   7     7    A    A    A A    DH12 ARG 
           -13.858   10.151   10.458   0.71  14.99
     53 H   HH12 ARG   7     7    A    A    B A    HH12 ARG 
           -13.858   10.151   10.458   0.29  14.99
     54 N    NH2 ARG   7     7    A    A    . A     NH2 ARG 
           -15.241    8.123   10.937   1.00  16.48
     55 D   DH21 ARG   7     7    A    A    A A    DH21 ARG 
           -15.814    7.312   11.017   0.94  18.19
     56 H   HH21 ARG   7     7    A    A    B A    HH21 ARG 
           -15.814    7.312   11.017   0.06  18.19
     57 D   DH22 ARG   7     7    A    A    A A    DH22 ARG 
           -14.893    8.573   11.755   0.59  15.90
     58 H   HH22 ARG   7     7    A    A    B A    HH22 ARG 
           -14.893    8.573   11.755   0.41  15.90
     59 C    C   ARG   7     7    A    A    . A     C   ARG 
           -11.882    7.044    4.643   1.00  12.37
     60 O    O   ARG   7     7    A    A    . A     O   ARG 
           -12.246    6.272    3.752   1.00  10.78
     61 N    N   ASP   8     8    A    A    . A     N   ASP 
           -11.105    6.673    5.657   1.00  10.52
     62 D    DN  ASP   8     8    A    A    A A     DN  ASP 
           -10.865    7.337    6.339   0.78  10.30
     63 H    HN  ASP   8     8    A    A    B A     HN  ASP 
           -10.865    7.337    6.339   0.22  10.30
     64 C    CA  ASP   8     8    A    A    . A     CA  ASP 
           -10.616    5.299    5.805   1.00  10.42
     65 H    HA  ASP   8     8    A    A    . A     HA  ASP 
           -10.372    4.913    4.829   1.00  10.99
     66 C    CB  ASP   8     8    A    A    . A     CB  ASP 
            -9.379    5.285    6.703   1.00   9.78
     67 H    HB1 ASP   8     8    A    A    . A     HB1 ASP 
            -9.673    5.532    7.706   1.00  10.13
     68 H    HB2 ASP   8     8    A    A    . A     HB2 ASP 
            -8.671    6.015    6.353   1.00  10.12
     69 C    CG  ASP   8     8    A    A    . A     CG  ASP 
            -8.700    3.940    6.734   1.00   9.67
     70 O    OD1 ASP   8     8    A    A    . A     OD1 ASP 
            -9.295    2.963    6.236   1.00   7.09
     71 O    OD2 ASP   8     8    A    A    . A     OD2 ASP 
            -7.576    3.866    7.281   1.00   9.28
     72 C    C   ASP   8     8    A    A    . A     C   ASP 
           -11.729    4.467    6.449   1.00  10.37
     73 O    O   ASP   8     8    A    A    . A     O   ASP 
           -11.722    4.218    7.656   1.00   7.03
     74 N    N   GLU   9     9    A    A    . A     N   GLU 
           -12.716    4.096    5.642   1.00  11.97
     75 D    DN  GLU   9     9    A    A    A A     DN  GLU 
           -12.682    4.363    4.690   0.93  12.86
     76 H    HN  GLU   9     9    A    A    B A     HN  GLU 
           -12.682    4.363    4.690   0.07  12.86
     77 C    CA  GLU   9     9    A    A    . A     CA  GLU 
           -13.876    3.356    6.129   1.00  13.36
     78 H    HA  GLU   9     9    A    A    . A     HA  GLU 
           -14.388    3.995    6.833   1.00  13.59
     79 C    CB  GLU   9     9    A    A    . A     CB  GLU 
           -14.849    3.059    4.975   1.00  17.43
     80 H    HB1 GLU   9     9    A    A    . A     HB1 GLU 
           -15.637    2.417    5.351   1.00  17.82
     81 H    HB2 GLU   9     9    A    A    . A     HB2 GLU 
           -14.307    2.539    4.201   1.00  17.78
     82 C    CG  GLU   9     9    A    A    . A     CG  GLU 
           -15.490    4.312    4.361   1.00  22.35
     83 H    HG1 GLU   9     9    A    A    . A     HG1 GLU 
           -14.711    5.018    4.115   1.00  22.72
     84 H    HG2 GLU   9     9    A    A    . A     HG2 GLU 
           -16.150    4.738    5.078   1.00  23.61
     85 C    CD  GLU   9     9    A    A    . A     CD  GLU 
           -16.300    4.023    3.092   1.00  27.89
     86 O    OE1 GLU   9     9    A    A    . A     OE1 GLU 
           -17.273    3.235    3.159   1.00  29.69
     87 O    OE2 GLU   9     9    A    A    . A     OE2 GLU 
           -15.967    4.592    2.027   1.00  30.17
     88 C    C   GLU   9     9    A    A    . A     C   GLU 
           -13.506    2.064    6.835   1.00  10.49
     89 O    O   GLU   9     9    A    A    . A     O   GLU 
           -14.110    1.705    7.845   1.00  10.01
     90 N    N   ALA   10    10   A    A    . A     N   ALA 
           -12.532    1.349    6.290   1.00   8.46
     91 D    DN  ALA   10    10   A    A    . A     DN  ALA 
           -12.100    1.670    5.490   1.00   8.37
     92 C    CA  ALA   10    10   A    A    . A     CA  ALA 
           -12.139    0.080    6.873   1.00   8.01
     93 H    HA  ALA   10    10   A    A    . A     HA  ALA 
           -13.013   -0.559    6.853   1.00   7.54
     94 C    CB  ALA   10    10   A    A    . A     CB  ALA 
           -11.059   -0.602    6.039   1.00   7.79
     95 H    HB1 ALA   10    10   A    A    . A     HB1 ALA 
           -11.486   -0.952    5.104   1.00   7.86
     96 H    HB2 ALA   10    10   A    A    . A     HB2 ALA 
           -10.686   -1.450    6.588   1.00   8.23
     97 H    HB3 ALA   10    10   A    A    . A     HB3 ALA 
           -10.250    0.083    5.833   1.00   8.52
     98 C    C   ALA   10    10   A    A    . A     C   ALA 
           -11.683    0.262    8.305   1.00   7.73
     99 O    O   ALA   10    10   A    A    . A     O   ALA 
           -12.097   -0.466    9.205   1.00   9.15
    100 N    N   LEU   11    11   A    A    . A     N   LEU 
           -10.807    1.232    8.513   1.00   8.00
    101 D    DN  LEU   11    11   A    A    A A     DN  LEU 
           -10.497    1.776    7.763   0.19   7.47
    102 H    HN  LEU   11    11   A    A    B A     HN  LEU 
           -10.497    1.776    7.763   0.81   7.47
    103 C    CA  LEU   11    11   A    A    . A     CA  LEU 
           -10.273    1.490    9.839   1.00   6.80
    104 H    HA  LEU   11    11   A    A    . A     HA  LEU 
            -9.884    0.561   10.192   1.00   6.73
    105 C    CB  LEU   11    11   A    A    . A     CB  LEU 
            -9.125    2.500    9.752   1.00   5.52
    106 H    HB1 LEU   11    11   A    A    . A     HB1 LEU 
            -9.528    3.430    9.373   1.00   7.75
    107 H    HB2 LEU   11    11   A    A    . A     HB2 LEU 
            -8.415    2.123    9.011   1.00   6.15
    108 C    CG  LEU   11    11   A    A    . A     CG  LEU 
            -8.346    2.797   11.037   1.00   6.15
    109 H    HG  LEU   11    11   A    A    . A     HG  LEU 
            -7.464    3.374   10.797   1.00   6.11
    110 C    CD1 LEU   11    11   A    A    . A     CD1 LEU 
            -9.143    3.649   12.009   1.00   6.30
    111 H   HD11 LEU   11    11   A    A    . A    HD11 LEU 
            -8.445    4.151   12.656   1.00   6.01
    112 H   HD12 LEU   11    11   A    A    . A    HD12 LEU 
            -9.794    3.021   12.588   1.00   7.18
    113 H   HD13 LEU   11    11   A    A    . A    HD13 LEU 
            -9.724    4.381   11.480   1.00   7.18
    114 C    CD2 LEU   11    11   A    A    . A     CD2 LEU 
            -7.867    1.513   11.719   1.00   5.04
    115 H   HD21 LEU   11    11   A    A    . A    HD21 LEU 
            -7.500    0.805   10.971   1.00   5.45
    116 H   HD22 LEU   11    11   A    A    . A    HD22 LEU 
            -8.683    1.060   12.282   1.00   5.83
    117 H   HD23 LEU   11    11   A    A    . A    HD23 LEU 
            -7.069    1.761   12.394   1.00   6.45
    118 C    C   LEU   11    11   A    A    . A     C   LEU 
           -11.362    1.935   10.821   1.00   6.49
    119 O    O   LEU   11    11   A    A    . A     O   LEU 
           -11.426    1.439   11.948   1.00   5.80
    120 N    N   PHE   12    12   A    A    . A     N   PHE 
           -12.212    2.866   10.399   1.00   5.74
    121 D    DN  PHE   12    12   A    A    A A     DN  PHE 
           -12.114    3.232    9.493   0.20   6.51
    122 H    HN  PHE   12    12   A    A    B A     HN  PHE 
           -12.114    3.232    9.493   0.80   6.51
    123 C    CA  PHE   12    12   A    A    . A     CA  PHE 
           -13.276    3.355   11.270   1.00   6.74
    124 H    HA  PHE   12    12   A    A    . A     HA  PHE 
           -12.786    3.543   12.217   1.00   6.49
    125 C    CB  PHE   12    12   A    A    . A     CB  PHE 
           -13.806    4.712   10.789   1.00   5.57
    126 H    HB1 PHE   12    12   A    A    . A     HB1 PHE 
           -14.675    4.962   11.370   1.00   8.20
    127 H    HB2 PHE   12    12   A    A    . A     HB2 PHE 
           -14.069    4.664    9.741   1.00   7.16
    128 C    CG  PHE   12    12   A    A    . A     CG  PHE 
           -12.804    5.827   10.988   1.00   6.32
    129 C    CD1 PHE   12    12   A    A    . A     CD1 PHE 
           -12.488    6.248   12.273   1.00   6.59
    130 H    HD1 PHE   12    12   A    A    . A     HD1 PHE 
           -13.018    5.800   13.108   1.00   7.54
    131 C    CD2 PHE   12    12   A    A    . A     CD2 PHE 
           -12.132    6.395    9.917   1.00   7.17
    132 H    HD2 PHE   12    12   A    A    . A     HD2 PHE 
           -12.372    6.082    8.925   1.00   8.47
    133 C    CE1 PHE   12    12   A    A    . A     CE1 PHE 
           -11.521    7.216   12.488   1.00   7.90
    134 H    HE1 PHE   12    12   A    A    . A     HE1 PHE 
           -11.282    7.539   13.493   1.00   7.23
    135 C    CE2 PHE   12    12   A    A    . A     CE2 PHE 
           -11.166    7.377   10.117   1.00   6.83
    136 H    HE2 PHE   12    12   A    A    . A     HE2 PHE 
           -10.648    7.821    9.258   1.00   7.38
    137 C    CZ  PHE   12    12   A    A    . A     CZ  PHE 
           -10.857    7.784   11.403   1.00   8.69
    138 H    HZ  PHE   12    12   A    A    . A     HZ  PHE 
           -10.104    8.543   11.575   1.00   9.11
    139 C    C   PHE   12    12   A    A    . A     C   PHE 
           -14.352    2.321   11.611   1.00   7.57
    140 O    O   PHE   12    12   A    A    . A     O   PHE 
           -14.956    2.387   12.675   1.00   5.85
    141 N    N   GLU   13    13   A    A    . A     N   GLU 
           -14.526    1.323   10.752   1.00   9.09
    142 D    DN  GLU   13    13   A    A    A A     DN  GLU 
           -13.969    1.287    9.943   0.60  10.16
    143 H    HN  GLU   13    13   A    A    B A     HN  GLU 
           -13.969    1.287    9.943   0.40  10.16
    144 C    CA  GLU   13    13   A    A    . A     CA  GLU 
           -15.468    0.238   11.021   1.00  11.43
    145 H    HA  GLU   13    13   A    A    . A     HA  GLU 
           -16.411    0.675   11.320   1.00  12.01
    146 C    CB  GLU   13    13   A    A    . A     CB  GLU 
           -15.651   -0.647    9.778   1.00  16.40
    147 H    HB1 GLU   13    13   A    A    . A     HB1 GLU 
           -14.798   -1.304    9.681   1.00  18.54
    148 H    HB2 GLU   13    13   A    A    . A     HB2 GLU 
           -15.705   -0.017    8.892   1.00  18.14
    149 C    CG  GLU   13    13   A    A    . A     CG  GLU 
           -16.913   -1.522    9.811   1.00  24.97
    150 H    HG1 GLU   13    13   A    A    . A     HG1 GLU 
           -17.324   -1.544    8.834   1.00  25.33
    151 H    HG2 GLU   13    13   A    A    . A     HG2 GLU 
           -17.624   -1.078   10.480   1.00  24.12
    152 C    CD  GLU   13    13   A    A    . A     CD  GLU 
           -16.665   -2.966   10.270   1.00  31.03
    153 O    OE1 GLU   13    13   A    A    . A     OE1 GLU 
           -15.550   -3.267   10.759   1.00  35.81
    154 O    OE2 GLU   13    13   A    A    . A     OE2 GLU 
           -17.601   -3.794   10.151   1.00  34.66
    155 C    C   GLU   13    13   A    A    . A     C   GLU 
           -14.920   -0.582   12.208   1.00  10.52
    156 O    O   GLU   13    13   A    A    . A     O   GLU 
           -15.677   -1.022   13.075   1.00   7.87
    157 N    N   LEU   14    14   A    A    . A     N   LEU 
           -13.599   -0.748   12.258   1.00   6.47
    158 D    DN  LEU   14    14   A    A    A A     DN  LEU 
           -13.041   -0.352   11.556   0.30   7.86
    159 H    HN  LEU   14    14   A    A    B A     HN  LEU 
           -13.041   -0.352   11.556   0.70   7.86
    160 C    CA  LEU   14    14   A    A    . A     CA  LEU 
           -12.954   -1.477   13.349   1.00   6.81
    161 H    HA  LEU   14    14   A    A    . A     HA  LEU 
           -13.482   -2.418   13.460   1.00   6.00
    162 C    CB  LEU   14    14   A    A    . A     CB  LEU 
           -11.482   -1.769   13.019   1.00   5.87
    163 H    HB1 LEU   14    14   A    A    . A     HB1 LEU 
           -11.035   -2.264   13.877   1.00   6.61
    164 H    HB2 LEU   14    14   A    A    . A     HB2 LEU 
           -10.977   -0.827   12.866   1.00   7.34
    165 C    CG  LEU   14    14   A    A    . A     CG  LEU 
           -11.263   -2.665   11.789   1.00   8.52
    166 H    HG  LEU   14    14   A    A    . A     HG  LEU 
           -11.815   -2.251   10.963   1.00   8.17
    167 C    CD1 LEU   14    14   A    A    . A     CD1 LEU 
            -9.793   -2.714   11.419   1.00   6.86
    168 H   HD11 LEU   14    14   A    A    . A    HD11 LEU 
            -9.400   -1.723   11.350   1.00   6.02
    169 H   HD12 LEU   14    14   A    A    . A    HD12 LEU 
            -9.667   -3.199   10.473   1.00   7.49
    170 H   HD13 LEU   14    14   A    A    . A    HD13 LEU 
            -9.245   -3.257   12.175   1.00   6.21
    171 C    CD2 LEU   14    14   A    A    . A     CD2 LEU 
           -11.777   -4.082   12.052   1.00   7.95
    172 H   HD21 LEU   14    14   A    A    . A    HD21 LEU 
           -11.235   -4.492   12.888   1.00   9.18
    173 H   HD22 LEU   14    14   A    A    . A    HD22 LEU 
           -11.622   -4.700   11.181   1.00   9.70
    174 H   HD23 LEU   14    14   A    A    . A    HD23 LEU 
           -12.832   -4.049   12.288   1.00   9.03
    175 C    C   LEU   14    14   A    A    . A     C   LEU 
           -13.051   -0.690   14.656   1.00   5.56
    176 O    O   LEU   14    14   A    A    . A     O   LEU 
           -13.249   -1.272   15.720   1.00   5.66
    177 N    N   ILE   15    15   A    A    . A     N   ILE 
           -12.923    0.635   14.576   1.00   5.50
    178 D    DN  ILE   15    15   A    A    A A     DN  ILE 
           -12.775    1.050   13.702   0.21   5.65
    179 H    HN  ILE   15    15   A    A    B A     HN  ILE 
           -12.775    1.050   13.702   0.79   5.65
    180 C    CA  ILE   15    15   A    A    . A     CA  ILE 
           -13.021    1.459   15.777   1.00   5.40
    181 H    HA  ILE   15    15   A    A    . A     HA  ILE 
           -12.310    1.051   16.488   1.00   5.82
    182 C    CB  ILE   15    15   A    A    . A     CB  ILE 
           -12.652    2.942   15.525   1.00   6.61
    183 H    HB  ILE   15    15   A    A    . A     HB  ILE 
           -13.183    3.282   14.647   1.00   5.91
    184 C    CG1 ILE   15    15   A    A    . A     CG1 ILE 
           -11.140    3.048   15.283   1.00   5.59
    185 H   HG11 ILE   15    15   A    A    . A    HG11 ILE 
           -10.887    2.497   14.385   1.00   6.96
    186 H   HG12 ILE   15    15   A    A    . A    HG12 ILE 
           -10.617    2.598   16.123   1.00   6.68
    187 C    CG2 ILE   15    15   A    A    . A     CG2 ILE 
           -13.091    3.820   16.717   1.00   4.91
    188 H   HG21 ILE   15    15   A    A    . A    HG21 ILE 
           -12.824    4.868   16.521   1.00   5.13
    189 H   HG22 ILE   15    15   A    A    . A    HG22 ILE 
           -12.598    3.474   17.614   1.00   6.12
    190 H   HG23 ILE   15    15   A    A    . A    HG23 ILE 
           -14.166    3.737   16.847   1.00   6.25
    191 C    CD1 ILE   15    15   A    A    . A     CD1 ILE 
           -10.629    4.458   15.119   1.00   7.35
    192 H   HD11 ILE   15    15   A    A    . A    HD11 ILE 
            -9.617    4.434   14.765   1.00   5.88
    193 H   HD12 ILE   15    15   A    A    . A    HD12 ILE 
           -10.662    4.975   16.062   1.00   5.89
    194 H   HD13 ILE   15    15   A    A    . A    HD13 ILE 
           -11.234    4.984   14.412   1.00   6.41
    195 C    C   ILE   15    15   A    A    . A     C   ILE 
           -14.412    1.316   16.385   1.00   5.95
    196 O    O   ILE   15    15   A    A    . A     O   ILE 
           -14.546    1.196   17.603   1.00   4.56
    197 N    N   ALA   16    16   A    A    . A     N   ALA 
           -15.437    1.277   15.533   1.00   5.15
    198 D    DN  ALA   16    16   A    A    A A     DN  ALA 
           -15.265    1.340   14.571   0.48   5.90
    199 H    HN  ALA   16    16   A    A    B A     HN  ALA 
           -15.265    1.340   14.571   0.52   5.90
    200 C    CA  ALA   16    16   A    A    . A     CA  ALA 
           -16.810    1.094   16.003   1.00   7.83
    201 H    HA  ALA   16    16   A    A    . A     HA  ALA 
           -17.011    1.851   16.738   1.00   6.69
    202 C    CB  ALA   16    16   A    A    . A     CB  ALA 
           -17.796    1.265   14.856   1.00   6.67
    203 H    HB1 ALA   16    16   A    A    . A     HB1 ALA 
           -18.804    1.173   15.247   1.00   8.17
    204 H    HB2 ALA   16    16   A    A    . A     HB2 ALA 
           -17.613    0.493   14.120   1.00   8.25
    205 H    HB3 ALA   16    16   A    A    . A     HB3 ALA 
           -17.663    2.239   14.412   1.00   8.41
    206 C    C   ALA   16    16   A    A    . A     C   ALA 
           -16.989   -0.279   16.677   1.00   6.70
    207 O    O   ALA   16    16   A    A    . A     O   ALA 
           -17.610   -0.386   17.729   1.00   6.94
    208 N    N   LEU   17    17   A    A    . A     N   LEU 
           -16.406   -1.320   16.092   1.00   8.13
    209 D    DN  LEU   17    17   A    A    A A     DN  LEU 
           -15.891   -1.186   15.270   0.37   8.30
    210 H    HN  LEU   17    17   A    A    B A     HN  LEU 
           -15.891   -1.186   15.270   0.63   8.30
    211 C    CA  LEU   17    17   A    A    . A     CA  LEU 
           -16.486   -2.655   16.679   1.00   8.96
    212 H    HA  LEU   17    17   A    A    . A     HA  LEU 
           -17.531   -2.891   16.789   1.00  10.01
    213 C    CB  LEU   17    17   A    A    . A     CB  LEU 
           -15.835   -3.689   15.757   1.00  10.60
    214 H    HB1 LEU   17    17   A    A    . A     HB1 LEU 
           -15.633   -4.584   16.333   1.00  12.31
    215 H    HB2 LEU   17    17   A    A    . A     HB2 LEU 
           -14.884   -3.289   15.417   1.00  11.94
    216 C    CG  LEU   17    17   A    A    . A     CG  LEU 
           -16.648   -4.084   14.517   1.00  15.77
    217 H    HG  LEU   17    17   A    A    . A     HG  LEU 
           -16.956   -3.189   14.004   1.00  14.68
    218 C    CD1 LEU   17    17   A    A    . A     CD1 LEU 
           -15.794   -4.916   13.574   1.00  15.98
    219 H   HD11 LEU   17    17   A    A    . A    HD11 LEU 
           -16.292   -5.027   12.628   1.00  15.40
    220 H   HD12 LEU   17    17   A    A    . A    HD12 LEU 
           -15.650   -5.891   14.014   1.00  15.10
    221 H   HD13 LEU   17    17   A    A    . A    HD13 LEU 
           -14.831   -4.445   13.437   1.00  15.13
    222 C    CD2 LEU   17    17   A    A    . A     CD2 LEU 
           -17.918   -4.872   14.913   1.00  16.66
    223 H   HD21 LEU   17    17   A    A    . A    HD21 LEU 
           -17.664   -5.619   15.648   1.00  17.15
    224 H   HD22 LEU   17    17   A    A    . A    HD22 LEU 
           -18.336   -5.367   14.038   1.00  17.25
    225 H   HD23 LEU   17    17   A    A    . A    HD23 LEU 
           -18.649   -4.184   15.332   1.00  16.41
    226 C    C   LEU   17    17   A    A    . A     C   LEU 
           -15.820   -2.698   18.060   1.00   8.99
    227 O    O   LEU   17    17   A    A    . A     O   LEU 
           -16.301   -3.369   18.968   1.00   8.43
    228 N    N   GLU   18    18   A    A    . A     N   GLU 
           -14.702   -1.997   18.210   1.00   8.68
    229 D    DN  GLU   18    18   A    A    A A     DN  GLU 
           -14.346   -1.485   17.456   0.02   8.44
    230 H    HN  GLU   18    18   A    A    B A     HN  GLU 
           -14.346   -1.485   17.456   0.98   8.44
    231 C    CA  GLU   18    18   A    A    . A     CA  GLU 
           -13.988   -1.996   19.484   1.00   7.82
    232 H    HA  GLU   18    18   A    A    . A     HA  GLU 
           -13.871   -3.037   19.774   1.00   7.08
    233 C    CB  GLU   18    18   A    A    . A     CB  GLU 
           -12.589   -1.382   19.343   1.00   5.30
    234 H    HB1 GLU   18    18   A    A    . A     HB1 GLU 
           -12.682   -0.414   18.847   1.00   6.26
    235 H    HB2 GLU   18    18   A    A    . A     HB2 GLU 
           -11.986   -2.029   18.727   1.00   8.25
    236 C    CG  GLU   18    18   A    A    . A     CG  GLU 
           -11.831   -1.158   20.667   1.00   5.20
    237 H    HG1 GLU   18    18   A    A    . A     HG1 GLU 
           -12.362   -0.432   21.262   1.00   5.12
    238 H    HG2 GLU   18    18   A    A    . A     HG2 GLU 
           -10.853   -0.783   20.435   1.00   5.27
    239 C    CD  GLU   18    18   A    A    . A     CD  GLU 
           -11.645   -2.417   21.500   1.00   5.80
    240 O    OE1 GLU   18    18   A    A    . A     OE1 GLU 
           -11.712   -3.526   20.936   1.00   6.37
    241 O    OE2 GLU   18    18   A    A    . A     OE2 GLU 
           -11.395   -2.294   22.718   1.00   5.77
    242 C    C   GLU   18    18   A    A    . A     C   GLU 
           -14.813   -1.281   20.541   1.00   7.59
    243 O    O   GLU   18    18   A    A    . A     O   GLU 
           -14.829   -1.703   21.687   1.00   7.20
    244 N    N   GLU   19    19   A    A    . A     N   GLU 
           -15.513   -0.211   20.151   1.00   9.32
    245 D    DN  GLU   19    19   A    A    A A     DN  GLU 
           -15.473    0.074   19.214   0.37   9.32
    246 H    HN  GLU   19    19   A    A    B A     HN  GLU 
           -15.473    0.074   19.214   0.63   9.32
    247 C    CA  GLU   19    19   A    A    . A     CA  GLU 
           -16.356    0.529   21.090   1.00  11.03
    248 H    HA  GLU   19    19   A    A    . A     HA  GLU 
           -15.755    0.819   21.949   1.00  12.18
    249 C    CB  GLU   19    19   A    A    . A     CB  GLU 
           -16.977    1.761   20.445   1.00  15.28
    250 H    HB1 GLU   19    19   A    A    . A     HB1 GLU 
           -17.706    2.162   21.137   1.00  16.52
    251 H    HB2 GLU   19    19   A    A    . A     HB2 GLU 
           -17.484    1.462   19.530   1.00  15.94
    252 C    CG  GLU   19    19   A    A    . A     CG  GLU 
           -15.997    2.856   20.101   1.00  22.42
    253 H    HG1 GLU   19    19   A    A    . A     HG1 GLU 
           -15.257    2.478   19.411   1.00  21.43
    254 H    HG2 GLU   19    19   A    A    . A     HG2 GLU 
           -15.527    3.180   21.010   1.00  21.50
    255 C    CD  GLU   19    19   A    A    . A     CD  GLU 
           -16.677    4.053   19.480   1.00  26.95
    256 O    OE1 GLU   19    19   A    A    . A     OE1 GLU 
           -17.601    3.846   18.664   1.00  33.55
    257 O    OE2 GLU   19    19   A    A    . A     OE2 GLU 
           -16.281    5.197   19.792   1.00  30.74
    258 C    C   GLU   19    19   A    A    . A     C   GLU 
           -17.485   -0.380   21.543   1.00  11.30
    259 O    O   GLU   19    19   A    A    . A     O   GLU 
           -17.838   -0.419   22.724   1.00   9.93
    260 N    N   LYS   20    20   A    A    . A     N   LYS 
           -18.056   -1.110   20.593   1.00   9.71
    261 D    DN  LYS   20    20   A    A    A A     DN  LYS 
           -17.737   -1.033   19.672   0.17  10.56
    262 H    HN  LYS   20    20   A    A    B A     HN  LYS 
           -17.737   -1.033   19.672   0.83  10.56
    263 C    CA  LYS   20    20   A    A    . A     CA  LYS 
           -19.141   -2.018   20.916   1.00  10.84
    264 H    HA  LYS   20    20   A    A    . A     HA  LYS 
           -19.932   -1.458   21.393   1.00  10.19
    265 C    CB  LYS   20    20   A    A    . A     CB  LYS 
           -19.680   -2.682   19.646   1.00  11.78
    266 H    HB1 LYS   20    20   A    A    . A     HB1 LYS 
           -18.886   -3.318   19.250   1.00  12.53
    267 H    HB2 LYS   20    20   A    A    . A     HB2 LYS 
           -19.947   -1.926   18.910   1.00  13.35
    268 C    CG  LYS   20    20   A    A    . A     CG  LYS 
           -20.885   -3.555   19.916   1.00  15.58
    269 H    HG1 LYS   20    20   A    A    . A     HG1 LYS 
           -21.651   -2.958   20.400   1.00  16.19
    270 H    HG2 LYS   20    20   A    A    . A     HG2 LYS 
           -20.583   -4.360   20.576   1.00  14.71
    271 C    CD  LYS   20    20   A    A    . A     CD  LYS 
           -21.453   -4.176   18.657   1.00  19.29
    272 H    HD1 LYS   20    20   A    A    . A     HD1 LYS 
           -20.738   -4.871   18.250   1.00  19.53
    273 H    HD2 LYS   20    20   A    A    . A     HD2 LYS 
           -21.663   -3.387   17.934   1.00  18.26
    274 C    CE  LYS   20    20   A    A    . A     CE  LYS 
           -22.750   -4.899   18.979   1.00  20.22
    275 H    HE1 LYS   20    20   A    A    . A     HE1 LYS 
           -22.553   -5.638   19.751   1.00  21.80
    276 H    HE2 LYS   20    20   A    A    . A     HE2 LYS 
           -23.132   -5.366   18.088   1.00  21.94
    277 N    NZ  LYS   20    20   A    A    . A     NZ  LYS 
           -23.764   -3.919   19.507   1.00  21.52
    278 D    DZ1 LYS   20    20   A    A    A A     DZ1 LYS 
           -23.413   -2.960   19.345   0.11  21.62
    279 H    HZ1 LYS   20    20   A    A    B A     HZ1 LYS 
           -23.413   -2.960   19.345   0.89  21.62
    280 D    DZ2 LYS   20    20   A    A    A A     DZ2 LYS 
           -23.900   -4.067   20.523   0.50  21.32
    281 H    HZ2 LYS   20    20   A    A    B A     HZ2 LYS 
           -23.900   -4.067   20.523   0.50  21.32
    282 D    DZ3 LYS   20    20   A    A    A A     DZ3 LYS 
           -24.669   -4.048   19.018   0.50  21.48
    283 H    HZ3 LYS   20    20   A    A    B A     HZ3 LYS 
           -24.669   -4.048   19.018   0.50  21.48
    284 C    C   LYS   20    20   A    A    . A     C   LYS 
           -18.611   -3.080   21.878   1.00   8.49
    285 O    O   LYS   20    20   A    A    . A     O   LYS 
           -19.291   -3.461   22.831   1.00   7.78
    286 N    N   ARG   21    21   A    A    . A     N   ARG 
           -17.404   -3.565   21.620   1.00   8.83
    287 D    DN  ARG   21    21   A    A    A A     DN  ARG 
           -16.910   -3.234   20.846   0.33   8.44
    288 H    HN  ARG   21    21   A    A    B A     HN  ARG 
           -16.910   -3.234   20.846   0.67   8.44
    289 C    CA  ARG   21    21   A    A    . A     CA  ARG 
           -16.811   -4.591   22.470   1.00   7.68
    290 H    HA  ARG   21    21   A    A    . A     HA  ARG 
           -17.497   -5.445   22.500   1.00   7.45
    291 C    CB  ARG   21    21   A    A    . A     CB  ARG 
           -15.462   -5.055   21.913   1.00   7.42
    292 H    HB1 ARG   21    21   A    A    . A     HB1 ARG 
           -14.750   -4.233   21.975   1.00   8.10
    293 H    HB2 ARG   21    21   A    A    . A     HB2 ARG 
           -15.589   -5.343   20.878   1.00   9.35
    294 C    CG  ARG   21    21   A    A    . A     CG  ARG 
           -14.876   -6.238   22.684   1.00   9.58
    295 H    HG1 ARG   21    21   A    A    . A     HG1 ARG 
           -15.408   -7.136   22.387   1.00   9.35
    296 H    HG2 ARG   21    21   A    A    . A     HG2 ARG 
           -15.017   -6.065   23.742   1.00   9.97
    297 C    CD  ARG   21    21   A    A    . A     CD  ARG 
           -13.375   -6.446   22.414   1.00   9.55
    298 H    HD1 ARG   21    21   A    A    . A     HD1 ARG 
           -13.196   -6.501   21.353   1.00   9.31
    299 H    HD2 ARG   21    21   A    A    . A     HD2 ARG 
           -13.097   -7.379   22.854   1.00   9.87
    300 N    NE  ARG   21    21   A    A    . A     NE  ARG 
           -12.553   -5.384   22.991   1.00   8.95
    301 D    DE  ARG   21    21   A    A    A A     DE  ARG 
           -12.187   -4.714   22.377   0.66   8.92
    302 H    HE  ARG   21    21   A    A    B A     HE  ARG 
           -12.187   -4.714   22.377   0.34   8.92
    303 C    CZ  ARG   21    21   A    A    . A     CZ  ARG 
           -12.314   -5.254   24.290   1.00   9.78
    304 N    NH1 ARG   21    21   A    A    . A     NH1 ARG 
           -12.760   -6.160   25.132   1.00   9.91
    305 D   DH11 ARG   21    21   A    A    A A    DH11 ARG 
           -13.270   -6.945   24.790   0.61  11.45
    306 H   HH11 ARG   21    21   A    A    B A    HH11 ARG 
           -13.270   -6.945   24.790   0.39  11.45
    307 D   DH12 ARG   21    21   A    A    A A    DH12 ARG 
           -12.596   -6.051   26.101   0.85  12.14
    308 H   HH12 ARG   21    21   A    A    B A    HH12 ARG 
           -12.596   -6.051   26.101   0.15  12.14
    309 N    NH2 ARG   21    21   A    A    . A     NH2 ARG 
           -11.632   -4.217   24.750   1.00  10.57
    310 D   DH21 ARG   21    21   A    A    A A    DH21 ARG 
           -11.298   -3.520   24.116   0.72  10.55
    311 H   HH21 ARG   21    21   A    A    B A    HH21 ARG 
           -11.298   -3.520   24.116   0.28  10.55
    312 D   DH22 ARG   21    21   A    A    A A    DH22 ARG 
           -11.451   -4.134   25.726   0.48  10.34
    313 H   HH22 ARG   21    21   A    A    B A    HH22 ARG 
           -11.451   -4.134   25.726   0.52  10.34
    314 C    C   ARG   21    21   A    A    . A     C   ARG 
           -16.651   -4.050   23.893   1.00   7.84
    315 O    O   ARG   21    21   A    A    . A     O   ARG 
           -17.015   -4.714   24.862   1.00   7.98
    316 N    N   GLN   22    22   A    A    . A     N   GLN 
           -16.106   -2.845   24.015   1.00   5.95
    317 H    HN  GLN   22    22   A    A    . A     HN  GLN 
           -15.829   -2.353   23.188   1.00   5.70
    318 C    CA  GLN   22    22   A    A    . A     CA  GLN 
           -15.906   -2.231   25.318   1.00   7.30
    319 H    HA  GLN   22    22   A    A    . A     HA  GLN 
           -15.279   -2.901   25.902   1.00   6.92
    320 C    CB  GLN   22    22   A    A    . A     CB  GLN 
           -15.166   -0.893   25.179   1.00   7.14
    321 H    HB1 GLN   22    22   A    A    . A     HB1 GLN 
           -15.315   -0.313   26.082   1.00   7.54
    322 H    HB2 GLN   22    22   A    A    . A     HB2 GLN 
           -15.582   -0.349   24.348   1.00   7.75
    323 C    CG  GLN   22    22   A    A    . A     CG  GLN 
           -13.666   -1.065   24.962   1.00   7.21
    324 H    HG1 GLN   22    22   A    A    . A     HG1 GLN 
           -13.516   -1.639   24.066   1.00   6.20
    325 H    HG2 GLN   22    22   A    A    . A     HG2 GLN 
           -13.274   -1.592   25.802   1.00   6.26
    326 C    CD  GLN   22    22   A    A    . A     CD  GLN 
           -12.901    0.241   24.841   1.00   5.73
    327 O    OE1 GLN   22    22   A    A    . A     OE1 GLN 
           -13.274    1.250   25.440   1.00   6.53
    328 N    NE2 GLN   22    22   A    A    . A     NE2 GLN 
           -11.785    0.211   24.096   1.00   4.80
    329 D   DE21 GLN   22    22   A    A    A A    DE21 GLN 
           -11.532   -0.633   23.677   0.96   7.84
    330 H   HE21 GLN   22    22   A    A    B A    HE21 GLN 
           -11.532   -0.633   23.677   0.04   7.84
    331 D   DE22 GLN   22    22   A    A    A A    DE22 GLN 
           -11.260    1.031   24.013   0.68   7.62
    332 H   HE22 GLN   22    22   A    A    B A    HE22 GLN 
           -11.260    1.031   24.013   0.32   7.62
    333 C    C   GLN   22    22   A    A    . A     C   GLN 
           -17.218   -2.048   26.077   1.00   8.03
    334 O    O   GLN   22    22   A    A    . A     O   GLN 
           -17.277   -2.290   27.285   1.00   5.86
    335 N    N   ARG   23    23   A    A    . A     N   ARG 
           -18.267   -1.624   25.377   1.00   8.90
    336 D    DN  ARG   23    23   A    A    A A     DN  ARG 
           -18.164   -1.445   24.419   0.48   9.45
    337 H    HN  ARG   23    23   A    A    B A     HN  ARG 
           -18.164   -1.445   24.419   0.52   9.45
    338 C    CA  ARG   23    23   A    A    . A     CA  ARG 
           -19.573   -1.422   26.016   1.00  12.01
    339 H    HA  ARG   23    23   A    A    . A     HA  ARG 
           -19.422   -0.748   26.842   1.00  11.65
    340 C    CB  ARG   23    23   A    A    . A     CB  ARG 
           -20.596   -0.792   25.056   1.00  14.46
    341 H    HB1 ARG   23    23   A    A    . A     HB1 ARG 
           -21.579   -0.887   25.504   1.00  16.09
    342 H    HB2 ARG   23    23   A    A    . A     HB2 ARG 
           -20.573   -1.345   24.132   1.00  16.31
    343 C    CG  ARG   23    23   A    A    . A     CG  ARG 
           -20.370    0.671   24.712   1.00  19.81
    344 H    HG1 ARG   23    23   A    A    . A     HG1 ARG 
           -19.576    0.733   23.993   1.00  18.78
    345 H    HG2 ARG   23    23   A    A    . A     HG2 ARG 
           -20.085    1.214   25.608   1.00  18.78
    346 C    CD  ARG   23    23   A    A    . A     CD  ARG 
           -21.641    1.297   24.116   1.00  22.56
    347 H    HD1 ARG   23    23   A    A    . A     HD1 ARG 
           -21.428    2.320   23.872   1.00  22.91
    348 H    HD2 ARG   23    23   A    A    . A     HD2 ARG 
           -22.430    1.270   24.865   1.00  22.27
    349 N    NE  ARG   23    23   A    A    . A     NE  ARG 
           -22.117    0.604   22.916   1.00  24.06
    350 D    DE  ARG   23    23   A    A    A A     DE  ARG 
           -22.749   -0.131   23.048   0.98  25.24
    351 H    HE  ARG   23    23   A    A    B A     HE  ARG 
           -22.749   -0.131   23.048   0.02  25.24
    352 C    CZ  ARG   23    23   A    A    . A     CZ  ARG 
           -21.728    0.892   21.674   1.00  28.32
    353 N    NH1 ARG   23    23   A    A    . A     NH1 ARG 
           -20.913    1.922   21.447   1.00  29.48
    354 D   DH11 ARG   23    23   A    A    A A    DH11 ARG 
           -20.587    2.476   22.210   0.27  28.83
    355 H   HH11 ARG   23    23   A    A    B A    HH11 ARG 
           -20.587    2.476   22.210   0.73  28.83
    356 D   DH12 ARG   23    23   A    A    A A    DH12 ARG 
           -20.636    2.147   20.509   0.60  28.84
    357 H   HH12 ARG   23    23   A    A    B A    HH12 ARG 
           -20.636    2.147   20.509   0.40  28.84
    358 N    NH2 ARG   23    23   A    A    . A     NH2 ARG 
           -22.177    0.164   20.652   1.00  27.88
    359 D   DH21 ARG   23    23   A    A    A A    DH21 ARG 
           -22.806   -0.596   20.820   0.47  28.12
    360 H   HH21 ARG   23    23   A    A    B A    HH21 ARG 
           -22.806   -0.596   20.820   0.53  28.12
    361 D   DH22 ARG   23    23   A    A    A A    DH22 ARG 
           -21.883    0.374   19.715   0.72  28.04
    362 H   HH22 ARG   23    23   A    A    B A    HH22 ARG 
           -21.883    0.374   19.715   0.28  28.04
    363 C    C   ARG   23    23   A    A    . A     C   ARG 
           -20.205   -2.708   26.542   1.00  10.11
    364 O    O   ARG   23    23   A    A    . A     O   ARG 
           -20.832   -2.700   27.601   1.00  11.36
    365 N    N   GLU   24    24   A    A    . A     N   GLU 
           -20.123   -3.778   25.758   1.00   8.09
    366 D    DN  GLU   24    24   A    A    A A     DN  GLU 
           -19.667   -3.701   24.886   0.01   9.53
    367 H    HN  GLU   24    24   A    A    B A     HN  GLU 
           -19.667   -3.701   24.886   0.99   9.53
    368 C    CA  GLU   24    24   A    A    . A     CA  GLU 
           -20.787   -5.035   26.103   1.00  10.64
    369 H    HA  GLU   24    24   A    A    . A     HA  GLU 
           -21.694   -4.762   26.624   1.00  10.77
    370 C    CB  GLU   24    24   A    A    . A     CB  GLU 
           -21.244   -5.740   24.824   1.00  12.28
    371 H    HB1 GLU   24    24   A    A    . A     HB1 GLU 
           -21.950   -6.523   25.094   1.00  12.98
    372 H    HB2 GLU   24    24   A    A    . A     HB2 GLU 
           -20.379   -6.176   24.333   1.00  13.97
    373 C    CG  GLU   24    24   A    A    . A     CG  GLU 
           -21.924   -4.783   23.872   1.00  15.53
    374 H    HG1 GLU   24    24   A    A    . A     HG1 GLU 
           -21.210   -4.065   23.548   1.00  14.43
    375 H    HG2 GLU   24    24   A    A    . A     HG2 GLU 
           -22.702   -4.273   24.406   1.00  14.54
    376 C    CD  GLU   24    24   A    A    . A     CD  GLU 
           -22.534   -5.452   22.666   1.00  17.61
    377 O    OE1 GLU   24    24   A    A    . A     OE1 GLU 
           -21.988   -6.475   22.203   1.00  17.67
    378 O    OE2 GLU   24    24   A    A    . A     OE2 GLU 
           -23.541   -4.914   22.160   1.00  19.58
    379 C    C   GLU   24    24   A    A    . A     C   GLU 
           -20.061   -6.039   26.978   1.00  10.80
    380 O    O   GLU   24    24   A    A    . A     O   GLU 
           -20.586   -7.136   27.204   1.00  11.90
    381 N    N   GLY   25    25   A    A    . A     N   GLY 
           -18.872   -5.699   27.464   1.00  10.43
    382 D    DN  GLY   25    25   A    A    A A     DN  GLY 
           -18.491   -4.821   27.253   0.57  10.12
    383 H    HN  GLY   25    25   A    A    B A     HN  GLY 
           -18.491   -4.821   27.253   0.43  10.12
    384 C    CA  GLY   25    25   A    A    . A     CA  GLY 
           -18.144   -6.647   28.295   1.00   9.71
    385 H    HA1 GLY   25    25   A    A    . A     HA1 GLY 
           -17.218   -6.912   27.786   1.00  10.21
    386 H    HA2 GLY   25    25   A    A    . A     HA2 GLY 
           -18.740   -7.550   28.416   1.00   8.86
    387 C    C   GLY   25    25   A    A    . A     C   GLY 
           -17.799   -6.099   29.660   1.00   8.76
    388 O    O   GLY   25    25   A    A    . A     O   GLY 
           -17.921   -4.899   29.897   1.00   6.97
    389 N    N   LEU   26    26   A    A    . A     N   LEU 
           -17.333   -6.974   30.546   1.00   7.66
    390 D    DN  LEU   26    26   A    A    A A     DN  LEU 
           -17.237   -7.909   30.277   0.56   7.69
    391 H    HN  LEU   26    26   A    A    B A     HN  LEU 
           -17.237   -7.909   30.277   0.44   7.69
    392 C    CA  LEU   26    26   A    A    . A     CA  LEU 
           -16.913   -6.567   31.887   1.00   8.25
    393 H    HA  LEU   26    26   A    A    . A     HA  LEU 
           -17.193   -5.531   32.055   1.00   8.04
    394 C    CB  LEU   26    26   A    A    . A     CB  LEU 
           -17.490   -7.478   32.968   1.00   9.59
    395 H    HB1 LEU   26    26   A    A    . A     HB1 LEU 
           -16.987   -7.247   33.908   1.00  11.68
    396 H    HB2 LEU   26    26   A    A    . A     HB2 LEU 
           -17.242   -8.507   32.700   1.00   9.06
    397 C    CG  LEU   26    26   A    A    . A     CG  LEU 
           -18.992   -7.398   33.200   1.00  13.92
    398 H    HG  LEU   26    26   A    A    . A     HG  LEU 
           -19.525   -7.629   32.292   1.00  12.40
    399 C    CD1 LEU   26    26   A    A    . A     CD1 LEU 
           -19.439   -8.428   34.246   1.00  14.15
    400 H   HD11 LEU   26    26   A    A    . A    HD11 LEU 
           -20.512   -8.370   34.343   1.00  14.76
    401 H   HD12 LEU   26    26   A    A    . A    HD12 LEU 
           -18.965   -8.218   35.201   1.00  13.45
    402 H   HD13 LEU   26    26   A    A    . A    HD13 LEU 
           -19.160   -9.420   33.925   1.00  14.56
    403 C    CD2 LEU   26    26   A    A    . A     CD2 LEU 
           -19.393   -5.991   33.637   1.00  15.02
    404 H   HD21 LEU   26    26   A    A    . A    HD21 LEU 
           -18.714   -5.632   34.390   1.00  15.68
    405 H   HD22 LEU   26    26   A    A    . A    HD22 LEU 
           -20.377   -6.042   34.046   1.00  15.50
    406 H   HD23 LEU   26    26   A    A    . A    HD23 LEU 
           -19.394   -5.326   32.785   1.00  14.92
    407 C    C   LEU   26    26   A    A    . A     C   LEU 
           -15.399   -6.658   31.920   1.00   7.19
    408 O    O   LEU   26    26   A    A    . A     O   LEU 
           -14.837   -7.747   31.860   1.00   6.22
    409 N    N   GLU   27    27   A    A    . A     N   GLU 
           -14.749   -5.503   31.995   1.00   8.52
    410 D    DN  GLU   27    27   A    A    A A     DN  GLU 
           -15.267   -4.664   32.025   0.77   8.36
    411 H    HN  GLU   27    27   A    A    B A     HN  GLU 
           -15.267   -4.664   32.025   0.23   8.36
    412 C    CA  GLU   27    27   A    A    . A     CA  GLU 
           -13.291   -5.426   32.018   1.00   7.76
    413 H    HA  GLU   27    27   A    A    . A     HA  GLU 
           -12.902   -6.263   31.443   1.00   8.35
    414 C    CB  GLU   27    27   A    A    . A     CB  GLU 
           -12.823   -4.106   31.397   1.00   8.38
    415 H    HB1 GLU   27    27   A    A    . A     HB1 GLU 
           -13.302   -3.273   31.916   1.00   8.90
    416 H    HB2 GLU   27    27   A    A    . A     HB2 GLU 
           -13.094   -4.077   30.345   1.00   9.87
    417 C    CG  GLU   27    27   A    A    . A     CG  GLU 
           -11.337   -3.914   31.494   1.00  10.95
    418 H    HG1 GLU   27    27   A    A    . A     HG1 GLU 
           -11.041   -3.918   32.527   1.00  11.37
    419 H    HG2 GLU   27    27   A    A    . A     HG2 GLU 
           -11.070   -2.967   31.056   1.00  12.57
    420 C    CD  GLU   27    27   A    A    . A     CD  GLU 
           -10.588   -5.007   30.779   1.00  14.50
    421 O    OE1 GLU   27    27   A    A    . A     OE1 GLU 
           -10.372   -4.864   29.555   1.00  15.47
    422 O    OE2 GLU   27    27   A    A    . A     OE2 GLU 
           -10.244   -6.021   31.427   1.00  14.61
    423 C    C   GLU   27    27   A    A    . A     C   GLU 
           -12.804   -5.523   33.463   1.00   6.31
    424 O    O   GLU   27    27   A    A    . A     O   GLU 
           -12.970   -4.581   34.241   1.00   4.51
    425 N    N   LEU   28    28   A    A    . A     N   LEU 
           -12.207   -6.660   33.814   1.00   6.20
    426 H    HN  LEU   28    28   A    A    . A     HN  LEU 
           -12.104   -7.368   33.146   1.00   5.40
    427 C    CA  LEU   28    28   A    A    . A     CA  LEU 
           -11.700   -6.874   35.169   1.00   6.32
    428 H    HA  LEU   28    28   A    A    . A     HA  LEU 
           -12.018   -6.027   35.759   1.00   6.58
    429 C    CB  LEU   28    28   A    A    . A     CB  LEU 
           -12.313   -8.132   35.793   1.00   7.20
    430 H    HB1 LEU   28    28   A    A    . A     HB1 LEU 
           -11.815   -8.321   36.726   1.00   7.90
    431 H    HB2 LEU   28    28   A    A    . A     HB2 LEU 
           -12.114   -8.960   35.138   1.00   9.19
    432 C    CG  LEU   28    28   A    A    . A     CG  LEU 
           -13.822   -8.101   36.060   1.00   9.39
    433 H    HG  LEU   28    28   A    A    . A     HG  LEU 
           -14.337   -7.957   35.122   1.00   7.75
    434 C    CD1 LEU   28    28   A    A    . A     CD1 LEU 
           -14.269   -9.436   36.636   1.00   9.30
    435 H   HD11 LEU   28    28   A    A    . A    HD11 LEU 
           -15.352   -9.521   36.583   1.00  10.87
    436 H   HD12 LEU   28    28   A    A    . A    HD12 LEU 
           -13.948   -9.500   37.672   1.00   9.71
    437 H   HD13 LEU   28    28   A    A    . A    HD13 LEU 
           -13.808  -10.243   36.074   1.00  11.12
    438 C    CD2 LEU   28    28   A    A    . A     CD2 LEU 
           -14.212   -6.944   36.996   1.00   9.48
    439 H   HD21 LEU   28    28   A    A    . A    HD21 LEU 
           -13.653   -7.003   37.919   1.00   9.76
    440 H   HD22 LEU   28    28   A    A    . A    HD22 LEU 
           -15.258   -7.016   37.232   1.00  10.22
    441 H   HD23 LEU   28    28   A    A    . A    HD23 LEU 
           -14.013   -5.994   36.511   1.00   9.90
    442 C    C   LEU   28    28   A    A    . A     C   LEU 
           -10.173   -6.924   35.255   1.00   7.20
    443 O    O   LEU   28    28   A    A    . A     O   LEU 
            -9.624   -7.236   36.312   1.00   7.24
    444 N    N   ILE   29    29   A    A    . A     N   ILE 
            -9.483   -6.575   34.170   1.00   7.14
    445 D    DN  ILE   29    29   A    A    A A     DN  ILE 
            -9.960   -6.300   33.361   0.56   7.50
    446 H    HN  ILE   29    29   A    A    B A     HN  ILE 
            -9.960   -6.300   33.361   0.44   7.50
    447 C    CA  ILE   29    29   A    A    . A     CA  ILE 
            -8.016   -6.545   34.193   1.00   7.56
    448 H    HA  ILE   29    29   A    A    . A     HA  ILE 
            -7.697   -7.428   34.721   1.00   8.16
    449 C    CB  ILE   29    29   A    A    . A     CB  ILE 
            -7.404   -6.555   32.767   1.00  10.83
    450 H    HB  ILE   29    29   A    A    . A     HB  ILE 
            -7.950   -5.866   32.171   1.00   9.56
    451 C    CG1 ILE   29    29   A    A    . A     CG1 ILE 
            -7.555   -7.959   32.158   1.00  10.30
    452 H   HG11 ILE   29    29   A    A    . A    HG11 ILE 
            -8.538   -8.335   32.389   1.00  11.36
    453 H   HG12 ILE   29    29   A    A    . A    HG12 ILE 
            -6.822   -8.617   32.585   1.00  11.51
    454 C    CG2 ILE   29    29   A    A    . A     CG2 ILE 
            -5.934   -6.099   32.778   1.00  10.15
    455 H   HG21 ILE   29    29   A    A    . A    HG21 ILE 
            -5.848   -5.120   33.212   1.00  11.16
    456 H   HG22 ILE   29    29   A    A    . A    HG22 ILE 
            -5.579   -6.040   31.764   1.00  11.79
    457 H   HG23 ILE   29    29   A    A    . A    HG23 ILE 
            -5.318   -6.795   33.336   1.00  10.96
    458 C    CD1 ILE   29    29   A    A    . A     CD1 ILE 
            -7.395   -7.996   30.644   1.00  11.39
    459 H   HD11 ILE   29    29   A    A    . A    HD11 ILE 
            -8.179   -7.394   30.210   1.00  10.67
    460 H   HD12 ILE   29    29   A    A    . A    HD12 ILE 
            -7.491   -9.014   30.284   1.00  11.88
    461 H   HD13 ILE   29    29   A    A    . A    HD13 ILE 
            -6.433   -7.575   30.371   1.00  10.02
    462 C    C   ILE   29    29   A    A    . A     C   ILE 
            -7.621   -5.319   34.995   1.00   7.65
    463 O    O   ILE   29    29   A    A    . A     O   ILE 
            -8.059   -4.214   34.694   1.00   6.53
    464 N    N   ALA   30    30   A    A    . A     N   ALA 
            -6.886   -5.548   36.082   1.00   7.30
    465 D    DN  ALA   30    30   A    A    A A     DN  ALA 
            -6.648   -6.472   36.294   0.72   7.98
    466 H    HN  ALA   30    30   A    A    B A     HN  ALA 
            -6.648   -6.472   36.294   0.28   7.98
    467 C    CA  ALA   30    30   A    A    . A     CA  ALA 
            -6.511   -4.506   37.034   1.00   6.81
    468 H    HA  ALA   30    30   A    A    . A     HA  ALA 
            -7.421   -4.174   37.500   1.00   7.81
    469 C    CB  ALA   30    30   A    A    . A     CB  ALA 
            -5.662   -5.108   38.153   1.00   6.33
    470 H    HB1 ALA   30    30   A    A    . A     HB1 ALA 
            -4.676   -5.328   37.764   1.00   7.19
    471 H    HB2 ALA   30    30   A    A    . A     HB2 ALA 
            -6.126   -6.026   38.509   1.00   7.81
    472 H    HB3 ALA   30    30   A    A    . A     HB3 ALA 
            -5.576   -4.401   38.973   1.00   8.25
    473 C    C   ALA   30    30   A    A    . A     C   ALA 
            -5.839   -3.261   36.483   1.00   7.50
    474 O    O   ALA   30    30   A    A    . A     O   ALA 
            -5.908   -2.194   37.100   1.00   6.71
    475 N    N   SER   31    31   A    A    . A     N   SER 
            -5.157   -3.393   35.354   1.00   7.58
    476 D    DN  SER   31    31   A    A    A A     DN  SER 
            -5.102   -4.265   34.909   0.76   8.19
    477 H    HN  SER   31    31   A    A    B A     HN  SER 
            -5.102   -4.265   34.909   0.24   8.19
    478 C    CA  SER   31    31   A    A    . A     CA  SER 
            -4.448   -2.258   34.791   1.00   8.47
    479 H    HA  SER   31    31   A    A    . A     HA  SER 
            -4.135   -1.638   35.607   1.00   7.19
    480 C    CB  SER   31    31   A    A    . A     CB  SER 
            -3.214   -2.740   34.049   1.00   9.01
    481 H    HB1 SER   31    31   A    A    . A     HB1 SER 
            -2.504   -3.162   34.723   1.00  10.45
    482 H    HB2 SER   31    31   A    A    . A     HB2 SER 
            -2.758   -1.908   33.553   1.00   9.86
    483 O    OG  SER   31    31   A    A    . A     OG  SER 
            -3.587   -3.710   33.091   1.00  11.75
    484 D    DG  SER   31    31   A    A    A A     DG  SER 
            -2.902   -4.383   33.035   0.42  10.40
    485 H    HG  SER   31    31   A    A    B A     HG  SER 
            -2.902   -4.383   33.035   0.58  10.40
    486 C    C   SER   31    31   A    A    . A     C   SER 
            -5.290   -1.410   33.859   1.00   8.70
    487 O    O   SER   31    31   A    A    . A     O   SER 
            -4.790   -0.445   33.276   1.00   9.39
    488 N    N   GLU   32    32   A    A    . A     N   GLU 
            -6.549   -1.783   33.676   1.00   7.22
    489 D    DN  GLU   32    32   A    A    A A     DN  GLU 
            -6.892   -2.577   34.133   0.28   7.89
    490 H    HN  GLU   32    32   A    A    B A     HN  GLU 
            -6.892   -2.577   34.133   0.72   7.89
    491 C    CA  GLU   32    32   A    A    . A     CA  GLU 
            -7.397   -1.053   32.749   1.00   7.13
    492 H    HA  GLU   32    32   A    A    . A     HA  GLU 
            -6.746   -0.557   32.042   1.00   7.37
    493 C    CB  GLU   32    32   A    A    . A     CB  GLU 
            -8.284   -2.034   31.964   1.00   7.54
    494 H    HB1 GLU   32    32   A    A    . A     HB1 GLU 
            -8.874   -1.469   31.240   1.00   7.25
    495 H    HB2 GLU   32    32   A    A    . A     HB2 GLU 
            -8.968   -2.515   32.668   1.00   6.81
    496 C    CG  GLU   32    32   A    A    . A     CG  GLU 
            -7.519   -3.126   31.223   1.00   7.97
    497 H    HG1 GLU   32    32   A    A    . A     HG1 GLU 
            -8.210   -3.923   30.941   1.00  10.10
    498 H    HG2 GLU   32    32   A    A    . A     HG2 GLU 
            -6.753   -3.532   31.869   1.00   9.17
    499 C    CD  GLU   32    32   A    A    . A     CD  GLU 
            -6.842   -2.635   29.951   1.00  13.34
    500 O    OE1 GLU   32    32   A    A    . A     OE1 GLU 
            -6.330   -1.495   29.929   1.00  13.19
    501 O    OE2 GLU   32    32   A    A    . A     OE2 GLU 
            -6.791   -3.413   28.973   1.00  12.15
    502 C    C   GLU   32    32   A    A    . A     C   GLU 
            -8.266    0.008   33.400   1.00   7.45
    503 O    O   GLU   32    32   A    A    . A     O   GLU 
            -8.525   -0.011   34.598   1.00   7.82
    504 N    N   ASN   33    33   A    A    . A     N   ASN 
            -8.762    0.903   32.559   1.00   7.27
    505 D    DN  ASN   33    33   A    A    A A     DN  ASN 
            -8.544    0.829   31.625   0.97   8.89
    506 H    HN  ASN   33    33   A    A    B A     HN  ASN 
            -8.544    0.829   31.625   0.03   8.89
    507 C    CA  ASN   33    33   A    A    . A     CA  ASN 
            -9.674    1.947   32.970   1.00   7.81
    508 H    HA  ASN   33    33   A    A    . A     HA  ASN 
           -10.473    1.489   33.534   1.00   7.10
    509 C    CB  ASN   33    33   A    A    . A     CB  ASN 
            -8.979    3.017   33.819   1.00   5.70
    510 H    HB1 ASN   33    33   A    A    . A     HB1 ASN 
            -8.724    3.865   33.198   1.00   8.07
    511 H    HB2 ASN   33    33   A    A    . A     HB2 ASN 
            -8.062    2.599   34.240   1.00   6.71
    512 C    CG  ASN   33    33   A    A    . A     CG  ASN 
            -9.856    3.502   34.975   1.00   6.43
    513 O    OD1 ASN   33    33   A    A    . A     OD1 ASN 
           -11.076    3.609   34.843   1.00   7.73
    514 N    ND2 ASN   33    33   A    A    . A     ND2 ASN 
            -9.233    3.815   36.104   1.00   4.18
    515 D   DD21 ASN   33    33   A    A    A A    DD21 ASN 
            -8.267    3.719   36.123   0.31   4.91
    516 H   HD21 ASN   33    33   A    A    B A    HD21 ASN 
            -8.267    3.719   36.123   0.69   4.91
    517 D   DD22 ASN   33    33   A    A    A A    DD22 ASN 
            -9.777    4.117   36.862   0.15   4.50
    518 H   HD22 ASN   33    33   A    A    B A    HD22 ASN 
            -9.777    4.117   36.862   0.85   4.50
    519 C    C   ASN   33    33   A    A    . A     C   ASN 
           -10.279    2.549   31.703   1.00   8.31
    520 O    O   ASN   33    33   A    A    . A     O   ASN 
            -9.887    2.201   30.594   1.00   7.61
    521 N    N   PHE   34    34   A    A    . A     N   PHE 
           -11.233    3.455   31.883   1.00   8.44
    522 D    DN  PHE   34    34   A    A    A A     DN  PHE 
           -11.497    3.688   32.795   0.38   8.18
    523 H    HN  PHE   34    34   A    A    B A     HN  PHE 
           -11.497    3.688   32.795   0.62   8.18
    524 C    CA  PHE   34    34   A    A    . A     CA  PHE 
           -11.888    4.132   30.768   1.00   7.74
    525 H    HA  PHE   34    34   A    A    . A     HA  PHE 
           -11.403    3.848   29.853   1.00   8.37
    526 C    CB  PHE   34    34   A    A    . A     CB  PHE 
           -13.379    3.767   30.720   1.00   7.00
    527 H    HB1 PHE   34    34   A    A    . A     HB1 PHE 
           -13.870    4.323   29.937   1.00   8.02
    528 H    HB2 PHE   34    34   A    A    . A     HB2 PHE 
           -13.832    4.021   31.659   1.00   7.93
    529 C    CG  PHE   34    34   A    A    . A     CG  PHE 
           -13.645    2.301   30.479   1.00   8.15
    530 C    CD1 PHE   34    34   A    A    . A     CD1 PHE 
           -13.441    1.733   29.226   1.00   9.88
    531 H    HD1 PHE   34    34   A    A    . A     HD1 PHE 
           -13.081    2.353   28.422   1.00   8.15
    532 C    CD2 PHE   34    34   A    A    . A     CD2 PHE 
           -14.103    1.493   31.506   1.00   8.04
    533 H    HD2 PHE   34    34   A    A    . A     HD2 PHE 
           -14.261    1.931   32.485   1.00   7.75
    534 C    CE1 PHE   34    34   A    A    . A     CE1 PHE 
           -13.685    0.385   29.001   1.00   9.25
    535 H    HE1 PHE   34    34   A    A    . A     HE1 PHE 
           -13.515   -0.043   28.008   1.00  10.95
    536 C    CE2 PHE   34    34   A    A    . A     CE2 PHE 
           -14.352    0.142   31.291   1.00   8.12
    537 H    HE2 PHE   34    34   A    A    . A     HE2 PHE 
           -14.717   -0.470   32.096   1.00   9.53
    538 C    CZ  PHE   34    34   A    A    . A     CZ  PHE 
           -14.142   -0.411   30.037   1.00  10.14
    539 H    HZ  PHE   34    34   A    A    . A     HZ  PHE 
           -14.332   -1.459   29.870   1.00  10.20
    540 C    C   PHE   34    34   A    A    . A     C   PHE 
           -11.707    5.644   30.984   1.00   7.51
    541 O    O   PHE   34    34   A    A    . A     O   PHE 
           -12.138    6.181   32.003   1.00   6.79
    542 N    N   VAL   35    35   A    A    . A     N   VAL 
           -11.058    6.315   30.040   1.00   4.92
    543 D    DN  VAL   35    35   A    A    A A     DN  VAL 
           -10.724    5.829   29.253   0.79   6.20
    544 H    HN  VAL   35    35   A    A    B A     HN  VAL 
           -10.724    5.829   29.253   0.21   6.20
    545 C    CA  VAL   35    35   A    A    . A     CA  VAL 
           -10.821    7.758   30.152   1.00   6.24
    546 H    HA  VAL   35    35   A    A    . A     HA  VAL 
           -10.609    7.990   31.186   1.00   6.26
    547 C    CB  VAL   35    35   A    A    . A     CB  VAL 
            -9.624    8.217   29.295   1.00   7.98
    548 H    HB  VAL   35    35   A    A    . A     HB  VAL 
            -9.455    9.280   29.411   1.00   7.81
    549 C    CG1 VAL   35    35   A    A    . A     CG1 VAL 
            -8.351    7.517   29.746   1.00   7.99
    550 H   HG11 VAL   35    35   A    A    . A    HG11 VAL 
            -7.537    7.937   29.205   1.00   8.15
    551 H   HG12 VAL   35    35   A    A    . A    HG12 VAL 
            -8.425    6.474   29.503   1.00   7.34
    552 H   HG13 VAL   35    35   A    A    . A    HG13 VAL 
            -8.191    7.631   30.799   1.00   8.85
    553 C    CG2 VAL   35    35   A    A    . A     CG2 VAL 
            -9.885    7.937   27.810   1.00   7.00
    554 H   HG21 VAL   35    35   A    A    . A    HG21 VAL 
           -10.713    8.535   27.458   1.00   8.27
    555 H   HG22 VAL   35    35   A    A    . A    HG22 VAL 
           -10.118    6.891   27.680   1.00   9.63
    556 H   HG23 VAL   35    35   A    A    . A    HG23 VAL 
            -8.994    8.181   27.252   1.00   9.60
    557 C    C   VAL   35    35   A    A    . A     C   VAL 
           -12.053    8.568   29.767   1.00   5.36
    558 O    O   VAL   35    35   A    A    . A     O   VAL 
           -12.939    8.086   29.058   1.00   5.20
    559 N    N   SER   36    36   A    A    . A     N   SER 
           -12.104    9.800   30.254   1.00   4.87
    560 D    DN  SER   36    36   A    A    A A     DN  SER 
           -11.359   10.130   30.826   0.90   5.38
    561 H    HN  SER   36    36   A    A    B A     HN  SER 
           -11.359   10.130   30.826   0.10   5.38
    562 C    CA  SER   36    36   A    A    . A     CA  SER 
           -13.230   10.686   29.987   1.00   6.63
    563 H    HA  SER   36    36   A    A    . A     HA  SER 
           -14.143   10.149   30.143   1.00   7.05
    564 C    CB  SER   36    36   A    A    . A     CB  SER 
           -13.190   11.883   30.926   1.00   5.06
    565 H    HB1 SER   36    36   A    A    . A     HB1 SER 
           -13.087   11.544   31.945   1.00   5.90
    566 H    HB2 SER   36    36   A    A    . A     HB2 SER 
           -14.087   12.468   30.821   1.00   6.55
    567 O    OG  SER   36    36   A    A    . A     OG  SER 
           -12.071   12.684   30.604   1.00   4.57
    568 D    DG  SER   36    36   A    A    A A     DG  SER 
           -12.091   13.497   31.096   0.69   5.46
    569 H    HG  SER   36    36   A    A    B A     HG  SER 
           -12.091   13.497   31.096   0.31   5.46
    570 C    C   SER   36    36   A    A    . A     C   SER 
           -13.172   11.213   28.562   1.00   7.78
    571 O    O   SER   36    36   A    A    . A     O   SER 
           -12.148   11.127   27.881   1.00   5.20
    572 N    N   LYS   37    37   A    A    . A     N   LYS 
           -14.278   11.797   28.140   1.00  10.50
    573 D    DN  LYS   37    37   A    A    . A     DN  LYS 
           -15.036   11.851   28.750   1.00  12.97
    574 C    CA  LYS   37    37   A    A    . A     CA  LYS 
           -14.385   12.388   26.817   1.00  12.93
    575 H    HA  LYS   37    37   A    A    . A     HA  LYS 
           -14.187   11.620   26.070   1.00  13.24
    576 C    CB  LYS   37    37   A    A    . A     CB  LYS 
           -15.812   12.916   26.614   1.00  16.18
    577 H    HB1 LYS   37    37   A    A    . A     HB1 LYS 
           -15.951   13.787   27.235   1.00  17.38
    578 H    HB2 LYS   37    37   A    A    . A     HB2 LYS 
           -16.517   12.163   26.921   1.00  18.20
    579 C    CG  LYS   37    37   A    A    . A     CG  LYS 
           -16.153   13.305   25.187   1.00  22.62
    580 H    HG1 LYS   37    37   A    A    . A     HG1 LYS 
           -15.380   13.953   24.813   1.00  21.94
    581 H    HG2 LYS   37    37   A    A    . A     HG2 LYS 
           -17.097   13.826   25.184   1.00  23.25
    582 C    CD  LYS   37    37   A    A    . A     CD  LYS 
           -16.269   12.080   24.282   1.00  28.00
    583 H    HD1 LYS   37    37   A    A    . A     HD1 LYS 
           -16.778   11.293   24.812   1.00  27.66
    584 H    HD2 LYS   37    37   A    A    . A     HD2 LYS 
           -15.278   11.752   24.012   1.00  27.79
    585 C    CE  LYS   37    37   A    A    . A     CE  LYS 
           -17.047   12.398   23.003   1.00  31.91
    586 H    HE1 LYS   37    37   A    A    . A     HE1 LYS 
           -17.929   12.954   23.282   1.00  31.71
    587 H    HE2 LYS   37    37   A    A    . A     HE2 LYS 
           -17.351   11.483   22.548   1.00  31.98
    588 N    NZ  LYS   37    37   A    A    . A     NZ  LYS 
           -16.276   13.200   22.010   1.00  33.63
    589 D    DZ1 LYS   37    37   A    A    A A     DZ1 LYS 
           -16.471   12.839   21.057   0.49  33.41
    590 H    HZ1 LYS   37    37   A    A    B A     HZ1 LYS 
           -16.471   12.839   21.057   0.51  33.41
    591 D    DZ2 LYS   37    37   A    A    A A     DZ2 LYS 
           -15.264   13.134   22.208   0.72  33.49
    592 H    HZ2 LYS   37    37   A    A    B A     HZ2 LYS 
           -15.264   13.134   22.208   0.28  33.49
    593 D    DZ3 LYS   37    37   A    A    A A     DZ3 LYS 
           -16.581   14.192   22.066   0.54  33.15
    594 H    HZ3 LYS   37    37   A    A    B A     HZ3 LYS 
           -16.581   14.192   22.066   0.46  33.15
    595 C    C   LYS   37    37   A    A    . A     C   LYS 
           -13.361   13.532   26.664   1.00  11.14
    596 O    O   LYS   37    37   A    A    . A     O   LYS 
           -12.716   13.656   25.626   1.00   8.01
    597 N    N   GLN   38    38   A    A    . A     N   GLN 
           -13.226   14.380   27.686   1.00   9.38
    598 D    DN  GLN   38    38   A    A    A A     DN  GLN 
           -13.767   14.260   28.498   0.81  11.14
    599 H    HN  GLN   38    38   A    A    B A     HN  GLN 
           -13.767   14.260   28.498   0.19  11.14
    600 C    CA  GLN   38    38   A    A    . A     CA  GLN 
           -12.299   15.508   27.595   1.00   8.76
    601 H    HA  GLN   38    38   A    A    . A     HA  GLN 
           -12.513   15.964   26.630   1.00   7.80
    602 C    CB  GLN   38    38   A    A    . A     CB  GLN 
           -12.574   16.577   28.650   1.00   8.01
    603 H    HB1 GLN   38    38   A    A    . A     HB1 GLN 
           -13.571   16.984   28.470   1.00   8.80
    604 H    HB2 GLN   38    38   A    A    . A     HB2 GLN 
           -11.836   17.371   28.550   1.00   9.10
    605 C    CG  GLN   38    38   A    A    . A     CG  GLN 
           -12.511   16.092   30.073   1.00   9.21
    606 H    HG1 GLN   38    38   A    A    . A     HG1 GLN 
           -11.594   15.538   30.206   1.00   7.75
    607 H    HG2 GLN   38    38   A    A    . A     HG2 GLN 
           -13.358   15.441   30.271   1.00   8.97
    608 C    CD  GLN   38    38   A    A    . A     CD  GLN 
           -12.533   17.231   31.069   1.00  10.83
    609 O    OE1 GLN   38    38   A    A    . A     OE1 GLN 
           -12.507   18.407   30.696   1.00  12.54
    610 N    NE2 GLN   38    38   A    A    . A     NE2 GLN 
           -12.562   16.887   32.350   1.00  11.59
    611 D   DE21 GLN   38    38   A    A    A A    DE21 GLN 
           -12.563   15.922   32.554   0.91  12.86
    612 H   HE21 GLN   38    38   A    A    B A    HE21 GLN 
           -12.563   15.922   32.554   0.09  12.86
    613 D   DE22 GLN   38    38   A    A    A A    DE22 GLN 
           -12.589   17.603   33.021   0.61  11.58
    614 H   HE22 GLN   38    38   A    A    B A    HE22 GLN 
           -12.589   17.603   33.021   0.39  11.58
    615 C    C   GLN   38    38   A    A    . A     C   GLN 
           -10.829   15.105   27.537   1.00   8.68
    616 O    O   GLN   38    38   A    A    . A     O   GLN 
           -10.022   15.808   26.939   1.00   8.30
    617 N    N   VAL   39    39   A    A    . A     N   VAL 
           -10.485   13.943   28.087   1.00   8.71
    618 D    DN  VAL   39    39   A    A    A A     DN  VAL 
           -11.171   13.383   28.509   0.50   9.21
    619 H    HN  VAL   39    39   A    A    B A     HN  VAL 
           -11.171   13.383   28.509   0.50   9.21
    620 C    CA  VAL   39    39   A    A    . A     CA  VAL 
            -9.104   13.462   27.990   1.00   7.66
    621 H    HA  VAL   39    39   A    A    . A     HA  VAL 
            -8.460   14.291   28.255   1.00   8.65
    622 C    CB  VAL   39    39   A    A    . A     CB  VAL 
            -8.828   12.280   28.943   1.00   7.61
    623 H    HB  VAL   39    39   A    A    . A     HB  VAL 
            -9.667   11.587   28.895   1.00   8.35
    624 C    CG1 VAL   39    39   A    A    . A     CG1 VAL 
            -7.553   11.531   28.538   1.00   7.96
    625 H   HG11 VAL   39    39   A    A    . A    HG11 VAL 
            -6.703   12.210   28.505   1.00   9.04
    626 H   HG12 VAL   39    39   A    A    . A    HG12 VAL 
            -7.710   11.087   27.565   1.00   9.24
    627 H   HG13 VAL   39    39   A    A    . A    HG13 VAL 
            -7.374   10.734   29.244   1.00   8.60
    628 C    CG2 VAL   39    39   A    A    . A     CG2 VAL 
            -8.716   12.777   30.378   1.00   7.23
    629 H   HG21 VAL   39    39   A    A    . A    HG21 VAL 
            -8.255   12.018   30.993   1.00   7.31
    630 H   HG22 VAL   39    39   A    A    . A    HG22 VAL 
            -9.705   12.989   30.737   1.00   6.75
    631 H   HG23 VAL   39    39   A    A    . A    HG23 VAL 
            -8.116   13.686   30.412   1.00   7.35
    632 C    C   VAL   39    39   A    A    . A     C   VAL 
            -8.830   13.062   26.525   1.00   7.61
    633 O    O   VAL   39    39   A    A    . A     O   VAL 
            -7.800   13.410   25.943   1.00   5.94
    634 N    N   ARG   40    40   A    A    . A     N   ARG 
            -9.777   12.365   25.914   1.00   6.60
    635 D    DN  ARG   40    40   A    A    A A     DN  ARG 
           -10.597   12.131   26.395   0.30   7.76
    636 H    HN  ARG   40    40   A    A    B A     HN  ARG 
           -10.597   12.131   26.395   0.70   7.76
    637 C    CA  ARG   40    40   A    A    . A     CA  ARG 
            -9.619   11.987   24.521   1.00   8.68
    638 H    HA  ARG   40    40   A    A    . A     HA  ARG 
            -8.674   11.465   24.417   1.00   7.68
    639 C    CB  ARG   40    40   A    A    . A     CB  ARG 
           -10.733   11.042   24.103   1.00   9.19
    640 H    HB1 ARG   40    40   A    A    . A     HB1 ARG 
           -10.654   10.837   23.050   1.00  11.88
    641 H    HB2 ARG   40    40   A    A    . A     HB2 ARG 
           -11.702   11.501   24.306   1.00  10.28
    642 C    CG  ARG   40    40   A    A    . A     CG  ARG 
           -10.644    9.735   24.851   1.00  12.37
    643 H    HG1 ARG   40    40   A    A    . A     HG1 ARG 
           -10.940    9.891   25.871   1.00  11.86
    644 H    HG2 ARG   40    40   A    A    . A     HG2 ARG 
            -9.636    9.380   24.821   1.00  11.24
    645 C    CD  ARG   40    40   A    A    . A     CD  ARG 
           -11.509    8.673   24.257   1.00  14.80
    646 H    HD1 ARG   40    40   A    A    . A     HD1 ARG 
           -11.242    7.738   24.733   1.00  14.86
    647 H    HD2 ARG   40    40   A    A    . A     HD2 ARG 
           -11.314    8.611   23.204   1.00  16.51
    648 N    NE  ARG   40    40   A    A    . A     NE  ARG 
           -12.919    8.928   24.488   1.00  16.97
    649 D    DE  ARG   40    40   A    A    A A     DE  ARG 
           -13.206    9.037   25.416   0.56  17.45
    650 H    HE  ARG   40    40   A    A    B A     HE  ARG 
           -13.206    9.037   25.416   0.44  17.45
    651 C    CZ  ARG   40    40   A    A    . A     CZ  ARG 
           -13.834    8.920   23.530   1.00  21.16
    652 N    NH1 ARG   40    40   A    A    . A     NH1 ARG 
           -13.460    8.901   22.255   1.00  21.93
    653 D   DH11 ARG   40    40   A    A    A A    DH11 ARG 
           -12.487    8.895   22.035   0.82  21.58
    654 H   HH11 ARG   40    40   A    A    B A    HH11 ARG 
           -12.487    8.895   22.035   0.18  21.58
    655 D   DH12 ARG   40    40   A    A    A A    DH12 ARG 
           -14.144    8.887   21.518   0.69  21.19
    656 H   HH12 ARG   40    40   A    A    B A    HH12 ARG 
           -14.144    8.887   21.518   0.31  21.19
    657 N    NH2 ARG   40    40   A    A    . A     NH2 ARG 
           -15.116    8.952   23.853   1.00  21.83
    658 D   DH21 ARG   40    40   A    A    . A    DH21 ARG 
           -15.372    8.975   24.808   1.00  20.03
    659 D   DH22 ARG   40    40   A    A    A A    DH22 ARG 
           -15.817    8.953   23.141   0.31  20.69
    660 H   HH22 ARG   40    40   A    A    B A    HH22 ARG 
           -15.817    8.953   23.141   0.69  20.69
    661 C    C   ARG   40    40   A    A    . A     C   ARG 
            -9.588   13.218   23.614   1.00   9.65
    662 O    O   ARG   40    40   A    A    . A     O   ARG 
            -8.864   13.239   22.615   1.00   8.59
    663 N    N   GLU   41    41   A    A    . A     N   GLU 
           -10.380   14.233   23.959   1.00   8.91
    664 D    DN  GLU   41    41   A    A    A A     DN  GLU 
           -10.938   14.156   24.764   0.50   9.64
    665 H    HN  GLU   41    41   A    A    B A     HN  GLU 
           -10.938   14.156   24.764   0.50   9.64
    666 C    CA  GLU   41    41   A    A    . A     CA  GLU 
           -10.450   15.452   23.168   1.00   9.08
    667 H    HA  GLU   41    41   A    A    . A     HA  GLU 
           -10.723   15.174   22.154   1.00   9.29
    668 C    CB  GLU   41    41   A    A    . A     CB  GLU 
           -11.505   16.405   23.742   1.00  10.58
    669 H    HB1 GLU   41    41   A    A    . A     HB1 GLU 
           -11.142   16.825   24.679   1.00  10.64
    670 H    HB2 GLU   41    41   A    A    . A     HB2 GLU 
           -12.416   15.851   23.938   1.00  11.11
    671 C    CG  GLU   41    41   A    A    . A     CG  GLU 
           -11.853   17.570   22.811   1.00  14.46
    672 H    HG1 GLU   41    41   A    A    . A     HG1 GLU 
           -12.272   17.174   21.903   1.00  14.17
    673 H    HG2 GLU   41    41   A    A    . A     HG2 GLU 
           -10.931   18.097   22.585   1.00  12.46
    674 C    CD  GLU   41    41   A    A    . A     CD  GLU 
           -12.837   18.555   23.436   1.00  15.98
    675 O    OE1 GLU   41    41   A    A    . A     OE1 GLU 
           -13.800   18.104   24.095   1.00  17.10
    676 O    OE2 GLU   41    41   A    A    . A     OE2 GLU 
           -12.647   19.776   23.261   1.00  17.30
    677 C    C   GLU   41    41   A    A    . A     C   GLU 
            -9.073   16.120   23.113   1.00   8.18
    678 O    O   GLU   41    41   A    A    . A     O   GLU 
            -8.627   16.563   22.055   1.00   7.65
    679 N    N   ALA   42    42   A    A    . A     N   ALA 
            -8.390   16.166   24.249   1.00   5.78
    680 D    DN  ALA   42    42   A    A    A A     DN  ALA 
            -8.780   15.782   25.064   0.16   6.39
    681 H    HN  ALA   42    42   A    A    B A     HN  ALA 
            -8.780   15.782   25.064   0.84   6.39
    682 C    CA  ALA   42    42   A    A    . A     CA  ALA 
            -7.057   16.757   24.309   1.00   5.18
    683 H    HA  ALA   42    42   A    A    . A     HA  ALA 
            -7.105   17.744   23.884   1.00   4.75
    684 C    CB  ALA   42    42   A    A    . A     CB  ALA 
            -6.606   16.883   25.761   1.00   4.00
    685 H    HB1 ALA   42    42   A    A    . A     HB1 ALA 
            -5.603   17.279   25.788   1.00   4.00
    686 H    HB2 ALA   42    42   A    A    . A     HB2 ALA 
            -6.618   15.900   26.233   1.00   4.69
    687 H    HB3 ALA   42    42   A    A    . A     HB3 ALA 
            -7.278   17.548   26.286   1.00   4.00
    688 C    C   ALA   42    42   A    A    . A     C   ALA 
            -6.047   15.937   23.510   1.00   4.00
    689 O    O   ALA   42    42   A    A    . A     O   ALA 
            -5.214   16.486   22.813   1.00   5.14
    690 N    N   VAL   43    43   A    A    . A     N   VAL 
            -6.124   14.619   23.640   1.00   4.00
    691 D    DN  VAL   43    43   A    A    A A     DN  VAL 
            -6.810   14.245   24.228   0.16   4.69
    692 H    HN  VAL   43    43   A    A    B A     HN  VAL 
            -6.810   14.245   24.228   0.84   4.69
    693 C    CA  VAL   43    43   A    A    . A     CA  VAL 
            -5.216   13.713   22.953   1.00   5.14
    694 H    HA  VAL   43    43   A    A    . A     HA  VAL 
            -4.196   14.033   23.179   1.00   5.71
    695 C    CB  VAL   43    43   A    A    . A     CB  VAL 
            -5.380   12.271   23.470   1.00   6.06
    696 H    HB  VAL   43    43   A    A    . A     HB  VAL 
            -6.430   12.051   23.485   1.00   5.46
    697 C    CG1 VAL   43    43   A    A    . A     CG1 VAL 
            -4.660   11.265   22.567   1.00   4.67
    698 H   HG11 VAL   43    43   A    A    . A    HG11 VAL 
            -3.744   11.703   22.210   1.00   4.95
    699 H   HG12 VAL   43    43   A    A    . A    HG12 VAL 
            -5.282   10.993   21.724   1.00   7.25
    700 H   HG13 VAL   43    43   A    A    . A    HG13 VAL 
            -4.412   10.386   23.153   1.00   6.13
    701 C    CG2 VAL   43    43   A    A    . A     CG2 VAL 
            -4.858   12.185   24.893   1.00   5.41
    702 H   HG21 VAL   43    43   A    A    . A    HG21 VAL 
            -5.191   13.069   25.425   1.00   5.53
    703 H   HG22 VAL   43    43   A    A    . A    HG22 VAL 
            -3.760   12.150   24.869   1.00   5.94
    704 H   HG23 VAL   43    43   A    A    . A    HG23 VAL 
            -5.264   11.297   25.364   1.00   6.18
    705 C    C   VAL   43    43   A    A    . A     C   VAL 
            -5.420   13.757   21.453   1.00   5.09
    706 O    O   VAL   43    43   A    A    . A     O   VAL 
            -4.478   13.581   20.693   1.00   4.01
    707 N    N   GLY   44    44   A    A    . A     N   GLY 
            -6.647   14.030   21.028   1.00   5.16
    708 D    DN  GLY   44    44   A    A    A A     DN  GLY 
            -7.363   14.192   21.682   0.12   5.69
    709 H    HN  GLY   44    44   A    A    B A     HN  GLY 
            -7.363   14.192   21.682   0.88   5.69
    710 C    CA  GLY   44    44   A    A    . A     CA  GLY 
            -6.922   14.129   19.606   1.00   6.28
    711 H    HA1 GLY   44    44   A    A    . A     HA1 GLY 
            -7.925   13.797   19.432   1.00   6.65
    712 H    HA2 GLY   44    44   A    A    . A     HA2 GLY 
            -6.250   13.504   19.055   1.00   6.29
    713 C    C   GLY   44    44   A    A    . A     C   GLY 
            -6.807   15.558   19.093   1.00   6.80
    714 O    O   GLY   44    44   A    A    . A     O   GLY 
            -7.340   15.872   18.025   1.00   5.27
    715 N    N   SER   45    45   A    A    . A     N   SER 
            -6.132   16.425   19.848   1.00   5.87
    716 D    DN  SER   45    45   A    A    A A     DN  SER 
            -5.738   16.128   20.684   0.82   6.89
    717 H    HN  SER   45    45   A    A    B A     HN  SER 
            -5.738   16.128   20.684   0.18   6.89
    718 C    CA  SER   45    45   A    A    . A     CA  SER 
            -5.990   17.827   19.471   1.00   6.56
    719 H    HA  SER   45    45   A    A    . A     HA  SER 
            -6.912   18.136   19.010   1.00   6.09
    720 C    CB  SER   45    45   A    A    . A     CB  SER 
            -5.789   18.679   20.719   1.00   5.28
    721 H    HB1 SER   45    45   A    A    . A     HB1 SER 
            -6.469   18.352   21.497   1.00   6.36
    722 H    HB2 SER   45    45   A    A    . A     HB2 SER 
            -6.000   19.698   20.468   1.00   6.18
    723 O    OG  SER   45    45   A    A    . A     OG  SER 
            -4.458   18.565   21.196   1.00   6.02
    724 D    DG  SER   45    45   A    A    A A     DG  SER 
            -4.400   17.834   21.803   0.94   6.53
    725 H    HG  SER   45    45   A    A    B A     HG  SER 
            -4.400   17.834   21.803   0.06   6.53
    726 C    C   SER   45    45   A    A    . A     C   SER 
            -4.847   18.099   18.491   1.00   7.64
    727 O    O   SER   45    45   A    A    . A     O   SER 
            -4.030   17.223   18.199   1.00   7.14
    728 N    N   VAL   46    46   A    A    . A     N   VAL 
            -4.791   19.337   18.004   1.00   7.52
    729 D    DN  VAL   46    46   A    A    A A     DN  VAL 
            -5.462   19.994   18.292   0.60   7.93
    730 H    HN  VAL   46    46   A    A    B A     HN  VAL 
            -5.462   19.994   18.292   0.40   7.93
    731 C    CA  VAL   46    46   A    A    . A     CA  VAL 
            -3.749   19.750   17.062   1.00   6.67
    732 H    HA  VAL   46    46   A    A    . A     HA  VAL 
            -3.680   18.976   16.312   1.00   5.20
    733 C    CB  VAL   46    46   A    A    . A     CB  VAL 
            -4.110   21.057   16.337   1.00   7.30
    734 H    HB  VAL   46    46   A    A    . A     HB  VAL 
            -3.287   21.329   15.691   1.00   6.04
    735 C    CG1 VAL   46    46   A    A    . A     CG1 VAL 
            -5.358   20.872   15.476   1.00   6.65
    736 H   HG11 VAL   46    46   A    A    . A    HG11 VAL 
            -6.148   20.472   16.095   1.00   7.53
    737 H   HG12 VAL   46    46   A    A    . A    HG12 VAL 
            -5.144   20.189   14.663   1.00   7.93
    738 H   HG13 VAL   46    46   A    A    . A    HG13 VAL 
            -5.650   21.841   15.081   1.00   7.08
    739 C    CG2 VAL   46    46   A    A    . A     CG2 VAL 
            -4.316   22.179   17.338   1.00   7.75
    740 H   HG21 VAL   46    46   A    A    . A    HG21 VAL 
            -5.258   22.050   17.829   1.00   9.25
    741 H   HG22 VAL   46    46   A    A    . A    HG22 VAL 
            -4.325   23.121   16.807   1.00   7.91
    742 H   HG23 VAL   46    46   A    A    . A    HG23 VAL 
            -3.523   22.183   18.062   1.00   7.98
    743 C    C   VAL   46    46   A    A    . A     C   VAL 
            -2.378   19.926   17.699   1.00   5.31
    744 O    O   VAL   46    46   A    A    . A     O   VAL 
            -1.418   20.246   17.014   1.00   6.59
    745 N    N   LEU   47    47   A    A    . A     N   LEU 
            -2.281   19.719   19.004   1.00   4.44
    746 D    DN  LEU   47    47   A    A    A A     DN  LEU 
            -3.082   19.459   19.505   0.81   5.42
    747 H    HN  LEU   47    47   A    A    B A     HN  LEU 
            -3.082   19.459   19.505   0.19   5.42
    748 C    CA  LEU   47    47   A    A    . A     CA  LEU 
            -1.001   19.868   19.690   1.00   7.04
    749 H    HA  LEU   47    47   A    A    . A     HA  LEU 
            -0.614   20.856   19.414   1.00   5.93
    750 C    CB  LEU   47    47   A    A    . A     CB  LEU 
            -1.165   19.828   21.213   1.00   7.31
    751 H    HB1 LEU   47    47   A    A    . A     HB1 LEU 
            -0.231   19.504   21.659   1.00   7.27
    752 H    HB2 LEU   47    47   A    A    . A     HB2 LEU 
            -1.920   19.101   21.447   1.00   7.40
    753 C    CG  LEU   47    47   A    A    . A     CG  LEU 
            -1.545   21.167   21.857   1.00   9.41
    754 H    HG  LEU   47    47   A    A    . A     HG  LEU 
            -0.792   21.896   21.607   1.00  11.25
    755 C    CD1 LEU   47    47   A    A    . A     CD1 LEU 
            -2.866   21.680   21.320   1.00  11.12
    756 H   HD11 LEU   47    47   A    A    . A    HD11 LEU 
            -3.083   22.625   21.764   1.00   9.81
    757 H   HD12 LEU   47    47   A    A    . A    HD12 LEU 
            -3.655   20.988   21.541   1.00   9.70
    758 H   HD13 LEU   47    47   A    A    . A    HD13 LEU 
            -2.789   21.799   20.258   1.00   9.05
    759 C    CD2 LEU   47    47   A    A    . A     CD2 LEU 
            -1.585   21.027   23.382   1.00  11.28
    760 H   HD21 LEU   47    47   A    A    . A    HD21 LEU 
            -2.463   20.479   23.680   1.00  10.78
    761 H   HD22 LEU   47    47   A    A    . A    HD22 LEU 
            -1.591   21.997   23.857   1.00  10.95
    762 H   HD23 LEU   47    47   A    A    . A    HD23 LEU 
            -0.710   20.472   23.696   1.00   9.61
    763 C    C   LEU   47    47   A    A    . A     C   LEU 
             0.006   18.831   19.217   1.00   6.60
    764 O    O   LEU   47    47   A    A    . A     O   LEU 
             1.201   19.007   19.398   1.00   7.45
    765 N    N   THR   48    48   A    A    . A     N   THR 
            -0.482   17.772   18.574   1.00   7.49
    766 D    DN  THR   48    48   A    A    A A     DN  THR 
            -1.460   17.689   18.433   0.92   7.29
    767 H    HN  THR   48    48   A    A    B A     HN  THR 
            -1.460   17.689   18.433   0.08   7.29
    768 C    CA  THR   48    48   A    A    . A     CA  THR 
             0.387   16.742   18.030   1.00   6.53
    769 H    HA  THR   48    48   A    A    . A     HA  THR 
             1.016   16.352   18.820   1.00   8.01
    770 C    CB  THR   48    48   A    A    . A     CB  THR 
            -0.433   15.614   17.443   1.00   6.54
    771 H    HB  THR   48    48   A    A    . A     HB  THR 
            -1.064   15.176   18.238   1.00   6.28
    772 O    OG1 THR   48    48   A    A    . A     OG1 THR 
             0.437   14.627   16.922   1.00   4.99
    773 D    DG1 THR   48    48   A    A    A A     DG1 THR 
             0.704   14.864   16.011   0.75   7.27
    774 H    HG1 THR   48    48   A    A    B A     HG1 THR 
             0.704   14.864   16.011   0.25   7.27
    775 C    CG2 THR   48    48   A    A    . A     CG2 THR 
            -1.330   16.056   16.309   1.00   7.87
    776 H   HG21 THR   48    48   A    A    . A    HG21 THR 
            -1.962   15.237   16.023   1.00   8.43
    777 H   HG22 THR   48    48   A    A    . A    HG22 THR 
            -0.745   16.348   15.446   1.00   6.89
    778 H   HG23 THR   48    48   A    A    . A    HG23 THR 
            -1.944   16.888   16.612   1.00   7.90
    779 C    C   THR   48    48   A    A    . A     C   THR 
             1.253   17.307   16.910   1.00   9.17
    780 O    O   THR   48    48   A    A    . A     O   THR 
             2.299   16.741   16.586   1.00   9.27
    781 N    N   ASN   49    49   A    A    . A     N   ASN 
             0.816   18.401   16.291   1.00   7.95
    782 D    DN  ASN   49    49   A    A    A A     DN  ASN 
            -0.018   18.789   16.572   0.96   9.64
    783 H    HN  ASN   49    49   A    A    B A     HN  ASN 
            -0.018   18.789   16.572   0.04   9.64
    784 C    CA  ASN   49    49   A    A    . A     CA  ASN 
             1.565   18.997   15.182   1.00   8.71
    785 H    HA  ASN   49    49   A    A    . A     HA  ASN 
             1.883   18.198   14.542   1.00   8.90
    786 C    CB  ASN   49    49   A    A    . A     CB  ASN 
             0.688   19.945   14.352   1.00   9.71
    787 H    HB1 ASN   49    49   A    A    . A     HB1 ASN 
             1.287   20.432   13.602   1.00  10.18
    788 H    HB2 ASN   49    49   A    A    . A     HB2 ASN 
             0.275   20.699   15.002   1.00   9.11
    789 C    CG  ASN   49    49   A    A    . A     CG  ASN 
            -0.472   19.249   13.682   1.00   8.75
    790 O    OD1 ASN   49    49   A    A    . A     OD1 ASN 
            -0.350   18.136   13.186   1.00   9.54
    791 N    ND2 ASN   49    49   A    A    . A     ND2 ASN 
            -1.609   19.924   13.645   1.00   8.10
    792 D   DD21 ASN   49    49   A    A    A A    DD21 ASN 
            -1.625   20.816   14.047   0.90   9.55
    793 H   HD21 ASN   49    49   A    A    B A    HD21 ASN 
            -1.625   20.816   14.047   0.10   9.55
    794 D   DD22 ASN   49    49   A    A    A A    DD22 ASN 
            -2.374   19.495   13.217   0.66   9.90
    795 H   HD22 ASN   49    49   A    A    B A    HD22 ASN 
            -2.374   19.495   13.217   0.34   9.90
    796 C    C   ASN   49    49   A    A    . A     C   ASN 
             2.813   19.777   15.593   1.00   9.26
    797 O    O   ASN   49    49   A    A    . A     O   ASN 
             3.570   20.219   14.732   1.00  10.93
    798 N    N   LYS   50    50   A    A    . A     N   LYS 
             3.028   19.987   16.883   1.00   7.41
    799 D    DN  LYS   50    50   A    A    A A     DN  LYS 
             2.403   19.638   17.557   0.64   8.55
    800 H    HN  LYS   50    50   A    A    B A     HN  LYS 
             2.403   19.638   17.557   0.36   8.55
    801 C    CA  LYS   50    50   A    A    . A     CA  LYS 
             4.185   20.773   17.298   1.00   8.02
    802 H    HA  LYS   50    50   A    A    . A     HA  LYS 
             4.501   21.345   16.437   1.00   7.70
    803 C    CB  LYS   50    50   A    A    . A     CB  LYS 
             3.780   21.782   18.381   1.00  11.09
    804 H    HB1 LYS   50    50   A    A    . A     HB1 LYS 
             3.641   21.257   19.318   1.00  11.11
    805 H    HB2 LYS   50    50   A    A    . A     HB2 LYS 
             2.858   22.236   18.107   1.00  11.42
    806 C    CG  LYS   50    50   A    A    . A     CG  LYS 
             4.809   22.885   18.624   1.00  11.84
    807 H    HG1 LYS   50    50   A    A    . A     HG1 LYS 
             5.801   22.460   18.563   1.00  10.78
    808 H    HG2 LYS   50    50   A    A    . A     HG2 LYS 
             4.644   23.286   19.604   1.00  11.49
    809 C    CD  LYS   50    50   A    A    . A     CD  LYS 
             4.699   24.033   17.620   1.00  13.52
    810 H    HD1 LYS   50    50   A    A    . A     HD1 LYS 
             3.815   24.614   17.847   1.00  14.35
    811 H    HD2 LYS   50    50   A    A    . A     HD2 LYS 
             4.615   23.637   16.618   1.00  13.18
    812 C    CE  LYS   50    50   A    A    . A     CE  LYS 
             5.922   24.940   17.694   1.00  13.98
    813 H    HE1 LYS   50    50   A    A    . A     HE1 LYS 
             6.180   25.095   18.721   1.00  13.16
    814 H    HE2 LYS   50    50   A    A    . A     HE2 LYS 
             5.705   25.891   17.246   1.00  14.44
    815 N    NZ  LYS   50    50   A    A    . A     NZ  LYS 
             7.097   24.325   17.010   1.00  15.71
    816 D    DZ1 LYS   50    50   A    A    A A     DZ1 LYS 
             7.479   23.537   17.591   0.71  14.78
    817 H    HZ1 LYS   50    50   A    A    B A     HZ1 LYS 
             7.479   23.537   17.591   0.29  14.78
    818 D    DZ2 LYS   50    50   A    A    A A     DZ2 LYS 
             7.839   25.055   16.861   0.81  15.11
    819 H    HZ2 LYS   50    50   A    A    B A     HZ2 LYS 
             7.839   25.055   16.861   0.19  15.11
    820 D    DZ3 LYS   50    50   A    A    A A     DZ3 LYS 
             6.791   23.959   16.086   0.40  14.87
    821 H    HZ3 LYS   50    50   A    A    B A     HZ3 LYS 
             6.791   23.959   16.086   0.60  14.87
    822 C    C   LYS   50    50   A    A    . A     C   LYS 
             5.393   19.984   17.795   1.00   7.56
    823 O    O   LYS   50    50   A    A    . A     O   LYS 
             5.277   19.156   18.696   1.00   8.70
    824 N    N   TYR   51    51   A    A    . A     N   TYR 
             6.567   20.324   17.265   1.00   7.42
    825 D    DN  TYR   51    51   A    A    A A     DN  TYR 
             6.615   21.036   16.600   0.75   7.68
    826 H    HN  TYR   51    51   A    A    B A     HN  TYR 
             6.615   21.036   16.600   0.25   7.68
    827 C    CA  TYR   51    51   A    A    . A     CA  TYR 
             7.808   19.737   17.730   1.00   7.36
    828 H    HA  TYR   51    51   A    A    . A     HA  TYR 
             7.612   18.754   18.125   1.00   7.26
    829 C    CB  TYR   51    51   A    A    . A     CB  TYR 
             8.868   19.712   16.638   1.00   7.57
    830 H    HB1 TYR   51    51   A    A    . A     HB1 TYR 
             9.730   20.312   16.949   1.00   7.06
    831 H    HB2 TYR   51    51   A    A    . A     HB2 TYR 
             8.446   20.110   15.714   1.00   8.68
    832 C    CG  TYR   51    51   A    A    . A     CG  TYR 
             9.336   18.315   16.378   1.00   9.44
    833 C    CD1 TYR   51    51   A    A    . A     CD1 TYR 
            10.108   17.628   17.312   1.00   8.29
    834 H    HD1 TYR   51    51   A    A    . A     HD1 TYR 
            10.413   18.134   18.221   1.00  11.69
    835 C    CD2 TYR   51    51   A    A    . A     CD2 TYR 
             8.944   17.647   15.217   1.00  10.42
    836 H    HD2 TYR   51    51   A    A    . A     HD2 TYR 
             8.349   18.167   14.505   1.00  11.24
    837 C    CE1 TYR   51    51   A    A    . A     CE1 TYR 
            10.475   16.308   17.090   1.00  10.72
    838 H    HE1 TYR   51    51   A    A    . A     HE1 TYR 
            11.078   15.787   17.818   1.00   9.81
    839 C    CE2 TYR   51    51   A    A    . A     CE2 TYR 
             9.313   16.345   14.982   1.00  11.36
    840 H    HE2 TYR   51    51   A    A    . A     HE2 TYR 
             9.007   15.858   14.067   1.00  11.18
    841 C    CZ  TYR   51    51   A    A    . A     CZ  TYR 
            10.074   15.673   15.914   1.00  10.71
    842 O    OH  TYR   51    51   A    A    . A     OH  TYR 
            10.393   14.358   15.655   1.00  11.94
    843 D    DH  TYR   51    51   A    A    A A     DH  TYR 
            10.853   13.991   16.400   0.69  12.24
    844 H    HH  TYR   51    51   A    A    B A     HH  TYR 
            10.853   13.991   16.400   0.31  12.24
    845 C    C   TYR   51    51   A    A    . A     C   TYR 
             8.227   20.667   18.845   1.00   6.93
    846 O    O   TYR   51    51   A    A    . A     O   TYR 
             8.260   21.883   18.649   1.00   7.96
    847 N    N   ALA   52    52   A    A    . A     N   ALA 
             8.481   20.112   20.025   1.00   7.50
    848 D    DN  ALA   52    52   A    A    A A     DN  ALA 
             8.402   19.139   20.133   0.81   8.96
    849 H    HN  ALA   52    52   A    A    B A     HN  ALA 
             8.402   19.139   20.133   0.19   8.96
    850 C    CA  ALA   52    52   A    A    . A     CA  ALA 
             8.824   20.919   21.184   1.00   8.49
    851 H    HA  ALA   52    52   A    A    . A     HA  ALA 
             9.188   21.858   20.819   1.00   8.51
    852 C    CB  ALA   52    52   A    A    . A     CB  ALA 
             7.559   21.188   22.015   1.00   8.74
    853 H    HB1 ALA   52    52   A    A    . A     HB1 ALA 
             6.796   21.675   21.395   1.00   8.53
    854 H    HB2 ALA   52    52   A    A    . A     HB2 ALA 
             7.795   21.825   22.864   1.00   8.34
    855 H    HB3 ALA   52    52   A    A    . A     HB3 ALA 
             7.170   20.240   22.380   1.00   8.98
    856 C    C   ALA   52    52   A    A    . A     C   ALA 
             9.927   20.290   22.054   1.00   9.37
    857 O    O   ALA   52    52   A    A    . A     O   ALA 
             9.817   20.241   23.286   1.00   8.46
    858 N    N   GLU   53    53   A    A    . A     N   GLU 
            11.000   19.832   21.422   1.00   8.46
    859 D    DN  GLU   53    53   A    A    . A     DN  GLU 
            11.066   19.901   20.456   1.00   8.84
    860 C    CA  GLU   53    53   A    A    . A     CA  GLU 
            12.091   19.253   22.182   1.00   9.43
    861 H    HA  GLU   53    53   A    A    . A     HA  GLU 
            11.690   18.436   22.754   1.00   8.89
    862 C    CB  GLU   53    53   A    A    . A     CB  GLU 
            13.203   18.729   21.280   1.00  10.48
    863 H    HB1 GLU   53    53   A    A    . A     HB1 GLU 
            14.010   18.431   21.905   1.00  10.69
    864 H    HB2 GLU   53    53   A    A    . A     HB2 GLU 
            13.535   19.525   20.645   1.00   9.04
    865 C    CG  GLU   53    53   A    A    . A     CG  GLU 
            12.802   17.558   20.404   1.00  11.11
    866 H    HG1 GLU   53    53   A    A    . A     HG1 GLU 
            11.964   17.856   19.793   1.00  12.04
    867 H    HG2 GLU   53    53   A    A    . A     HG2 GLU 
            12.526   16.705   21.019   1.00  12.38
    868 C    CD  GLU   53    53   A    A    . A     CD  GLU 
            13.926   17.125   19.491   1.00  13.91
    869 O    OE1 GLU   53    53   A    A    . A     OE1 GLU 
            14.753   17.986   19.140   1.00  16.06
    870 O    OE2 GLU   53    53   A    A    . A     OE2 GLU 
            13.974   15.936   19.108   1.00  15.41
    871 C    C   GLU   53    53   A    A    . A     C   GLU 
            12.625   20.289   23.162   1.00   7.78
    872 O    O   GLU   53    53   A    A    . A     O   GLU 
            12.626   21.489   22.896   1.00   8.29
    873 N    N   GLY   54    54   A    A    . A     N   GLY 
            13.041   19.801   24.314   1.00   7.10
    874 D    DN  GLY   54    54   A    A    A A     DN  GLY 
            12.984   18.838   24.456   0.88   8.82
    875 H    HN  GLY   54    54   A    A    B A     HN  GLY 
            12.984   18.838   24.456   0.12   8.82
    876 C    CA  GLY   54    54   A    A    . A     CA  GLY 
            13.535   20.664   25.366   1.00   8.29
    877 H    HA1 GLY   54    54   A    A    . A     HA1 GLY 
            13.768   21.655   24.969   1.00   7.42
    878 H    HA2 GLY   54    54   A    A    . A     HA2 GLY 
            14.431   20.201   25.778   1.00   8.49
    879 C    C   GLY   54    54   A    A    . A     C   GLY 
            12.478   20.775   26.452   1.00   8.07
    880 O    O   GLY   54    54   A    A    . A     O   GLY 
            11.636   19.899   26.588   1.00   9.68
    881 N    N   TYR   55    55   A    A    . A     N   TYR 
            12.528   21.843   27.235   1.00   8.57
    882 D    DN  TYR   55    55   A    A    A A     DN  TYR 
            13.230   22.510   27.085   0.62   9.61
    883 H    HN  TYR   55    55   A    A    B A     HN  TYR 
            13.230   22.510   27.085   0.38   9.61
    884 C    CA  TYR   55    55   A    A    . A     CA  TYR 
            11.586   22.044   28.335   1.00   8.32
    885 H    HA  TYR   55    55   A    A    . A     HA  TYR 
            10.768   21.341   28.218   1.00   9.47
    886 C    CB  TYR   55    55   A    A    . A     CB  TYR 
            12.307   21.758   29.665   1.00   8.00
    887 H    HB1 TYR   55    55   A    A    . A     HB1 TYR 
            11.688   22.068   30.503   1.00   8.32
    888 H    HB2 TYR   55    55   A    A    . A     HB2 TYR 
            13.244   22.303   29.686   1.00   8.48
    889 C    CG  TYR   55    55   A    A    . A     CG  TYR 
            12.600   20.282   29.817   1.00   6.83
    890 C    CD1 TYR   55    55   A    A    . A     CD1 TYR 
            11.613   19.413   30.245   1.00   7.84
    891 H    HD1 TYR   55    55   A    A    . A     HD1 TYR 
            10.663   19.821   30.523   1.00   5.64
    892 C    CD2 TYR   55    55   A    A    . A     CD2 TYR 
            13.831   19.750   29.454   1.00   8.71
    893 H    HD2 TYR   55    55   A    A    . A     HD2 TYR 
            14.604   20.414   29.130   1.00   5.35
    894 C    CE1 TYR   55    55   A    A    . A     CE1 TYR 
            11.829   18.065   30.314   1.00   5.39
    895 H    HE1 TYR   55    55   A    A    . A     HE1 TYR 
            11.047   17.400   30.647   1.00   5.85
    896 C    CE2 TYR   55    55   A    A    . A     CE2 TYR 
            14.068   18.383   29.527   1.00   7.53
    897 H    HE2 TYR   55    55   A    A    . A     HE2 TYR 
            15.042   17.976   29.238   1.00   8.95
    898 C    CZ  TYR   55    55   A    A    . A     CZ  TYR 
            13.047   17.549   29.959   1.00   6.95
    899 O    OH  TYR   55    55   A    A    . A     OH  TYR 
            13.217   16.188   30.043   1.00   6.09
    900 D    DH  TYR   55    55   A    A    A A     DH  TYR 
            14.136   16.000   30.215   0.44   6.55
    901 H    HH  TYR   55    55   A    A    B A     HH  TYR 
            14.136   16.000   30.215   0.56   6.55
    902 C    C   TYR   55    55   A    A    . A     C   TYR 
            11.042   23.470   28.273   1.00   9.76
    903 O    O   TYR   55    55   A    A    . A     O   TYR 
            11.544   24.287   27.503   1.00   8.22
    904 N    N   PRO   56    56   A    A    . A     N   PRO 
             9.990   23.774   29.056   1.00  10.37
    905 C    CA  PRO   56    56   A    A    . A     CA  PRO 
             9.402   25.115   29.011   1.00  11.94
    906 H    HA  PRO   56    56   A    A    . A     HA  PRO 
             8.858   25.268   28.093   1.00  12.79
    907 C    CB  PRO   56    56   A    A    . A     CB  PRO 
             8.425   25.104   30.184   1.00  11.41
    908 H    HB1 PRO   56    56   A    A    . A     HB1 PRO 
             7.572   25.722   29.961   1.00  11.97
    909 H    HB2 PRO   56    56   A    A    . A     HB2 PRO 
             8.916   25.464   31.091   1.00  10.39
    910 C    CG  PRO   56    56   A    A    . A     CG  PRO 
             8.034   23.675   30.318   1.00  10.95
    911 H    HG1 PRO   56    56   A    A    . A     HG1 PRO 
             7.241   23.445   29.626   1.00  10.78
    912 H    HG2 PRO   56    56   A    A    . A     HG2 PRO 
             7.706   23.489   31.322   1.00   9.85
    913 C    CD  PRO   56    56   A    A    . A     CD  PRO 
             9.269   22.890   29.991   1.00  10.16
    914 H    HD1 PRO   56    56   A    A    . A     HD1 PRO 
             9.009   21.953   29.504   1.00   9.96
    915 H    HD2 PRO   56    56   A    A    . A     HD2 PRO 
             9.858   22.705   30.882   1.00  10.27
    916 C    C   PRO   56    56   A    A    . A     C   PRO 
            10.441   26.207   29.182   1.00  13.59
    917 O    O   PRO   56    56   A    A    . A     O   PRO 
            11.279   26.148   30.083   1.00  13.63
    918 N    N   GLY   57    57   A    A    . A     N   GLY 
            10.383   27.201   28.304   1.00  14.19
    919 D    DN  GLY   57    57   A    A    A A     DN  GLY 
             9.693   27.179   27.610   0.67  14.62
    920 H    HN  GLY   57    57   A    A    B A     HN  GLY 
             9.693   27.179   27.610   0.33  14.62
    921 C    CA  GLY   57    57   A    A    . A     CA  GLY 
            11.325   28.305   28.364   1.00  14.97
    922 H    HA1 GLY   57    57   A    A    . A     HA1 GLY 
            11.449   28.584   29.398   1.00  14.20
    923 H    HA2 GLY   57    57   A    A    . A     HA2 GLY 
            10.911   29.151   27.838   1.00  14.14
    924 C    C   GLY   57    57   A    A    . A     C   GLY 
            12.689   27.995   27.771   1.00  15.29
    925 O    O   GLY   57    57   A    A    . A     O   GLY 
            13.510   28.895   27.621   1.00  18.11
    926 N    N   ALA   58    58   A    A    . A     N   ALA 
            12.934   26.730   27.438   1.00  14.55
    927 D    DN  ALA   58    58   A    A    A A     DN  ALA 
            12.241   26.055   27.584   0.56  14.93
    928 H    HN  ALA   58    58   A    A    B A     HN  ALA 
            12.241   26.055   27.584   0.44  14.93
    929 C    CA  ALA   58    58   A    A    . A     CA  ALA 
            14.212   26.306   26.863   1.00  14.72
    930 H    HA  ALA   58    58   A    A    . A     HA  ALA 
            14.687   27.170   26.413   1.00  13.37
    931 C    CB  ALA   58    58   A    A    . A     CB  ALA 
            15.140   25.788   27.968   1.00  14.07
    932 H    HB1 ALA   58    58   A    A    . A     HB1 ALA 
            15.867   25.113   27.540   1.00  14.55
    933 H    HB2 ALA   58    58   A    A    . A     HB2 ALA 
            14.566   25.262   28.715   1.00  14.95
    934 H    HB3 ALA   58    58   A    A    . A     HB3 ALA 
            15.661   26.629   28.420   1.00  14.62
    935 C    C   ALA   58    58   A    A    . A     C   ALA 
            14.021   25.235   25.776   1.00  14.53
    936 O    O   ALA   58    58   A    A    . A     O   ALA 
            14.416   24.087   25.952   1.00  14.16
    937 N    N   ARG   59    59   A    A    . A     N   ARG 
            13.403   25.615   24.663   1.00  13.72
    938 D    DN  ARG   59    59   A    A    A A     DN  ARG 
            13.103   26.538   24.579   0.66  14.04
    939 H    HN  ARG   59    59   A    A    B A     HN  ARG 
            13.103   26.538   24.579   0.34  14.04
    940 C    CA  ARG   59    59   A    A    . A     CA  ARG 
            13.138   24.689   23.570   1.00  14.12
    941 H    HA  ARG   59    59   A    A    . A     HA  ARG 
            13.166   23.676   23.964   1.00  14.42
    942 C    CB  ARG   59    59   A    A    . A     CB  ARG 
            11.742   24.944   23.021   1.00  13.14
    943 H    HB1 ARG   59    59   A    A    . A     HB1 ARG 
            11.530   24.196   22.254   1.00  12.64
    944 H    HB2 ARG   59    59   A    A    . A     HB2 ARG 
            11.708   25.932   22.570   1.00  13.74
    945 C    CG  ARG   59    59   A    A    . A     CG  ARG 
            10.652   24.867   24.066   1.00  12.03
    946 H    HG1 ARG   59    59   A    A    . A     HG1 ARG 
             9.777   25.373   23.675   1.00  12.32
    947 H    HG2 ARG   59    59   A    A    . A     HG2 ARG 
            10.986   25.375   24.969   1.00  11.88
    948 C    CD  ARG   59    59   A    A    . A     CD  ARG 
            10.264   23.429   24.435   1.00  10.79
    949 H    HD1 ARG   59    59   A    A    . A     HD1 ARG 
            11.058   22.961   25.033   1.00  11.57
    950 H    HD2 ARG   59    59   A    A    . A     HD2 ARG 
            10.115   22.868   23.512   1.00  12.57
    951 N    NE  ARG   59    59   A    A    . A     NE  ARG 
             9.031   23.485   25.209   1.00   9.85
    952 D    DE  ARG   59    59   A    A    . A     DE  ARG 
             8.618   24.352   25.303   1.00  12.38
    953 C    CZ  ARG   59    59   A    A    . A     CZ  ARG 
             8.438   22.462   25.808   1.00  11.11
    954 N    NH1 ARG   59    59   A    A    . A     NH1 ARG 
             8.919   21.234   25.711   1.00  10.70
    955 D   DH11 ARG   59    59   A    A    A A    DH11 ARG 
             9.743   21.058   25.173   0.85  12.86
    956 H   HH11 ARG   59    59   A    A    B A    HH11 ARG 
             9.743   21.058   25.173   0.15  12.86
    957 D   DH12 ARG   59    59   A    A    A A    DH12 ARG 
             8.453   20.486   26.184   0.74  12.60
    958 H   HH12 ARG   59    59   A    A    B A    HH12 ARG 
             8.453   20.486   26.184   0.26  12.60
    959 N    NH2 ARG   59    59   A    A    . A     NH2 ARG 
             7.332   22.677   26.499   1.00   9.07
    960 D   DH21 ARG   59    59   A    A    A A    DH21 ARG 
             6.959   23.597   26.559   0.87  10.87
    961 H   HH21 ARG   59    59   A    A    B A    HH21 ARG 
             6.959   23.597   26.559   0.13  10.87
    962 D   DH22 ARG   59    59   A    A    A A    DH22 ARG 
             6.882   21.922   26.951   0.93   9.76
    963 H   HH22 ARG   59    59   A    A    B A    HH22 ARG 
             6.882   21.922   26.951   0.07   9.76
    964 C    C   ARG   59    59   A    A    . A     C   ARG 
            14.147   24.816   22.434   1.00  16.64
    965 O    O   ARG   59    59   A    A    . A     O   ARG 
            14.896   25.791   22.359   1.00  16.26
    966 N    N   TYR   60    60   A    A    . A     N   TYR 
            14.136   23.827   21.544   1.00  17.91
    967 D    DN  TYR   60    60   A    A    A A     DN  TYR 
            13.496   23.100   21.678   0.67  18.21
    968 H    HN  TYR   60    60   A    A    B A     HN  TYR 
            13.496   23.100   21.678   0.33  18.21
    969 C    CA  TYR   60    60   A    A    . A     CA  TYR 
            15.025   23.781   20.381   1.00  19.62
    970 H    HA  TYR   60    60   A    A    . A     HA  TYR 
            15.879   24.430   20.604   1.00  19.78
    971 C    CB  TYR   60    60   A    A    . A     CB  TYR 
            15.534   22.348   20.179   1.00  23.17
    972 H    HB1 TYR   60    60   A    A    . A     HB1 TYR 
            15.937   22.238   19.178   1.00  22.36
    973 H    HB2 TYR   60    60   A    A    . A     HB2 TYR 
            14.699   21.676   20.298   1.00  22.99
    974 C    CG  TYR   60    60   A    A    . A     CG  TYR 
            16.600   21.921   21.167   1.00  27.26
    975 C    CD1 TYR   60    60   A    A    . A     CD1 TYR 
            16.464   22.181   22.524   1.00  30.10
    976 H    HD1 TYR   60    60   A    A    . A     HD1 TYR 
            15.588   22.693   22.885   1.00  30.19
    977 C    CD2 TYR   60    60   A    A    . A     CD2 TYR 
            17.744   21.258   20.739   1.00  30.87
    978 H    HD2 TYR   60    60   A    A    . A     HD2 TYR 
            17.866   21.045   19.685   1.00  31.72
    979 C    CE1 TYR   60    60   A    A    . A     CE1 TYR 
            17.438   21.802   23.427   1.00  33.78
    980 H    HE1 TYR   60    60   A    A    . A     HE1 TYR 
            17.311   22.013   24.472   1.00  33.12
    981 C    CE2 TYR   60    60   A    A    . A     CE2 TYR 
            18.727   20.870   21.640   1.00  32.98
    982 H    HE2 TYR   60    60   A    A    . A     HE2 TYR 
            19.614   20.362   21.294   1.00  33.74
    983 C    CZ  TYR   60    60   A    A    . A     CZ  TYR 
            18.570   21.147   22.983   1.00  35.00
    984 O    OH  TYR   60    60   A    A    . A     OH  TYR 
            19.548   20.769   23.885   1.00  37.75
    985 D    DH  TYR   60    60   A    A    A A     DH  TYR 
            19.156   20.603   24.749   0.50  36.93
    986 H    HH  TYR   60    60   A    A    B A     HH  TYR 
            19.156   20.603   24.749   0.50  36.93
    987 C    C   TYR   60    60   A    A    . A     C   TYR 
            14.328   24.283   19.108   1.00  20.05
    988 O    O   TYR   60    60   A    A    . A     O   TYR 
            14.896   24.221   18.008   1.00  20.63
    989 N    N   TYR   61    61   A    A    . A     N   TYR 
            13.105   24.792   19.258   1.00  18.33
    990 D    DN  TYR   61    61   A    A    A A     DN  TYR 
            12.717   24.815   20.145   0.91  20.28
    991 H    HN  TYR   61    61   A    A    B A     HN  TYR 
            12.717   24.815   20.145   0.09  20.28
    992 C    CA  TYR   61    61   A    A    . A     CA  TYR 
            12.334   25.331   18.128   1.00  18.75
    993 H    HA  TYR   61    61   A    A    . A     HA  TYR 
            13.020   25.587   17.343   1.00  19.63
    994 C    CB  TYR   61    61   A    A    . A     CB  TYR 
            11.329   24.303   17.610   1.00  19.00
    995 H    HB1 TYR   61    61   A    A    . A     HB1 TYR 
            10.877   24.680   16.695   1.00  19.26
    996 H    HB2 TYR   61    61   A    A    . A     HB2 TYR 
            10.557   24.191   18.362   1.00  19.13
    997 C    CG  TYR   61    61   A    A    . A     CG  TYR 
            11.874   22.918   17.345   1.00  21.15
    998 C    CD1 TYR   61    61   A    A    . A     CD1 TYR 
            12.076   22.023   18.387   1.00  21.75
    999 H    HD1 TYR   61    61   A    A    . A     HD1 TYR 
            11.853   22.324   19.391   1.00  22.47
   1000 C    CD2 TYR   61    61   A    A    . A     CD2 TYR 
            12.173   22.498   16.047   1.00  20.36
   1001 H    HD2 TYR   61    61   A    A    . A     HD2 TYR 
            12.023   23.183   15.231   1.00  21.75
   1002 C    CE1 TYR   61    61   A    A    . A     CE1 TYR 
            12.557   20.750   18.154   1.00  22.11
   1003 H    HE1 TYR   61    61   A    A    . A     HE1 TYR 
            12.703   20.081   18.967   1.00  21.87
   1004 C    CE2 TYR   61    61   A    A    . A     CE2 TYR 
            12.658   21.222   15.804   1.00  20.91
   1005 H    HE2 TYR   61    61   A    A    . A     HE2 TYR 
            12.877   20.910   14.803   1.00  21.49
   1006 C    CZ  TYR   61    61   A    A    . A     CZ  TYR 
            12.847   20.350   16.865   1.00  22.54
   1007 O    OH  TYR   61    61   A    A    . A     OH  TYR 
            13.322   19.068   16.654   1.00  21.69
   1008 D    DH  TYR   61    61   A    A    A A     DH  TYR 
            13.197   18.817   15.737   0.79  22.14
   1009 H    HH  TYR   61    61   A    A    B A     HH  TYR 
            13.197   18.817   15.737   0.21  22.14
   1010 C    C   TYR   61    61   A    A    . A     C   TYR 
            11.513   26.554   18.555   1.00  18.66
   1011 O    O   TYR   61    61   A    A    . A     O   TYR 
            11.205   26.718   19.736   1.00  18.25
   1012 N    N   GLY   62    62   A    A    . A     N   GLY 
            11.126   27.382   17.592   1.00  17.49
   1013 D    DN  GLY   62    62   A    A    A A     DN  GLY 
            11.369   27.196   16.667   0.61  17.69
   1014 H    HN  GLY   62    62   A    A    B A     HN  GLY 
            11.369   27.196   16.667   0.39  17.69
   1015 C    CA  GLY   62    62   A    A    . A     CA  GLY 
            10.303   28.530   17.912   1.00  16.88
   1016 H    HA1 GLY   62    62   A    A    . A     HA1 GLY 
            10.448   29.299   17.172   1.00  17.59
   1017 H    HA2 GLY   62    62   A    A    . A     HA2 GLY 
            10.588   28.924   18.886   1.00  17.42
   1018 C    C   GLY   62    62   A    A    . A     C   GLY 
             8.841   28.103   17.906   1.00  16.57
   1019 O    O   GLY   62    62   A    A    . A     O   GLY 
             8.528   26.949   17.587   1.00  15.11
   1020 N    N   GLY   63    63   A    A    . A     N   GLY 
             7.944   29.024   18.239   1.00  14.35
   1021 D    DN  GLY   63    63   A    A    A A     DN  GLY 
             8.247   29.922   18.475   0.46  15.13
   1022 H    HN  GLY   63    63   A    A    B A     HN  GLY 
             8.247   29.922   18.475   0.54  15.13
   1023 C    CA  GLY   63    63   A    A    . A     CA  GLY 
             6.522   28.719   18.235   1.00  13.94
   1024 H    HA1 GLY   63    63   A    A    . A     HA1 GLY 
             6.285   28.199   17.330   1.00  13.92
   1025 H    HA2 GLY   63    63   A    A    . A     HA2 GLY 
             5.976   29.633   18.248   1.00  13.10
   1026 C    C   GLY   63    63   A    A    . A     C   GLY 
             5.989   27.891   19.385   1.00  12.48
   1027 O    O   GLY   63    63   A    A    . A     O   GLY 
             4.860   27.410   19.312   1.00  10.08
   1028 N    N   CYS   64    64   A    A    . A     N   CYS 
             6.783   27.718   20.436   1.00  13.07
   1029 D    DN  CYS   64    64   A    A    A A     DN  CYS 
             7.659   28.119   20.440   0.97  13.84
   1030 H    HN  CYS   64    64   A    A    B A     HN  CYS 
             7.659   28.119   20.440   0.03  13.84
   1031 C    CA  CYS   64    64   A    A    . A     CA  CYS 
             6.358   26.924   21.579   1.00  14.19
   1032 H    HA  CYS   64    64   A    A    . A     HA  CYS 
             5.657   26.223   21.190   1.00  13.23
   1033 C    CB  CYS   64    64   A    A    . A     CB  CYS 
             7.540   26.128   22.120   1.00  13.35
   1034 H    HB1 CYS   64    64   A    A    . A     HB1 CYS 
             7.209   25.637   23.018   1.00  13.18
   1035 H    HB2 CYS   64    64   A    A    . A     HB2 CYS 
             8.344   26.806   22.346   1.00  14.35
   1036 S    SG  CYS   64    64   A    A    . A     SG  CYS 
             8.187   24.859   21.002   1.00  14.34
   1037 D    DG  CYS   64    64   A    A    A A     DG  CYS 
             8.295   24.058   21.514   0.72  16.14
   1038 H    HG  CYS   64    64   A    A    B A     HG  CYS 
             8.295   24.058   21.514   0.28  16.14
   1039 C    C   CYS   64    64   A    A    . A     C   CYS 
             5.689   27.688   22.733   1.00  15.33
   1040 O    O   CYS   64    64   A    A    . A     O   CYS 
             5.431   27.097   23.776   1.00  13.01
   1041 N    N   GLU   65    65   A    A    . A     N   GLU 
             5.443   28.991   22.566   1.00  16.46
   1042 D    DN  GLU   65    65   A    A    . A     DN  GLU 
             5.698   29.421   21.730   1.00  18.96
   1043 C    CA  GLU   65    65   A    A    . A     CA  GLU 
             4.844   29.819   23.614   1.00  18.05
   1044 H    HA  GLU   65    65   A    A    . A     HA  GLU 
             5.596   29.885   24.385   1.00  17.86
   1045 C    CB  GLU   65    65   A    A    . A     CB  GLU 
             4.599   31.250   23.120   1.00  20.43
   1046 H    HB1 GLU   65    65   A    A    . A     HB1 GLU 
             5.552   31.693   22.902   1.00  20.34
   1047 H    HB2 GLU   65    65   A    A    . A     HB2 GLU 
             4.127   31.810   23.903   1.00  21.30
   1048 C    CG  GLU   65    65   A    A    . A     CG  GLU 
             3.730   31.343   21.869   1.00  24.03
   1049 H    HG1 GLU   65    65   A    A    . A     HG1 GLU 
             3.015   32.125   22.007   1.00  24.19
   1050 H    HG2 GLU   65    65   A    A    . A     HG2 GLU 
             3.210   30.407   21.744   1.00  22.90
   1051 C    CD  GLU   65    65   A    A    . A     CD  GLU 
             4.524   31.610   20.592   1.00  26.60
   1052 O    OE1 GLU   65    65   A    A    . A     OE1 GLU 
             5.658   31.084   20.449   1.00  28.51
   1053 D    DE1 GLU   65    65   A    A    . A     DE1 GLU 
             6.522   31.295   20.007   1.00  28.28
   1054 O    OE2 GLU   65    65   A    A    . A     OE2 GLU 
             3.986   32.320   19.713   1.00  29.72
   1055 C    C   GLU   65    65   A    A    . A     C   GLU 
             3.585   29.254   24.282   1.00  16.64
   1056 O    O   GLU   65    65   A    A    . A     O   GLU 
             3.467   29.304   25.499   1.00  15.73
   1057 N    N   VAL   66    66   A    A    . A     N   VAL 
             2.648   28.710   23.510   1.00  13.26
   1058 D    DN  VAL   66    66   A    A    A A     DN  VAL 
             2.775   28.681   22.531   0.94  16.03
   1059 H    HN  VAL   66    66   A    A    B A     HN  VAL 
             2.775   28.681   22.531   0.06  16.03
   1060 C    CA  VAL   66    66   A    A    . A     CA  VAL 
             1.433   28.139   24.100   1.00  12.35
   1061 H    HA  VAL   66    66   A    A    . A     HA  VAL 
             1.105   28.800   24.911   1.00  12.33
   1062 C    CB  VAL   66    66   A    A    . A     CB  VAL 
             0.291   28.031   23.075   1.00  11.77
   1063 H    HB  VAL   66    66   A    A    . A     HB  VAL 
             0.594   27.352   22.273   1.00  12.82
   1064 C    CG1 VAL   66    66   A    A    . A     CG1 VAL 
            -0.970   27.480   23.741   1.00  11.38
   1065 H   HG11 VAL   66    66   A    A    . A    HG11 VAL 
            -1.757   27.420   22.992   1.00  10.71
   1066 H   HG12 VAL   66    66   A    A    . A    HG12 VAL 
            -1.275   28.146   24.536   1.00  12.75
   1067 H   HG13 VAL   66    66   A    A    . A    HG13 VAL 
            -0.784   26.498   24.147   1.00  12.85
   1068 C    CG2 VAL   66    66   A    A    . A     CG2 VAL 
             0.013   29.397   22.461   1.00  13.36
   1069 H   HG21 VAL   66    66   A    A    . A    HG21 VAL 
            -0.439   30.059   23.181   1.00  12.82
   1070 H   HG22 VAL   66    66   A    A    . A    HG22 VAL 
            -0.641   29.282   21.635   1.00  12.32
   1071 H   HG23 VAL   66    66   A    A    . A    HG23 VAL 
             0.932   29.836   22.117   1.00  11.78
   1072 C    C   VAL   66    66   A    A    . A     C   VAL 
             1.738   26.765   24.704   1.00  11.81
   1073 O    O   VAL   66    66   A    A    . A     O   VAL 
             1.369   26.492   25.839   1.00  12.56
   1074 N    N   ILE   67    67   A    A    . A     N   ILE 
             2.445   25.928   23.948   1.00  10.99
   1075 D    DN  ILE   67    67   A    A    A A     DN  ILE 
             2.727   26.244   23.058   0.85  12.04
   1076 H    HN  ILE   67    67   A    A    B A     HN  ILE 
             2.727   26.244   23.058   0.15  12.04
   1077 C    CA  ILE   67    67   A    A    . A     CA  ILE 
             2.853   24.594   24.403   1.00  10.56
   1078 H    HA  ILE   67    67   A    A    . A     HA  ILE 
             1.962   23.975   24.487   1.00  12.00
   1079 C    CB  ILE   67    67   A    A    . A     CB  ILE 
             3.830   23.950   23.383   1.00  11.34
   1080 H    HB  ILE   67    67   A    A    . A     HB  ILE 
             4.596   24.697   23.181   1.00  13.29
   1081 C    CG1 ILE   67    67   A    A    . A     CG1 ILE 
             3.113   23.623   22.067   1.00  12.80
   1082 H   HG11 ILE   67    67   A    A    . A    HG11 ILE 
             3.826   23.205   21.377   1.00  11.58
   1083 H   HG12 ILE   67    67   A    A    . A    HG12 ILE 
             2.728   24.535   21.649   1.00  12.71
   1084 C    CG2 ILE   67    67   A    A    . A     CG2 ILE 
             4.521   22.724   23.967   1.00  13.35
   1085 H   HG21 ILE   67    67   A    A    . A    HG21 ILE 
             5.110   22.239   23.204   1.00  13.00
   1086 H   HG22 ILE   67    67   A    A    . A    HG22 ILE 
             3.781   22.023   24.317   1.00  12.31
   1087 H   HG23 ILE   67    67   A    A    . A    HG23 ILE 
             5.152   23.013   24.782   1.00  13.93
   1088 C    CD1 ILE   67    67   A    A    . A     CD1 ILE 
             1.963   22.651   22.187   1.00  14.70
   1089 H   HD11 ILE   67    67   A    A    . A    HD11 ILE 
             2.263   21.782   22.764   1.00  14.42
   1090 H   HD12 ILE   67    67   A    A    . A    HD12 ILE 
             1.646   22.341   21.193   1.00  14.56
   1091 H   HD13 ILE   67    67   A    A    . A    HD13 ILE 
             1.128   23.144   22.679   1.00  11.93
   1092 C    C   ILE   67    67   A    A    . A     C   ILE 
             3.551   24.676   25.776   1.00   9.48
   1093 O    O   ILE   67    67   A    A    . A     O   ILE 
             3.339   23.826   26.641   1.00   8.49
   1094 N    N   ASP   68    68   A    A    . A     N   ASP 
             4.365   25.706   25.983   1.00   7.11
   1095 D    DN  ASP   68    68   A    A    . A     DN  ASP 
             4.497   26.353   25.294   1.00   8.43
   1096 C    CA  ASP   68    68   A    A    . A     CA  ASP 
             5.044   25.884   27.259   1.00   8.50
   1097 H    HA  ASP   68    68   A    A    . A     HA  ASP 
             5.611   24.983   27.454   1.00   8.71
   1098 C    CB  ASP   68    68   A    A    . A     CB  ASP 
             6.007   27.072   27.211   1.00   9.52
   1099 H    HB1 ASP   68    68   A    A    . A     HB1 ASP 
             6.281   27.351   28.229   1.00   9.05
   1100 H    HB2 ASP   68    68   A    A    . A     HB2 ASP 
             5.517   27.914   26.729   1.00   9.92
   1101 C    CG  ASP   68    68   A    A    . A     CG  ASP 
             7.283   26.756   26.442   1.00  11.10
   1102 O    OD1 ASP   68    68   A    A    . A     OD1 ASP 
             7.433   25.602   25.995   1.00  11.05
   1103 O    OD2 ASP   68    68   A    A    . A     OD2 ASP 
             8.146   27.646   26.304   1.00  10.73
   1104 C    C   ASP   68    68   A    A    . A     C   ASP 
             4.030   26.051   28.398   1.00   8.01
   1105 O    O   ASP   68    68   A    A    . A     O   ASP 
             4.225   25.520   29.493   1.00   7.73
   1106 N    N   ARG   69    69   A    A    . A     N   ARG 
             2.944   26.769   28.128   1.00   7.28
   1107 D    DN  ARG   69    69   A    A    A A     DN  ARG 
             2.834   27.150   27.242   0.62   8.31
   1108 H    HN  ARG   69    69   A    A    B A     HN  ARG 
             2.834   27.150   27.242   0.38   8.31
   1109 C    CA  ARG   69    69   A    A    . A     CA  ARG 
             1.908   26.974   29.124   1.00   9.50
   1110 H    HA  ARG   69    69   A    A    . A     HA  ARG 
             2.402   27.279   30.058   1.00   9.19
   1111 C    CB  ARG   69    69   A    A    . A     CB  ARG 
             0.952   28.087   28.690   1.00  11.95
   1112 H    HB1 ARG   69    69   A    A    . A     HB1 ARG 
             0.176   28.183   29.443   1.00  12.12
   1113 H    HB2 ARG   69    69   A    A    . A     HB2 ARG 
             0.489   27.821   27.738   1.00  12.26
   1114 C    CG  ARG   69    69   A    A    . A     CG  ARG 
             1.651   29.436   28.553   1.00  16.57
   1115 H    HG1 ARG   69    69   A    A    . A     HG1 ARG 
             2.517   29.309   27.896   1.00  16.67
   1116 H    HG2 ARG   69    69   A    A    . A     HG2 ARG 
             1.985   29.763   29.531   1.00  17.98
   1117 C    CD  ARG   69    69   A    A    . A     CD  ARG 
             0.745   30.494   27.955   1.00  22.47
   1118 H    HD1 ARG   69    69   A    A    . A     HD1 ARG 
             0.361   30.128   27.011   1.00  22.87
   1119 H    HD2 ARG   69    69   A    A    . A     HD2 ARG 
             1.320   31.382   27.787   1.00  23.59
   1120 N    NE  ARG   69    69   A    A    . A     NE  ARG 
            -0.381   30.824   28.820   1.00  27.95
   1121 D    DE  ARG   69    69   A    A    A A     DE  ARG 
            -0.399   30.423   29.709   0.26  28.03
   1122 H    HE  ARG   69    69   A    A    B A     HE  ARG 
            -0.399   30.423   29.709   0.74  28.03
   1123 C    CZ  ARG   69    69   A    A    . A     CZ  ARG 
            -1.383   31.627   28.463   1.00  33.35
   1124 N    NH1 ARG   69    69   A    A    . A     NH1 ARG 
            -1.386   32.193   27.259   1.00  34.86
   1125 D   DH11 ARG   69    69   A    A    A A    DH11 ARG 
            -0.625   32.013   26.615   0.74  34.69
   1126 H   HH11 ARG   69    69   A    A    B A    HH11 ARG 
            -0.625   32.013   26.615   0.26  34.69
   1127 D   DH12 ARG   69    69   A    A    . A    DH12 ARG 
            -2.148   32.800   26.989   1.00  34.63
   1128 N    NH2 ARG   69    69   A    A    . A     NH2 ARG 
            -2.389   31.860   29.303   1.00  34.09
   1129 D   DH21 ARG   69    69   A    A    A A    DH21 ARG 
            -2.398   31.433   30.213   0.54  33.68
   1130 H   HH21 ARG   69    69   A    A    B A    HH21 ARG 
            -2.398   31.433   30.213   0.46  33.68
   1131 D   DH22 ARG   69    69   A    A    A A    DH22 ARG 
            -3.144   32.457   29.024   0.63  33.48
   1132 H   HH22 ARG   69    69   A    A    B A    HH22 ARG 
            -3.144   32.457   29.024   0.37  33.48
   1133 C    C   ARG   69    69   A    A    . A     C   ARG 
             1.167   25.661   29.358   1.00   8.80
   1134 O    O   ARG   69    69   A    A    . A     O   ARG 
             0.741   25.376   30.471   1.00   7.59
   1135 N    N   VAL   70    70   A    A    . A     N   VAL 
             1.036   24.839   28.319   1.00   9.59
   1136 D    DN  VAL   70    70   A    A    A A     DN  VAL 
             1.403   25.078   27.438   0.79   9.30
   1137 H    HN  VAL   70    70   A    A    B A     HN  VAL 
             1.403   25.078   27.438   0.21   9.30
   1138 C    CA  VAL   70    70   A    A    . A     CA  VAL 
             0.374   23.551   28.484   1.00   8.35
   1139 H    HA  VAL   70    70   A    A    . A     HA  VAL 
            -0.568   23.725   28.982   1.00   9.30
   1140 C    CB  VAL   70    70   A    A    . A     CB  VAL 
             0.102   22.873   27.123   1.00   8.17
   1141 H    HB  VAL   70    70   A    A    . A     HB  VAL 
             1.032   22.801   26.572   1.00   7.92
   1142 C    CG1 VAL   70    70   A    A    . A     CG1 VAL 
            -0.403   21.439   27.317   1.00   7.22
   1143 H   HG11 VAL   70    70   A    A    . A    HG11 VAL 
             0.423   20.834   27.667   1.00   8.80
   1144 H   HG12 VAL   70    70   A    A    . A    HG12 VAL 
            -0.759   21.059   26.372   1.00   9.22
   1145 H   HG13 VAL   70    70   A    A    . A    HG13 VAL 
            -1.203   21.423   28.054   1.00   8.11
   1146 C    CG2 VAL   70    70   A    A    . A     CG2 VAL 
            -0.892   23.693   26.311   1.00   7.00
   1147 H   HG21 VAL   70    70   A    A    . A    HG21 VAL 
            -0.518   24.709   26.178   1.00   7.97
   1148 H   HG22 VAL   70    70   A    A    . A    HG22 VAL 
            -1.855   23.719   26.823   1.00   6.34
   1149 H   HG23 VAL   70    70   A    A    . A    HG23 VAL 
            -1.024   23.237   25.339   1.00   7.80
   1150 C    C   VAL   70    70   A    A    . A     C   VAL 
             1.220   22.637   29.384   1.00   7.43
   1151 O    O   VAL   70    70   A    A    . A     O   VAL 
             0.738   22.139   30.400   1.00   7.84
   1152 N    N   GLU   71    71   A    A    . A     N   GLU 
             2.476   22.419   29.011   1.00   7.14
   1153 D    DN  GLU   71    71   A    A    A A     DN  GLU 
             2.815   22.837   28.192   0.20   7.86
   1154 H    HN  GLU   71    71   A    A    B A     HN  GLU 
             2.815   22.837   28.192   0.80   7.86
   1155 C    CA  GLU   71    71   A    A    . A     CA  GLU 
             3.368   21.557   29.785   1.00   7.96
   1156 H    HA  GLU   71    71   A    A    . A     HA  GLU 
             2.890   20.597   29.847   1.00   9.08
   1157 C    CB  GLU   71    71   A    A    . A     CB  GLU 
             4.706   21.382   29.062   1.00   6.91
   1158 H    HB1 GLU   71    71   A    A    . A     HB1 GLU 
             5.259   22.305   29.173   1.00   8.06
   1159 H    HB2 GLU   71    71   A    A    . A     HB2 GLU 
             4.524   21.213   27.999   1.00   7.95
   1160 C    CG  GLU   71    71   A    A    . A     CG  GLU 
             5.529   20.252   29.634   1.00   7.56
   1161 H    HG1 GLU   71    71   A    A    . A     HG1 GLU 
             4.904   19.375   29.727   1.00   7.00
   1162 H    HG2 GLU   71    71   A    A    . A     HG2 GLU 
             5.885   20.547   30.614   1.00   6.62
   1163 C    CD  GLU   71    71   A    A    . A     CD  GLU 
             6.721   19.901   28.779   1.00   7.54
   1164 O    OE1 GLU   71    71   A    A    . A     OE1 GLU 
             6.665   20.120   27.553   1.00   7.72
   1165 O    OE2 GLU   71    71   A    A    . A     OE2 GLU 
             7.703   19.369   29.328   1.00  10.06
   1166 C    C   GLU   71    71   A    A    . A     C   GLU 
             3.587   22.032   31.235   1.00   7.77
   1167 O    O   GLU   71    71   A    A    . A     O   GLU 
             3.597   21.224   32.159   1.00   6.83
   1168 N    N   SER   72    72   A    A    . A     N   SER 
             3.738   23.336   31.432   1.00   8.18
   1169 D    DN  SER   72    72   A    A    A A     DN  SER 
             3.706   23.944   30.657   0.14   8.42
   1170 H    HN  SER   72    72   A    A    B A     HN  SER 
             3.706   23.944   30.657   0.86   8.42
   1171 C    CA  SER   72    72   A    A    . A     CA  SER 
             3.919   23.892   32.773   1.00   9.94
   1172 H    HA  SER   72    72   A    A    . A     HA  SER 
             4.749   23.392   33.236   1.00   9.94
   1173 C    CB  SER   72    72   A    A    . A     CB  SER 
             4.203   25.402   32.715   1.00  11.17
   1174 H    HB1 SER   72    72   A    A    . A     HB1 SER 
             4.279   25.790   33.715   1.00  13.62
   1175 H    HB2 SER   72    72   A    A    . A     HB2 SER 
             3.390   25.922   32.204   1.00  12.71
   1176 O    OG  SER   72    72   A    A    . A     OG  SER 
             5.424   25.661   32.039   1.00  14.27
   1177 D    DG  SER   72    72   A    A    A A     DG  SER 
             6.161   25.530   32.640   0.42  13.08
   1178 H    HG  SER   72    72   A    A    B A     HG  SER 
             6.161   25.530   32.640   0.58  13.08
   1179 C    C   SER   72    72   A    A    . A     C   SER 
             2.674   23.630   33.616   1.00   9.73
   1180 O    O   SER   72    72   A    A    . A     O   SER 
             2.769   23.377   34.816   1.00   8.34
   1181 N    N   LEU   73    73   A    A    . A     N   LEU 
             1.510   23.707   32.979   1.00   8.82
   1182 D    DN  LEU   73    73   A    A    A A     DN  LEU 
             1.505   23.925   32.024   0.24   8.62
   1183 H    HN  LEU   73    73   A    A    B A     HN  LEU 
             1.505   23.925   32.024   0.76   8.62
   1184 C    CA  LEU   73    73   A    A    . A     CA  LEU 
             0.245   23.489   33.661   1.00   8.47
   1185 H    HA  LEU   73    73   A    A    . A     HA  LEU 
             0.212   24.170   34.511   1.00   8.79
   1186 C    CB  LEU   73    73   A    A    . A     CB  LEU 
            -0.916   23.786   32.704   1.00  10.08
   1187 H    HB1 LEU   73    73   A    A    . A     HB1 LEU 
            -0.897   23.025   31.939   1.00  11.47
   1188 H    HB2 LEU   73    73   A    A    . A     HB2 LEU 
            -0.733   24.750   32.242   1.00  11.64
   1189 C    CG  LEU   73    73   A    A    . A     CG  LEU 
            -2.318   23.809   33.311   1.00  11.37
   1190 H    HG  LEU   73    73   A    A    . A     HG  LEU 
            -2.491   22.872   33.820   1.00  10.98
   1191 C    CD1 LEU   73    73   A    A    . A     CD1 LEU 
            -2.435   24.912   34.371   1.00  13.69
   1192 H   HD11 LEU   73    73   A    A    . A    HD11 LEU 
            -1.932   25.810   34.036   1.00  12.72
   1193 H   HD12 LEU   73    73   A    A    . A    HD12 LEU 
            -1.980   24.566   35.280   1.00  12.25
   1194 H   HD13 LEU   73    73   A    A    . A    HD13 LEU 
            -3.476   25.127   34.565   1.00  11.47
   1195 C    CD2 LEU   73    73   A    A    . A     CD2 LEU 
            -3.401   23.958   32.235   1.00  10.94
   1196 H   HD21 LEU   73    73   A    A    . A    HD21 LEU 
            -3.257   23.197   31.468   1.00  12.65
   1197 H   HD22 LEU   73    73   A    A    . A    HD22 LEU 
            -3.347   24.948   31.777   1.00  11.78
   1198 H   HD23 LEU   73    73   A    A    . A    HD23 LEU 
            -4.383   23.820   32.688   1.00  12.85
   1199 C    C   LEU   73    73   A    A    . A     C   LEU 
             0.198   22.037   34.155   1.00   8.93
   1200 O    O   LEU   73    73   A    A    . A     O   LEU 
            -0.184   21.770   35.292   1.00   9.20
   1201 N    N   ALA   74    74   A    A    . A     N   ALA 
             0.609   21.100   33.299   1.00   7.27
   1202 H    HN  ALA   74    74   A    A    . A     HN  ALA 
             0.914   21.363   32.408   1.00   7.99
   1203 C    CA  ALA   74    74   A    A    . A     CA  ALA 
             0.625   19.687   33.666   1.00   6.01
   1204 H    HA  ALA   74    74   A    A    . A     HA  ALA 
            -0.373   19.413   33.996   1.00   7.39
   1205 C    CB  ALA   74    74   A    A    . A     CB  ALA 
             0.986   18.825   32.474   1.00   6.19
   1206 H    HB1 ALA   74    74   A    A    . A     HB1 ALA 
             2.013   18.983   32.193   1.00   7.53
   1207 H    HB2 ALA   74    74   A    A    . A     HB2 ALA 
             0.355   19.088   31.652   1.00   7.16
   1208 H    HB3 ALA   74    74   A    A    . A     HB3 ALA 
             0.826   17.784   32.716   1.00   7.04
   1209 C    C   ALA   74    74   A    A    . A     C   ALA 
             1.606   19.446   34.802   1.00   7.19
   1210 O    O   ALA   74    74   A    A    . A     O   ALA 
             1.306   18.700   35.727   1.00   7.83
   1211 N    N   ILE   75    75   A    A    . A     N   ILE 
             2.774   20.082   34.732   1.00   6.21
   1212 D    DN  ILE   75    75   A    A    A A     DN  ILE 
             2.948   20.669   33.966   0.24   5.82
   1213 H    HN  ILE   75    75   A    A    B A     HN  ILE 
             2.948   20.669   33.966   0.76   5.82
   1214 C    CA  ILE   75    75   A    A    . A     CA  ILE 
             3.798   19.941   35.760   1.00   6.41
   1215 H    HA  ILE   75    75   A    A    . A     HA  ILE 
             4.033   18.883   35.849   1.00   7.26
   1216 C    CB  ILE   75    75   A    A    . A     CB  ILE 
             5.108   20.693   35.359   1.00   6.50
   1217 H    HB  ILE   75    75   A    A    . A     HB  ILE 
             4.843   21.706   35.091   1.00   6.54
   1218 C    CG1 ILE   75    75   A    A    . A     CG1 ILE 
             5.777   20.010   34.160   1.00   5.85
   1219 H   HG11 ILE   75    75   A    A    . A    HG11 ILE 
             5.035   19.821   33.389   1.00   6.54
   1220 H   HG12 ILE   75    75   A    A    . A    HG12 ILE 
             6.187   19.053   34.477   1.00   6.89
   1221 C    CG2 ILE   75    75   A    A    . A     CG2 ILE 
             6.074   20.771   36.539   1.00   5.62
   1222 H   HG21 ILE   75    75   A    A    . A    HG21 ILE 
             5.633   21.377   37.323   1.00   4.50
   1223 H   HG22 ILE   75    75   A    A    . A    HG22 ILE 
             7.008   21.231   36.223   1.00   5.25
   1224 H   HG23 ILE   75    75   A    A    . A    HG23 ILE 
             6.258   19.773   36.913   1.00   4.97
   1225 C    CD1 ILE   75    75   A    A    . A     CD1 ILE 
             6.916   20.812   33.555   1.00   6.88
   1226 H   HD11 ILE   75    75   A    A    . A    HD11 ILE 
             6.529   21.703   33.078   1.00   6.64
   1227 H   HD12 ILE   75    75   A    A    . A    HD12 ILE 
             7.443   20.200   32.831   1.00   5.59
   1228 H   HD13 ILE   75    75   A    A    . A    HD13 ILE 
             7.604   21.107   34.342   1.00   6.07
   1229 C    C   ILE   75    75   A    A    . A     C   ILE 
             3.305   20.450   37.117   1.00   6.72
   1230 O    O   ILE   75    75   A    A    . A     O   ILE 
             3.432   19.761   38.126   1.00   7.36
   1231 N    N   GLU   76    76   A    A    . A     N   GLU 
             2.769   21.667   37.149   1.00   6.58
   1232 H    HN  GLU   76    76   A    A    . A     HN  GLU 
             2.711   22.193   36.327   1.00   6.45
   1233 C    CA  GLU   76    76   A    A    . A     CA  GLU 
             2.293   22.250   38.402   1.00   8.08
   1234 H    HA  GLU   76    76   A    A    . A     HA  GLU 
             3.116   22.179   39.108   1.00   7.82
   1235 C    CB  GLU   76    76   A    A    . A     CB  GLU 
             1.949   23.731   38.226   1.00   9.47
   1236 H    HB1 GLU   76    76   A    A    . A     HB1 GLU 
             1.534   24.099   39.161   1.00  12.00
   1237 H    HB2 GLU   76    76   A    A    . A     HB2 GLU 
             1.217   23.837   37.437   1.00  11.31
   1238 C    CG  GLU   76    76   A    A    . A     CG  GLU 
             3.155   24.605   37.886   1.00  13.99
   1239 H    HG1 GLU   76    76   A    A    . A     HG1 GLU 
             2.816   25.636   37.824   1.00  13.91
   1240 H    HG2 GLU   76    76   A    A    . A     HG2 GLU 
             3.569   24.302   36.938   1.00  14.45
   1241 C    CD  GLU   76    76   A    A    . A     CD  GLU 
             4.253   24.528   38.939   1.00  16.06
   1242 O    OE1 GLU   76    76   A    A    . A     OE1 GLU 
             3.960   24.782   40.123   1.00  20.66
   1243 O    OE2 GLU   76    76   A    A    . A     OE2 GLU 
             5.413   24.223   38.587   1.00  19.90
   1244 C    C   GLU   76    76   A    A    . A     C   GLU 
             1.120   21.474   39.009   1.00   6.29
   1245 O    O   GLU   76    76   A    A    . A     O   GLU 
             1.070   21.270   40.214   1.00   4.46
   1246 N    N   ARG   77    77   A    A    . A     N   ARG 
             0.199   21.002   38.177   1.00   5.70
   1247 D    DN  ARG   77    77   A    A    A A     DN  ARG 
             0.291   21.156   37.220   0.05   6.49
   1248 H    HN  ARG   77    77   A    A    B A     HN  ARG 
             0.291   21.156   37.220   0.95   6.49
   1249 C    CA  ARG   77    77   A    A    . A     CA  ARG 
            -0.924   20.214   38.685   1.00   6.03
   1250 H    HA  ARG   77    77   A    A    . A     HA  ARG 
            -1.387   20.788   39.489   1.00   6.20
   1251 C    CB  ARG   77    77   A    A    . A     CB  ARG 
            -1.961   19.991   37.592   1.00   5.61
   1252 H    HB1 ARG   77    77   A    A    . A     HB1 ARG 
            -2.706   19.273   37.932   1.00   4.47
   1253 H    HB2 ARG   77    77   A    A    . A     HB2 ARG 
            -1.463   19.587   36.721   1.00   5.25
   1254 C    CG  ARG   77    77   A    A    . A     CG  ARG 
            -2.694   21.259   37.183   1.00   5.60
   1255 H    HG1 ARG   77    77   A    A    . A     HG1 ARG 
            -1.976   22.001   36.818   1.00   6.51
   1256 H    HG2 ARG   77    77   A    A    . A     HG2 ARG 
            -3.224   21.661   38.046   1.00   7.19
   1257 C    CD  ARG   77    77   A    A    . A     CD  ARG 
            -3.679   20.932   36.094   1.00   6.60
   1258 H    HD1 ARG   77    77   A    A    . A     HD1 ARG 
            -4.309   20.110   36.438   1.00   6.38
   1259 H    HD2 ARG   77    77   A    A    . A     HD2 ARG 
            -3.134   20.621   35.185   1.00   4.97
   1260 N    NE  ARG   77    77   A    A    . A     NE  ARG 
            -4.522   22.065   35.755   1.00   7.14
   1261 D    DE  ARG   77    77   A    A    A A     DE  ARG 
            -4.431   22.871   36.292   0.65   8.61
   1262 H    HE  ARG   77    77   A    A    B A     HE  ARG 
            -4.431   22.871   36.292   0.35   8.61
   1263 C    CZ  ARG   77    77   A    A    . A     CZ  ARG 
            -5.417   22.045   34.776   1.00   8.60
   1264 N    NH1 ARG   77    77   A    A    . A     NH1 ARG 
            -5.508   20.976   34.000   1.00   6.47
   1265 D   DH11 ARG   77    77   A    A    . A    DH11 ARG 
            -4.913   20.195   34.158   1.00   7.22
   1266 D   DH12 ARG   77    77   A    A    A A    DH12 ARG 
            -6.164   20.964   33.258   0.78   9.01
   1267 H   HH12 ARG   77    77   A    A    B A    HH12 ARG 
            -6.164   20.964   33.258   0.22   9.01
   1268 N    NH2 ARG   77    77   A    A    . A     NH2 ARG 
            -6.205   23.091   34.561   1.00   7.46
   1269 D   DH21 ARG   77    77   A    A    A A    DH21 ARG 
            -6.127   23.907   35.144   0.64   8.72
   1270 H   HH21 ARG   77    77   A    A    B A    HH21 ARG 
            -6.127   23.907   35.144   0.36   8.72
   1271 D   DH22 ARG   77    77   A    A    A A    DH22 ARG 
            -6.882   23.068   33.814   0.83   8.19
   1272 H   HH22 ARG   77    77   A    A    B A    HH22 ARG 
            -6.882   23.068   33.814   0.17   8.19
   1273 C    C   ARG   77    77   A    A    . A     C   ARG 
            -0.442   18.870   39.241   1.00   6.94
   1274 O    O   ARG   77    77   A    A    . A     O   ARG 
            -0.986   18.372   40.224   1.00   5.54
   1275 N    N   ALA   78    78   A    A    . A     N   ALA 
             0.594   18.294   38.626   1.00   7.65
   1276 D    DN  ALA   78    78   A    A    A A     DN  ALA 
             1.001   18.734   37.855   0.12   7.43
   1277 H    HN  ALA   78    78   A    A    B A     HN  ALA 
             1.001   18.734   37.855   0.88   7.43
   1278 C    CA  ALA   78    78   A    A    . A     CA  ALA 
             1.142   17.023   39.103   1.00   6.01
   1279 H    HA  ALA   78    78   A    A    . A     HA  ALA 
             0.326   16.309   39.219   1.00   6.57
   1280 C    CB  ALA   78    78   A    A    . A     CB  ALA 
             2.164   16.458   38.106   1.00   6.29
   1281 H    HB1 ALA   78    78   A    A    . A     HB1 ALA 
             2.910   17.217   37.868   1.00   6.48
   1282 H    HB2 ALA   78    78   A    A    . A     HB2 ALA 
             1.657   16.137   37.203   1.00   5.57
   1283 H    HB3 ALA   78    78   A    A    . A     HB3 ALA 
             2.669   15.597   38.546   1.00   5.30
   1284 C    C   ALA   78    78   A    A    . A     C   ALA 
             1.791   17.249   40.462   1.00   5.52
   1285 O    O   ALA   78    78   A    A    . A     O   ALA 
             1.682   16.423   41.371   1.00   4.35
   1286 N    N   LYS   79    79   A    A    . A     N   LYS 
             2.472   18.379   40.603   1.00   7.31
   1287 H    HN  LYS   79    79   A    A    . A     HN  LYS 
             2.535   19.009   39.846   1.00   6.71
   1288 C    CA  LYS   79    79   A    A    . A     CA  LYS 
             3.138   18.701   41.869   1.00   8.42
   1289 H    HA  LYS   79    79   A    A    . A     HA  LYS 
             3.697   17.835   42.145   1.00   8.13
   1290 C    CB  LYS   79    79   A    A    . A     CB  LYS 
             4.107   19.875   41.713   1.00   8.96
   1291 H    HB1 LYS   79    79   A    A    . A     HB1 LYS 
             4.393   20.196   42.707   1.00   9.84
   1292 H    HB2 LYS   79    79   A    A    . A     HB2 LYS 
             3.605   20.691   41.212   1.00   8.91
   1293 C    CG  LYS   79    79   A    A    . A     CG  LYS 
             5.382   19.532   40.948   1.00   9.91
   1294 H    HG1 LYS   79    79   A    A    . A     HG1 LYS 
             5.147   18.842   40.151   1.00   9.79
   1295 H    HG2 LYS   79    79   A    A    . A     HG2 LYS 
             6.092   19.078   41.611   1.00  10.25
   1296 C    CD  LYS   79    79   A    A    . A     CD  LYS 
             6.017   20.765   40.335   1.00  11.28
   1297 H    HD1 LYS   79    79   A    A    . A     HD1 LYS 
             5.316   21.187   39.611   1.00  12.23
   1298 H    HD2 LYS   79    79   A    A    . A     HD2 LYS 
             6.941   20.459   39.814   1.00  10.64
   1299 C    CE  LYS   79    79   A    A    . A     CE  LYS 
             6.367   21.804   41.371   1.00  13.92
   1300 H    HE1 LYS   79    79   A    A    . A     HE1 LYS 
             7.020   21.367   42.117   1.00  12.50
   1301 H    HE2 LYS   79    79   A    A    . A     HE2 LYS 
             5.460   22.157   41.858   1.00  12.62
   1302 N    NZ  LYS   79    79   A    A    . A     NZ  LYS 
             7.052   22.961   40.742   1.00  15.07
   1303 D    DZ1 LYS   79    79   A    A    A A     DZ1 LYS 
             7.877   22.641   40.193   0.56  14.27
   1304 H    HZ1 LYS   79    79   A    A    B A     HZ1 LYS 
             7.877   22.641   40.193   0.44  14.27
   1305 D    DZ2 LYS   79    79   A    A    A A     DZ2 LYS 
             7.365   23.612   41.486   0.36  14.25
   1306 H    HZ2 LYS   79    79   A    A    B A     HZ2 LYS 
             7.365   23.612   41.486   0.64  14.25
   1307 D    DZ3 LYS   79    79   A    A    A A     DZ3 LYS 
             6.383   23.455   40.111   0.56  14.30
   1308 H    HZ3 LYS   79    79   A    A    B A     HZ3 LYS 
             6.383   23.455   40.111   0.44  14.30
   1309 C    C   LYS   79    79   A    A    . A     C   LYS 
             2.143   18.968   42.998   1.00   6.48
   1310 O    O   LYS   79    79   A    A    . A     O   LYS 
             2.363   18.556   44.134   1.00   7.89
   1311 N    N   ALA   80    80   A    A    . A     N   ALA 
             1.039   19.632   42.682   1.00   5.97
   1312 D    DN  ALA   80    80   A    A    A A     DN  ALA 
             0.892   19.926   41.755   0.24   6.10
   1313 H    HN  ALA   80    80   A    A    B A     HN  ALA 
             0.892   19.926   41.755   0.76   6.10
   1314 C    CA  ALA   80    80   A    A    . A     CA  ALA 
             0.022   19.906   43.692   1.00   6.52
   1315 H    HA  ALA   80    80   A    A    . A     HA  ALA 
             0.528   20.288   44.565   1.00   6.35
   1316 C    CB  ALA   80    80   A    A    . A     CB  ALA 
            -0.951   20.960   43.202   1.00   5.62
   1317 H    HB1 ALA   80    80   A    A    . A     HB1 ALA 
            -1.587   21.249   44.008   1.00   6.94
   1318 H    HB2 ALA   80    80   A    A    . A     HB2 ALA 
            -1.545   20.563   42.410   1.00   7.68
   1319 H    HB3 ALA   80    80   A    A    . A     HB3 ALA 
            -0.414   21.823   42.858   1.00   5.09
   1320 C    C   ALA   80    80   A    A    . A     C   ALA 
            -0.729   18.632   44.070   1.00   6.75
   1321 O    O   ALA   80    80   A    A    . A     O   ALA 
            -1.037   18.400   45.240   1.00   6.39
   1322 N    N   LEU   81    81   A    A    . A     N   LEU 
            -1.027   17.813   43.065   1.00   6.60
   1323 D    DN  LEU   81    81   A    A    A A     DN  LEU 
            -0.750   18.066   42.154   0.08   7.03
   1324 H    HN  LEU   81    81   A    A    B A     HN  LEU 
            -0.750   18.066   42.154   0.92   7.03
   1325 C    CA  LEU   81    81   A    A    . A     CA  LEU 
            -1.752   16.563   43.277   1.00   7.11
   1326 H    HA  LEU   81    81   A    A    . A     HA  LEU 
            -2.681   16.809   43.751   1.00   7.29
   1327 C    CB  LEU   81    81   A    A    . A     CB  LEU 
            -2.058   15.904   41.929   1.00   7.28
   1328 H    HB1 LEU   81    81   A    A    . A     HB1 LEU 
            -1.116   15.710   41.424   1.00   8.35
   1329 H    HB2 LEU   81    81   A    A    . A     HB2 LEU 
            -2.618   16.603   41.324   1.00   7.44
   1330 C    CG  LEU   81    81   A    A    . A     CG  LEU 
            -2.848   14.589   41.932   1.00   8.76
   1331 H    HG  LEU   81    81   A    A    . A     HG  LEU 
            -2.277   13.823   42.446   1.00   7.21
   1332 C    CD1 LEU   81    81   A    A    . A     CD1 LEU 
            -4.202   14.759   42.633   1.00   7.18
   1333 H   HD11 LEU   81    81   A    A    . A    HD11 LEU 
            -4.828   13.907   42.431   1.00   8.08
   1334 H   HD12 LEU   81    81   A    A    . A    HD12 LEU 
            -4.703   15.648   42.283   1.00   8.52
   1335 H   HD13 LEU   81    81   A    A    . A    HD13 LEU 
            -4.047   14.830   43.703   1.00   6.83
   1336 C    CD2 LEU   81    81   A    A    . A     CD2 LEU 
            -3.040   14.127   40.482   1.00   6.83
   1337 H   HD21 LEU   81    81   A    A    . A    HD21 LEU 
            -3.491   14.936   39.928   1.00   7.79
   1338 H   HD22 LEU   81    81   A    A    . A    HD22 LEU 
            -3.693   13.253   40.456   1.00   7.06
   1339 H   HD23 LEU   81    81   A    A    . A    HD23 LEU 
            -2.078   13.875   40.054   1.00   9.10
   1340 C    C   LEU   81    81   A    A    . A     C   LEU 
            -1.033   15.564   44.200   1.00   7.85
   1341 O    O   LEU   81    81   A    A    . A     O   LEU 
            -1.648   14.994   45.101   1.00   6.58
   1342 N    N   PHE   82    82   A    A    . A     N   PHE 
             0.250   15.325   43.939   1.00   7.10
   1343 D    DN  PHE   82    82   A    A    A A     DN  PHE 
             0.668   15.787   43.187   0.12   7.90
   1344 H    HN  PHE   82    82   A    A    B A     HN  PHE 
             0.668   15.787   43.187   0.88   7.90
   1345 C    CA  PHE   82    82   A    A    . A     CA  PHE 
             1.044   14.356   44.699   1.00   8.17
   1346 H    HA  PHE   82    82   A    A    . A     HA  PHE 
             0.347   13.662   45.145   1.00   7.73
   1347 C    CB  PHE   82    82   A    A    . A     CB  PHE 
             1.895   13.552   43.717   1.00   7.98
   1348 H    HB1 PHE   82    82   A    A    . A     HB1 PHE 
             2.605   12.933   44.243   1.00   8.40
   1349 H    HB2 PHE   82    82   A    A    . A     HB2 PHE 
             2.451   14.249   43.105   1.00   8.83
   1350 C    CG  PHE   82    82   A    A    . A     CG  PHE 
             1.088   12.684   42.794   1.00   8.73
   1351 C    CD1 PHE   82    82   A    A    . A     CD1 PHE 
             0.512   11.505   43.252   1.00   8.30
   1352 H    HD1 PHE   82    82   A    A    . A     HD1 PHE 
             0.640   11.195   44.279   1.00   7.14
   1353 C    CD2 PHE   82    82   A    A    . A     CD2 PHE 
             0.896   13.049   41.469   1.00   7.68
   1354 H    HD2 PHE   82    82   A    A    . A     HD2 PHE 
             1.339   13.967   41.098   1.00   8.96
   1355 C    CE1 PHE   82    82   A    A    . A     CE1 PHE 
            -0.237   10.706   42.407   1.00   7.21
   1356 H    HE1 PHE   82    82   A    A    . A     HE1 PHE 
            -0.679    9.782   42.777   1.00   8.96
   1357 C    CE2 PHE   82    82   A    A    . A     CE2 PHE 
             0.143   12.250   40.619   1.00   9.23
   1358 H    HE2 PHE   82    82   A    A    . A     HE2 PHE 
            -0.012   12.533   39.594   1.00   8.69
   1359 C    CZ  PHE   82    82   A    A    . A     CZ  PHE 
            -0.422   11.078   41.094   1.00   8.04
   1360 H    HZ  PHE   82    82   A    A    . A     HZ  PHE 
            -1.004   10.446   40.436   1.00   7.68
   1361 C    C   PHE   82    82   A    A    . A     C   PHE 
             1.950   14.911   45.808   1.00   8.80
   1362 O    O   PHE   82    82   A    A    . A     O   PHE 
             2.567   14.141   46.533   1.00  10.33
   1363 N    N   GLY   83    83   A    A    . A     N   GLY 
             2.047   16.233   45.921   1.00   8.43
   1364 H    HN  GLY   83    83   A    A    . A     HN  GLY 
             1.544   16.797   45.303   1.00   7.48
   1365 C    CA  GLY   83    83   A    A    . A     CA  GLY 
             2.906   16.833   46.931   1.00   8.49
   1366 H    HA1 GLY   83    83   A    A    . A     HA1 GLY 
             2.702   16.347   47.882   1.00   9.20
   1367 H    HA2 GLY   83    83   A    A    . A     HA2 GLY 
             2.677   17.892   47.001   1.00   8.43
   1368 C    C   GLY   83    83   A    A    . A     C   GLY 
             4.378   16.663   46.574   1.00  10.23
   1369 O    O   GLY   83    83   A    A    . A     O   GLY 
             5.167   16.131   47.359   1.00  11.46
   1370 N    N   ALA   84    84   A    A    . A     N   ALA 
             4.740   17.098   45.367   1.00   9.77
   1371 D    DN  ALA   84    84   A    A    A A     DN  ALA 
             4.063   17.491   44.782   0.14   9.48
   1372 H    HN  ALA   84    84   A    A    B A     HN  ALA 
             4.063   17.491   44.782   0.86   9.48
   1373 C    CA  ALA   84    84   A    A    . A     CA  ALA 
             6.108   16.975   44.879   1.00   8.58
   1374 H    HA  ALA   84    84   A    A    . A     HA  ALA 
             6.685   16.481   45.636   1.00   8.61
   1375 C    CB  ALA   84    84   A    A    . A     CB  ALA 
             6.136   16.103   43.632   1.00   9.65
   1376 H    HB1 ALA   84    84   A    A    . A     HB1 ALA 
             6.130   15.070   43.902   1.00   8.65
   1377 H    HB2 ALA   84    84   A    A    . A     HB2 ALA 
             7.002   16.324   43.048   1.00   7.94
   1378 H    HB3 ALA   84    84   A    A    . A     HB3 ALA 
             5.273   16.312   43.048   1.00   8.08
   1379 C    C   ALA   84    84   A    A    . A     C   ALA 
             6.759   18.324   44.589   1.00   7.89
   1380 O    O   ALA   84    84   A    A    . A     O   ALA 
             6.080   19.328   44.413   1.00   9.25
   1381 N    N   ALA   85    85   A    A    . A     N   ALA 
             8.086   18.323   44.548   1.00   6.52
   1382 D    DN  ALA   85    85   A    A    A A     DN  ALA 
             8.559   17.479   44.704   0.33   7.49
   1383 H    HN  ALA   85    85   A    A    B A     HN  ALA 
             8.559   17.479   44.704   0.67   7.49
   1384 C    CA  ALA   85    85   A    A    . A     CA  ALA 
             8.870   19.530   44.295   1.00   8.14
   1385 H    HA  ALA   85    85   A    A    . A     HA  ALA 
             8.281   20.403   44.545   1.00   7.00
   1386 C    CB  ALA   85    85   A    A    . A     CB  ALA 
            10.095   19.531   45.182   1.00   8.23
   1387 H    HB1 ALA   85    85   A    A    . A     HB1 ALA 
            10.705   20.389   44.966   1.00   7.71
   1388 H    HB2 ALA   85    85   A    A    . A     HB2 ALA 
            10.657   18.643   44.985   1.00   7.56
   1389 H    HB3 ALA   85    85   A    A    . A     HB3 ALA 
             9.806   19.544   46.226   1.00   7.11
   1390 C    C   ALA   85    85   A    A    . A     C   ALA 
             9.295   19.637   42.835   1.00   6.78
   1391 O    O   ALA   85    85   A    A    . A     O   ALA 
             9.652   20.710   42.356   1.00   6.71
   1392 N    N   TRP   86    86   A    A    . A     N   TRP 
             9.274   18.508   42.144   1.00   6.14
   1393 D    DN  TRP   86    86   A    A    A A     DN  TRP 
             8.994   17.679   42.596   0.03   6.46
   1394 H    HN  TRP   86    86   A    A    B A     HN  TRP 
             8.994   17.679   42.596   0.97   6.46
   1395 C    CA  TRP   86    86   A    A    . A     CA  TRP 
             9.675   18.463   40.752   1.00   5.89
   1396 H    HA  TRP   86    86   A    A    . A     HA  TRP 
             9.471   19.443   40.298   1.00   5.10
   1397 C    CB  TRP   86    86   A    A    . A     CB  TRP 
            11.173   18.162   40.656   1.00   5.71
   1398 H    HB1 TRP   86    86   A    A    . A     HB1 TRP 
            11.417   17.364   41.341   1.00   6.05
   1399 H    HB2 TRP   86    86   A    A    . A     HB2 TRP 
            11.726   19.038   40.958   1.00   5.15
   1400 C    CG  TRP   86    86   A    A    . A     CG  TRP 
            11.651   17.760   39.296   1.00   6.35
   1401 C    CD1 TRP   86    86   A    A    . A     CD1 TRP 
            12.095   18.580   38.294   1.00   7.24
   1402 H    HD1 TRP   86    86   A    A    . A     HD1 TRP 
            12.165   19.661   38.368   1.00   8.02
   1403 C    CD2 TRP   86    86   A    A    . A     CD2 TRP 
            11.733   16.423   38.784   1.00   7.45
   1404 N    NE1 TRP   86    86   A    A    . A     NE1 TRP 
            12.471   17.824   37.195   1.00   7.27
   1405 D    DE1 TRP   86    86   A    A    A A     DE1 TRP 
            12.826   18.165   36.357   0.70   7.30
   1406 H    HE1 TRP   86    86   A    A    B A     HE1 TRP 
            12.826   18.165   36.357   0.30   7.30
   1407 C    CE2 TRP   86    86   A    A    . A     CE2 TRP 
            12.243   16.502   37.472   1.00   7.76
   1408 C    CE3 TRP   86    86   A    A    . A     CE3 TRP 
            11.425   15.167   39.310   1.00   7.33
   1409 H    HE3 TRP   86    86   A    A    . A     HE3 TRP 
            11.041   15.065   40.306   1.00   6.46
   1410 C    CZ2 TRP   86    86   A    A    . A     CZ2 TRP 
            12.450   15.373   36.686   1.00   6.20
   1411 H    HZ2 TRP   86    86   A    A    . A     HZ2 TRP 
            12.842   15.440   35.685   1.00   6.20
   1412 C    CZ3 TRP   86    86   A    A    . A     CZ3 TRP 
            11.633   14.054   38.532   1.00   6.15
   1413 H    HZ3 TRP   86    86   A    A    . A     HZ3 TRP 
            11.405   13.078   38.917   1.00   6.00
   1414 C    CH2 TRP   86    86   A    A    . A     CH2 TRP 
            12.139   14.162   37.233   1.00   5.77
   1415 H    HH2 TRP   86    86   A    A    . A     HH2 TRP 
            12.282   13.254   36.671   1.00   4.97
   1416 C    C   TRP   86    86   A    A    . A     C   TRP 
             8.875   17.396   40.030   1.00   8.41
   1417 O    O   TRP   86    86   A    A    . A     O   TRP 
             8.394   16.437   40.638   1.00   6.96
   1418 N    N   ALA   87    87   A    A    . A     N   ALA 
             8.757   17.558   38.720   1.00   9.50
   1419 D    DN  ALA   87    87   A    A    A A     DN  ALA 
             9.182   18.338   38.287   0.78   9.05
   1420 H    HN  ALA   87    87   A    A    B A     HN  ALA 
             9.182   18.338   38.287   0.22   9.05
   1421 C    CA  ALA   87    87   A    A    . A     CA  ALA 
             8.038   16.593   37.904   1.00   9.32
   1422 H    HA  ALA   87    87   A    A    . A     HA  ALA 
             8.268   15.610   38.265   1.00   8.53
   1423 C    CB  ALA   87    87   A    A    . A     CB  ALA 
             6.524   16.801   38.011   1.00   7.96
   1424 H    HB1 ALA   87    87   A    A    . A     HB1 ALA 
             6.257   17.775   37.612   1.00   7.23
   1425 H    HB2 ALA   87    87   A    A    . A     HB2 ALA 
             6.209   16.724   39.039   1.00   8.59
   1426 H    HB3 ALA   87    87   A    A    . A     HB3 ALA 
             6.029   16.042   37.432   1.00   9.76
   1427 C    C   ALA   87    87   A    A    . A     C   ALA 
             8.475   16.693   36.460   1.00   8.30
   1428 O    O   ALA   87    87   A    A    . A     O   ALA 
             8.818   17.769   35.982   1.00   7.41
   1429 N    N   ASN   88    88   A    A    . A     N   ASN 
             8.385   15.563   35.763   1.00   7.80
   1430 D    DN  ASN   88    88   A    A    A A     DN  ASN 
             8.056   14.764   36.213   0.14   7.86
   1431 H    HN  ASN   88    88   A    A    B A     HN  ASN 
             8.056   14.764   36.213   0.86   7.86
   1432 C    CA  ASN   88    88   A    A    . A     CA  ASN 
             8.680   15.498   34.341   1.00   6.61
   1433 H    HA  ASN   88    88   A    A    . A     HA  ASN 
             8.732   16.516   33.951   1.00   6.91
   1434 C    CB  ASN   88    88   A    A    . A     CB  ASN 
             9.969   14.732   34.049   1.00   6.10
   1435 H    HB1 ASN   88    88   A    A    . A     HB1 ASN 
             9.854   13.696   34.343   1.00   6.59
   1436 H    HB2 ASN   88    88   A    A    . A     HB2 ASN 
            10.787   15.180   34.593   1.00   6.43
   1437 C    CG  ASN   88    88   A    A    . A     CG  ASN 
            10.327   14.759   32.578   1.00   6.12
   1438 O    OD1 ASN   88    88   A    A    . A     OD1 ASN 
             9.519   14.391   31.736   1.00   4.00
   1439 N    ND2 ASN   88    88   A    A    . A     ND2 ASN 
            11.542   15.189   32.262   1.00   5.55
   1440 D   DD21 ASN   88    88   A    A    A A    DD21 ASN 
            12.138   15.463   32.982   0.83   5.60
   1441 H   HD21 ASN   88    88   A    A    B A    HD21 ASN 
            12.138   15.463   32.982   0.17   5.60
   1442 D   DD22 ASN   88    88   A    A    A A    DD22 ASN 
            11.774   15.210   31.306   0.68   6.02
   1443 H   HD22 ASN   88    88   A    A    B A    HD22 ASN 
            11.774   15.210   31.306   0.32   6.02
   1444 C    C   ASN   88    88   A    A    . A     C   ASN 
             7.470   14.786   33.748   1.00   5.51
   1445 O    O   ASN   88    88   A    A    . A     O   ASN 
             7.142   13.674   34.156   1.00   4.31
   1446 N    N   VAL   89    89   A    A    . A     N   VAL 
             6.774   15.451   32.832   1.00   6.14
   1447 D    DN  VAL   89    89   A    A    A A     DN  VAL 
             7.047   16.355   32.572   0.96   6.97
   1448 H    HN  VAL   89    89   A    A    B A     HN  VAL 
             7.047   16.355   32.572   0.04   6.97
   1449 C    CA  VAL   89    89   A    A    . A     CA  VAL 
             5.569   14.899   32.242   1.00   5.50
   1450 H    HA  VAL   89    89   A    A    . A     HA  VAL 
             5.242   14.071   32.868   1.00   6.73
   1451 C    CB  VAL   89    89   A    A    . A     CB  VAL 
             4.440   15.955   32.249   1.00   5.32
   1452 H    HB  VAL   89    89   A    A    . A     HB  VAL 
             3.571   15.530   31.764   1.00   4.60
   1453 C    CG1 VAL   89    89   A    A    . A     CG1 VAL 
             4.041   16.297   33.688   1.00   5.56
   1454 H   HG11 VAL   89    89   A    A    . A    HG11 VAL 
             3.090   16.833   33.664   1.00   4.52
   1455 H   HG12 VAL   89    89   A    A    . A    HG12 VAL 
             4.805   16.915   34.152   1.00   5.88
   1456 H   HG13 VAL   89    89   A    A    . A    HG13 VAL 
             3.916   15.371   34.244   1.00   6.32
   1457 C    CG2 VAL   89    89   A    A    . A     CG2 VAL 
             4.852   17.222   31.481   1.00   4.00
   1458 H   HG21 VAL   89    89   A    A    . A    HG21 VAL 
             3.992   17.895   31.402   1.00   6.28
   1459 H   HG22 VAL   89    89   A    A    . A    HG22 VAL 
             5.192   16.954   30.486   1.00   5.80
   1460 H   HG23 VAL   89    89   A    A    . A    HG23 VAL 
             5.661   17.741   31.988   1.00   6.64
   1461 C    C   VAL   89    89   A    A    . A     C   VAL 
             5.779   14.406   30.816   1.00   6.44
   1462 O    O   VAL   89    89   A    A    . A     O   VAL 
             4.819   14.028   30.144   1.00   4.00
   1463 N    N   GLN   90    90   A    A    . A     N   GLN 
             7.029   14.414   30.352   1.00   4.98
   1464 D    DN  GLN   90    90   A    A    A A     DN  GLN 
             7.754   14.725   30.929   0.19   5.46
   1465 H    HN  GLN   90    90   A    A    B A     HN  GLN 
             7.754   14.725   30.929   0.81   5.46
   1466 C    CA  GLN   90    90   A    A    . A     CA  GLN 
             7.336   13.971   28.988   1.00   4.57
   1467 H    HA  GLN   90    90   A    A    . A     HA  GLN 
             6.509   14.313   28.383   1.00   5.69
   1468 C    CB  GLN   90    90   A    A    . A     CB  GLN 
             8.567   14.700   28.459   1.00   6.05
   1469 H    HB1 GLN   90    90   A    A    . A     HB1 GLN 
             8.837   14.243   27.520   1.00   6.76
   1470 H    HB2 GLN   90    90   A    A    . A     HB2 GLN 
             9.391   14.571   29.163   1.00   5.63
   1471 C    CG  GLN   90    90   A    A    . A     CG  GLN 
             8.342   16.183   28.228   1.00   6.83
   1472 H    HG1 GLN   90    90   A    A    . A     HG1 GLN 
             8.144   16.661   29.160   1.00   8.34
   1473 H    HG2 GLN   90    90   A    A    . A     HG2 GLN 
             7.476   16.324   27.592   1.00   7.17
   1474 C    CD  GLN   90    90   A    A    . A     CD  GLN 
             9.536   16.857   27.574   1.00  10.75
   1475 O    OE1 GLN   90    90   A    A    . A     OE1 GLN 
            10.290   16.215   26.848   1.00   6.63
   1476 N    NE2 GLN   90    90   A    A    . A     NE2 GLN 
             9.681   18.170   27.789   1.00  10.90
   1477 D   DE21 GLN   90    90   A    A    A A    DE21 GLN 
             9.015   18.617   28.347   0.59  11.01
   1478 H   HE21 GLN   90    90   A    A    B A    HE21 GLN 
             9.015   18.617   28.347   0.41  11.01
   1479 D   DE22 GLN   90    90   A    A    A A    DE22 GLN 
            10.441   18.613   27.380   0.72  11.18
   1480 H   HE22 GLN   90    90   A    A    B A    HE22 GLN 
            10.441   18.613   27.380   0.28  11.18
   1481 C    C   GLN   90    90   A    A    . A     C   GLN 
             7.475   12.464   28.678   1.00   4.00
   1482 O    O   GLN   90    90   A    A    . A     O   GLN 
             7.451   12.089   27.511   1.00   4.45
   1483 N    N   PRO   91    91   A    A    . A     N   PRO 
             7.643   11.584   29.687   1.00   4.62
   1484 C    CA  PRO   91    91   A    A    . A     CA  PRO 
             7.800   10.171   29.295   1.00   4.00
   1485 H    HA  PRO   91    91   A    A    . A     HA  PRO 
             8.700   10.059   28.719   1.00   4.00
   1486 C    CB  PRO   91    91   A    A    . A     CB  PRO 
             7.962    9.438   30.632   1.00   4.50
   1487 H    HB1 PRO   91    91   A    A    . A     HB1 PRO 
             8.728    8.673   30.549   1.00   5.15
   1488 H    HB2 PRO   91    91   A    A    . A     HB2 PRO 
             7.026    8.981   30.920   1.00   4.00
   1489 C    CG  PRO   91    91   A    A    . A     CG  PRO 
             8.371   10.496   31.607   1.00   4.09
   1490 H    HG1 PRO   91    91   A    A    . A     HG1 PRO 
             9.429   10.596   31.617   1.00   4.37
   1491 H    HG2 PRO   91    91   A    A    . A     HG2 PRO 
             8.017   10.248   32.593   1.00   4.00
   1492 C    CD  PRO   91    91   A    A    . A     CD  PRO 
             7.730   11.764   31.146   1.00   4.00
   1493 H    HD1 PRO   91    91   A    A    . A     HD1 PRO 
             8.340   12.611   31.395   1.00   4.81
   1494 H    HD2 PRO   91    91   A    A    . A     HD2 PRO 
             6.740   11.859   31.581   1.00   4.00
   1495 C    C   PRO   91    91   A    A    . A     C   PRO 
             6.629    9.589   28.499   1.00   5.09
   1496 O    O   PRO   91    91   A    A    . A     O   PRO 
             5.477    9.709   28.913   1.00   4.00
   1497 N    N   HIS   92    92   A    A    . A     N   HIS 
             6.949    8.965   27.360   1.00   4.00
   1498 D    DN  HIS   92    92   A    A    A A     DN  HIS 
             7.895    8.921   27.102   0.95   5.58
   1499 H    HN  HIS   92    92   A    A    B A     HN  HIS 
             7.895    8.921   27.102   0.05   5.58
   1500 C    CA  HIS   92    92   A    A    . A     CA  HIS 
             5.964    8.348   26.465   1.00   5.40
   1501 H    HA  HIS   92    92   A    A    . A     HA  HIS 
             5.287    9.112   26.124   1.00   5.65
   1502 C    CB  HIS   92    92   A    A    . A     CB  HIS 
             6.658    7.756   25.228   1.00   4.00
   1503 H    HB1 HIS   92    92   A    A    . A     HB1 HIS 
             5.890    7.320   24.573   1.00   4.86
   1504 H    HB2 HIS   92    92   A    A    . A     HB2 HIS 
             7.353    6.965   25.526   1.00   4.78
   1505 C    CG  HIS   92    92   A    A    . A     CG  HIS 
             7.413    8.754   24.406   1.00   4.00
   1506 N    ND1 HIS   92    92   A    A    . A     ND1 HIS 
             6.919   10.005   24.107   1.00   4.00
   1507 C    CD2 HIS   92    92   A    A    . A     CD2 HIS 
             8.586    8.647   23.739   1.00   5.70
   1508 H    HD2 HIS   92    92   A    A    . A     HD2 HIS 
             9.264    7.809   23.775   1.00   4.83
   1509 C    CE1 HIS   92    92   A    A    . A     CE1 HIS 
             7.751   10.624   23.290   1.00   4.00
   1510 H    HE1 HIS   92    92   A    A    . A     HE1 HIS 
             7.626   11.616   22.872   1.00   5.22
   1511 N    NE2 HIS   92    92   A    A    . A     NE2 HIS 
             8.771    9.821   23.050   1.00   6.19
   1512 D    DE2 HIS   92    92   A    A    A A     DE2 HIS 
             9.534   10.031   22.470   0.79   4.83
   1513 H    HE2 HIS   92    92   A    A    B A     HE2 HIS 
             9.534   10.031   22.470   0.21   4.83
   1514 C    C   HIS   92    92   A    A    . A     C   HIS 
             5.162    7.219   27.116   1.00   6.40
   1515 O    O   HIS   92    92   A    A    . A     O   HIS 
             4.068    6.879   26.662   1.00   5.90
   1516 N    N   SER   93    93   A    A    . A     N   SER 
             5.742    6.608   28.142   1.00   4.54
   1517 D    DN  SER   93    93   A    A    A A     DN  SER 
             6.634    6.914   28.420   0.05   5.61
   1518 H    HN  SER   93    93   A    A    B A     HN  SER 
             6.634    6.914   28.420   0.95   5.61
   1519 C    CA  SER   93    93   A    A    . A     CA  SER 
             5.133    5.482   28.836   1.00   5.86
   1520 H    HA  SER   93    93   A    A    . A     HA  SER 
             4.071    5.663   28.935   1.00   4.78
   1521 C    CB  SER   93    93   A    A    . A     CB  SER 
             5.354    4.203   28.028   1.00   5.02
   1522 H    HB1 SER   93    93   A    A    . A     HB1 SER 
             4.955    4.301   27.047   1.00   5.93
   1523 H    HB2 SER   93    93   A    A    . A     HB2 SER 
             4.873    3.396   28.535   1.00   6.28
   1524 O    OG  SER   93    93   A    A    . A     OG  SER 
             6.740    3.889   27.941   1.00   5.99
   1525 D    DG  SER   93    93   A    A    A A     DG  SER 
             7.048    4.079   27.057   0.52   5.73
   1526 H    HG  SER   93    93   A    A    B A     HG  SER 
             7.048    4.079   27.057   0.48   5.73
   1527 C    C   SER   93    93   A    A    . A     C   SER 
             5.758    5.268   30.208   1.00   4.71
   1528 O    O   SER   93    93   A    A    . A     O   SER 
             6.700    5.958   30.585   1.00   5.72
   1529 N    N   GLY   94    94   A    A    . A     N   GLY 
             5.264    4.251   30.909   1.00   4.37
   1530 D    DN  GLY   94    94   A    A    A A     DN  GLY 
             4.542    3.710   30.514   0.92   4.81
   1531 H    HN  GLY   94    94   A    A    B A     HN  GLY 
             4.542    3.710   30.514   0.08   4.81
   1532 C    CA  GLY   94    94   A    A    . A     CA  GLY 
             5.816    3.886   32.204   1.00   4.15
   1533 H    HA1 GLY   94    94   A    A    . A     HA1 GLY 
             5.198    3.136   32.653   1.00   4.75
   1534 H    HA2 GLY   94    94   A    A    . A     HA2 GLY 
             5.828    4.747   32.857   1.00   4.00
   1535 C    C   GLY   94    94   A    A    . A     C   GLY 
             7.225    3.336   32.043   1.00   4.00
   1536 O    O   GLY   94    94   A    A    . A     O   GLY 
             8.115    3.621   32.835   1.00   5.10
   1537 N    N   SER   95    95   A    A    . A     N   SER 
             7.418    2.540   30.997   1.00   5.59
   1538 D    DN  SER   95    95   A    A    A A     DN  SER 
             6.653    2.354   30.406   0.74   5.91
   1539 H    HN  SER   95    95   A    A    B A     HN  SER 
             6.653    2.354   30.406   0.26   5.91
   1540 C    CA  SER   95    95   A    A    . A     CA  SER 
             8.709    1.931   30.687   1.00   6.06
   1541 H    HA  SER   95    95   A    A    . A     HA  SER 
             9.006    1.365   31.545   1.00   5.99
   1542 C    CB  SER   95    95   A    A    . A     CB  SER 
             8.583    0.969   29.505   1.00   7.01
   1543 H    HB1 SER   95    95   A    A    . A     HB1 SER 
             9.547    0.545   29.276   1.00   6.62
   1544 H    HB2 SER   95    95   A    A    . A     HB2 SER 
             8.220    1.485   28.646   1.00   6.29
   1545 O    OG  SER   95    95   A    A    . A     OG  SER 
             7.699   -0.096   29.817   1.00   9.80
   1546 D    DG  SER   95    95   A    A    A A     DG  SER 
             6.799    0.157   29.615   0.86   9.93
   1547 H    HG  SER   95    95   A    A    B A     HG  SER 
             6.799    0.157   29.615   0.14   9.93
   1548 C    C   SER   95    95   A    A    . A     C   SER 
             9.781    2.983   30.427   1.00   6.06
   1549 O    O   SER   95    95   A    A    . A     O   SER 
            10.910    2.841   30.894   1.00   6.35
   1550 N    N   GLN   96    96   A    A    . A     N   GLN 
             9.431    4.046   29.695   1.00   7.87
   1551 D    DN  GLN   96    96   A    A    A A     DN  GLN 
             8.505    4.113   29.352   0.92   8.49
   1552 H    HN  GLN   96    96   A    A    B A     HN  GLN 
             8.505    4.113   29.352   0.08   8.49
   1553 C    CA  GLN   96    96   A    A    . A     CA  GLN 
            10.395    5.116   29.413   1.00   6.78
   1554 H    HA  GLN   96    96   A    A    . A     HA  GLN 
            11.310    4.629   29.104   1.00   7.66
   1555 C    CB  GLN   96    96   A    A    . A     CB  GLN 
             9.947    6.041   28.279   1.00   7.38
   1556 H    HB1 GLN   96    96   A    A    . A     HB1 GLN 
            10.339    7.027   28.473   1.00   7.81
   1557 H    HB2 GLN   96    96   A    A    . A     HB2 GLN 
             8.867    6.091   28.247   1.00   7.60
   1558 C    CG  GLN   96    96   A    A    . A     CG  GLN 
            10.435    5.597   26.912   1.00   9.81
   1559 H    HG1 GLN   96    96   A    A    . A     HG1 GLN 
            11.525    5.630   26.902   1.00  10.44
   1560 H    HG2 GLN   96    96   A    A    . A     HG2 GLN 
            10.025    6.270   26.171   1.00  12.41
   1561 C    CD  GLN   96    96   A    A    . A     CD  GLN 
             9.978    4.197   26.591   1.00  14.98
   1562 O    OE1 GLN   96    96   A    A    . A     OE1 GLN 
             8.783    3.943   26.473   1.00  16.27
   1563 N    NE2 GLN   96    96   A    A    . A     NE2 GLN 
            10.917    3.268   26.491   1.00  16.59
   1564 D   DE21 GLN   96    96   A    A    A A    DE21 GLN 
            11.857    3.539   26.636   0.79  17.07
   1565 H   HE21 GLN   96    96   A    A    B A    HE21 GLN 
            11.857    3.539   26.636   0.21  17.07
   1566 D   DE22 GLN   96    96   A    A    A A    DE22 GLN 
            10.617    2.345   26.266   0.97  16.89
   1567 H   HE22 GLN   96    96   A    A    B A    HE22 GLN 
            10.617    2.345   26.266   0.03  16.89
   1568 C    C   GLN   96    96   A    A    . A     C   GLN 
            10.704    5.934   30.655   1.00   5.55
   1569 O    O   GLN   96    96   A    A    . A     O   GLN 
            11.806    6.449   30.805   1.00   4.00
   1570 N    N   ALA   97    97   A    A    . A     N   ALA 
             9.739    6.030   31.558   1.00   4.90
   1571 D    DN  ALA   97    97   A    A    A A     DN  ALA 
             8.876    5.581   31.403   0.22   4.86
   1572 H    HN  ALA   97    97   A    A    B A     HN  ALA 
             8.876    5.581   31.403   0.78   4.86
   1573 C    CA  ALA   97    97   A    A    . A     CA  ALA 
             9.955    6.758   32.799   1.00   4.92
   1574 H    HA  ALA   97    97   A    A    . A     HA  ALA 
            10.338    7.735   32.549   1.00   5.90
   1575 C    CB  ALA   97    97   A    A    . A     CB  ALA 
             8.645    6.924   33.559   1.00   4.22
   1576 H    HB1 ALA   97    97   A    A    . A     HB1 ALA 
             8.789    7.650   34.346   1.00   4.94
   1577 H    HB2 ALA   97    97   A    A    . A     HB2 ALA 
             8.351    5.981   33.989   1.00   5.99
   1578 H    HB3 ALA   97    97   A    A    . A     HB3 ALA 
             7.889    7.279   32.885   1.00   5.44
   1579 C    C   ALA   97    97   A    A    . A     C   ALA 
            10.984    6.002   33.652   1.00   4.63
   1580 O    O   ALA   97    97   A    A    . A     O   ALA 
            11.899    6.606   34.212   1.00   4.00
   1581 N    N   ASN   98    98   A    A    . A     N   ASN 
            10.848    4.678   33.729   1.00   4.58
   1582 H    HN  ASN   98    98   A    A    . A     HN  ASN 
            10.111    4.242   33.242   1.00   4.12
   1583 C    CA  ASN   98    98   A    A    . A     CA  ASN 
            11.788    3.869   34.502   1.00   5.74
   1584 H    HA  ASN   98    98   A    A    . A     HA  ASN 
            11.904    4.344   35.469   1.00   6.37
   1585 C    CB  ASN   98    98   A    A    . A     CB  ASN 
            11.275    2.442   34.719   1.00   8.25
   1586 H    HB1 ASN   98    98   A    A    . A     HB1 ASN 
            12.050    1.872   35.200   1.00   7.19
   1587 H    HB2 ASN   98    98   A    A    . A     HB2 ASN 
            11.067    1.976   33.776   1.00   6.32
   1588 C    CG  ASN   98    98   A    A    . A     CG  ASN 
            10.041    2.394   35.590   1.00   9.87
   1589 O    OD1 ASN   98    98   A    A    . A     OD1 ASN 
             9.724    3.357   36.280   1.00  12.27
   1590 N    ND2 ASN   98    98   A    A    . A     ND2 ASN 
             9.359    1.258   35.589   1.00  10.46
   1591 D   DD21 ASN   98    98   A    A    A A    DD21 ASN 
             9.687    0.525   35.031   0.57  10.68
   1592 H   HD21 ASN   98    98   A    A    B A    HD21 ASN 
             9.687    0.525   35.031   0.43  10.68
   1593 D   DD22 ASN   98    98   A    A    A A    DD22 ASN 
             8.562    1.214   36.155   0.78  11.75
   1594 H   HD22 ASN   98    98   A    A    B A    HD22 ASN 
             8.562    1.214   36.155   0.22  11.75
   1595 C    C   ASN   98    98   A    A    . A     C   ASN 
            13.143    3.809   33.840   1.00   5.33
   1596 O    O   ASN   98    98   A    A    . A     O   ASN 
            14.167    3.834   34.513   1.00   4.66
   1597 N    N   MET   99    99   A    A    . A     N   MET 
            13.154    3.726   32.518   1.00   5.81
   1598 D    DN  MET   99    99   A    A    A A     DN  MET 
            12.310    3.707   32.023   0.15   6.10
   1599 H    HN  MET   99    99   A    A    B A     HN  MET 
            12.310    3.707   32.023   0.85   6.10
   1600 C    CA  MET   99    99   A    A    . A     CA  MET 
            14.413    3.664   31.781   1.00   6.51
   1601 H    HA  MET   99    99   A    A    . A     HA  MET 
            14.974    2.809   32.132   1.00   6.51
   1602 C    CB  MET   99    99   A    A    . A     CB  MET 
            14.148    3.526   30.281   1.00   7.07
   1603 H    HB1 MET   99    99   A    A    . A     HB1 MET 
            13.574    4.388   29.959   1.00   7.00
   1604 H    HB2 MET   99    99   A    A    . A     HB2 MET 
            13.565    2.641   30.112   1.00   7.73
   1605 C    CG  MET   99    99   A    A    . A     CG  MET 
            15.404    3.455   29.429   1.00   8.87
   1606 H    HG1 MET   99    99   A    A    . A     HG1 MET 
            15.975    2.572   29.700   1.00   9.38
   1607 H    HG2 MET   99    99   A    A    . A     HG2 MET 
            15.990    4.349   29.587   1.00  11.24
   1608 S    SD  MET   99    99   A    A    . A     SD  MET 
            14.979    3.344   27.691   1.00  13.82
   1609 C    CE  MET   99    99   A    A    . A     CE  MET 
            14.807    1.561   27.524   1.00  10.64
   1610 H    HE1 MET   99    99   A    A    . A     HE1 MET 
            15.715    1.082   27.862   1.00  13.54
   1611 H    HE2 MET   99    99   A    A    . A     HE2 MET 
            14.630    1.324   26.488   1.00  11.91
   1612 H    HE3 MET   99    99   A    A    . A     HE3 MET 
            13.975    1.218   28.106   1.00  12.97
   1613 C    C   MET   99    99   A    A    . A     C   MET 
            15.234    4.922   32.042   1.00   6.52
   1614 O    O   MET   99    99   A    A    . A     O   MET 
            16.431    4.849   32.299   1.00   6.33
   1615 N    N   ALA   100   100  A    A    . A     N   ALA 
            14.581    6.076   31.966   1.00   6.69
   1616 H    HN  ALA   100   100  A    A    . A     HN  ALA 
            13.620    6.068   31.744   1.00   7.17
   1617 C    CA  ALA   100   100  A    A    . A     CA  ALA 
            15.258    7.348   32.188   1.00   7.67
   1618 H    HA  ALA   100   100  A    A    . A     HA  ALA 
            16.065    7.413   31.474   1.00   8.23
   1619 C    CB  ALA   100   100  A    A    . A     CB  ALA 
            14.306    8.508   31.928   1.00   6.45
   1620 H    HB1 ALA   100   100  A    A    . A     HB1 ALA 
            14.813    9.454   32.096   1.00   7.17
   1621 H    HB2 ALA   100   100  A    A    . A     HB2 ALA 
            13.437    8.424   32.573   1.00   7.47
   1622 H    HB3 ALA   100   100  A    A    . A     HB3 ALA 
            13.992    8.455   30.898   1.00   7.38
   1623 C    C   ALA   100   100  A    A    . A     C   ALA 
            15.842    7.438   33.595   1.00   6.83
   1624 O    O   ALA   100   100  A    A    . A     O   ALA 
            16.941    7.944   33.778   1.00   8.76
   1625 N    N   VAL   101   101  A    A    . A     N   VAL 
            15.099    6.952   34.584   1.00   6.88
   1626 D    DN  VAL   101   101  A    A    A A     DN  VAL 
            14.228    6.562   34.376   0.01   7.80
   1627 H    HN  VAL   101   101  A    A    B A     HN  VAL 
            14.228    6.562   34.376   0.99   7.80
   1628 C    CA  VAL   101   101  A    A    . A     CA  VAL 
            15.564    7.000   35.966   1.00   7.85
   1629 H    HA  VAL   101   101  A    A    . A     HA  VAL 
            15.904    8.005   36.135   1.00   7.59
   1630 C    CB  VAL   101   101  A    A    . A     CB  VAL 
            14.428    6.697   36.976   1.00   7.82
   1631 H    HB  VAL   101   101  A    A    . A     HB  VAL 
            14.000    5.729   36.730   1.00   8.32
   1632 C    CG1 VAL   101   101  A    A    . A     CG1 VAL 
            14.981    6.627   38.396   1.00   6.84
   1633 H   HG11 VAL   101   101  A    A    . A    HG11 VAL 
            15.596    5.745   38.495   1.00   7.74
   1634 H   HG12 VAL   101   101  A    A    . A    HG12 VAL 
            14.171    6.562   39.102   1.00   8.33
   1635 H   HG13 VAL   101   101  A    A    . A    HG13 VAL 
            15.575    7.509   38.609   1.00   8.39
   1636 C    CG2 VAL   101   101  A    A    . A     CG2 VAL 
            13.332    7.754   36.879   1.00   8.36
   1637 H   HG21 VAL   101   101  A    A    . A    HG21 VAL 
            12.472    7.463   37.466   1.00   8.79
   1638 H   HG22 VAL   101   101  A    A    . A    HG22 VAL 
            13.026    7.865   35.856   1.00   9.17
   1639 H   HG23 VAL   101   101  A    A    . A    HG23 VAL 
            13.711    8.703   37.245   1.00   8.56
   1640 C    C   VAL   101   101  A    A    . A     C   VAL 
            16.751    6.062   36.201   1.00   7.75
   1641 O    O   VAL   101   101  A    A    . A     O   VAL 
            17.704    6.428   36.883   1.00   8.41
   1642 N    N   TYR   102   102  A    A    . A     N   TYR 
            16.693    4.863   35.630   1.00   6.81
   1643 D    DN  TYR   102   102  A    A    A A     DN  TYR 
            15.911    4.631   35.088   0.05   7.35
   1644 H    HN  TYR   102   102  A    A    B A     HN  TYR 
            15.911    4.631   35.088   0.95   7.35
   1645 C    CA  TYR   102   102  A    A    . A     CA  TYR 
            17.774    3.900   35.783   1.00   8.70
   1646 H    HA  TYR   102   102  A    A    . A     HA  TYR 
            17.943    3.715   36.844   1.00   8.07
   1647 C    CB  TYR   102   102  A    A    . A     CB  TYR 
            17.439    2.582   35.099   1.00   7.76
   1648 H    HB1 TYR   102   102  A    A    . A     HB1 TYR 
            18.332    1.962   35.134   1.00   7.83
   1649 H    HB2 TYR   102   102  A    A    . A     HB2 TYR 
            17.190    2.778   34.059   1.00   9.85
   1650 C    CG  TYR   102   102  A    A    . A     CG  TYR 
            16.297    1.797   35.701   1.00   9.40
   1651 C    CD1 TYR   102   102  A    A    . A     CD1 TYR 
            15.680    2.189   36.884   1.00   8.37
   1652 H    HD1 TYR   102   102  A    A    . A     HD1 TYR 
            16.008    3.076   37.403   1.00   9.18
   1653 C    CD2 TYR   102   102  A    A    . A     CD2 TYR 
            15.836    0.648   35.078   1.00   9.14
   1654 H    HD2 TYR   102   102  A    A    . A     HD2 TYR 
            16.306    0.325   34.163   1.00  10.49
   1655 C    CE1 TYR   102   102  A    A    . A     CE1 TYR 
            14.639    1.453   37.419   1.00  10.09
   1656 H    HE1 TYR   102   102  A    A    . A     HE1 TYR 
            14.172    1.779   38.346   1.00   9.15
   1657 C    CE2 TYR   102   102  A    A    . A     CE2 TYR 
            14.798   -0.088   35.609   1.00   9.20
   1658 H    HE2 TYR   102   102  A    A    . A     HE2 TYR 
            14.459   -0.991   35.095   1.00   9.41
   1659 C    CZ  TYR   102   102  A    A    . A     CZ  TYR 
            14.206    0.318   36.775   1.00   8.74
   1660 O    OH  TYR   102   102  A    A    . A     OH  TYR 
            13.181   -0.428   37.309   1.00  11.54
   1661 D    DH  TYR   102   102  A    A    A A     DH  TYR 
            12.460   -0.491   36.674   0.73  10.03
   1662 H    HH  TYR   102   102  A    A    B A     HH  TYR 
            12.460   -0.491   36.674   0.27  10.03
   1663 C    C   TYR   102   102  A    A    . A     C   TYR 
            19.062    4.435   35.172   1.00   9.24
   1664 O    O   TYR   102   102  A    A    . A     O   TYR 
            20.140    4.292   35.748   1.00   7.81
   1665 N    N   MET   103   103  A    A    . A     N   MET 
            18.943    5.012   33.979   1.00   9.30
   1666 H    HN  MET   103   103  A    A    . A     HN  MET 
            18.056    5.070   33.552   1.00  10.34
   1667 C    CA  MET   103   103  A    A    . A     CA  MET 
            20.105    5.526   33.272   1.00  12.44
   1668 H    HA  MET   103   103  A    A    . A     HA  MET 
            20.842    4.759   33.317   1.00  11.91
   1669 C    CB  MET   103   103  A    A    . A     CB  MET 
            19.784    5.779   31.799   1.00  12.97
   1670 H    HB1 MET   103   103  A    A    . A     HB1 MET 
            20.600    6.330   31.362   1.00  13.43
   1671 H    HB2 MET   103   103  A    A    . A     HB2 MET 
            18.875    6.376   31.737   1.00  13.50
   1672 C    CG  MET   103   103  A    A    . A     CG  MET 
            19.577    4.507   31.004   1.00  14.92
   1673 H    HG1 MET   103   103  A    A    . A     HG1 MET 
            18.711    3.983   31.405   1.00  15.80
   1674 H    HG2 MET   103   103  A    A    . A     HG2 MET 
            20.464    3.880   31.086   1.00  15.88
   1675 S    SD  MET   103   103  A    A    . A     SD  MET 
            19.284    4.826   29.257   1.00  21.04
   1676 C    CE  MET   103   103  A    A    . A     CE  MET 
            20.958    5.166   28.683   1.00  21.93
   1677 H    HE1 MET   103   103  A    A    . A     HE1 MET 
            20.950    5.205   27.598   1.00  22.70
   1678 H    HE2 MET   103   103  A    A    . A     HE2 MET 
            21.617    4.372   29.018   1.00  22.75
   1679 H    HE3 MET   103   103  A    A    . A     HE3 MET 
            21.289    6.112   29.085   1.00  23.51
   1680 C    C   MET   103   103  A    A    . A     C   MET 
            20.713    6.762   33.920   1.00  12.14
   1681 O    O   MET   103   103  A    A    . A     O   MET 
            21.884    7.063   33.704   1.00  10.26
   1682 N    N   ALA   104   104  A    A    . A     N   ALA 
            19.924    7.467   34.723   1.00  11.52
   1683 D    DN  ALA   104   104  A    A    A A     DN  ALA 
            18.993    7.180   34.871   0.11  12.45
   1684 H    HN  ALA   104   104  A    A    B A     HN  ALA 
            18.993    7.180   34.871   0.89  12.45
   1685 C    CA  ALA   104   104  A    A    . A     CA  ALA 
            20.422    8.657   35.398   1.00  12.20
   1686 H    HA  ALA   104   104  A    A    . A     HA  ALA 
            21.129    9.141   34.748   1.00  11.73
   1687 C    CB  ALA   104   104  A    A    . A     CB  ALA 
            19.278    9.636   35.669   1.00  10.68
   1688 H    HB1 ALA   104   104  A    A    . A     HB1 ALA 
            18.868    9.983   34.734   1.00  12.05
   1689 H    HB2 ALA   104   104  A    A    . A     HB2 ALA 
            19.657   10.480   36.221   1.00  12.22
   1690 H    HB3 ALA   104   104  A    A    . A     HB3 ALA 
            18.509    9.144   36.247   1.00  12.45
   1691 C    C   ALA   104   104  A    A    . A     C   ALA 
            21.120    8.292   36.703   1.00  12.31
   1692 O    O   ALA   104   104  A    A    . A     O   ALA 
            21.962    9.040   37.198   1.00  13.78
   1693 N    N   LEU   105   105  A    A    . A     N   LEU 
            20.718    7.166   37.282   1.00  11.65
   1694 H    HN  LEU   105   105  A    A    . A     HN  LEU 
            19.997    6.638   36.851   1.00  11.53
   1695 C    CA  LEU   105   105  A    A    . A     CA  LEU 
            21.251    6.736   38.564   1.00  12.56
   1696 H    HA  LEU   105   105  A    A    . A     HA  LEU 
            21.704    7.596   39.039   1.00  12.30
   1697 C    CB  LEU   105   105  A    A    . A     CB  LEU 
            20.102    6.284   39.463   1.00  11.35
   1698 H    HB1 LEU   105   105  A    A    . A     HB1 LEU 
            20.529    6.049   40.434   1.00  10.92
   1699 H    HB2 LEU   105   105  A    A    . A     HB2 LEU 
            19.688    5.374   39.060   1.00  12.13
   1700 C    CG  LEU   105   105  A    A    . A     CG  LEU 
            18.949    7.266   39.699   1.00  10.85
   1701 H    HG  LEU   105   105  A    A    . A     HG  LEU 
            18.417    7.437   38.764   1.00   9.71
   1702 C    CD1 LEU   105   105  A    A    . A     CD1 LEU 
            17.963    6.626   40.667   1.00  11.47
   1703 H   HD11 LEU   105   105  A    A    . A    HD11 LEU 
            17.095    7.255   40.756   1.00  10.89
   1704 H   HD12 LEU   105   105  A    A    . A    HD12 LEU 
            18.424    6.504   41.631   1.00  12.95
   1705 H   HD13 LEU   105   105  A    A    . A    HD13 LEU 
            17.667    5.655   40.288   1.00  12.09
   1706 C    CD2 LEU   105   105  A    A    . A     CD2 LEU 
            19.422    8.619   40.232   1.00   8.81
   1707 H   HD21 LEU   105   105  A    A    . A    HD21 LEU 
            18.583    9.314   40.255   1.00  11.73
   1708 H   HD22 LEU   105   105  A    A    . A    HD22 LEU 
            20.213    9.017   39.587   1.00  10.34
   1709 H   HD23 LEU   105   105  A    A    . A    HD23 LEU 
            19.814    8.490   41.242   1.00   9.03
   1710 C    C   LEU   105   105  A    A    . A     C   LEU 
            22.302    5.627   38.502   1.00  13.91
   1711 O    O   LEU   105   105  A    A    . A     O   LEU 
            23.058    5.444   39.454   1.00  14.58
   1712 N    N   MET   106   106  A    A    . A     N   MET 
            22.323    4.872   37.408   1.00  15.18
   1713 D    DN  MET   106   106  A    A    A A     DN  MET 
            21.679    5.048   36.695   0.19  14.91
   1714 H    HN  MET   106   106  A    A    B A     HN  MET 
            21.679    5.048   36.695   0.81  14.91
   1715 C    CA  MET   106   106  A    A    . A     CA  MET 
            23.260    3.758   37.252   1.00  16.88
   1716 H    HA  MET   106   106  A    A    . A     HA  MET 
            23.946    3.757   38.081   1.00  17.11
   1717 C    CB  MET   106   106  A    A    . A     CB  MET 
            22.499    2.425   37.257   1.00  17.36
   1718 H    HB1 MET   106   106  A    A    . A     HB1 MET 
            23.207    1.633   37.071   1.00  18.49
   1719 H    HB2 MET   106   106  A    A    . A     HB2 MET 
            21.786    2.445   36.447   1.00  18.17
   1720 C    CG  MET   106   106  A    A    . A     CG  MET 
            21.749    2.102   38.523   1.00  18.47
   1721 H    HG1 MET   106   106  A    A    . A     HG1 MET 
            21.008    2.860   38.687   1.00  18.79
   1722 H    HG2 MET   106   106  A    A    . A     HG2 MET 
            22.458    2.084   39.328   1.00  18.29
   1723 S    SD  MET   106   106  A    A    . A     SD  MET 
            20.934    0.484   38.450   1.00  20.81
   1724 C    CE  MET   106   106  A    A    . A     CE  MET 
            19.567    0.816   37.363   1.00  18.64
   1725 H    HE1 MET   106   106  A    A    . A     HE1 MET 
            19.808    0.491   36.360   1.00  21.10
   1726 H    HE2 MET   106   106  A    A    . A     HE2 MET 
            19.371    1.890   37.356   1.00  18.96
   1727 H    HE3 MET   106   106  A    A    . A     HE3 MET 
            18.687    0.296   37.717   1.00  20.60
   1728 C    C   MET   106   106  A    A    . A     C   MET 
            24.027    3.781   35.938   1.00  18.51
   1729 O    O   MET   106   106  A    A    . A     O   MET 
            23.579    4.357   34.946   1.00  16.46
   1730 N    N   GLU   107   107  A    A    . A     N   GLU 
            25.123    3.027   35.918   1.00  21.66
   1731 D    DN  GLU   107   107  A    A    A A     DN  GLU 
            25.360    2.521   36.718   0.49  21.21
   1732 H    HN  GLU   107   107  A    A    B A     HN  GLU 
            25.360    2.521   36.718   0.51  21.21
   1733 C    CA  GLU   107   107  A    A    . A     CA  GLU 
            25.915    2.822   34.711   1.00  23.43
   1734 H    HA  GLU   107   107  A    A    . A     HA  GLU 
            25.515    3.449   33.927   1.00  23.47
   1735 C    CB  GLU   107   107  A    A    . A     CB  GLU 
            27.403    3.123   34.954   1.00  26.09
   1736 H    HB1 GLU   107   107  A    A    . A     HB1 GLU 
            27.988    2.617   34.183   1.00  26.59
   1737 H    HB2 GLU   107   107  A    A    . A     HB2 GLU 
            27.692    2.744   35.929   1.00  26.63
   1738 C    CG  GLU   107   107  A    A    . A     CG  GLU 
            27.739    4.610   34.897   1.00  29.67
   1739 H    HG1 GLU   107   107  A    A    . A     HG1 GLU 
            28.792    4.747   35.094   1.00  31.74
   1740 H    HG2 GLU   107   107  A    A    . A     HG2 GLU 
            27.158    5.129   35.648   1.00  31.72
   1741 C    CD  GLU   107   107  A    A    . A     CD  GLU 
            27.416    5.216   33.536   1.00  34.62
   1742 O    OE1 GLU   107   107  A    A    . A     OE1 GLU 
            28.055    4.826   32.535   1.00  38.09
   1743 O    OE2 GLU   107   107  A    A    . A     OE2 GLU 
            26.509    6.072   33.457   1.00  37.46
   1744 C    C   GLU   107   107  A    A    . A     C   GLU 
            25.708    1.346   34.355   1.00  22.15
   1745 O    O   GLU   107   107  A    A    . A     O   GLU 
            25.441    0.526   35.239   1.00  21.08
   1746 N    N   PRO   108   108  A    A    . A     N   PRO 
            25.801    0.988   33.064   1.00  21.04
   1747 C    CA  PRO   108   108  A    A    . A     CA  PRO 
            25.606   -0.428   32.714   1.00  21.05
   1748 H    HA  PRO   108   108  A    A    . A     HA  PRO 
            24.574   -0.737   32.825   1.00  19.96
   1749 C    CB  PRO   108   108  A    A    . A     CB  PRO 
            26.025   -0.488   31.244   1.00  20.00
   1750 H    HB1 PRO   108   108  A    A    . A     HB1 PRO 
            25.404   -1.195   30.721   1.00  22.05
   1751 H    HB2 PRO   108   108  A    A    . A     HB2 PRO 
            27.060   -0.773   31.170   1.00  22.40
   1752 C    CG  PRO   108   108  A    A    . A     CG  PRO 
            25.816    0.884   30.736   1.00  20.68
   1753 H    HG1 PRO   108   108  A    A    . A     HG1 PRO 
            24.812    0.984   30.375   1.00  19.55
   1754 H    HG2 PRO   108   108  A    A    . A     HG2 PRO 
            26.515    1.064   29.943   1.00  20.04
   1755 C    CD  PRO   108   108  A    A    . A     CD  PRO 
            26.069    1.824   31.882   1.00  19.98
   1756 H    HD1 PRO   108   108  A    A    . A     HD1 PRO 
            25.383    2.672   31.841   1.00  19.93
   1757 H    HD2 PRO   108   108  A    A    . A     HD2 PRO 
            27.103    2.174   31.873   1.00  19.79
   1758 C    C   PRO   108   108  A    A    . A     C   PRO 
            26.522   -1.316   33.555   1.00  19.52
   1759 O    O   PRO   108   108  A    A    . A     O   PRO 
            27.669   -0.965   33.784   1.00  19.32
   1760 N    N   GLY   109   109  A    A    . A     N   GLY 
            26.012   -2.444   34.037   1.00  18.94
   1761 D    DN  GLY   109   109  A    A    A A     DN  GLY 
            25.085   -2.684   33.853   0.78  19.77
   1762 H    HN  GLY   109   109  A    A    B A     HN  GLY 
            25.085   -2.684   33.853   0.22  19.77
   1763 C    CA  GLY   109   109  A    A    . A     CA  GLY 
            26.820   -3.314   34.869   1.00  18.07
   1764 H    HA1 GLY   109   109  A    A    . A     HA1 GLY 
            27.868   -3.069   34.733   1.00  18.14
   1765 H    HA2 GLY   109   109  A    A    . A     HA2 GLY 
            26.669   -4.342   34.559   1.00  18.99
   1766 C    C   GLY   109   109  A    A    . A     C   GLY 
            26.464   -3.169   36.339   1.00  17.28
   1767 O    O   GLY   109   109  A    A    . A     O   GLY 
            26.682   -4.091   37.115   1.00  18.02
   1768 N    N   ASP   110   110  A    A    . A     N   ASP 
            25.899   -2.027   36.728   1.00  16.24
   1769 D    DN  ASP   110   110  A    A    A A     DN  ASP 
            25.729   -1.322   36.066   0.30  16.83
   1770 H    HN  ASP   110   110  A    A    B A     HN  ASP 
            25.729   -1.322   36.066   0.70  16.83
   1771 C    CA  ASP   110   110  A    A    . A     CA  ASP 
            25.504   -1.821   38.122   1.00  16.95
   1772 H    HA  ASP   110   110  A    A    . A     HA  ASP 
            26.385   -1.988   38.740   1.00  16.78
   1773 C    CB  ASP   110   110  A    A    . A     CB  ASP 
            24.988   -0.398   38.366   1.00  16.93
   1774 H    HB1 ASP   110   110  A    A    . A     HB1 ASP 
            24.544   -0.354   39.350   1.00  17.88
   1775 H    HB2 ASP   110   110  A    A    . A     HB2 ASP 
            24.225   -0.160   37.640   1.00  17.35
   1776 C    CG  ASP   110   110  A    A    . A     CG  ASP 
            26.088    0.647   38.300   1.00  20.35
   1777 O    OD1 ASP   110   110  A    A    . A     OD1 ASP 
            27.279    0.260   38.301   1.00  21.55
   1778 O    OD2 ASP   110   110  A    A    . A     OD2 ASP 
            25.769    1.855   38.294   1.00  20.76
   1779 C    C   ASP   110   110  A    A    . A     C   ASP 
            24.426   -2.829   38.516   1.00  16.64
   1780 O    O   ASP   110   110  A    A    . A     O   ASP 
            23.846   -3.496   37.662   1.00  16.08
   1781 N    N   THR   111   111  A    A    . A     N   THR 
            24.169   -2.939   39.814   1.00  16.10
   1782 D    DN  THR   111   111  A    A    A A     DN  THR 
            24.669   -2.377   40.435   0.81  16.90
   1783 H    HN  THR   111   111  A    A    B A     HN  THR 
            24.669   -2.377   40.435   0.19  16.90
   1784 C    CA  THR   111   111  A    A    . A     CA  THR 
            23.180   -3.878   40.335   1.00  16.43
   1785 H    HA  THR   111   111  A    A    . A     HA  THR 
            22.996   -4.615   39.566   1.00  16.06
   1786 C    CB  THR   111   111  A    A    . A     CB  THR 
            23.742   -4.612   41.550   1.00  18.80
   1787 H    HB  THR   111   111  A    A    . A     HB  THR 
            24.075   -3.875   42.258   1.00  18.63
   1788 O    OG1 THR   111   111  A    A    . A     OG1 THR 
            24.856   -5.397   41.167   1.00  20.14
   1789 D    DG1 THR   111   111  A    A    A A     DG1 THR 
            25.281   -4.989   40.391   0.85  20.25
   1790 H    HG1 THR   111   111  A    A    B A     HG1 THR 
            25.281   -4.989   40.391   0.15  20.25
   1791 C    CG2 THR   111   111  A    A    . A     CG2 THR 
            22.729   -5.529   42.248   1.00  18.26
   1792 H   HG21 THR   111   111  A    A    . A    HG21 THR 
            22.254   -6.165   41.515   1.00  20.26
   1793 H   HG22 THR   111   111  A    A    . A    HG22 THR 
            21.984   -4.929   42.737   1.00  20.04
   1794 H   HG23 THR   111   111  A    A    . A    HG23 THR 
            23.238   -6.136   42.981   1.00  20.18
   1795 C    C   THR   111   111  A    A    . A     C   THR 
            21.845   -3.226   40.693   1.00  15.74
   1796 O    O   THR   111   111  A    A    . A     O   THR 
            21.790   -2.259   41.455   1.00  15.67
   1797 N    N   LEU   112   112  A    A    . A     N   LEU 
            20.781   -3.794   40.138   1.00  14.97
   1798 D    DN  LEU   112   112  A    A    A A     DN  LEU 
            20.923   -4.567   39.561   0.10  14.71
   1799 H    HN  LEU   112   112  A    A    B A     HN  LEU 
            20.923   -4.567   39.561   0.90  14.71
   1800 C    CA  LEU   112   112  A    A    . A     CA  LEU 
            19.415   -3.342   40.351   1.00  14.65
   1801 H    HA  LEU   112   112  A    A    . A     HA  LEU 
            19.431   -2.402   40.889   1.00  14.47
   1802 C    CB  LEU   112   112  A    A    . A     CB  LEU 
            18.724   -3.164   38.995   1.00  15.73
   1803 H    HB1 LEU   112   112  A    A    . A     HB1 LEU 
            18.922   -4.041   38.404   1.00  16.13
   1804 H    HB2 LEU   112   112  A    A    . A     HB2 LEU 
            19.181   -2.330   38.485   1.00  15.93
   1805 C    CG  LEU   112   112  A    A    . A     CG  LEU 
            17.210   -2.944   39.009   1.00  16.72
   1806 H    HG  LEU   112   112  A    A    . A     HG  LEU 
            16.743   -3.721   39.595   1.00  16.89
   1807 C    CD1 LEU   112   112  A    A    . A     CD1 LEU 
            16.877   -1.613   39.637   1.00  16.30
   1808 H   HD11 LEU   112   112  A    A    . A    HD11 LEU 
            17.152   -1.644   40.672   1.00  16.61
   1809 H   HD12 LEU   112   112  A    A    . A    HD12 LEU 
            15.825   -1.412   39.530   1.00  15.77
   1810 H   HD13 LEU   112   112  A    A    . A    HD13 LEU 
            17.436   -0.840   39.143   1.00  14.60
   1811 C    CD2 LEU   112   112  A    A    . A     CD2 LEU 
            16.651   -3.027   37.602   1.00  17.48
   1812 H   HD21 LEU   112   112  A    A    . A    HD21 LEU 
            17.149   -2.323   36.969   1.00  17.83
   1813 H   HD22 LEU   112   112  A    A    . A    HD22 LEU 
            15.588   -2.815   37.626   1.00  16.51
   1814 H   HD23 LEU   112   112  A    A    . A    HD23 LEU 
            16.799   -4.029   37.220   1.00  15.92
   1815 C    C   LEU   112   112  A    A    . A     C   LEU 
            18.673   -4.390   41.163   1.00  14.14
   1816 O    O   LEU   112   112  A    A    . A     O   LEU 
            18.800   -5.584   40.908   1.00  15.66
   1817 N    N   MET   113   113  A    A    . A     N   MET 
            17.889   -3.940   42.138   1.00  14.12
   1818 H    HN  MET   113   113  A    A    . A     HN  MET 
            17.822   -2.979   42.290   1.00  13.04
   1819 C    CA  MET   113   113  A    A    . A     CA  MET 
            17.117   -4.846   42.977   1.00  13.56
   1820 H    HA  MET   113   113  A    A    . A     HA  MET 
            17.294   -5.845   42.633   1.00  14.51
   1821 C    CB  MET   113   113  A    A    . A     CB  MET 
            17.527   -4.719   44.444   1.00  14.29
   1822 H    HB1 MET   113   113  A    A    . A     HB1 MET 
            17.264   -3.732   44.804   1.00  15.22
   1823 H    HB2 MET   113   113  A    A    . A     HB2 MET 
            18.601   -4.834   44.527   1.00  14.55
   1824 C    CG  MET   113   113  A    A    . A     CG  MET 
            16.882   -5.742   45.352   1.00  17.47
   1825 H    HG1 MET   113   113  A    A    . A     HG1 MET 
            17.053   -6.717   44.946   1.00  17.67
   1826 H    HG2 MET   113   113  A    A    . A     HG2 MET 
            15.820   -5.559   45.397   1.00  16.68
   1827 S    SD  MET   113   113  A    A    . A     SD  MET 
            17.548   -5.709   47.046   1.00  21.27
   1828 C    CE  MET   113   113  A    A    . A     CE  MET 
            16.113   -6.068   47.981   1.00  21.88
   1829 H    HE1 MET   113   113  A    A    . A     HE1 MET 
            15.346   -5.338   47.766   1.00  21.80
   1830 H    HE2 MET   113   113  A    A    . A     HE2 MET 
            16.347   -6.043   49.037   1.00  21.88
   1831 H    HE3 MET   113   113  A    A    . A     HE3 MET 
            15.746   -7.053   47.716   1.00  21.95
   1832 C    C   MET   113   113  A    A    . A     C   MET 
            15.640   -4.524   42.817   1.00  14.22
   1833 O    O   MET   113   113  A    A    . A     O   MET 
            15.217   -3.381   43.029   1.00  13.97
   1834 N    N   GLY   114   114  A    A    . A     N   GLY 
            14.859   -5.531   42.434   1.00  11.78
   1835 D    DN  GLY   114   114  A    A    A A     DN  GLY 
            15.253   -6.412   42.276   0.30  12.36
   1836 H    HN  GLY   114   114  A    A    B A     HN  GLY 
            15.253   -6.412   42.276   0.70  12.36
   1837 C    CA  GLY   114   114  A    A    . A     CA  GLY 
            13.435   -5.333   42.245   1.00  11.02
   1838 H    HA1 GLY   114   114  A    A    . A     HA1 GLY 
            13.252   -5.105   41.210   1.00  11.35
   1839 H    HA2 GLY   114   114  A    A    . A     HA2 GLY 
            13.108   -4.506   42.854   1.00  10.88
   1840 C    C   GLY   114   114  A    A    . A     C   GLY 
            12.643   -6.561   42.634   1.00  11.52
   1841 O    O   GLY   114   114  A    A    . A     O   GLY 
            13.213   -7.582   43.001   1.00  11.49
   1842 N    N   MET   115   115  A    A    . A     N   MET 
            11.325   -6.462   42.566   1.00  11.12
   1843 D    DN  MET   115   115  A    A    A A     DN  MET 
            10.920   -5.632   42.273   0.53  12.05
   1844 H    HN  MET   115   115  A    A    B A     HN  MET 
            10.920   -5.632   42.273   0.47  12.05
   1845 C    CA  MET   115   115  A    A    . A     CA  MET 
            10.476   -7.575   42.925   1.00  13.39
   1846 H    HA  MET   115   115  A    A    . A     HA  MET 
            10.888   -8.057   43.813   1.00  14.49
   1847 C    CB  MET   115   115  A    A    . A     CB  MET 
             9.060   -7.087   43.231   1.00  14.36
   1848 H    HB1 MET   115   115  A    A    . A     HB1 MET 
             8.590   -6.800   42.301   1.00  14.31
   1849 H    HB2 MET   115   115  A    A    . A     HB2 MET 
             9.133   -6.206   43.868   1.00  12.38
   1850 C    CG  MET   115   115  A    A    . A     CG  MET 
             8.207   -8.137   43.921   1.00  14.00
   1851 H    HG1 MET   115   115  A    A    . A     HG1 MET 
             8.740   -8.459   44.812   1.00  15.28
   1852 H    HG2 MET   115   115  A    A    . A     HG2 MET 
             8.089   -8.984   43.255   1.00  14.36
   1853 S    SD  MET   115   115  A    A    . A     SD  MET 
             6.579   -7.546   44.405   1.00  16.50
   1854 C    CE  MET   115   115  A    A    . A     CE  MET 
             6.224   -8.631   45.764   1.00  16.04
   1855 H    HE1 MET   115   115  A    A    . A     HE1 MET 
             7.075   -8.660   46.438   1.00  16.14
   1856 H    HE2 MET   115   115  A    A    . A     HE2 MET 
             6.006   -9.623   45.387   1.00  15.76
   1857 H    HE3 MET   115   115  A    A    . A     HE3 MET 
             5.363   -8.253   46.297   1.00  16.39
   1858 C    C   MET   115   115  A    A    . A     C   MET 
            10.443   -8.585   41.794   1.00  16.72
   1859 O    O   MET   115   115  A    A    . A     O   MET 
            10.286   -8.228   40.625   1.00  15.58
   1860 N    N   ASP   116   116  A    A    . A     N   ASP 
            10.585   -9.852   42.157   1.00  18.85
   1861 D    DN  ASP   116   116  A    A    A A     DN  ASP 
            10.703  -10.072   43.094   0.87  19.55
   1862 H    HN  ASP   116   116  A    A    B A     HN  ASP 
            10.703  -10.072   43.094   0.13  19.55
   1863 C    CA  ASP   116   116  A    A    . A     CA  ASP 
            10.560  -10.932   41.192   1.00  22.75
   1864 H    HA  ASP   116   116  A    A    . A     HA  ASP 
            11.384  -10.792   40.518   1.00  21.74
   1865 C    CB  ASP   116   116  A    A    . A     CB  ASP 
            10.719  -12.276   41.903   1.00  23.73
   1866 H    HB1 ASP   116   116  A    A    . A     HB1 ASP 
             9.875  -12.451   42.553   1.00  23.88
   1867 H    HB2 ASP   116   116  A    A    . A     HB2 ASP 
            11.617  -12.244   42.500   1.00  22.95
   1868 C    CG  ASP   116   116  A    A    . A     CG  ASP 
            10.830  -13.426   40.937   1.00  25.64
   1869 O    OD1 ASP   116   116  A    A    . A     OD1 ASP 
            11.906  -13.599   40.327   1.00  29.59
   1870 O    OD2 ASP   116   116  A    A    . A     OD2 ASP 
             9.825  -14.140   40.762   1.00  30.76
   1871 C    C   ASP   116   116  A    A    . A     C   ASP 
             9.266  -10.917   40.381   1.00  23.31
   1872 O    O   ASP   116   116  A    A    . A     O   ASP 
             8.172  -10.740   40.922   1.00  21.95
   1873 N    N   LEU   117   117  A    A    . A     N   LEU 
             9.412  -11.110   39.078   1.00  25.00
   1874 D    DN  LEU   117   117  A    A    A A     DN  LEU 
            10.313  -11.245   38.716   0.67  25.07
   1875 H    HN  LEU   117   117  A    A    B A     HN  LEU 
            10.313  -11.245   38.716   0.33  25.07
   1876 C    CA  LEU   117   117  A    A    . A     CA  LEU 
             8.285  -11.128   38.165   1.00  27.34
   1877 H    HA  LEU   117   117  A    A    . A     HA  LEU 
             7.845  -10.150   38.168   1.00  27.32
   1878 C    CB  LEU   117   117  A    A    . A     CB  LEU 
             8.778  -11.445   36.750   1.00  28.16
   1879 H    HB1 LEU   117   117  A    A    . A     HB1 LEU 
             9.019  -12.502   36.723   1.00  28.13
   1880 H    HB2 LEU   117   117  A    A    . A     HB2 LEU 
             9.682  -10.896   36.580   1.00  29.28
   1881 C    CG  LEU   117   117  A    A    . A     CG  LEU 
             7.821  -11.161   35.590   1.00  30.45
   1882 H    HG  LEU   117   117  A    A    . A     HG  LEU 
             6.875  -11.616   35.805   1.00  30.63
   1883 C    CD1 LEU   117   117  A    A    . A     CD1 LEU 
             7.579   -9.672   35.411   1.00  31.47
   1884 H   HD11 LEU   117   117  A    A    . A    HD11 LEU 
             6.763   -9.538   34.713   1.00  31.41
   1885 H   HD12 LEU   117   117  A    A    . A    HD12 LEU 
             8.479   -9.206   35.019   1.00  31.11
   1886 H   HD13 LEU   117   117  A    A    . A    HD13 LEU 
             7.320   -9.231   36.359   1.00  31.92
   1887 C    CD2 LEU   117   117  A    A    . A     CD2 LEU 
             8.354  -11.778   34.300   1.00  30.19
   1888 H   HD21 LEU   117   117  A    A    . A    HD21 LEU 
             8.333  -12.856   34.385   1.00  30.25
   1889 H   HD22 LEU   117   117  A    A    . A    HD22 LEU 
             9.362  -11.446   34.134   1.00  31.15
   1890 H   HD23 LEU   117   117  A    A    . A    HD23 LEU 
             7.737  -11.471   33.473   1.00  30.54
   1891 C    C   LEU   117   117  A    A    . A     C   LEU 
             7.231  -12.153   38.595   1.00  28.37
   1892 O    O   LEU   117   117  A    A    . A     O   LEU 
             6.033  -11.891   38.499   1.00  28.89
   1893 N    N   ALA   118   118  A    A    . A     N   ALA 
             7.671  -13.321   39.058   1.00  28.83
   1894 D    DN  ALA   118   118  A    A    A A     DN  ALA 
             8.637  -13.494   39.116   0.99  28.14
   1895 H    HN  ALA   118   118  A    A    B A     HN  ALA 
             8.637  -13.494   39.116   0.01  28.14
   1896 C    CA  ALA   118   118  A    A    . A     CA  ALA 
             6.737  -14.360   39.473   1.00  29.55
   1897 H    HA  ALA   118   118  A    A    . A     HA  ALA 
             6.024  -14.493   38.666   1.00  30.16
   1898 C    CB  ALA   118   118  A    A    . A     CB  ALA 
             7.461  -15.682   39.676   1.00  29.98
   1899 H    HB1 ALA   118   118  A    A    . A     HB1 ALA 
             6.740  -16.460   39.901   1.00  30.20
   1900 H    HB2 ALA   118   118  A    A    . A     HB2 ALA 
             8.154  -15.591   40.501   1.00  29.99
   1901 H    HB3 ALA   118   118  A    A    . A     HB3 ALA 
             7.999  -15.941   38.770   1.00  29.56
   1902 C    C   ALA   118   118  A    A    . A     C   ALA 
             5.991  -13.967   40.741   1.00  30.21
   1903 O    O   ALA   118   118  A    A    . A     O   ALA 
             4.888  -14.456   40.996   1.00  30.68
   1904 N    N   ALA   119   119  A    A    . A     N   ALA 
             6.606  -13.100   41.543   1.00  28.01
   1905 D    DN  ALA   119   119  A    A    A A     DN  ALA 
             7.492  -12.759   41.293   0.87  27.79
   1906 H    HN  ALA   119   119  A    A    B A     HN  ALA 
             7.492  -12.759   41.293   0.13  27.79
   1907 C    CA  ALA   119   119  A    A    . A     CA  ALA 
             6.001  -12.667   42.796   1.00  26.70
   1908 H    HA  ALA   119   119  A    A    . A     HA  ALA 
             5.367  -13.477   43.137   1.00  27.24
   1909 C    CB  ALA   119   119  A    A    . A     CB  ALA 
             7.066  -12.451   43.859   1.00  27.29
   1910 H    HB1 ALA   119   119  A    A    . A     HB1 ALA 
             7.839  -13.196   43.756   1.00  27.43
   1911 H    HB2 ALA   119   119  A    A    . A     HB2 ALA 
             6.617  -12.547   44.835   1.00  27.71
   1912 H    HB3 ALA   119   119  A    A    . A     HB3 ALA 
             7.498  -11.462   43.751   1.00  27.31
   1913 C    C   ALA   119   119  A    A    . A     C   ALA 
             5.143  -11.417   42.643   1.00  26.65
   1914 O    O   ALA   119   119  A    A    . A     O   ALA 
             4.526  -10.968   43.610   1.00  26.52
   1915 N    N   GLY   120   120  A    A    . A     N   GLY 
             5.095  -10.858   41.437   1.00  24.54
   1916 D    DN  GLY   120   120  A    A    A A     DN  GLY 
             5.599  -11.253   40.704   0.88  24.40
   1917 H    HN  GLY   120   120  A    A    B A     HN  GLY 
             5.599  -11.253   40.704   0.12  24.40
   1918 C    CA  GLY   120   120  A    A    . A     CA  GLY 
             4.286   -9.670   41.219   1.00  24.32
   1919 H    HA1 GLY   120   120  A    A    . A     HA1 GLY 
             3.853   -9.393   42.167   1.00  24.52
   1920 H    HA2 GLY   120   120  A    A    . A     HA2 GLY 
             3.475   -9.929   40.550   1.00  23.96
   1921 C    C   GLY   120   120  A    A    . A     C   GLY 
             5.008   -8.459   40.643   1.00  23.72
   1922 O    O   GLY   120   120  A    A    . A     O   GLY 
             4.371   -7.448   40.351   1.00  23.23
   1923 N    N   GLY   121   121  A    A    . A     N   GLY 
             6.326   -8.547   40.482   1.00  22.40
   1924 D    DN  GLY   121   121  A    A    A A     DN  GLY 
             6.793   -9.372   40.732   0.46  22.02
   1925 H    HN  GLY   121   121  A    A    B A     HN  GLY 
             6.793   -9.372   40.732   0.54  22.02
   1926 C    CA  GLY   121   121  A    A    . A     CA  GLY 
             7.076   -7.427   39.939   1.00  20.05
   1927 H    HA1 GLY   121   121  A    A    . A     HA1 GLY 
             8.127   -7.659   39.979   1.00  20.06
   1928 H    HA2 GLY   121   121  A    A    . A     HA2 GLY 
             6.884   -6.536   40.524   1.00  20.55
   1929 C    C   GLY   121   121  A    A    . A     C   GLY 
             6.706   -7.155   38.494   1.00  18.90
   1930 O    O   GLY   121   121  A    A    . A     O   GLY 
             6.000   -7.949   37.867   1.00  17.93
   1931 N    N   HIS   122   122  A    A    . A     N   HIS 
             7.196   -6.042   37.959   1.00  17.63
   1932 D    DN  HIS   122   122  A    A    A A     DN  HIS 
             7.759   -5.465   38.501   0.96  18.47
   1933 H    HN  HIS   122   122  A    A    B A     HN  HIS 
             7.759   -5.465   38.501   0.04  18.47
   1934 C    CA  HIS   122   122  A    A    . A     CA  HIS 
             6.927   -5.673   36.577   1.00  17.63
   1935 H    HA  HIS   122   122  A    A    . A     HA  HIS 
             6.071   -6.232   36.246   1.00  18.32
   1936 C    CB  HIS   122   122  A    A    . A     CB  HIS 
             6.616   -4.174   36.491   1.00  18.64
   1937 H    HB1 HIS   122   122  A    A    . A     HB1 HIS 
             7.496   -3.622   36.790   1.00  18.04
   1938 H    HB2 HIS   122   122  A    A    . A     HB2 HIS 
             5.824   -3.949   37.170   1.00  17.42
   1939 C    CG  HIS   122   122  A    A    . A     CG  HIS 
             6.220   -3.713   35.121   1.00  17.89
   1940 N    ND1 HIS   122   122  A    A    . A     ND1 HIS 
             7.118   -3.163   34.232   1.00  19.37
   1941 C    CD2 HIS   122   122  A    A    . A     CD2 HIS 
             5.033   -3.768   34.470   1.00  19.12
   1942 H    HD2 HIS   122   122  A    A    . A     HD2 HIS 
             4.098   -4.122   34.865   1.00  19.20
   1943 C    CE1 HIS   122   122  A    A    . A     CE1 HIS 
             6.504   -2.903   33.091   1.00  19.79
   1944 H    HE1 HIS   122   122  A    A    . A     HE1 HIS 
             6.954   -2.465   32.207   1.00  19.97
   1945 N    NE2 HIS   122   122  A    A    . A     NE2 HIS 
             5.238   -3.261   33.208   1.00  19.61
   1946 D    DE2 HIS   122   122  A    A    A A     DE2 HIS 
             4.561   -3.176   32.511   0.49  18.97
   1947 H    HE2 HIS   122   122  A    A    B A     HE2 HIS 
             4.561   -3.176   32.511   0.51  18.97
   1948 C    C   HIS   122   122  A    A    . A     C   HIS 
             8.129   -6.013   35.698   1.00  18.18
   1949 O    O   HIS   122   122  A    A    . A     O   HIS 
             9.255   -6.088   36.186   1.00  16.89
   1950 N    N   LEU   123   123  A    A    . A     N   LEU 
             7.885   -6.201   34.402   1.00  16.25
   1951 D    DN  LEU   123   123  A    A    A A     DN  LEU 
             6.959   -6.122   34.071   0.74  17.21
   1952 H    HN  LEU   123   123  A    A    B A     HN  LEU 
             6.959   -6.122   34.071   0.26  17.21
   1953 C    CA  LEU   123   123  A    A    . A     CA  LEU 
             8.948   -6.500   33.446   1.00  17.33
   1954 H    HA  LEU   123   123  A    A    . A     HA  LEU 
             9.256   -7.522   33.600   1.00  17.47
   1955 C    CB  LEU   123   123  A    A    . A     CB  LEU 
             8.428   -6.352   32.013   1.00  19.03
   1956 H    HB1 LEU   123   123  A    A    . A     HB1 LEU 
             9.267   -6.082   31.381   1.00  20.29
   1957 H    HB2 LEU   123   123  A    A    . A     HB2 LEU 
             7.713   -5.537   32.005   1.00  19.01
   1958 C    CG  LEU   123   123  A    A    . A     CG  LEU 
             7.749   -7.575   31.409   1.00  21.46
   1959 H    HG  LEU   123   123  A    A    . A     HG  LEU 
             7.055   -7.984   32.114   1.00  21.07
   1960 C    CD1 LEU   123   123  A    A    . A     CD1 LEU 
             6.967   -7.180   30.156   1.00  22.23
   1961 H   HD11 LEU   123   123  A    A    . A    HD11 LEU 
             6.095   -6.615   30.455   1.00  22.98
   1962 H   HD12 LEU   123   123  A    A    . A    HD12 LEU 
             6.657   -8.075   29.623   1.00  22.41
   1963 H   HD13 LEU   123   123  A    A    . A    HD13 LEU 
             7.594   -6.569   29.514   1.00  22.22
   1964 C    CD2 LEU   123   123  A    A    . A     CD2 LEU 
             8.798   -8.628   31.085   1.00  21.77
   1965 H   HD21 LEU   123   123  A    A    . A    HD21 LEU 
             9.532   -8.208   30.419   1.00  21.45
   1966 H   HD22 LEU   123   123  A    A    . A    HD22 LEU 
             8.323   -9.470   30.597   1.00  20.44
   1967 H   HD23 LEU   123   123  A    A    . A    HD23 LEU 
             9.277   -8.962   31.985   1.00  22.22
   1968 C    C   LEU   123   123  A    A    . A     C   LEU 
            10.154   -5.576   33.603   1.00  17.00
   1969 O    O   LEU   123   123  A    A    . A     O   LEU 
            11.296   -6.018   33.479   1.00  17.59
   1970 N    N   THR   124   124  A    A    . A     N   THR 
             9.898   -4.289   33.835   1.00  14.46
   1971 D    DN  THR   124   124  A    A    A A     DN  THR 
             8.962   -3.993   33.894   0.92  15.21
   1972 H    HN  THR   124   124  A    A    B A     HN  THR 
             8.962   -3.993   33.894   0.08  15.21
   1973 C    CA  THR   124   124  A    A    . A     CA  THR 
            10.968   -3.307   33.966   1.00  14.72
   1974 H    HA  THR   124   124  A    A    . A     HA  THR 
            11.703   -3.566   33.240   1.00  14.53
   1975 C    CB  THR   124   124  A    A    . A     CB  THR 
            10.460   -1.912   33.627   1.00  14.54
   1976 H    HB  THR   124   124  A    A    . A     HB  THR 
            11.299   -1.215   33.704   1.00  13.83
   1977 O    OG1 THR   124   124  A    A    . A     OG1 THR 
             9.455   -1.534   34.549   1.00  12.56
   1978 D    DG1 THR   124   124  A    A    A A     DG1 THR 
             8.718   -2.137   34.465   0.58  12.91
   1979 H    HG1 THR   124   124  A    A    B A     HG1 THR 
             8.718   -2.137   34.465   0.42  12.91
   1980 C    CG2 THR   124   124  A    A    . A     CG2 THR 
             9.878   -1.791   32.211   1.00  12.03
   1981 H   HG21 THR   124   124  A    A    . A    HG21 THR 
            10.670   -1.837   31.471   1.00  14.61
   1982 H   HG22 THR   124   124  A    A    . A    HG22 THR 
             9.373   -0.827   32.118   1.00  13.40
   1983 H   HG23 THR   124   124  A    A    . A    HG23 THR 
             9.162   -2.595   32.032   1.00  13.49
   1984 C    C   THR   124   124  A    A    . A     C   THR 
            11.673   -3.303   35.322   1.00  15.28
   1985 O    O   THR   124   124  A    A    . A     O   THR 
            12.527   -2.450   35.572   1.00  14.34
   1986 N    N   HIS   125   125  A    A    . A     N   HIS 
            11.335   -4.249   36.193   1.00  15.11
   1987 D    DN  HIS   125   125  A    A    A A     DN  HIS 
            10.657   -4.905   35.947   0.84  15.30
   1988 H    HN  HIS   125   125  A    A    B A     HN  HIS 
            10.657   -4.905   35.947   0.16  15.30
   1989 C    CA  HIS   125   125  A    A    . A     CA  HIS 
            11.973   -4.323   37.512   1.00  14.54
   1990 H    HA  HIS   125   125  A    A    . A     HA  HIS 
            12.396   -3.343   37.702   1.00  14.00
   1991 C    CB  HIS   125   125  A    A    . A     CB  HIS 
            10.937   -4.620   38.594   1.00  13.50
   1992 H    HB1 HIS   125   125  A    A    . A     HB1 HIS 
            11.412   -4.748   39.561   1.00  14.22
   1993 H    HB2 HIS   125   125  A    A    . A     HB2 HIS 
            10.445   -5.539   38.323   1.00  14.61
   1994 C    CG  HIS   125   125  A    A    . A     CG  HIS 
             9.887   -3.561   38.725   1.00  12.95
   1995 N    ND1 HIS   125   125  A    A    . A     ND1 HIS 
             8.786   -3.704   39.542   1.00  14.53
   1996 C    CD2 HIS   125   125  A    A    . A     CD2 HIS 
             9.742   -2.365   38.102   1.00  13.50
   1997 H    HD2 HIS   125   125  A    A    . A     HD2 HIS 
            10.415   -1.932   37.381   1.00  13.35
   1998 C    CE1 HIS   125   125  A    A    . A     CE1 HIS 
             8.003   -2.645   39.410   1.00  13.79
   1999 H    HE1 HIS   125   125  A    A    . A     HE1 HIS 
             7.093   -2.475   39.930   1.00  11.99
   2000 N    NE2 HIS   125   125  A    A    . A     NE2 HIS 
             8.558   -1.818   38.542   1.00  11.35
   2001 D    DE2 HIS   125   125  A    A    A A     DE2 HIS 
             8.169   -0.966   38.242   0.82  11.28
   2002 H    HE2 HIS   125   125  A    A    B A     HE2 HIS 
             8.169   -0.966   38.242   0.18  11.28
   2003 C    C   HIS   125   125  A    A    . A     C   HIS 
            13.105   -5.353   37.553   1.00  13.28
   2004 O    O   HIS   125   125  A    A    . A     O   HIS 
            13.565   -5.726   38.625   1.00  11.84
   2005 N    N   GLY   126   126  A    A    . A     N   GLY 
            13.573   -5.782   36.381   1.00  15.34
   2006 D    DN  GLY   126   126  A    A    A A     DN  GLY 
            13.192   -5.431   35.554   0.95  16.17
   2007 H    HN  GLY   126   126  A    A    B A     HN  GLY 
            13.192   -5.431   35.554   0.05  16.17
   2008 C    CA  GLY   126   126  A    A    . A     CA  GLY 
            14.674   -6.734   36.330   1.00  18.44
   2009 H    HA1 GLY   126   126  A    A    . A     HA1 GLY 
            14.865   -7.059   37.337   1.00  17.61
   2010 H    HA2 GLY   126   126  A    A    . A     HA2 GLY 
            15.543   -6.202   36.019   1.00  17.41
   2011 C    C   GLY   126   126  A    A    . A     C   GLY 
            14.568   -7.976   35.447   1.00  20.10
   2012 O    O   GLY   126   126  A    A    . A     O   GLY 
            15.443   -8.840   35.497   1.00  22.05
   2013 N    N   SER   127   127  A    A    . A     N   SER 
            13.526   -8.080   34.637   1.00  21.12
   2014 D    DN  SER   127   127  A    A    A A     DN  SER 
            12.863   -7.368   34.620   0.39  21.48
   2015 H    HN  SER   127   127  A    A    B A     HN  SER 
            12.863   -7.368   34.620   0.61  21.48
   2016 C    CA  SER   127   127  A    A    . A     CA  SER 
            13.352   -9.233   33.760   1.00  22.83
   2017 H    HA  SER   127   127  A    A    . A     HA  SER 
            13.359  -10.113   34.382   1.00  22.67
   2018 C    CB  SER   127   127  A    A    . A     CB  SER 
            12.007   -9.152   33.044   1.00  24.54
   2019 H    HB1 SER   127   127  A    A    . A     HB1 SER 
            12.019   -8.317   32.373   1.00  25.26
   2020 H    HB2 SER   127   127  A    A    . A     HB2 SER 
            11.231   -9.029   33.780   1.00  25.44
   2021 O    OG  SER   127   127  A    A    . A     OG  SER 
            11.751  -10.336   32.307   1.00  27.82
   2022 D    DG  SER   127   127  A    A    A A     DG  SER 
            10.996  -10.793   32.689   0.51  26.80
   2023 H    HG  SER   127   127  A    A    B A     HG  SER 
            10.996  -10.793   32.689   0.49  26.80
   2024 C    C   SER   127   127  A    A    . A     C   SER 
            14.498   -9.332   32.750   1.00  22.00
   2025 O    O   SER   127   127  A    A    . A     O   SER 
            14.968   -8.316   32.237   1.00  20.12
   2026 N    N   ARG   128   128  A    A    . A     N   ARG 
            14.948  -10.556   32.486   1.00  22.84
   2027 D    DN  ARG   128   128  A    A    A A     DN  ARG 
            14.534  -11.319   32.940   0.74  23.18
   2028 H    HN  ARG   128   128  A    A    B A     HN  ARG 
            14.534  -11.319   32.940   0.26  23.18
   2029 C    CA  ARG   128   128  A    A    . A     CA  ARG 
            16.047  -10.798   31.557   1.00  24.64
   2030 H    HA  ARG   128   128  A    A    . A     HA  ARG 
            16.846  -10.125   31.845   1.00  24.94
   2031 C    CB  ARG   128   128  A    A    . A     CB  ARG 
            16.573  -12.224   31.724   1.00  30.06
   2032 H    HB1 ARG   128   128  A    A    . A     HB1 ARG 
            17.127  -12.506   30.838   1.00  31.58
   2033 H    HB2 ARG   128   128  A    A    . A     HB2 ARG 
            15.734  -12.904   31.858   1.00  31.08
   2034 C    CG  ARG   128   128  A    A    . A     CG  ARG 
            17.495  -12.352   32.927   1.00  37.34
   2035 H    HG1 ARG   128   128  A    A    . A     HG1 ARG 
            17.299  -11.535   33.603   1.00  36.84
   2036 H    HG2 ARG   128   128  A    A    . A     HG2 ARG 
            18.510  -12.294   32.581   1.00  37.07
   2037 C    CD  ARG   128   128  A    A    . A     CD  ARG 
            17.313  -13.660   33.674   1.00  42.84
   2038 H    HD1 ARG   128   128  A    A    . A     HD1 ARG 
            16.283  -13.723   33.986   1.00  43.49
   2039 H    HD2 ARG   128   128  A    A    . A     HD2 ARG 
            17.951  -13.659   34.537   1.00  43.63
   2040 N    NE  ARG   128   128  A    A    . A     NE  ARG 
            17.621  -14.820   32.844   1.00  48.87
   2041 D    DE  ARG   128   128  A    A    A A     DE  ARG 
            17.387  -14.769   31.895   0.27  48.05
   2042 H    HE  ARG   128   128  A    A    B A     HE  ARG 
            17.387  -14.769   31.895   0.73  48.05
   2043 C    CZ  ARG   128   128  A    A    . A     CZ  ARG 
            18.158  -15.945   33.309   1.00  52.09
   2044 N    NH1 ARG   128   128  A    A    . A     NH1 ARG 
            18.546  -16.019   34.579   1.00  53.43
   2045 D   DH11 ARG   128   128  A    A    A A    DH11 ARG 
            18.433  -15.222   35.184   0.87  53.08
   2046 H   HH11 ARG   128   128  A    A    B A    HH11 ARG 
            18.433  -15.222   35.184   0.13  53.08
   2047 D   DH12 ARG   128   128  A    A    A A    DH12 ARG 
            18.952  -16.863   34.929   0.45  53.00
   2048 H   HH12 ARG   128   128  A    A    B A    HH12 ARG 
            18.952  -16.863   34.929   0.55  53.00
   2049 N    NH2 ARG   128   128  A    A    . A     NH2 ARG 
            18.328  -16.984   32.499   1.00  52.85
   2050 D   DH21 ARG   128   128  A    A    A A    DH21 ARG 
            18.052  -16.918   31.538   0.45  52.40
   2051 H   HH21 ARG   128   128  A    A    B A    HH21 ARG 
            18.052  -16.918   31.538   0.55  52.40
   2052 D   DH22 ARG   128   128  A    A    A A    DH22 ARG 
            18.731  -17.830   32.848   0.38  52.44
   2053 H   HH22 ARG   128   128  A    A    B A    HH22 ARG 
            18.731  -17.830   32.848   0.62  52.44
   2054 C    C   ARG   128   128  A    A    . A     C   ARG 
            15.736  -10.492   30.096   1.00  21.37
   2055 O    O   ARG   128   128  A    A    . A     O   ARG 
            16.650  -10.253   29.311   1.00  20.34
   2056 N    N   VAL   129   129  A    A    . A     N   VAL 
            14.456  -10.479   29.734   1.00  18.79
   2057 D    DN  VAL   129   129  A    A    . A     DN  VAL 
            13.761  -10.663   30.391   1.00  20.12
   2058 C    CA  VAL   129   129  A    A    . A     CA  VAL 
            14.064  -10.175   28.362   1.00  17.92
   2059 H    HA  VAL   129   129  A    A    . A     HA  VAL 
            14.894  -10.444   27.726   1.00  18.37
   2060 C    CB  VAL   129   129  A    A    . A     CB  VAL 
            12.833  -10.977   27.931   1.00  18.95
   2061 H    HB  VAL   129   129  A    A    . A     HB  VAL 
            12.582  -10.709   26.906   1.00  19.76
   2062 C    CG1 VAL   129   129  A    A    . A     CG1 VAL 
            13.144  -12.467   27.973   1.00  19.93
   2063 H   HG11 VAL   129   129  A    A    . A    HG11 VAL 
            13.914  -12.695   27.246   1.00  19.75
   2064 H   HG12 VAL   129   129  A    A    . A    HG12 VAL 
            12.252  -13.034   27.744   1.00  19.54
   2065 H   HG13 VAL   129   129  A    A    . A    HG13 VAL 
            13.498  -12.734   28.957   1.00  20.23
   2066 C    CG2 VAL   129   129  A    A    . A     CG2 VAL 
            11.644  -10.656   28.820   1.00  19.57
   2067 H   HG21 VAL   129   129  A    A    . A    HG21 VAL 
            10.748  -11.024   28.349   1.00  19.79
   2068 H   HG22 VAL   129   129  A    A    . A    HG22 VAL 
            11.568   -9.587   28.965   1.00  19.30
   2069 H   HG23 VAL   129   129  A    A    . A    HG23 VAL 
            11.766  -11.136   29.775   1.00  19.14
   2070 C    C   VAL   129   129  A    A    . A     C   VAL 
            13.785   -8.687   28.215   1.00  16.30
   2071 O    O   VAL   129   129  A    A    . A     O   VAL 
            13.484   -8.204   27.133   1.00  16.83
   2072 N    N   ASN   130   130  A    A    . A     N   ASN 
            13.899   -7.968   29.324   1.00  14.61
   2073 D    DN  ASN   130   130  A    A    A A     DN  ASN 
            14.151   -8.419   30.163   0.56  15.28
   2074 H    HN  ASN   130   130  A    A    B A     HN  ASN 
            14.151   -8.419   30.163   0.44  15.28
   2075 C    CA  ASN   130   130  A    A    . A     CA  ASN 
            13.665   -6.532   29.347   1.00  14.94
   2076 H    HA  ASN   130   130  A    A    . A     HA  ASN 
            13.212   -6.254   28.413   1.00  15.40
   2077 C    CB  ASN   130   130  A    A    . A     CB  ASN 
            12.706   -6.192   30.498   1.00  15.55
   2078 H    HB1 ASN   130   130  A    A    . A     HB1 ASN 
            13.131   -6.542   31.432   1.00  16.04
   2079 H    HB2 ASN   130   130  A    A    . A     HB2 ASN 
            11.762   -6.687   30.326   1.00  15.95
   2080 C    CG  ASN   130   130  A    A    . A     CG  ASN 
            12.438   -4.710   30.616   1.00  16.35
   2081 O    OD1 ASN   130   130  A    A    . A     OD1 ASN 
            13.007   -4.030   31.464   1.00  14.68
   2082 N    ND2 ASN   130   130  A    A    . A     ND2 ASN 
            11.586   -4.195   29.740   1.00  14.07
   2083 D   DD21 ASN   130   130  A    A    A A    DD21 ASN 
            11.194   -4.806   29.083   0.46  15.71
   2084 H   HD21 ASN   130   130  A    A    B A    HD21 ASN 
            11.194   -4.806   29.083   0.54  15.71
   2085 D   DD22 ASN   130   130  A    A    A A    DD22 ASN 
            11.393   -3.233   29.797   0.45  15.45
   2086 H   HD22 ASN   130   130  A    A    B A    HD22 ASN 
            11.393   -3.233   29.797   0.55  15.45
   2087 C    C   ASN   130   130  A    A    . A     C   ASN 
            14.998   -5.785   29.492   1.00  14.61
   2088 O    O   ASN   130   130  A    A    . A     O   ASN 
            15.982   -6.345   29.967   1.00  14.96
   2089 N    N   PHE   131   131  A    A    . A     N   PHE 
            15.031   -4.532   29.054   1.00  13.31
   2090 D    DN  PHE   131   131  A    A    A A     DN  PHE 
            14.228   -4.142   28.659   0.77  13.25
   2091 H    HN  PHE   131   131  A    A    B A     HN  PHE 
            14.228   -4.142   28.659   0.23  13.25
   2092 C    CA  PHE   131   131  A    A    . A     CA  PHE 
            16.250   -3.735   29.120   1.00  14.13
   2093 H    HA  PHE   131   131  A    A    . A     HA  PHE 
            16.962   -4.206   28.461   1.00  14.10
   2094 C    CB  PHE   131   131  A    A    . A     CB  PHE 
            15.997   -2.318   28.600   1.00  14.16
   2095 H    HB1 PHE   131   131  A    A    . A     HB1 PHE 
            15.467   -2.388   27.663   1.00  14.01
   2096 H    HB2 PHE   131   131  A    A    . A     HB2 PHE 
            16.945   -1.835   28.430   1.00  14.24
   2097 C    CG  PHE   131   131  A    A    . A     CG  PHE 
            15.186   -1.452   29.533   1.00  15.39
   2098 C    CD1 PHE   131   131  A    A    . A     CD1 PHE 
            15.793   -0.764   30.570   1.00  14.48
   2099 H    HD1 PHE   131   131  A    A    . A     HD1 PHE 
            16.861   -0.860   30.727   1.00  15.81
   2100 C    CD2 PHE   131   131  A    A    . A     CD2 PHE 
            13.814   -1.315   29.357   1.00  14.77
   2101 H    HD2 PHE   131   131  A    A    . A     HD2 PHE 
            13.323   -1.843   28.554   1.00  14.83
   2102 C    CE1 PHE   131   131  A    A    . A     CE1 PHE 
            15.042    0.035   31.409   1.00  15.89
   2103 H    HE1 PHE   131   131  A    A    . A     HE1 PHE 
            15.514    0.578   32.212   1.00  12.53
   2104 C    CE2 PHE   131   131  A    A    . A     CE2 PHE 
            13.065   -0.519   30.194   1.00  14.31
   2105 H    HE2 PHE   131   131  A    A    . A     HE2 PHE 
            11.996   -0.429   30.049   1.00  15.20
   2106 C    CZ  PHE   131   131  A    A    . A     CZ  PHE 
            13.674    0.154   31.219   1.00  14.51
   2107 H    HZ  PHE   131   131  A    A    . A     HZ  PHE 
            13.089    0.777   31.871   1.00  15.51
   2108 C    C   PHE   131   131  A    A    . A     C   PHE 
            16.855   -3.681   30.520   1.00  14.25
   2109 O    O   PHE   131   131  A    A    . A     O   PHE 
            18.077   -3.596   30.668   1.00  14.28
   2110 N    N   SER   132   132  A    A    . A     N   SER 
            15.998   -3.726   31.539   1.00  12.41
   2111 D    DN  SER   132   132  A    A    A A     DN  SER 
            15.046   -3.794   31.358   0.69  13.23
   2112 H    HN  SER   132   132  A    A    B A     HN  SER 
            15.046   -3.794   31.358   0.31  13.23
   2113 C    CA  SER   132   132  A    A    . A     CA  SER 
            16.460   -3.674   32.918   1.00  14.51
   2114 H    HA  SER   132   132  A    A    . A     HA  SER 
            17.030   -2.762   33.026   1.00  14.43
   2115 C    CB  SER   132   132  A    A    . A     CB  SER 
            15.278   -3.632   33.896   1.00  14.37
   2116 H    HB1 SER   132   132  A    A    . A     HB1 SER 
            14.726   -2.719   33.721   1.00  14.36
   2117 H    HB2 SER   132   132  A    A    . A     HB2 SER 
            15.633   -3.636   34.911   1.00  15.52
   2118 O    OG  SER   132   132  A    A    . A     OG  SER 
            14.396   -4.730   33.715   1.00  14.93
   2119 D    DG  SER   132   132  A    A    A A     DG  SER 
            13.869   -4.589   32.926   0.76  15.57
   2120 H    HG  SER   132   132  A    A    B A     HG  SER 
            13.869   -4.589   32.926   0.24  15.57
   2121 C    C   SER   132   132  A    A    . A     C   SER 
            17.390   -4.850   33.206   1.00  16.10
   2122 O    O   SER   132   132  A    A    . A     O   SER 
            18.447   -4.672   33.806   1.00  17.04
   2123 N    N   GLY   133   133  A    A    . A     N   GLY 
            17.004   -6.045   32.752   1.00  17.37
   2124 D    DN  GLY   133   133  A    A    A A     DN  GLY 
            16.155   -6.126   32.260   0.56  17.35
   2125 H    HN  GLY   133   133  A    A    B A     HN  GLY 
            16.155   -6.126   32.260   0.44  17.35
   2126 C    CA  GLY   133   133  A    A    . A     CA  GLY 
            17.825   -7.227   32.961   1.00  18.09
   2127 H    HA1 GLY   133   133  A    A    . A     HA1 GLY 
            17.177   -8.097   32.921   1.00  17.84
   2128 H    HA2 GLY   133   133  A    A    . A     HA2 GLY 
            18.261   -7.169   33.944   1.00  18.69
   2129 C    C   GLY   133   133  A    A    . A     C   GLY 
            18.956   -7.430   31.959   1.00  19.45
   2130 O    O   GLY   133   133  A    A    . A     O   GLY 
            19.791   -8.312   32.145   1.00  19.95
   2131 N    N   LYS   134   134  A    A    . A     N   LYS 
            18.991   -6.630   30.898   1.00  20.45
   2132 D    DN  LYS   134   134  A    A    A A     DN  LYS 
            18.295   -5.943   30.791   0.88  21.26
   2133 H    HN  LYS   134   134  A    A    B A     HN  LYS 
            18.295   -5.943   30.791   0.12  21.26
   2134 C    CA  LYS   134   134  A    A    . A     CA  LYS 
            20.041   -6.749   29.885   1.00  20.97
   2135 H    HA  LYS   134   134  A    A    . A     HA  LYS 
            20.374   -7.780   29.875   1.00  22.23
   2136 C    CB  LYS   134   134  A    A    . A     CB  LYS 
            19.484   -6.397   28.504   1.00  23.71
   2137 H    HB1 LYS   134   134  A    A    . A     HB1 LYS 
            20.306   -6.199   27.822   1.00  23.85
   2138 H    HB2 LYS   134   134  A    A    . A     HB2 LYS 
            18.874   -5.510   28.593   1.00  23.64
   2139 C    CG  LYS   134   134  A    A    . A     CG  LYS 
            18.619   -7.486   27.882   1.00  27.67
   2140 H    HG1 LYS   134   134  A    A    . A     HG1 LYS 
            17.925   -7.850   28.611   1.00  27.23
   2141 H    HG2 LYS   134   134  A    A    . A     HG2 LYS 
            19.254   -8.286   27.549   1.00  27.37
   2142 C    CD  LYS   134   134  A    A    . A     CD  LYS 
            17.843   -6.962   26.682   1.00  30.44
   2143 H    HD1 LYS   134   134  A    A    . A     HD1 LYS 
            18.506   -6.389   26.057   1.00  31.15
   2144 H    HD2 LYS   134   134  A    A    . A     HD2 LYS 
            17.042   -6.334   27.033   1.00  30.80
   2145 C    CE  LYS   134   134  A    A    . A     CE  LYS 
            17.251   -8.101   25.869   1.00  33.67
   2146 H    HE1 LYS   134   134  A    A    . A     HE1 LYS 
            16.573   -7.699   25.135   1.00  33.87
   2147 H    HE2 LYS   134   134  A    A    . A     HE2 LYS 
            16.727   -8.758   26.538   1.00  33.34
   2148 N    NZ  LYS   134   134  A    A    . A     NZ  LYS 
            18.319   -8.883   25.169   1.00  35.61
   2149 D    DZ1 LYS   134   134  A    A    A A     DZ1 LYS 
            18.738   -9.586   25.831   0.56  34.89
   2150 H    HZ1 LYS   134   134  A    A    B A     HZ1 LYS 
            18.738   -9.586   25.831   0.44  34.89
   2151 D    DZ2 LYS   134   134  A    A    A A     DZ2 LYS 
            19.055   -8.230   24.845   0.38  34.84
   2152 H    HZ2 LYS   134   134  A    A    B A     HZ2 LYS 
            19.055   -8.230   24.845   0.62  34.84
   2153 D    DZ3 LYS   134   134  A    A    A A     DZ3 LYS 
            17.910   -9.384   24.340   0.39  34.84
   2154 H    HZ3 LYS   134   134  A    A    B A     HZ3 LYS 
            17.910   -9.384   24.340   0.61  34.84
   2155 C    C   LYS   134   134  A    A    . A     C   LYS 
            21.239   -5.842   30.212   1.00  19.79
   2156 O    O   LYS   134   134  A    A    . A     O   LYS 
            22.394   -6.241   30.076   1.00  20.40
   2157 N    N   LEU   135   135  A    A    . A     N   LEU 
            20.935   -4.615   30.622   1.00  17.34
   2158 D    DN  LEU   135   135  A    A    A A     DN  LEU 
            19.984   -4.361   30.689   0.79  18.42
   2159 H    HN  LEU   135   135  A    A    B A     HN  LEU 
            19.984   -4.361   30.689   0.21  18.42
   2160 C    CA  LEU   135   135  A    A    . A     CA  LEU 
            21.945   -3.618   30.956   1.00  16.71
   2161 H    HA  LEU   135   135  A    A    . A     HA  LEU 
            22.763   -3.721   30.263   1.00  16.47
   2162 C    CB  LEU   135   135  A    A    . A     CB  LEU 
            21.348   -2.219   30.781   1.00  16.75
   2163 H    HB1 LEU   135   135  A    A    . A     HB1 LEU 
            22.027   -1.504   31.210   1.00  17.24
   2164 H    HB2 LEU   135   135  A    A    . A     HB2 LEU 
            20.442   -2.205   31.382   1.00  15.93
   2165 C    CG  LEU   135   135  A    A    . A     CG  LEU 
            20.967   -1.779   29.370   1.00  16.83
   2166 H    HG  LEU   135   135  A    A    . A     HG  LEU 
            20.239   -2.479   28.960   1.00  18.68
   2167 C    CD1 LEU   135   135  A    A    . A     CD1 LEU 
            20.324   -0.408   29.428   1.00  18.09
   2168 H   HD11 LEU   135   135  A    A    . A    HD11 LEU 
            21.014    0.294   29.892   1.00  16.55
   2169 H   HD12 LEU   135   135  A    A    . A    HD12 LEU 
            19.415   -0.467   30.014   1.00  18.05
   2170 H   HD13 LEU   135   135  A    A    . A    HD13 LEU 
            20.086   -0.072   28.429   1.00  17.61
   2171 C    CD2 LEU   135   135  A    A    . A     CD2 LEU 
            22.190   -1.767   28.464   1.00  19.21
   2172 H   HD21 LEU   135   135  A    A    . A    HD21 LEU 
            21.929   -1.378   27.492   1.00  17.96
   2173 H   HD22 LEU   135   135  A    A    . A    HD22 LEU 
            22.569   -2.775   28.353   1.00  17.54
   2174 H   HD23 LEU   135   135  A    A    . A    HD23 LEU 
            22.961   -1.161   28.895   1.00  18.20
   2175 C    C   LEU   135   135  A    A    . A     C   LEU 
            22.478   -3.710   32.383   1.00  15.63
   2176 O    O   LEU   135   135  A    A    . A     O   LEU 
            23.573   -3.245   32.664   1.00  15.42
   2177 N    N   TYR   136   136  A    A    . A     N   TYR 
            21.678   -4.235   33.298   1.00  15.81
   2178 D    DN  TYR   136   136  A    A    A A     DN  TYR 
            20.779   -4.546   33.048   0.90  16.70
   2179 H    HN  TYR   136   136  A    A    B A     HN  TYR 
            20.779   -4.546   33.048   0.10  16.70
   2180 C    CA  TYR   136   136  A    A    . A     CA  TYR 
            22.077   -4.281   34.698   1.00  16.49
   2181 H    HA  TYR   136   136  A    A    . A     HA  TYR 
            23.062   -3.890   34.788   1.00  16.34
   2182 C    CB  TYR   136   136  A    A    . A     CB  TYR 
            21.147   -3.357   35.490   1.00  14.03
   2183 H    HB1 TYR   136   136  A    A    . A     HB1 TYR 
            21.600   -3.181   36.455   1.00  14.01
   2184 H    HB2 TYR   136   136  A    A    . A     HB2 TYR 
            20.187   -3.824   35.614   1.00  16.36
   2185 C    CG  TYR   136   136  A    A    . A     CG  TYR 
            20.940   -1.999   34.829   1.00  12.83
   2186 C    CD1 TYR   136   136  A    A    . A     CD1 TYR 
            21.964   -1.063   34.780   1.00  10.05
   2187 H    HD1 TYR   136   136  A    A    . A     HD1 TYR 
            22.914   -1.308   35.227   1.00  10.10
   2188 C    CD2 TYR   136   136  A    A    . A     CD2 TYR 
            19.722   -1.661   34.247   1.00  11.93
   2189 H    HD2 TYR   136   136  A    A    . A     HD2 TYR 
            18.914   -2.376   34.277   1.00  10.46
   2190 C    CE1 TYR   136   136  A    A    . A     CE1 TYR 
            21.785    0.164   34.176   1.00  10.38
   2191 H    HE1 TYR   136   136  A    A    . A     HE1 TYR 
            22.594    0.870   34.158   1.00  11.13
   2192 C    CE2 TYR   136   136  A    A    . A     CE2 TYR 
            19.533   -0.430   33.640   1.00  11.19
   2193 H    HE2 TYR   136   136  A    A    . A     HE2 TYR 
            18.574   -0.179   33.195   1.00  11.80
   2194 C    CZ  TYR   136   136  A    A    . A     CZ  TYR 
            20.567    0.479   33.607   1.00  12.19
   2195 O    OH  TYR   136   136  A    A    . A     OH  TYR 
            20.377    1.699   32.991   1.00  11.87
   2196 D    DH  TYR   136   136  A    A    A A     DH  TYR 
            21.215    2.142   32.870   0.91  11.86
   2197 H    HH  TYR   136   136  A    A    B A     HH  TYR 
            21.215    2.142   32.870   0.09  11.86
   2198 C    C   TYR   136   136  A    A    . A     C   TYR 
            22.079   -5.689   35.307   1.00  17.31
   2199 O    O   TYR   136   136  A    A    . A     O   TYR 
            21.391   -6.582   34.815   1.00  17.47
   2200 N    N   LYS   137   137  A    A    . A     N   LYS 
            22.823   -5.865   36.401   1.00  17.99
   2201 D    DN  LYS   137   137  A    A    A A     DN  LYS 
            23.325   -5.111   36.762   0.60  17.70
   2202 H    HN  LYS   137   137  A    A    B A     HN  LYS 
            23.325   -5.111   36.762   0.40  17.70
   2203 C    CA  LYS   137   137  A    A    . A     CA  LYS 
            22.851   -7.146   37.104   1.00  19.80
   2204 H    HA  LYS   137   137  A    A    . A     HA  LYS 
            22.700   -7.954   36.388   1.00  19.61
   2205 C    CB  LYS   137   137  A    A    . A     CB  LYS 
            24.143   -7.346   37.917   1.00  23.48
   2206 H    HB1 LYS   137   137  A    A    . A     HB1 LYS 
            24.116   -8.308   38.416   1.00  23.91
   2207 H    HB2 LYS   137   137  A    A    . A     HB2 LYS 
            24.190   -6.576   38.675   1.00  23.17
   2208 C    CG  LYS   137   137  A    A    . A     CG  LYS 
            25.443   -7.266   37.108   1.00  28.70
   2209 H    HG1 LYS   137   137  A    A    . A     HG1 LYS 
            26.222   -7.778   37.663   1.00  29.09
   2210 H    HG2 LYS   137   137  A    A    . A     HG2 LYS 
            25.701   -6.228   36.993   1.00  29.35
   2211 C    CD  LYS   137   137  A    A    . A     CD  LYS 
            25.331   -7.893   35.709   1.00  34.27
   2212 H    HD1 LYS   137   137  A    A    . A     HD1 LYS 
            26.242   -7.682   35.181   1.00  34.28
   2213 H    HD2 LYS   137   137  A    A    . A     HD2 LYS 
            24.503   -7.441   35.191   1.00  32.94
   2214 C    CE  LYS   137   137  A    A    . A     CE  LYS 
            25.106   -9.412   35.740   1.00  38.55
   2215 H    HE1 LYS   137   137  A    A    . A     HE1 LYS 
            24.468   -9.651   36.560   1.00  37.88
   2216 H    HE2 LYS   137   137  A    A    . A     HE2 LYS 
            26.054   -9.886   35.879   1.00  37.46
   2217 N    NZ  LYS   137   137  A    A    . A     NZ  LYS 
            24.491   -9.942   34.470   1.00  39.33
   2218 D    DZ1 LYS   137   137  A    A    A A     DZ1 LYS 
            25.099  -10.683   34.073   0.14  39.11
   2219 H    HZ1 LYS   137   137  A    A    B A     HZ1 LYS 
            25.099  -10.683   34.073   0.86  39.11
   2220 D    DZ2 LYS   137   137  A    A    A A     DZ2 LYS 
            24.385   -9.171   33.774   0.70  39.15
   2221 H    HZ2 LYS   137   137  A    A    B A     HZ2 LYS 
            24.385   -9.171   33.774   0.30  39.15
   2222 D    DZ3 LYS   137   137  A    A    A A     DZ3 LYS 
            23.558  -10.339   34.678   0.56  39.03
   2223 H    HZ3 LYS   137   137  A    A    B A     HZ3 LYS 
            23.558  -10.339   34.678   0.44  39.03
   2224 C    C   LYS   137   137  A    A    . A     C   LYS 
            21.651   -7.043   38.023   1.00  18.31
   2225 O    O   LYS   137   137  A    A    . A     O   LYS 
            21.439   -6.005   38.639   1.00  17.98
   2226 N    N   VAL   138   138  A    A    . A     N   VAL 
            20.815   -8.074   38.040   1.00  16.73
   2227 D    DN  VAL   138   138  A    A    A A     DN  VAL 
            20.997   -8.849   37.470   0.62  17.05
   2228 H    HN  VAL   138   138  A    A    B A     HN  VAL 
            20.997   -8.849   37.470   0.38  17.05
   2229 C    CA  VAL   138   138  A    A    . A     CA  VAL 
            19.586   -8.037   38.810   1.00  16.69
   2230 H    HA  VAL   138   138  A    A    . A     HA  VAL 
            19.446   -7.017   39.156   1.00  17.55
   2231 C    CB  VAL   138   138  A    A    . A     CB  VAL 
            18.387   -8.356   37.892   1.00  17.09
   2232 H    HB  VAL   138   138  A    A    . A     HB  VAL 
            18.544   -9.339   37.476   1.00  17.23
   2233 C    CG1 VAL   138   138  A    A    . A     CG1 VAL 
            17.080   -8.359   38.672   1.00  17.31
   2234 H   HG11 VAL   138   138  A    A    . A    HG11 VAL 
            16.254   -8.347   37.977   1.00  17.91
   2235 H   HG12 VAL   138   138  A    A    . A    HG12 VAL 
            17.032   -7.483   39.306   1.00  18.52
   2236 H   HG13 VAL   138   138  A    A    . A    HG13 VAL 
            17.024   -9.257   39.280   1.00  16.95
   2237 C    CG2 VAL   138   138  A    A    . A     CG2 VAL 
            18.321   -7.362   36.746   1.00  16.30
   2238 H   HG21 VAL   138   138  A    A    . A    HG21 VAL 
            18.240   -6.367   37.149   1.00  16.13
   2239 H   HG22 VAL   138   138  A    A    . A    HG22 VAL 
            17.463   -7.574   36.142   1.00  17.05
   2240 H   HG23 VAL   138   138  A    A    . A    HG23 VAL 
            19.206   -7.438   36.150   1.00  17.08
   2241 C    C   VAL   138   138  A    A    . A     C   VAL 
            19.529   -8.979   40.009   1.00  18.82
   2242 O    O   VAL   138   138  A    A    . A     O   VAL 
            19.949  -10.136   39.939   1.00  17.27
   2243 N    N   VAL   139   139  A    A    . A     N   VAL 
            18.938   -8.476   41.086   1.00  18.17
   2244 D    DN  VAL   139   139  A    A    A A     DN  VAL 
            18.588   -7.564   41.043   0.31  18.71
   2245 H    HN  VAL   139   139  A    A    B A     HN  VAL 
            18.588   -7.564   41.043   0.69  18.71
   2246 C    CA  VAL   139   139  A    A    . A     CA  VAL 
            18.729   -9.245   42.305   1.00  18.14
   2247 H    HA  VAL   139   139  A    A    . A     HA  VAL 
            18.932  -10.293   42.102   1.00  19.07
   2248 C    CB  VAL   139   139  A    A    . A     CB  VAL 
            19.603   -8.736   43.457   1.00  18.49
   2249 H    HB  VAL   139   139  A    A    . A     HB  VAL 
            19.393   -7.688   43.621   1.00  19.89
   2250 C    CG1 VAL   139   139  A    A    . A     CG1 VAL 
            19.286   -9.492   44.726   1.00  19.42
   2251 H   HG11 VAL   139   139  A    A    . A    HG11 VAL 
            20.003   -9.235   45.486   1.00  18.01
   2252 H   HG12 VAL   139   139  A    A    . A    HG12 VAL 
            19.331  -10.547   44.536   1.00  18.27
   2253 H   HG13 VAL   139   139  A    A    . A    HG13 VAL 
            18.302   -9.235   45.069   1.00  17.97
   2254 C    CG2 VAL   139   139  A    A    . A     CG2 VAL 
            21.073   -8.891   43.102   1.00  20.54
   2255 H   HG21 VAL   139   139  A    A    . A    HG21 VAL 
            21.288   -8.330   42.200   1.00  19.88
   2256 H   HG22 VAL   139   139  A    A    . A    HG22 VAL 
            21.302   -9.945   42.928   1.00  19.77
   2257 H   HG23 VAL   139   139  A    A    . A    HG23 VAL 
            21.674   -8.508   43.909   1.00  19.72
   2258 C    C   VAL   139   139  A    A    . A     C   VAL 
            17.252   -9.048   42.613   1.00  17.98
   2259 O    O   VAL   139   139  A    A    . A     O   VAL 
            16.756   -7.927   42.578   1.00  16.81
   2260 N    N   SER   140   140  A    A    . A     N   SER 
            16.530  -10.140   42.817   1.00  18.26
   2261 D    DN  SER   140   140  A    A    A A     DN  SER 
            16.950  -11.014   42.760   0.79  18.42
   2262 H    HN  SER   140   140  A    A    B A     HN  SER 
            16.950  -11.014   42.760   0.21  18.42
   2263 C    CA  SER   140   140  A    A    . A     CA  SER 
            15.095  -10.076   43.022   1.00  18.29
   2264 H    HA  SER   140   140  A    A    . A     HA  SER 
            14.799   -9.060   42.874   1.00  17.27
   2265 C    CB  SER   140   140  A    A    . A     CB  SER 
            14.400  -10.924   41.963   1.00  19.03
   2266 H    HB1 SER   140   140  A    A    . A     HB1 SER 
            13.336  -10.881   42.112   1.00  19.67
   2267 H    HB2 SER   140   140  A    A    . A     HB2 SER 
            14.742  -11.950   42.027   1.00  21.38
   2268 O    OG  SER   140   140  A    A    . A     OG  SER 
            14.696  -10.444   40.663   1.00  22.26
   2269 D    DG  SER   140   140  A    A    A A     DG  SER 
            14.078   -9.757   40.415   0.40  20.63
   2270 H    HG  SER   140   140  A    A    B A     HG  SER 
            14.078   -9.757   40.415   0.60  20.63
   2271 C    C   SER   140   140  A    A    . A     C   SER 
            14.632  -10.519   44.390   1.00  16.75
   2272 O    O   SER   140   140  A    A    . A     O   SER 
            15.245  -11.381   45.022   1.00  16.39
   2273 N    N   TYR   141   141  A    A    . A     N   TYR 
            13.509   -9.953   44.817   1.00  15.15
   2274 D    DN  TYR   141   141  A    A    A A     DN  TYR 
            13.056   -9.300   44.244   0.46  15.72
   2275 H    HN  TYR   141   141  A    A    B A     HN  TYR 
            13.056   -9.300   44.244   0.54  15.72
   2276 C    CA  TYR   141   141  A    A    . A     CA  TYR 
            12.905  -10.325   46.087   1.00  14.55
   2277 H    HA  TYR   141   141  A    A    . A     HA  TYR 
            13.411  -11.216   46.449   1.00  14.43
   2278 C    CB  TYR   141   141  A    A    . A     CB  TYR 
            12.985   -9.211   47.132   1.00  13.61
   2279 H    HB1 TYR   141   141  A    A    . A     HB1 TYR 
            14.023   -8.996   47.360   1.00  13.91
   2280 H    HB2 TYR   141   141  A    A    . A     HB2 TYR 
            12.504   -9.558   48.036   1.00  14.84
   2281 C    CG  TYR   141   141  A    A    . A     CG  TYR 
            12.309   -7.917   46.746   1.00  14.29
   2282 C    CD1 TYR   141   141  A    A    . A     CD1 TYR 
            13.035   -6.869   46.178   1.00  13.04
   2283 H    HD1 TYR   141   141  A    A    . A     HD1 TYR 
            14.090   -7.007   45.997   1.00  14.29
   2284 C    CD2 TYR   141   141  A    A    . A     CD2 TYR 
            10.945   -7.730   46.972   1.00  13.73
   2285 H    HD2 TYR   141   141  A    A    . A     HD2 TYR 
            10.370   -8.538   47.406   1.00  14.78
   2286 C    CE1 TYR   141   141  A    A    . A     CE1 TYR 
            12.415   -5.663   45.851   1.00  12.50
   2287 H    HE1 TYR   141   141  A    A    . A     HE1 TYR 
            12.991   -4.862   45.418   1.00  13.19
   2288 C    CE2 TYR   141   141  A    A    . A     CE2 TYR 
            10.322   -6.538   46.640   1.00  12.86
   2289 H    HE2 TYR   141   141  A    A    . A     HE2 TYR 
             9.268   -6.405   46.814   1.00  13.49
   2290 C    CZ  TYR   141   141  A    A    . A     CZ  TYR 
            11.061   -5.512   46.086   1.00  12.56
   2291 O    OH  TYR   141   141  A    A    . A     OH  TYR 
            10.437   -4.326   45.791   1.00  12.98
   2292 D    DH  TYR   141   141  A    A    A A     DH  TYR 
            11.044   -3.776   45.293   0.87  15.50
   2293 H    HH  TYR   141   141  A    A    B A     HH  TYR 
            11.044   -3.776   45.293   0.13  15.50
   2294 C    C   TYR   141   141  A    A    . A     C   TYR 
            11.463  -10.702   45.787   1.00  14.86
   2295 O    O   TYR   141   141  A    A    . A     O   TYR 
            10.892  -10.242   44.805   1.00  13.60
   2296 N    N   GLY   142   142  A    A    . A     N   GLY 
            10.879  -11.550   46.622   1.00  14.60
   2297 D    DN  GLY   142   142  A    A    A A     DN  GLY 
            11.388  -11.900   47.389   0.85  14.45
   2298 H    HN  GLY   142   142  A    A    B A     HN  GLY 
            11.388  -11.900   47.389   0.15  14.45
   2299 C    CA  GLY   142   142  A    A    . A     CA  GLY 
             9.509  -11.966   46.387   1.00  16.03
   2300 H    HA1 GLY   142   142  A    A    . A     HA1 GLY 
             9.531  -12.990   46.043   1.00  15.71
   2301 H    HA2 GLY   142   142  A    A    . A     HA2 GLY 
             9.067  -11.366   45.614   1.00  16.16
   2302 C    C   GLY   142   142  A    A    . A     C   GLY 
             8.650  -11.905   47.626   1.00  16.31
   2303 O    O   GLY   142   142  A    A    . A     O   GLY 
             8.766  -10.992   48.433   1.00  16.22
   2304 N    N   VAL   143   143  A    A    . A     N   VAL 
             7.789  -12.901   47.780   1.00  18.18
   2305 D    DN  VAL   143   143  A    A    A A     DN  VAL 
             7.750  -13.605   47.105   0.72  18.93
   2306 H    HN  VAL   143   143  A    A    B A     HN  VAL 
             7.750  -13.605   47.105   0.28  18.93
   2307 C    CA  VAL   143   143  A    A    . A     CA  VAL 
             6.918  -12.991   48.933   1.00  20.26
   2308 H    HA  VAL   143   143  A    A    . A     HA  VAL 
             7.133  -12.167   49.600   1.00  19.90
   2309 C    CB  VAL   143   143  A    A    . A     CB  VAL 
             5.439  -12.934   48.527   1.00  19.86
   2310 H    HB  VAL   143   143  A    A    . A     HB  VAL 
             4.835  -13.015   49.426   1.00  19.54
   2311 C    CG1 VAL   143   143  A    A    . A     CG1 VAL 
             5.122  -11.597   47.863   1.00  20.56
   2312 H   HG11 VAL   143   143  A    A    . A    HG11 VAL 
             4.081  -11.556   47.610   1.00  21.48
   2313 H   HG12 VAL   143   143  A    A    . A    HG12 VAL 
             5.706  -11.499   46.970   1.00  20.18
   2314 H   HG13 VAL   143   143  A    A    . A    HG13 VAL 
             5.360  -10.793   48.538   1.00  20.00
   2315 C    CG2 VAL   143   143  A    A    . A     CG2 VAL 
             5.094  -14.092   47.606   1.00  20.44
   2316 H   HG21 VAL   143   143  A    A    . A    HG21 VAL 
             5.859  -14.202   46.850   1.00  19.16
   2317 H   HG22 VAL   143   143  A    A    . A    HG22 VAL 
             4.144  -13.904   47.127   1.00  19.60
   2318 H   HG23 VAL   143   143  A    A    . A    HG23 VAL 
             5.029  -15.004   48.183   1.00  19.30
   2319 C    C   VAL   143   143  A    A    . A     C   VAL 
             7.209  -14.294   49.669   1.00  22.03
   2320 O    O   VAL   143   143  A    A    . A     O   VAL 
             7.788  -15.224   49.105   1.00  21.57
   2321 N    N   ARG   144   144  A    A    . A     N   ARG 
             6.800  -14.355   50.928   1.00  22.94
   2322 D    DN  ARG   144   144  A    A    A A     DN  ARG 
             6.344  -13.593   51.312   0.88  23.07
   2323 H    HN  ARG   144   144  A    A    B A     HN  ARG 
             6.344  -13.593   51.312   0.12  23.07
   2324 C    CA  ARG   144   144  A    A    . A     CA  ARG 
             7.006  -15.542   51.738   1.00  24.83
   2325 H    HA  ARG   144   144  A    A    . A     HA  ARG 
             7.958  -15.957   51.466   1.00  25.45
   2326 C    CB  ARG   144   144  A    A    . A     CB  ARG 
             7.010  -15.184   53.219   1.00  27.49
   2327 H    HB1 ARG   144   144  A    A    . A     HB1 ARG 
             6.885  -16.082   53.797   1.00  27.26
   2328 H    HB2 ARG   144   144  A    A    . A     HB2 ARG 
             6.179  -14.538   53.400   1.00  27.52
   2329 C    CG  ARG   144   144  A    A    . A     CG  ARG 
             8.262  -14.489   53.671   1.00  30.26
   2330 H    HG1 ARG   144   144  A    A    . A     HG1 ARG 
             8.359  -13.565   53.123   1.00  30.64
   2331 H    HG2 ARG   144   144  A    A    . A     HG2 ARG 
             9.117  -15.130   53.467   1.00  30.82
   2332 C    CD  ARG   144   144  A    A    . A     CD  ARG 
             8.204  -14.197   55.153   1.00  33.92
   2333 H    HD1 ARG   144   144  A    A    . A     HD1 ARG 
             7.422  -13.488   55.351   1.00  33.73
   2334 H    HD2 ARG   144   144  A    A    . A     HD2 ARG 
             9.140  -13.783   55.456   1.00  33.55
   2335 N    NE  ARG   144   144  A    A    . A     NE  ARG 
             7.953  -15.407   55.926   1.00  37.82
   2336 D    DE  ARG   144   144  A    A    A A     DE  ARG 
             7.152  -15.922   55.706   0.23  37.74
   2337 H    HE  ARG   144   144  A    A    B A     HE  ARG 
             7.152  -15.922   55.706   0.77  37.74
   2338 C    CZ  ARG   144   144  A    A    . A     CZ  ARG 
             8.742  -15.849   56.901   1.00  41.57
   2339 N    NH1 ARG   144   144  A    A    . A     NH1 ARG 
             9.869  -15.209   57.206   1.00  42.17
   2340 D   DH11 ARG   144   144  A    A    A A    DH11 ARG 
            10.138  -14.391   56.698   0.92  41.83
   2341 H   HH11 ARG   144   144  A    A    B A    HH11 ARG 
            10.138  -14.391   56.698   0.08  41.83
   2342 D   DH12 ARG   144   144  A    A    A A    DH12 ARG 
            10.445  -15.543   57.952   0.08  41.70
   2343 H   HH12 ARG   144   144  A    A    B A    HH12 ARG 
            10.445  -15.543   57.952   0.92  41.70
   2344 N    NH2 ARG   144   144  A    A    . A     NH2 ARG 
             8.419  -16.960   57.547   1.00  42.93
   2345 D   DH21 ARG   144   144  A    A    A A    DH21 ARG 
             7.585  -17.461   57.293   0.96  42.86
   2346 H   HH21 ARG   144   144  A    A    B A    HH21 ARG 
             7.585  -17.461   57.293   0.04  42.86
   2347 D   DH22 ARG   144   144  A    A    A A    DH22 ARG 
             9.007  -17.296   58.287   0.89  43.33
   2348 H   HH22 ARG   144   144  A    A    B A    HH22 ARG 
             9.007  -17.296   58.287   0.11  43.33
   2349 C    C   ARG   144   144  A    A    . A     C   ARG 
             5.889  -16.533   51.459   1.00  24.25
   2350 O    O   ARG   144   144  A    A    . A     O   ARG 
             4.733  -16.137   51.271   1.00  22.32
   2351 N    N   PRO   145   145  A    A    . A     N   PRO 
             6.214  -17.837   51.432   1.00  23.66
   2352 C    CA  PRO   145   145  A    A    . A     CA  PRO 
             5.173  -18.834   51.161   1.00  22.22
   2353 H    HA  PRO   145   145  A    A    . A     HA  PRO 
             4.712  -18.665   50.197   1.00  22.81
   2354 C    CB  PRO   145   145  A    A    . A     CB  PRO 
             5.927  -20.167   51.133   1.00  22.80
   2355 H    HB1 PRO   145   145  A    A    . A     HB1 PRO 
             5.776  -20.640   50.166   1.00  23.25
   2356 H    HB2 PRO   145   145  A    A    . A     HB2 PRO 
             5.537  -20.807   51.910   1.00  23.40
   2357 C    CG  PRO   145   145  A    A    . A     CG  PRO 
             7.357  -19.873   51.368   1.00  24.23
   2358 H    HG1 PRO   145   145  A    A    . A     HG1 PRO 
             7.923  -20.140   50.479   1.00  23.79
   2359 H    HG2 PRO   145   145  A    A    . A     HG2 PRO 
             7.716  -20.448   52.205   1.00  24.30
   2360 C    CD  PRO   145   145  A    A    . A     CD  PRO 
             7.545  -18.428   51.654   1.00  23.76
   2361 H    HD1 PRO   145   145  A    A    . A     HD1 PRO 
             8.265  -18.017   50.963   1.00  23.98
   2362 H    HD2 PRO   145   145  A    A    . A     HD2 PRO 
             7.877  -18.286   52.670   1.00  23.80
   2363 C    C   PRO   145   145  A    A    . A     C   PRO 
             4.119  -18.879   52.251   1.00  20.66
   2364 O    O   PRO   145   145  A    A    . A     O   PRO 
             2.959  -19.205   52.000   1.00  20.46
   2365 N    N   ASP   146   146  A    A    . A     N   ASP 
             4.536  -18.587   53.477   1.00  20.84
   2366 D    DN  ASP   146   146  A    A    A A     DN  ASP 
             5.481  -18.355   53.626   0.87  20.98
   2367 H    HN  ASP   146   146  A    A    B A     HN  ASP 
             5.481  -18.355   53.626   0.13  20.98
   2368 C    CA  ASP   146   146  A    A    . A     CA  ASP 
             3.622  -18.648   54.609   1.00  20.94
   2369 H    HA  ASP   146   146  A    A    . A     HA  ASP 
             2.957  -19.460   54.394   1.00  21.06
   2370 C    CB  ASP   146   146  A    A    . A     CB  ASP 
             4.376  -19.018   55.883   1.00  22.68
   2371 H    HB1 ASP   146   146  A    A    . A     HB1 ASP 
             4.609  -20.079   55.849   1.00  23.62
   2372 H    HB2 ASP   146   146  A    A    . A     HB2 ASP 
             3.748  -18.822   56.738   1.00  22.60
   2373 C    CG  ASP   146   146  A    A    . A     CG  ASP 
             5.671  -18.250   56.036   1.00  25.78
   2374 O    OD1 ASP   146   146  A    A    . A     OD1 ASP 
             6.655  -18.581   55.342   1.00  27.53
   2375 O    OD2 ASP   146   146  A    A    . A     OD2 ASP 
             5.704  -17.298   56.834   1.00  26.77
   2376 C    C   ASP   146   146  A    A    . A     C   ASP 
             2.751  -17.417   54.812   1.00  20.06
   2377 O    O   ASP   146   146  A    A    . A     O   ASP 
             1.567  -17.532   55.117   1.00  22.46
   2378 N    N   THR   147   147  A    A    . A     N   THR 
             3.325  -16.237   54.640   1.00  18.04
   2379 D    DN  THR   147   147  A    A    A A     DN  THR 
             4.276  -16.207   54.389   0.79  17.99
   2380 H    HN  THR   147   147  A    A    B A     HN  THR 
             4.276  -16.207   54.389   0.21  17.99
   2381 C    CA  THR   147   147  A    A    . A     CA  THR 
             2.567  -14.994   54.815   1.00  16.91
   2382 H    HA  THR   147   147  A    A    . A     HA  THR 
             1.785  -15.194   55.538   1.00  17.67
   2383 C    CB  THR   147   147  A    A    . A     CB  THR 
             3.477  -13.898   55.391   1.00  17.49
   2384 H    HB  THR   147   147  A    A    . A     HB  THR 
             2.883  -13.009   55.558   1.00  16.72
   2385 O    OG1 THR   147   147  A    A    . A     OG1 THR 
             4.516  -13.584   54.474   1.00  15.63
   2386 D    DG1 THR   147   147  A    A    A A     DG1 THR 
             5.046  -12.871   54.814   0.62  16.52
   2387 H    HG1 THR   147   147  A    A    B A     HG1 THR 
             5.046  -12.871   54.814   0.38  16.52
   2388 C    CG2 THR   147   147  A    A    . A     CG2 THR 
             4.140  -14.286   56.730   1.00  16.93
   2389 H   HG21 THR   147   147  A    A    . A    HG21 THR 
             3.382  -14.649   57.410   1.00  17.87
   2390 H   HG22 THR   147   147  A    A    . A    HG22 THR 
             4.637  -13.418   57.173   1.00  18.25
   2391 H   HG23 THR   147   147  A    A    . A    HG23 THR 
             4.870  -15.072   56.555   1.00  17.49
   2392 C    C   THR   147   147  A    A    . A     C   THR 
             1.920  -14.493   53.511   1.00  15.84
   2393 O    O   THR   147   147  A    A    . A     O   THR 
             0.901  -13.809   53.550   1.00  15.74
   2394 N    N   GLU   148   148  A    A    . A     N   GLU 
             2.566  -14.792   52.383   1.00  14.48
   2395 D    DN  GLU   148   148  A    A    A A     DN  GLU 
             3.403  -15.306   52.441   0.65  14.88
   2396 H    HN  GLU   148   148  A    A    B A     HN  GLU 
             3.403  -15.306   52.441   0.35  14.88
   2397 C    CA  GLU   148   148  A    A    . A     CA  GLU 
             2.131  -14.341   51.062   1.00  14.54
   2398 H    HA  GLU   148   148  A    A    . A     HA  GLU 
             2.737  -14.857   50.330   1.00  14.90
   2399 C    CB  GLU   148   148  A    A    . A     CB  GLU 
             0.657  -14.672   50.814   1.00  14.23
   2400 H    HB1 GLU   148   148  A    A    . A     HB1 GLU 
             0.371  -14.324   49.827   1.00  15.96
   2401 H    HB2 GLU   148   148  A    A    . A     HB2 GLU 
             0.042  -14.166   51.541   1.00  15.83
   2402 C    CG  GLU   148   148  A    A    . A     CG  GLU 
             0.388  -16.168   50.875   1.00  17.11
   2403 H    HG1 GLU   148   148  A    A    . A     HG1 GLU 
             0.481  -16.514   51.883   1.00  15.07
   2404 H    HG2 GLU   148   148  A    A    . A     HG2 GLU 
             1.131  -16.679   50.283   1.00  15.14
   2405 C    CD  GLU   148   148  A    A    . A     CD  GLU 
            -0.982  -16.541   50.361   1.00  15.12
   2406 O    OE1 GLU   148   148  A    A    . A     OE1 GLU 
            -1.983  -16.057   50.918   1.00  16.69
   2407 O    OE2 GLU   148   148  A    A    . A     OE2 GLU 
            -1.053  -17.322   49.395   1.00  20.70
   2408 C    C   GLU   148   148  A    A    . A     C   GLU 
             2.414  -12.842   50.923   1.00  14.37
   2409 O    O   GLU   148   148  A    A    . A     O   GLU 
             1.914  -12.181   50.021   1.00  12.82
   2410 N    N   LEU   149   149  A    A    . A     N   LEU 
             3.227  -12.329   51.841   1.00  12.42
   2411 D    DN  LEU   149   149  A    A    A A     DN  LEU 
             3.588  -12.928   52.534   0.01  13.75
   2412 H    HN  LEU   149   149  A    A    B A     HN  LEU 
             3.588  -12.928   52.534   0.99  13.75
   2413 C    CA  LEU   149   149  A    A    . A     CA  LEU 
             3.599  -10.922   51.864   1.00  14.05
   2414 H    HA  LEU   149   149  A    A    . A     HA  LEU 
             3.114  -10.404   51.054   1.00  13.99
   2415 C    CB  LEU   149   149  A    A    . A     CB  LEU 
             3.175  -10.278   53.192   1.00  14.65
   2416 H    HB1 LEU   149   149  A    A    . A     HB1 LEU 
             3.536   -9.255   53.194   1.00  14.71
   2417 H    HB2 LEU   149   149  A    A    . A     HB2 LEU 
             3.676  -10.807   53.985   1.00  13.44
   2418 C    CG  LEU   149   149  A    A    . A     CG  LEU 
             1.689  -10.247   53.552   1.00  13.76
   2419 H    HG  LEU   149   149  A    A    . A     HG  LEU 
             1.284  -11.251   53.536   1.00  15.47
   2420 C    CD1 LEU   149   149  A    A    . A     CD1 LEU 
             1.519   -9.692   54.959   1.00  13.59
   2421 H   HD11 LEU   149   149  A    A    . A    HD11 LEU 
             2.271  -10.123   55.607   1.00  13.82
   2422 H   HD12 LEU   149   149  A    A    . A    HD12 LEU 
             0.530   -9.931   55.340   1.00  13.12
   2423 H   HD13 LEU   149   149  A    A    . A    HD13 LEU 
             1.645   -8.617   54.944   1.00  13.01
   2424 C    CD2 LEU   149   149  A    A    . A     CD2 LEU 
             0.936   -9.399   52.552   1.00  14.82
   2425 H   HD21 LEU   149   149  A    A    . A    HD21 LEU 
             1.247   -8.365   52.631   1.00  15.00
   2426 H   HD22 LEU   149   149  A    A    . A    HD22 LEU 
            -0.129   -9.470   52.753   1.00  12.53
   2427 H   HD23 LEU   149   149  A    A    . A    HD23 LEU 
             1.138   -9.763   51.558   1.00  14.30
   2428 C    C   LEU   149   149  A    A    . A     C   LEU 
             5.101  -10.767   51.714   1.00  15.29
   2429 O    O   LEU   149   149  A    A    . A     O   LEU 
             5.854  -11.725   51.866   1.00  14.01
   2430 N    N   ILE   150   150  A    A    . A     N   ILE 
             5.528   -9.537   51.456   1.00  16.51
   2431 D    DN  ILE   150   150  A    A    A A     DN  ILE 
             4.880   -8.812   51.378   0.76  16.68
   2432 H    HN  ILE   150   150  A    A    B A     HN  ILE 
             4.880   -8.812   51.378   0.24  16.68
   2433 C    CA  ILE   150   150  A    A    . A     CA  ILE 
             6.939   -9.223   51.341   1.00  17.00
   2434 H    HA  ILE   150   150  A    A    . A     HA  ILE 
             7.422   -9.894   50.639   1.00  17.30
   2435 C    CB  ILE   150   150  A    A    . A     CB  ILE 
             7.146   -7.754   50.877   1.00  17.99
   2436 H    HB  ILE   150   150  A    A    . A     HB  ILE 
             6.488   -7.129   51.461   1.00  18.99
   2437 C    CG1 ILE   150   150  A    A    . A     CG1 ILE 
             6.792   -7.605   49.395   1.00  19.26
   2438 H   HG11 ILE   150   150  A    A    . A    HG11 ILE 
             5.878   -8.140   49.186   1.00  18.29
   2439 H   HG12 ILE   150   150  A    A    . A    HG12 ILE 
             7.588   -8.024   48.806   1.00  19.27
   2440 C    CG2 ILE   150   150  A    A    . A     CG2 ILE 
             8.583   -7.315   51.126   1.00  17.68
   2441 H   HG21 ILE   150   150  A    A    . A    HG21 ILE 
             9.244   -8.117   50.848   1.00  17.96
   2442 H   HG22 ILE   150   150  A    A    . A    HG22 ILE 
             8.720   -7.110   52.172   1.00  17.38
   2443 H   HG23 ILE   150   150  A    A    . A    HG23 ILE 
             8.820   -6.432   50.542   1.00  17.52
   2444 C    CD1 ILE   150   150  A    A    . A     CD1 ILE 
             6.607   -6.173   48.960   1.00  20.46
   2445 H   HD11 ILE   150   150  A    A    . A    HD11 ILE 
             6.427   -6.135   47.895   1.00  20.12
   2446 H   HD12 ILE   150   150  A    A    . A    HD12 ILE 
             7.492   -5.608   49.202   1.00  20.04
   2447 H   HD13 ILE   150   150  A    A    . A    HD13 ILE 
             5.770   -5.751   49.482   1.00  20.28
   2448 C    C   ILE   150   150  A    A    . A     C   ILE 
             7.543   -9.369   52.730   1.00  17.53
   2449 O    O   ILE   150   150  A    A    . A     O   ILE 
             6.901   -9.031   53.726   1.00  16.40
   2450 N    N   ASP   151   151  A    A    . A     N   ASP 
             8.785   -9.835   52.784   1.00  18.11
   2451 D    DN  ASP   151   151  A    A    A A     DN  ASP 
             9.239  -10.055   51.954   0.55  18.40
   2452 H    HN  ASP   151   151  A    A    B A     HN  ASP 
             9.239  -10.055   51.954   0.45  18.40
   2453 C    CA  ASP   151   151  A    A    . A     CA  ASP 
             9.506   -9.985   54.040   1.00  19.04
   2454 H    HA  ASP   151   151  A    A    . A     HA  ASP 
             8.830   -9.779   54.861   1.00  19.71
   2455 C    CB  ASP   151   151  A    A    . A     CB  ASP 
            10.066  -11.400   54.157   1.00  22.30
   2456 H    HB1 ASP   151   151  A    A    . A     HB1 ASP 
            10.738  -11.582   53.340   1.00  21.11
   2457 H    HB2 ASP   151   151  A    A    . A     HB2 ASP 
             9.257  -12.082   54.115   1.00  21.67
   2458 C    CG  ASP   151   151  A    A    . A     CG  ASP 
            10.819  -11.633   55.457   1.00  24.68
   2459 O    OD1 ASP   151   151  A    A    . A     OD1 ASP 
            11.121  -10.652   56.170   1.00  26.02
   2460 O    OD2 ASP   151   151  A    A    . A     OD2 ASP 
            11.128  -12.807   55.751   1.00  28.83
   2461 C    C   ASP   151   151  A    A    . A     C   ASP 
            10.651   -8.980   54.020   1.00  16.77
   2462 O    O   ASP   151   151  A    A    . A     O   ASP 
            11.641   -9.172   53.326   1.00  15.95
   2463 N    N   LEU   152   152  A    A    . A     N   LEU 
            10.500   -7.895   54.761   1.00  17.97
   2464 D    DN  LEU   152   152  A    A    A A     DN  LEU 
             9.682   -7.779   55.281   0.69  18.55
   2465 H    HN  LEU   152   152  A    A    B A     HN  LEU 
             9.682   -7.779   55.281   0.31  18.55
   2466 C    CA  LEU   152   152  A    A    . A     CA  LEU 
            11.514   -6.856   54.794   1.00  19.70
   2467 H    HA  LEU   152   152  A    A    . A     HA  LEU 
            11.639   -6.505   53.783   1.00  18.91
   2468 C    CB  LEU   152   152  A    A    . A     CB  LEU 
            11.032   -5.679   55.641   1.00  21.10
   2469 H    HB1 LEU   152   152  A    A    . A     HB1 LEU 
            11.822   -4.938   55.692   1.00  20.22
   2470 H    HB2 LEU   152   152  A    A    . A     HB2 LEU 
            10.856   -6.034   56.652   1.00  20.82
   2471 C    CG  LEU   152   152  A    A    . A     CG  LEU 
             9.759   -4.989   55.151   1.00  23.33
   2472 H    HG  LEU   152   152  A    A    . A     HG  LEU 
             8.975   -5.728   55.076   1.00  22.30
   2473 C    CD1 LEU   152   152  A    A    . A     CD1 LEU 
             9.319   -3.937   56.169   1.00  23.76
   2474 H   HD11 LEU   152   152  A    A    . A    HD11 LEU 
             8.630   -3.244   55.700   1.00  23.41
   2475 H   HD12 LEU   152   152  A    A    . A    HD12 LEU 
            10.189   -3.401   56.526   1.00  25.03
   2476 H   HD13 LEU   152   152  A    A    . A    HD13 LEU 
             8.835   -4.423   57.005   1.00  24.78
   2477 C    CD2 LEU   152   152  A    A    . A     CD2 LEU 
             9.962   -4.362   53.769   1.00  22.76
   2478 H   HD21 LEU   152   152  A    A    . A    HD21 LEU 
            10.810   -3.686   53.796   1.00  23.41
   2479 H   HD22 LEU   152   152  A    A    . A    HD22 LEU 
             9.075   -3.814   53.490   1.00  24.21
   2480 H   HD23 LEU   152   152  A    A    . A    HD23 LEU 
            10.147   -5.140   53.039   1.00  23.69
   2481 C    C   LEU   152   152  A    A    . A     C   LEU 
            12.883   -7.319   55.287   1.00  21.02
   2482 O    O   LEU   152   152  A    A    . A     O   LEU 
            13.888   -6.665   55.011   1.00  18.93
   2483 N    N   GLU   153   153  A    A    . A     N   GLU 
            12.932   -8.419   56.034   1.00  22.76
   2484 D    DN  GLU   153   153  A    A    A A     DN  GLU 
            12.113   -8.906   56.245   0.80  23.62
   2485 H    HN  GLU   153   153  A    A    B A     HN  GLU 
            12.113   -8.906   56.245   0.20  23.62
   2486 C    CA  GLU   153   153  A    A    . A     CA  GLU 
            14.203   -8.889   56.561   1.00  23.36
   2487 H    HA  GLU   153   153  A    A    . A     HA  GLU 
            14.785   -8.002   56.809   1.00  23.23
   2488 C    CB  GLU   153   153  A    A    . A     CB  GLU 
            14.000   -9.729   57.823   1.00  27.37
   2489 H    HB1 GLU   153   153  A    A    . A     HB1 GLU 
            13.613  -10.707   57.537   1.00  27.46
   2490 H    HB2 GLU   153   153  A    A    . A     HB2 GLU 
            13.279   -9.234   58.470   1.00  28.36
   2491 C    CG  GLU   153   153  A    A    . A     CG  GLU 
            15.291   -9.951   58.619   1.00  33.03
   2492 H    HG1 GLU   153   153  A    A    . A     HG1 GLU 
            15.929  -10.590   58.036   1.00  32.13
   2493 H    HG2 GLU   153   153  A    A    . A     HG2 GLU 
            15.048  -10.432   59.549   1.00  32.90
   2494 C    CD  GLU   153   153  A    A    . A     CD  GLU 
            16.055   -8.653   58.926   1.00  37.35
   2495 O    OE1 GLU   153   153  A    A    . A     OE1 GLU 
            15.487   -7.762   59.602   1.00  39.66
   2496 O    OE2 GLU   153   153  A    A    . A     OE2 GLU 
            17.227   -8.530   58.492   1.00  38.18
   2497 C    C   GLU   153   153  A    A    . A     C   GLU 
            14.941   -9.632   55.459   1.00  21.42
   2498 O    O   GLU   153   153  A    A    . A     O   GLU 
            16.167   -9.585   55.365   1.00  19.22
   2499 N    N   GLU   154   154  A    A    . A     N   GLU 
            14.168  -10.248   54.576   1.00  21.16
   2500 D    DN  GLU   154   154  A    A    . A     DN  GLU 
            13.204  -10.184   54.692   1.00  22.07
   2501 C    CA  GLU   154   154  A    A    . A     CA  GLU 
            14.709  -10.938   53.411   1.00  22.37
   2502 H    HA  GLU   154   154  A    A    . A     HA  GLU 
            15.522  -11.592   53.720   1.00  22.65
   2503 C    CB  GLU   154   154  A    A    . A     CB  GLU 
            13.599  -11.742   52.731   1.00  26.94
   2504 H    HB1 GLU   154   154  A    A    . A     HB1 GLU 
            12.744  -11.099   52.588   1.00  26.90
   2505 H    HB2 GLU   154   154  A    A    . A     HB2 GLU 
            13.312  -12.553   53.387   1.00  26.77
   2506 C    CG  GLU   154   154  A    A    . A     CG  GLU 
            13.967  -12.352   51.381   1.00  31.73
   2507 H    HG1 GLU   154   154  A    A    . A     HG1 GLU 
            14.639  -13.165   51.536   1.00  32.61
   2508 H    HG2 GLU   154   154  A    A    . A     HG2 GLU 
            14.440  -11.602   50.776   1.00  31.76
   2509 C    CD  GLU   154   154  A    A    . A     CD  GLU 
            12.741  -12.865   50.620   1.00  36.58
   2510 O    OE1 GLU   154   154  A    A    . A     OE1 GLU 
            11.917  -13.592   51.225   1.00  39.46
   2511 O    OE2 GLU   154   154  A    A    . A     OE2 GLU 
            12.607  -12.542   49.414   1.00  37.66
   2512 C    C   GLU   154   154  A    A    . A     C   GLU 
            15.247   -9.863   52.453   1.00  20.27
   2513 O    O   GLU   154   154  A    A    . A     O   GLU 
            16.314  -10.012   51.862   1.00  19.79
   2514 N    N   VAL   155   155  A    A    . A     N   VAL 
            14.498   -8.772   52.322   1.00  18.00
   2515 D    DN  VAL   155   155  A    A    A A     DN  VAL 
            13.663   -8.709   52.829   0.26  18.37
   2516 H    HN  VAL   155   155  A    A    B A     HN  VAL 
            13.663   -8.709   52.829   0.74  18.37
   2517 C    CA  VAL   155   155  A    A    . A     CA  VAL 
            14.888   -7.657   51.460   1.00  16.63
   2518 H    HA  VAL   155   155  A    A    . A     HA  VAL 
            15.021   -8.042   50.461   1.00  16.34
   2519 C    CB  VAL   155   155  A    A    . A     CB  VAL 
            13.780   -6.564   51.425   1.00  15.15
   2520 H    HB  VAL   155   155  A    A    . A     HB  VAL 
            13.592   -6.235   52.447   1.00  16.48
   2521 C    CG1 VAL   155   155  A    A    . A     CG1 VAL 
            14.224   -5.354   50.599   1.00  14.66
   2522 H   HG11 VAL   155   155  A    A    . A    HG11 VAL 
            15.291   -5.198   50.719   1.00  14.57
   2523 H   HG12 VAL   155   155  A    A    . A    HG12 VAL 
            13.689   -4.475   50.937   1.00  15.28
   2524 H   HG13 VAL   155   155  A    A    . A    HG13 VAL 
            13.993   -5.528   49.555   1.00  16.47
   2525 C    CG2 VAL   155   155  A    A    . A     CG2 VAL 
            12.495   -7.136   50.855   1.00  15.11
   2526 H   HG21 VAL   155   155  A    A    . A    HG21 VAL 
            12.660   -7.415   49.816   1.00  15.25
   2527 H   HG22 VAL   155   155  A    A    . A    HG22 VAL 
            11.706   -6.405   50.917   1.00  16.33
   2528 H   HG23 VAL   155   155  A    A    . A    HG23 VAL 
            12.215   -8.027   51.411   1.00  14.68
   2529 C    C   VAL   155   155  A    A    . A     C   VAL 
            16.196   -7.046   51.967   1.00  15.83
   2530 O    O   VAL   155   155  A    A    . A     O   VAL 
            17.109   -6.749   51.193   1.00  12.54
   2531 N    N   ARG   156   156  A    A    . A     N   ARG 
            16.265   -6.849   53.279   1.00  16.31
   2532 D    DN  ARG   156   156  A    A    A A     DN  ARG 
            15.496   -7.099   53.837   0.12  16.99
   2533 H    HN  ARG   156   156  A    A    B A     HN  ARG 
            15.496   -7.099   53.837   0.88  16.99
   2534 C    CA  ARG   156   156  A    A    . A     CA  ARG 
            17.444   -6.268   53.902   1.00  19.34
   2535 H    HA  ARG   156   156  A    A    . A     HA  ARG 
            17.635   -5.313   53.439   1.00  18.32
   2536 C    CB  ARG   156   156  A    A    . A     CB  ARG 
            17.198   -6.052   55.394   1.00  22.27
   2537 H    HB1 ARG   156   156  A    A    . A     HB1 ARG 
            16.905   -6.990   55.837   1.00  23.28
   2538 H    HB2 ARG   156   156  A    A    . A     HB2 ARG 
            16.394   -5.332   55.512   1.00  21.60
   2539 C    CG  ARG   156   156  A    A    . A     CG  ARG 
            18.399   -5.519   56.155   1.00  26.20
   2540 H    HG1 ARG   156   156  A    A    . A     HG1 ARG 
            18.868   -4.722   55.584   1.00  27.15
   2541 H    HG2 ARG   156   156  A    A    . A     HG2 ARG 
            19.105   -6.329   56.302   1.00  26.61
   2542 C    CD  ARG   156   156  A    A    . A     CD  ARG 
            17.952   -4.981   57.501   1.00  30.16
   2543 H    HD1 ARG   156   156  A    A    . A     HD1 ARG 
            17.480   -5.785   58.046   1.00  30.84
   2544 H    HD2 ARG   156   156  A    A    . A     HD2 ARG 
            17.241   -4.185   57.332   1.00  30.92
   2545 N    NE  ARG   156   156  A    A    . A     NE  ARG 
            19.066   -4.462   58.286   1.00  35.92
   2546 D    DE  ARG   156   156  A    A    A A     DE  ARG 
            19.176   -3.482   58.315   0.83  36.26
   2547 H    HE  ARG   156   156  A    A    B A     HE  ARG 
            19.176   -3.482   58.315   0.17  36.26
   2548 C    CZ  ARG   156   156  A    A    . A     CZ  ARG 
            19.962   -5.227   58.906   1.00  40.57
   2549 N    NH1 ARG   156   156  A    A    . A     NH1 ARG 
            19.786   -6.545   58.979   1.00  42.15
   2550 D   DH11 ARG   156   156  A    A    A A    DH11 ARG 
            18.975   -6.966   58.569   0.37  41.63
   2551 H   HH11 ARG   156   156  A    A    B A    HH11 ARG 
            18.975   -6.966   58.569   0.63  41.63
   2552 D   DH12 ARG   156   156  A    A    A A    DH12 ARG 
            20.467   -7.117   59.449   0.68  41.74
   2553 H   HH12 ARG   156   156  A    A    B A    HH12 ARG 
            20.467   -7.117   59.449   0.32  41.74
   2554 N    NH2 ARG   156   156  A    A    . A     NH2 ARG 
            21.017   -4.672   59.483   1.00  41.50
   2555 D   DH21 ARG   156   156  A    A    . A    DH21 ARG 
            21.134   -3.677   59.448   1.00  41.80
   2556 D   DH22 ARG   156   156  A    A    A A    DH22 ARG 
            21.694   -5.245   59.950   0.29  41.59
   2557 H   HH22 ARG   156   156  A    A    B A    HH22 ARG 
            21.694   -5.245   59.950   0.71  41.59
   2558 C    C   ARG   156   156  A    A    . A     C   ARG 
            18.658   -7.158   53.684   1.00  18.64
   2559 O    O   ARG   156   156  A    A    . A     O   ARG 
            19.738   -6.687   53.320   1.00  18.34
   2560 N    N   ARG   157   157  A    A    . A     N   ARG 
            18.468   -8.447   53.915   1.00  18.73
   2561 D    DN  ARG   157   157  A    A    A A     DN  ARG 
            17.582   -8.756   54.207   0.18  19.50
   2562 H    HN  ARG   157   157  A    A    B A     HN  ARG 
            17.582   -8.756   54.207   0.82  19.50
   2563 C    CA  ARG   157   157  A    A    . A     CA  ARG 
            19.531   -9.413   53.759   1.00  20.91
   2564 H    HA  ARG   157   157  A    A    . A     HA  ARG 
            20.301   -9.168   54.475   1.00  20.69
   2565 C    CB  ARG   157   157  A    A    . A     CB  ARG 
            19.002  -10.813   54.062   1.00  24.42
   2566 H    HB1 ARG   157   157  A    A    . A     HB1 ARG 
            18.165  -11.023   53.404   1.00  25.29
   2567 H    HB2 ARG   157   157  A    A    . A     HB2 ARG 
            18.654  -10.829   55.090   1.00  25.53
   2568 C    CG  ARG   157   157  A    A    . A     CG  ARG 
            20.035  -11.907   53.905   1.00  30.81
   2569 H    HG1 ARG   157   157  A    A    . A     HG1 ARG 
            20.485  -12.111   54.864   1.00  31.36
   2570 H    HG2 ARG   157   157  A    A    . A     HG2 ARG 
            20.790  -11.579   53.203   1.00  30.45
   2571 C    CD  ARG   157   157  A    A    . A     CD  ARG 
            19.402  -13.171   53.363   1.00  36.55
   2572 H    HD1 ARG   157   157  A    A    . A     HD1 ARG 
            18.387  -12.967   53.080   1.00  37.40
   2573 H    HD2 ARG   157   157  A    A    . A     HD2 ARG 
            19.424  -13.929   54.132   1.00  36.37
   2574 N    NE  ARG   157   157  A    A    . A     NE  ARG 
            20.134  -13.659   52.197   1.00  41.52
   2575 D    DE  ARG   157   157  A    A    A A     DE  ARG 
            21.104  -13.520   52.185   0.35  41.02
   2576 H    HE  ARG   157   157  A    A    B A     HE  ARG 
            21.104  -13.520   52.185   0.65  41.02
   2577 C    CZ  ARG   157   157  A    A    . A     CZ  ARG 
            19.574  -14.314   51.189   1.00  44.53
   2578 N    NH1 ARG   157   157  A    A    . A     NH1 ARG 
            18.254  -14.469   51.146   1.00  46.48
   2579 D   DH11 ARG   157   157  A    A    . A    DH11 ARG 
            17.675  -14.089   51.882   1.00  46.26
   2580 D   DH12 ARG   157   157  A    A    A A    DH12 ARG 
            17.835  -14.962   50.384   0.28  45.90
   2581 H   HH12 ARG   157   157  A    A    B A    HH12 ARG 
            17.835  -14.962   50.384   0.72  45.90
   2582 N    NH2 ARG   157   157  A    A    . A     NH2 ARG 
            20.334  -14.795   50.215   1.00  46.97
   2583 D   DH21 ARG   157   157  A    A    A A    DH21 ARG 
            21.327  -14.662   50.246   0.51  46.05
   2584 H   HH21 ARG   157   157  A    A    B A    HH21 ARG 
            21.327  -14.662   50.246   0.49  46.05
   2585 D   DH22 ARG   157   157  A    A    A A    DH22 ARG 
            19.918  -15.293   49.454   0.33  45.97
   2586 H   HH22 ARG   157   157  A    A    B A    HH22 ARG 
            19.918  -15.293   49.454   0.67  45.97
   2587 C    C   ARG   157   157  A    A    . A     C   ARG 
            20.116   -9.334   52.354   1.00  19.31
   2588 O    O   ARG   157   157  A    A    . A     O   ARG 
            21.323   -9.183   52.176   1.00  17.94
   2589 N    N   LEU   158   158  A    A    . A     N   LEU 
            19.249   -9.416   51.358   1.00  17.88
   2590 H    HN  LEU   158   158  A    A    . A     HN  LEU 
            18.285   -9.517   51.558   1.00  18.22
   2591 C    CA  LEU   158   158  A    A    . A     CA  LEU 
            19.673   -9.335   49.971   1.00  18.73
   2592 H    HA  LEU   158   158  A    A    . A     HA  LEU 
            20.341  -10.160   49.762   1.00  19.19
   2593 C    CB  LEU   158   158  A    A    . A     CB  LEU 
            18.453   -9.451   49.057   1.00  20.91
   2594 H    HB1 LEU   158   158  A    A    . A     HB1 LEU 
            18.734   -9.135   48.069   1.00  20.71
   2595 H    HB2 LEU   158   158  A    A    . A     HB2 LEU 
            17.693   -8.774   49.438   1.00  20.21
   2596 C    CG  LEU   158   158  A    A    . A     CG  LEU 
            17.833  -10.850   48.961   1.00  22.90
   2597 H    HG  LEU   158   158  A    A    . A     HG  LEU 
            17.661  -11.240   49.951   1.00  23.58
   2598 C    CD1 LEU   158   158  A    A    . A     CD1 LEU 
            16.500  -10.787   48.225   1.00  22.96
   2599 H   HD11 LEU   158   158  A    A    . A    HD11 LEU 
            16.137  -11.788   48.048   1.00  23.49
   2600 H   HD12 LEU   158   158  A    A    . A    HD12 LEU 
            16.647  -10.282   47.273   1.00  22.49
   2601 H   HD13 LEU   158   158  A    A    . A    HD13 LEU 
            15.787  -10.232   48.813   1.00  24.12
   2602 C    CD2 LEU   158   158  A    A    . A     CD2 LEU 
            18.795  -11.793   48.242   1.00  22.59
   2603 H   HD21 LEU   158   158  A    A    . A    HD21 LEU 
            18.310  -12.745   48.091   1.00  23.85
   2604 H   HD22 LEU   158   158  A    A    . A    HD22 LEU 
            19.676  -11.927   48.853   1.00  23.44
   2605 H   HD23 LEU   158   158  A    A    . A    HD23 LEU 
            19.071  -11.367   47.290   1.00  23.77
   2606 C    C   LEU   158   158  A    A    . A     C   LEU 
            20.415   -8.026   49.698   1.00  19.70
   2607 O    O   LEU   158   158  A    A    . A     O   LEU 
            21.420   -8.003   48.977   1.00  19.78
   2608 N    N   ALA   159   159  A    A    . A     N   ALA 
            19.915   -6.934   50.269   1.00  19.17
   2609 D    DN  ALA   159   159  A    A    A A     DN  ALA 
            19.115   -7.007   50.824   0.11  18.99
   2610 H    HN  ALA   159   159  A    A    B A     HN  ALA 
            19.115   -7.007   50.824   0.89  18.99
   2611 C    CA  ALA   159   159  A    A    . A     CA  ALA 
            20.534   -5.629   50.069   1.00  19.13
   2612 H    HA  ALA   159   159  A    A    . A     HA  ALA 
            20.551   -5.448   49.005   1.00  19.17
   2613 C    CB  ALA   159   159  A    A    . A     CB  ALA 
            19.695   -4.528   50.704   1.00  18.19
   2614 H    HB1 ALA   159   159  A    A    . A     HB1 ALA 
            19.669   -4.631   51.775   1.00  18.83
   2615 H    HB2 ALA   159   159  A    A    . A     HB2 ALA 
            18.688   -4.571   50.313   1.00  17.76
   2616 H    HB3 ALA   159   159  A    A    . A     HB3 ALA 
            20.117   -3.576   50.442   1.00  18.47
   2617 C    C   ALA   159   159  A    A    . A     C   ALA 
            21.967   -5.582   50.583   1.00  19.52
   2618 O    O   ALA   159   159  A    A    . A     O   ALA 
            22.872   -5.146   49.877   1.00  18.40
   2619 N    N   LEU   160   160  A    A    . A     N   LEU 
            22.167   -6.032   51.816   1.00  21.37
   2620 D    DN  LEU   160   160  A    A    A A     DN  LEU 
            21.404   -6.367   52.329   0.35  21.24
   2621 H    HN  LEU   160   160  A    A    B A     HN  LEU 
            21.404   -6.367   52.329   0.65  21.24
   2622 C    CA  LEU   160   160  A    A    . A     CA  LEU 
            23.498   -6.043   52.427   1.00  23.35
   2623 H    HA  LEU   160   160  A    A    . A     HA  LEU 
            23.894   -5.049   52.379   1.00  22.35
   2624 C    CB  LEU   160   160  A    A    . A     CB  LEU 
            23.403   -6.468   53.895   1.00  22.90
   2625 H    HB1 LEU   160   160  A    A    . A     HB1 LEU 
            24.397   -6.725   54.238   1.00  24.29
   2626 H    HB2 LEU   160   160  A    A    . A     HB2 LEU 
            22.791   -7.361   53.936   1.00  23.23
   2627 C    CG  LEU   160   160  A    A    . A     CG  LEU 
            22.809   -5.438   54.853   1.00  23.82
   2628 H    HG  LEU   160   160  A    A    . A     HG  LEU 
            21.920   -5.003   54.416   1.00  24.60
   2629 C    CD1 LEU   160   160  A    A    . A     CD1 LEU 
            22.427   -6.097   56.173   1.00  24.81
   2630 H   HD11 LEU   160   160  A    A    . A    HD11 LEU 
            21.680   -6.856   55.996   1.00  24.45
   2631 H   HD12 LEU   160   160  A    A    . A    HD12 LEU 
            22.017   -5.355   56.838   1.00  24.50
   2632 H   HD13 LEU   160   160  A    A    . A    HD13 LEU 
            23.298   -6.554   56.619   1.00  25.21
   2633 C    CD2 LEU   160   160  A    A    . A     CD2 LEU 
            23.811   -4.327   55.106   1.00  24.42
   2634 H   HD21 LEU   160   160  A    A    . A    HD21 LEU 
            24.705   -4.744   55.567   1.00  23.14
   2635 H   HD22 LEU   160   160  A    A    . A    HD22 LEU 
            23.376   -3.602   55.775   1.00  24.05
   2636 H   HD23 LEU   160   160  A    A    . A    HD23 LEU 
            24.073   -3.848   54.177   1.00  23.97
   2637 C    C   LEU   160   160  A    A    . A     C   LEU 
            24.454   -6.979   51.694   1.00  23.95
   2638 O    O   LEU   160   160  A    A    . A     O   LEU 
            25.655   -6.732   51.617   1.00  25.34
   2639 N    N   GLU   161   161  A    A    . A     N   GLU 
            23.906   -8.066   51.181   1.00  26.13
   2640 D    DN  GLU   161   161  A    A    A A     DN  GLU 
            22.945   -8.201   51.297   0.95  26.14
   2641 H    HN  GLU   161   161  A    A    B A     HN  GLU 
            22.945   -8.201   51.297   0.05  26.14
   2642 C    CA  GLU   161   161  A    A    . A     CA  GLU 
            24.686   -9.075   50.485   1.00  28.23
   2643 H    HA  GLU   161   161  A    A    . A     HA  GLU 
            25.590   -9.249   51.057   1.00  28.18
   2644 C    CB  GLU   161   161  A    A    . A     CB  GLU 
            23.899  -10.382   50.469   1.00  30.92
   2645 H    HB1 GLU   161   161  A    A    . A     HB1 GLU 
            23.065  -10.263   49.780   1.00  31.61
   2646 H    HB2 GLU   161   161  A    A    . A     HB2 GLU 
            23.507  -10.571   51.459   1.00  32.11
   2647 C    CG  GLU   161   161  A    A    . A     CG  GLU 
            24.705  -11.581   50.020   1.00  35.79
   2648 H    HG1 GLU   161   161  A    A    . A     HG1 GLU 
            25.595  -11.653   50.615   1.00  35.79
   2649 H    HG2 GLU   161   161  A    A    . A     HG2 GLU 
            24.977  -11.443   48.983   1.00  35.76
   2650 C    CD  GLU   161   161  A    A    . A     CD  GLU 
            23.924  -12.876   50.135   1.00  39.91
   2651 O    OE1 GLU   161   161  A    A    . A     OE1 GLU 
            23.372  -13.145   51.228   1.00  42.78
   2652 O    OE2 GLU   161   161  A    A    . A     OE2 GLU 
            23.863  -13.626   49.135   1.00  42.56
   2653 C    C   GLU   161   161  A    A    . A     C   GLU 
            25.073   -8.706   49.053   1.00  28.24
   2654 O    O   GLU   161   161  A    A    . A     O   GLU 
            26.143   -9.085   48.585   1.00  29.41
   2655 N    N   HIS   162   162  A    A    . A     N   HIS 
            24.183   -8.017   48.343   1.00  26.36
   2656 D    DN  HIS   162   162  A    A    A A     DN  HIS 
            23.322   -7.767   48.751   0.67  26.54
   2657 H    HN  HIS   162   162  A    A    B A     HN  HIS 
            23.322   -7.767   48.751   0.33  26.54
   2658 C    CA  HIS   162   162  A    A    . A     CA  HIS 
            24.433   -7.672   46.945   1.00  25.50
   2659 H    HA  HIS   162   162  A    A    . A     HA  HIS 
            25.269   -8.255   46.621   1.00  25.73
   2660 C    CB  HIS   162   162  A    A    . A     CB  HIS 
            23.233   -8.085   46.103   1.00  25.88
   2661 H    HB1 HIS   162   162  A    A    . A     HB1 HIS 
            23.403   -7.756   45.089   1.00  26.44
   2662 H    HB2 HIS   162   162  A    A    . A     HB2 HIS 
            22.352   -7.600   46.491   1.00  26.59
   2663 C    CG  HIS   162   162  A    A    . A     CG  HIS 
            22.996   -9.561   46.090   1.00  26.76
   2664 N    ND1 HIS   162   162  A    A    . A     ND1 HIS 
            23.717  -10.418   45.290   1.00  28.64
   2665 D    DD1 HIS   162   162  A    A    . A     DD1 HIS 
            24.416  -10.155   44.655   1.00  28.67
   2666 C    CD2 HIS   162   162  A    A    . A     CD2 HIS 
            22.147  -10.340   46.803   1.00  29.17
   2667 H    HD2 HIS   162   162  A    A    . A     HD2 HIS 
            21.433  -10.005   47.530   1.00  29.05
   2668 C    CE1 HIS   162   162  A    A    . A     CE1 HIS 
            23.323  -11.659   45.506   1.00  27.82
   2669 H    HE1 HIS   162   162  A    A    . A     HE1 HIS 
            23.726  -12.537   45.020   1.00  29.78
   2670 N    NE2 HIS   162   162  A    A    . A     NE2 HIS 
            22.371  -11.641   46.421   1.00  28.28
   2671 D    DE2 HIS   162   162  A    A    A A     DE2 HIS 
            21.907  -12.430   46.773   0.21  29.33
   2672 H    HE2 HIS   162   162  A    A    B A     HE2 HIS 
            21.907  -12.430   46.773   0.79  29.33
   2673 C    C   HIS   162   162  A    A    . A     C   HIS 
            24.770   -6.211   46.692   1.00  23.03
   2674 O    O   HIS   162   162  A    A    . A     O   HIS 
            25.307   -5.865   45.644   1.00  21.47
   2675 N    N   ARG   163   163  A    A    . A     N   ARG 
            24.465   -5.361   47.658   1.00  22.40
   2676 D    DN  ARG   163   163  A    A    A A     DN  ARG 
            24.047   -5.699   48.471   0.63  22.82
   2677 H    HN  ARG   163   163  A    A    B A     HN  ARG 
            24.047   -5.699   48.471   0.37  22.82
   2678 C    CA  ARG   163   163  A    A    . A     CA  ARG 
            24.760   -3.939   47.536   1.00  23.27
   2679 H    HA  ARG   163   163  A    A    . A     HA  ARG 
            24.256   -3.438   48.349   1.00  22.56
   2680 C    CB  ARG   163   163  A    A    . A     CB  ARG 
            26.262   -3.715   47.697   1.00  26.90
   2681 H    HB1 ARG   163   163  A    A    . A     HB1 ARG 
            26.470   -2.665   47.637   1.00  26.11
   2682 H    HB2 ARG   163   163  A    A    . A     HB2 ARG 
            26.777   -4.216   46.894   1.00  25.58
   2683 C    CG  ARG   163   163  A    A    . A     CG  ARG 
            26.800   -4.242   49.016   1.00  30.88
   2684 H    HG1 ARG   163   163  A    A    . A     HG1 ARG 
            27.538   -4.994   48.811   1.00  31.67
   2685 H    HG2 ARG   163   163  A    A    . A     HG2 ARG 
            25.989   -4.678   49.581   1.00  31.37
   2686 C    CD  ARG   163   163  A    A    . A     CD  ARG 
            27.427   -3.128   49.817   1.00  35.62
   2687 H    HD1 ARG   163   163  A    A    . A     HD1 ARG 
            27.008   -2.183   49.507   1.00  35.29
   2688 H    HD2 ARG   163   163  A    A    . A     HD2 ARG 
            28.488   -3.129   49.627   1.00  35.69
   2689 N    NE  ARG   163   163  A    A    . A     NE  ARG 
            27.205   -3.297   51.248   1.00  39.03
   2690 D    DE  ARG   163   163  A    A    A A     DE  ARG 
            27.051   -4.211   51.581   0.63  38.28
   2691 H    HE  ARG   163   163  A    A    B A     HE  ARG 
            27.051   -4.211   51.581   0.37  38.28
   2692 C    CZ  ARG   163   163  A    A    . A     CZ  ARG 
            27.202   -2.287   52.113   1.00  40.67
   2693 N    NH1 ARG   163   163  A    A    . A     NH1 ARG 
            27.380   -1.040   51.674   1.00  40.91
   2694 D   DH11 ARG   163   163  A    A    A A    DH11 ARG 
            27.518   -0.868   50.696   0.47  41.09
   2695 H   HH11 ARG   163   163  A    A    B A    HH11 ARG 
            27.518   -0.868   50.696   0.53  41.09
   2696 D   DH12 ARG   163   163  A    A    A A    DH12 ARG 
            27.364   -0.267   52.318   0.74  41.47
   2697 H   HH12 ARG   163   163  A    A    B A    HH12 ARG 
            27.364   -0.267   52.318   0.26  41.47
   2698 N    NH2 ARG   163   163  A    A    . A     NH2 ARG 
            27.000   -2.520   53.408   1.00  40.79
   2699 D   DH21 ARG   163   163  A    A    A A    DH21 ARG 
            26.849   -3.459   53.737   0.99  40.33
   2700 H   HH21 ARG   163   163  A    A    B A    HH21 ARG 
            26.849   -3.459   53.737   0.01  40.33
   2701 D   DH22 ARG   163   163  A    A    A A    DH22 ARG 
            27.001   -1.760   54.052   0.53  40.67
   2702 H   HH22 ARG   163   163  A    A    B A    HH22 ARG 
            27.001   -1.760   54.052   0.47  40.67
   2703 C    C   ARG   163   163  A    A    . A     C   ARG 
            24.275   -3.349   46.211   1.00  19.73
   2704 O    O   ARG   163   163  A    A    . A     O   ARG 
            25.063   -2.925   45.375   1.00  17.15
   2705 N    N   PRO   164   164  A    A    . A     N   PRO 
            22.956   -3.309   46.014   1.00  19.24
   2706 C    CA  PRO   164   164  A    A    . A     CA  PRO 
            22.436   -2.742   44.770   1.00  17.55
   2707 H    HA  PRO   164   164  A    A    . A     HA  PRO 
            22.885   -3.179   43.898   1.00  17.39
   2708 C    CB  PRO   164   164  A    A    . A     CB  PRO 
            20.948   -3.095   44.832   1.00  16.96
   2709 H    HB1 PRO   164   164  A    A    . A     HB1 PRO 
            20.778   -4.041   44.347   1.00  17.40
   2710 H    HB2 PRO   164   164  A    A    . A     HB2 PRO 
            20.370   -2.320   44.348   1.00  17.68
   2711 C    CG  PRO   164   164  A    A    . A     CG  PRO 
            20.650   -3.173   46.277   1.00  17.73
   2712 H    HG1 PRO   164   164  A    A    . A     HG1 PRO 
            19.801   -3.814   46.436   1.00  17.43
   2713 H    HG2 PRO   164   164  A    A    . A     HG2 PRO 
            20.460   -2.184   46.674   1.00  17.59
   2714 C    CD  PRO   164   164  A    A    . A     CD  PRO 
            21.875   -3.763   46.908   1.00  18.21
   2715 H    HD1 PRO   164   164  A    A    . A     HD1 PRO 
            21.808   -4.844   46.909   1.00  18.88
   2716 H    HD2 PRO   164   164  A    A    . A     HD2 PRO 
            22.004   -3.384   47.911   1.00  19.86
   2717 C    C   PRO   164   164  A    A    . A     C   PRO 
            22.605   -1.230   44.746   1.00  15.80
   2718 O    O   PRO   164   164  A    A    . A     O   PRO 
            22.566   -0.578   45.787   1.00  15.59
   2719 N    N   LYS   165   165  A    A    . A     N   LYS 
            22.755   -0.674   43.551   1.00  15.68
   2720 D    DN  LYS   165   165  A    A    . A     DN  LYS 
            22.754   -1.241   42.751   1.00  15.72
   2721 C    CA  LYS   165   165  A    A    . A     CA  LYS 
            22.874    0.766   43.402   1.00  15.82
   2722 H    HA  LYS   165   165  A    A    . A     HA  LYS 
            23.492    1.154   44.205   1.00  16.32
   2723 C    CB  LYS   165   165  A    A    . A     CB  LYS 
            23.497    1.107   42.041   1.00  18.68
   2724 H    HB1 LYS   165   165  A    A    . A     HB1 LYS 
            22.835    0.740   41.247   1.00  19.27
   2725 H    HB2 LYS   165   165  A    A    . A     HB2 LYS 
            24.462    0.610   41.966   1.00  20.13
   2726 C    CG  LYS   165   165  A    A    . A     CG  LYS 
            23.731    2.596   41.821   1.00  24.24
   2727 H    HG1 LYS   165   165  A    A    . A     HG1 LYS 
            23.268    3.131   42.639   1.00  23.49
   2728 H    HG2 LYS   165   165  A    A    . A     HG2 LYS 
            23.286    2.908   40.898   1.00  24.33
   2729 C    CD  LYS   165   165  A    A    . A     CD  LYS 
            25.223    2.937   41.798   1.00  28.67
   2730 H    HD1 LYS   165   165  A    A    . A     HD1 LYS 
            25.749    2.191   41.222   1.00  28.44
   2731 H    HD2 LYS   165   165  A    A    . A     HD2 LYS 
            25.584    2.942   42.812   1.00  28.34
   2732 C    CE  LYS   165   165  A    A    . A     CE  LYS 
            25.473    4.309   41.189   1.00  31.21
   2733 H    HE1 LYS   165   165  A    A    . A     HE1 LYS 
            25.198    4.294   40.145   1.00  31.98
   2734 H    HE2 LYS   165   165  A    A    . A     HE2 LYS 
            26.516    4.558   41.295   1.00  32.69
   2735 N    NZ  LYS   165   165  A    A    . A     NZ  LYS 
            24.677    5.347   41.881   1.00  33.45
   2736 D    DZ1 LYS   165   165  A    A    A A     DZ1 LYS 
            23.714    5.016   42.028   0.06  32.43
   2737 H    HZ1 LYS   165   165  A    A    B A     HZ1 LYS 
            23.714    5.016   42.028   0.94  32.43
   2738 H    HZ2 LYS   165   165  A    A    . A     HZ2 LYS 
            24.656    6.202   41.307   1.00  32.26
   2739 H    HZ3 LYS   165   165  A    A    . A     HZ3 LYS 
            25.107    5.560   42.799   1.00  32.31
   2740 C    C   LYS   165   165  A    A    . A     C   LYS 
            21.461    1.354   43.507   1.00  14.23
   2741 O    O   LYS   165   165  A    A    . A     O   LYS 
            21.266    2.475   43.978   1.00  12.57
   2742 N    N   VAL   166   166  A    A    . A     N   VAL 
            20.480    0.577   43.056   1.00  13.19
   2743 H    HN  VAL   166   166  A    A    . A     HN  VAL 
            20.721   -0.300   42.700   1.00  11.97
   2744 C    CA  VAL   166   166  A    A    . A     CA  VAL 
            19.082    0.985   43.075   1.00  12.00
   2745 H    HA  VAL   166   166  A    A    . A     HA  VAL 
            18.984    1.839   43.732   1.00  12.07
   2746 C    CB  VAL   166   166  A    A    . A     CB  VAL 
            18.605    1.419   41.662   1.00  11.96
   2747 H    HB  VAL   166   166  A    A    . A     HB  VAL 
            18.784    0.614   40.960   1.00  12.41
   2748 C    CG1 VAL   166   166  A    A    . A     CG1 VAL 
            17.105    1.715   41.660   1.00  12.38
   2749 H   HG11 VAL   166   166  A    A    . A    HG11 VAL 
            16.803    2.021   40.671   1.00  12.90
   2750 H   HG12 VAL   166   166  A    A    . A    HG12 VAL 
            16.887    2.505   42.358   1.00  13.07
   2751 H   HG13 VAL   166   166  A    A    . A    HG13 VAL 
            16.562    0.835   41.941   1.00  12.76
   2752 C    CG2 VAL   166   166  A    A    . A     CG2 VAL 
            19.370    2.641   41.190   1.00  11.68
   2753 H   HG21 VAL   166   166  A    A    . A    HG21 VAL 
            19.145    2.810   40.163   1.00  12.73
   2754 H   HG22 VAL   166   166  A    A    . A    HG22 VAL 
            20.425    2.481   41.319   1.00  11.25
   2755 H   HG23 VAL   166   166  A    A    . A    HG23 VAL 
            19.071    3.501   41.774   1.00  11.93
   2756 C    C   VAL   166   166  A    A    . A     C   VAL 
            18.147   -0.119   43.566   1.00  11.99
   2757 O    O   VAL   166   166  A    A    . A     O   VAL 
            18.229   -1.265   43.124   1.00  13.09
   2758 N    N   ILE   167   167  A    A    . A     N   ILE 
            17.219    0.256   44.438   1.00   9.21
   2759 D    DN  ILE   167   167  A    A    A A     DN  ILE 
            17.187    1.195   44.716   0.08  10.33
   2760 H    HN  ILE   167   167  A    A    B A     HN  ILE 
            17.187    1.195   44.716   0.92  10.33
   2761 C    CA  ILE   167   167  A    A    . A     CA  ILE 
            16.216   -0.662   44.947   1.00   9.15
   2762 H    HA  ILE   167   167  A    A    . A     HA  ILE 
            16.351   -1.654   44.520   1.00  10.55
   2763 C    CB  ILE   167   167  A    A    . A     CB  ILE 
            16.223   -0.753   46.483   1.00   9.47
   2764 H    HB  ILE   167   167  A    A    . A     HB  ILE 
            16.091    0.256   46.877   1.00   8.76
   2765 C    CG1 ILE   167   167  A    A    . A     CG1 ILE 
            17.563   -1.304   46.974   1.00  11.56
   2766 H   HG11 ILE   167   167  A    A    . A    HG11 ILE 
            18.358   -0.702   46.577   1.00  11.71
   2767 H   HG12 ILE   167   167  A    A    . A    HG12 ILE 
            17.681   -2.318   46.627   1.00  11.47
   2768 C    CG2 ILE   167   167  A    A    . A     CG2 ILE 
            15.067   -1.644   46.955   1.00   8.76
   2769 H   HG21 ILE   167   167  A    A    . A    HG21 ILE 
            14.120   -1.241   46.619   1.00   9.14
   2770 H   HG22 ILE   167   167  A    A    . A    HG22 ILE 
            15.063   -1.700   48.040   1.00   8.64
   2771 H   HG23 ILE   167   167  A    A    . A    HG23 ILE 
            15.200   -2.643   46.538   1.00   9.20
   2772 C    CD1 ILE   167   167  A    A    . A     CD1 ILE 
            17.708   -1.333   48.484   1.00  13.09
   2773 H   HD11 ILE   167   167  A    A    . A    HD11 ILE 
            18.366   -0.541   48.798   1.00  11.89
   2774 H   HD12 ILE   167   167  A    A    . A    HD12 ILE 
            18.133   -2.276   48.764   1.00  12.21
   2775 H   HD13 ILE   167   167  A    A    . A    HD13 ILE 
            16.749   -1.219   48.951   1.00  13.20
   2776 C    C   ILE   167   167  A    A    . A     C   ILE 
            14.860   -0.116   44.508   1.00  10.33
   2777 O    O   ILE   167   167  A    A    . A     O   ILE 
            14.531    1.037   44.774   1.00   8.00
   2778 N    N   VAL   168   168  A    A    . A     N   VAL 
            14.086   -0.955   43.830   1.00   9.79
   2779 D    DN  VAL   168   168  A    A    A A     DN  VAL 
            14.415   -1.847   43.654   0.07   9.23
   2780 H    HN  VAL   168   168  A    A    B A     HN  VAL 
            14.415   -1.847   43.654   0.93   9.23
   2781 C    CA  VAL   168   168  A    A    . A     CA  VAL 
            12.781   -0.561   43.355   1.00   9.00
   2782 H    HA  VAL   168   168  A    A    . A     HA  VAL 
            12.714    0.506   43.413   1.00   9.85
   2783 C    CB  VAL   168   168  A    A    . A     CB  VAL 
            12.549   -0.991   41.884   1.00  11.30
   2784 H    HB  VAL   168   168  A    A    . A     HB  VAL 
            12.694   -2.051   41.816   1.00  12.36
   2785 C    CG1 VAL   168   168  A    A    . A     CG1 VAL 
            11.120   -0.665   41.444   1.00  11.35
   2786 H   HG11 VAL   168   168  A    A    . A    HG11 VAL 
            10.879    0.351   41.718   1.00  12.37
   2787 H   HG12 VAL   168   168  A    A    . A    HG12 VAL 
            10.437   -1.330   41.949   1.00  11.89
   2788 H   HG13 VAL   168   168  A    A    . A    HG13 VAL 
            11.018   -0.782   40.366   1.00  11.74
   2789 C    CG2 VAL   168   168  A    A    . A     CG2 VAL 
            13.562   -0.315   40.966   1.00  11.91
   2790 H   HG21 VAL   168   168  A    A    . A    HG21 VAL 
            13.431   -0.682   39.970   1.00  11.46
   2791 H   HG22 VAL   168   168  A    A    . A    HG22 VAL 
            14.552   -0.554   41.303   1.00  11.25
   2792 H   HG23 VAL   168   168  A    A    . A    HG23 VAL 
            13.414    0.759   40.974   1.00  11.09
   2793 C    C   VAL   168   168  A    A    . A     C   VAL 
            11.695   -1.167   44.222   1.00   9.84
   2794 O    O   VAL   168   168  A    A    . A     O   VAL 
            11.677   -2.372   44.459   1.00   9.30
   2795 N    N   ALA   169   169  A    A    . A     N   ALA 
            10.760   -0.320   44.635   1.00  10.32
   2796 H    HN  ALA   169   169  A    A    . A     HN  ALA 
            10.822    0.616   44.363   1.00  10.12
   2797 C    CA  ALA   169   169  A    A    . A     CA  ALA 
             9.605   -0.744   45.407   1.00  10.92
   2798 H    HA  ALA   169   169  A    A    . A     HA  ALA 
             9.671   -1.800   45.590   1.00  11.72
   2799 C    CB  ALA   169   169  A    A    . A     CB  ALA 
             9.505    0.025   46.710   1.00  10.80
   2800 H    HB1 ALA   169   169  A    A    . A     HB1 ALA 
            10.468    0.036   47.194   1.00  10.96
   2801 H    HB2 ALA   169   169  A    A    . A     HB2 ALA 
             8.781   -0.469   47.358   1.00   9.48
   2802 H    HB3 ALA   169   169  A    A    . A     HB3 ALA 
             9.185    1.028   46.502   1.00  11.29
   2803 C    C   ALA   169   169  A    A    . A     C   ALA 
             8.408   -0.451   44.505   1.00  12.06
   2804 O    O   ALA   169   169  A    A    . A     O   ALA 
             8.444    0.482   43.700   1.00  10.50
   2805 N    N   GLY   170   170  A    A    . A     N   GLY 
             7.374   -1.273   44.600   1.00  12.69
   2806 D    DN  GLY   170   170  A    A    A A     DN  GLY 
             7.409   -2.025   45.229   0.12  12.43
   2807 H    HN  GLY   170   170  A    A    B A     HN  GLY 
             7.409   -2.025   45.229   0.88  12.43
   2808 C    CA  GLY   170   170  A    A    . A     CA  GLY 
             6.219   -1.101   43.742   1.00  13.50
   2809 H    HA1 GLY   170   170  A    A    . A     HA1 GLY 
             6.329   -0.229   43.127   1.00  13.59
   2810 H    HA2 GLY   170   170  A    A    . A     HA2 GLY 
             5.318   -1.027   44.342   1.00  13.97
   2811 C    C   GLY   170   170  A    A    . A     C   GLY 
             6.149   -2.333   42.866   1.00  14.83
   2812 O    O   GLY   170   170  A    A    . A     O   GLY 
             7.165   -2.977   42.616   1.00  14.93
   2813 N    N   ALA   171   171  A    A    . A     N   ALA 
             4.946   -2.700   42.448   1.00  16.66
   2814 D    DN  ALA   171   171  A    A    A A     DN  ALA 
             4.161   -2.170   42.717   0.56  16.35
   2815 H    HN  ALA   171   171  A    A    B A     HN  ALA 
             4.161   -2.170   42.717   0.44  16.35
   2816 C    CA  ALA   171   171  A    A    . A     CA  ALA 
             4.755   -3.902   41.652   1.00  18.54
   2817 H    HA  ALA   171   171  A    A    . A     HA  ALA 
             5.606   -4.054   41.024   1.00  18.23
   2818 C    CB  ALA   171   171  A    A    . A     CB  ALA 
             4.637   -5.100   42.576   1.00  18.00
   2819 H    HB1 ALA   171   171  A    A    . A     HB1 ALA 
             5.534   -5.177   43.156   1.00  18.51
   2820 H    HB2 ALA   171   171  A    A    . A     HB2 ALA 
             4.506   -5.990   41.992   1.00  17.02
   2821 H    HB3 ALA   171   171  A    A    . A     HB3 ALA 
             3.792   -4.968   43.227   1.00  18.07
   2822 C    C   ALA   171   171  A    A    . A     C   ALA 
             3.509   -3.785   40.796   1.00  19.27
   2823 O    O   ALA   171   171  A    A    . A     O   ALA 
             2.807   -2.774   40.851   1.00  20.58
   2824 N    N   SER   172   172  A    A    . A     N   SER 
             3.224   -4.816   40.008   1.00  17.85
   2825 D    DN  SER   172   172  A    A    . A     DN  SER 
             3.800   -5.600   39.987   1.00  17.76
   2826 C    CA  SER   172   172  A    A    . A     CA  SER 
             2.040   -4.782   39.165   1.00  18.79
   2827 H    HA  SER   172   172  A    A    . A     HA  SER 
             1.672   -3.780   39.195   1.00  18.70
   2828 C    CB  SER   172   172  A    A    . A     CB  SER 
             2.401   -5.140   37.732   1.00  20.05
   2829 H    HB1 SER   172   172  A    A    . A     HB1 SER 
             3.073   -4.409   37.315   1.00  21.95
   2830 H    HB2 SER   172   172  A    A    . A     HB2 SER 
             1.504   -5.200   37.174   1.00  21.13
   2831 O    OG  SER   172   172  A    A    . A     OG  SER 
             3.005   -6.415   37.680   1.00  23.46
   2832 D    DG  SER   172   172  A    A    A A     DG  SER 
             2.306   -7.081   37.595   0.60  21.85
   2833 H    HG  SER   172   172  A    A    B A     HG  SER 
             2.306   -7.081   37.595   0.40  21.85
   2834 C    C   SER   172   172  A    A    . A     C   SER 
             0.956   -5.728   39.679   1.00  17.43
   2835 O    O   SER   172   172  A    A    . A     O   SER 
            -0.194   -5.668   39.249   1.00  15.99
   2836 N    N   ALA   173   173  A    A    . A     N   ALA 
             1.324   -6.597   40.608   1.00  15.26
   2837 D    DN  ALA   173   173  A    A    A A     DN  ALA 
             2.247   -6.600   40.926   0.74  16.50
   2838 H    HN  ALA   173   173  A    A    B A     HN  ALA 
             2.247   -6.600   40.926   0.26  16.50
   2839 C    CA  ALA   173   173  A    A    . A     CA  ALA 
             0.362   -7.546   41.158   1.00  15.78
   2840 H    HA  ALA   173   173  A    A    . A     HA  ALA 
            -0.618   -7.108   41.060   1.00  13.18
   2841 C    CB  ALA   173   173  A    A    . A     CB  ALA 
             0.367   -8.842   40.344   1.00  14.48
   2842 H    HB1 ALA   173   173  A    A    . A     HB1 ALA 
            -0.079   -9.644   40.918   1.00  14.88
   2843 H    HB2 ALA   173   173  A    A    . A     HB2 ALA 
             1.388   -9.103   40.070   1.00  14.82
   2844 H    HB3 ALA   173   173  A    A    . A     HB3 ALA 
            -0.213   -8.690   39.441   1.00  14.81
   2845 C    C   ALA   173   173  A    A    . A     C   ALA 
             0.593   -7.844   42.632   1.00  14.33
   2846 O    O   ALA   173   173  A    A    . A     O   ALA 
             0.710   -9.003   43.013   1.00  15.70
   2847 N    N   TYR   174   174  A    A    . A     N   TYR 
             0.628   -6.794   43.457   1.00  13.67
   2848 D    DN  TYR   174   174  A    A    A A     DN  TYR 
             0.493   -5.877   43.082   0.97  14.01
   2849 H    HN  TYR   174   174  A    A    B A     HN  TYR 
             0.493   -5.877   43.082   0.03  14.01
   2850 C    CA  TYR   174   174  A    A    . A     CA  TYR 
             0.818   -6.952   44.912   1.00  11.39
   2851 H    HA  TYR   174   174  A    A    . A     HA  TYR 
             0.878   -8.016   45.120   1.00  11.20
   2852 C    CB  TYR   174   174  A    A    . A     CB  TYR 
             2.078   -6.253   45.403   1.00  11.20
   2853 H    HB1 TYR   174   174  A    A    . A     HB1 TYR 
             1.944   -5.194   45.321   1.00  10.52
   2854 H    HB2 TYR   174   174  A    A    . A     HB2 TYR 
             2.910   -6.550   44.793   1.00  11.01
   2855 C    CG  TYR   174   174  A    A    . A     CG  TYR 
             2.401   -6.585   46.844   1.00  11.35
   2856 C    CD1 TYR   174   174  A    A    . A     CD1 TYR 
             2.665   -7.897   47.222   1.00  11.46
   2857 H    HD1 TYR   174   174  A    A    . A     HD1 TYR 
             2.645   -8.661   46.470   1.00  12.07
   2858 C    CD2 TYR   174   174  A    A    . A     CD2 TYR 
             2.431   -5.597   47.825   1.00  10.23
   2859 H    HD2 TYR   174   174  A    A    . A     HD2 TYR 
             2.225   -4.568   47.551   1.00  11.85
   2860 C    CE1 TYR   174   174  A    A    . A     CE1 TYR 
             2.953   -8.223   48.535   1.00  10.97
   2861 H    HE1 TYR   174   174  A    A    . A     HE1 TYR 
             3.154   -9.252   48.803   1.00  12.23
   2862 C    CE2 TYR   174   174  A    A    . A     CE2 TYR 
             2.721   -5.912   49.144   1.00  10.28
   2863 H    HE2 TYR   174   174  A    A    . A     HE2 TYR 
             2.749   -5.136   49.898   1.00  11.57
   2864 C    CZ  TYR   174   174  A    A    . A     CZ  TYR 
             2.982   -7.227   49.491   1.00  11.72
   2865 O    OH  TYR   174   174  A    A    . A     OH  TYR 
             3.270   -7.539   50.798   1.00  15.25
   2866 D    DH  TYR   174   174  A    A    A A     DH  TYR 
             3.651   -6.768   51.234   0.71  15.34
   2867 H    HH  TYR   174   174  A    A    B A     HH  TYR 
             3.651   -6.768   51.234   0.29  15.34
   2868 C    C   TYR   174   174  A    A    . A     C   TYR 
            -0.391   -6.323   45.570   1.00  10.04
   2869 O    O   TYR   174   174  A    A    . A     O   TYR 
            -0.668   -5.142   45.356   1.00   8.03
   2870 N    N   PRO   175   175  A    A    . A     N   PRO 
            -1.191   -7.125   46.275   1.00  10.52
   2871 C    CA  PRO   175   175  A    A    . A     CA  PRO 
            -2.446   -6.604   46.828   1.00  10.52
   2872 H    HA  PRO   175   175  A    A    . A     HA  PRO 
            -2.924   -5.972   46.104   1.00   9.83
   2873 C    CB  PRO   175   175  A    A    . A     CB  PRO 
            -3.296   -7.866   46.967   1.00  11.00
   2874 H    HB1 PRO   175   175  A    A    . A     HB1 PRO 
            -3.815   -8.068   46.056   1.00  11.07
   2875 H    HB2 PRO   175   175  A    A    . A     HB2 PRO 
            -4.002   -7.737   47.758   1.00  11.14
   2876 C    CG  PRO   175   175  A    A    . A     CG  PRO 
            -2.300   -8.929   47.284   1.00  12.34
   2877 H    HG1 PRO   175   175  A    A    . A     HG1 PRO 
            -2.671   -9.896   47.008   1.00  11.92
   2878 H    HG2 PRO   175   175  A    A    . A     HG2 PRO 
            -2.085   -8.907   48.333   1.00  11.59
   2879 C    CD  PRO   175   175  A    A    . A     CD  PRO 
            -1.062   -8.580   46.486   1.00  10.59
   2880 H    HD1 PRO   175   175  A    A    . A     HD1 PRO 
            -1.086   -9.103   45.538   1.00  10.69
   2881 H    HD2 PRO   175   175  A    A    . A     HD2 PRO 
            -0.162   -8.830   47.034   1.00  10.63
   2882 C    C   PRO   175   175  A    A    . A     C   PRO 
            -2.433   -5.855   48.152   1.00  10.37
   2883 O    O   PRO   175   175  A    A    . A     O   PRO 
            -3.505   -5.503   48.651   1.00  11.20
   2884 N    N   ARG   176   176  A    A    . A     N   ARG 
            -1.266   -5.617   48.739   1.00   9.16
   2885 H    HN  ARG   176   176  A    A    . A     HN  ARG 
            -0.432   -5.925   48.324   1.00   9.07
   2886 C    CA  ARG   176   176  A    A    . A     CA  ARG 
            -1.231   -4.919   50.020   1.00   8.74
   2887 H    HA  ARG   176   176  A    A    . A     HA  ARG 
            -2.251   -4.641   50.254   1.00   9.66
   2888 C    CB  ARG   176   176  A    A    . A     CB  ARG 
            -0.722   -5.860   51.123   1.00   8.31
   2889 H    HB1 ARG   176   176  A    A    . A     HB1 ARG 
            -0.685   -5.315   52.054   1.00   9.46
   2890 H    HB2 ARG   176   176  A    A    . A     HB2 ARG 
             0.282   -6.188   50.881   1.00   8.21
   2891 C    CG  ARG   176   176  A    A    . A     CG  ARG 
            -1.583   -7.100   51.349   1.00   9.33
   2892 H    HG1 ARG   176   176  A    A    . A     HG1 ARG 
            -1.076   -7.770   52.031   1.00  10.92
   2893 H    HG2 ARG   176   176  A    A    . A     HG2 ARG 
            -1.750   -7.600   50.408   1.00   9.80
   2894 C    CD  ARG   176   176  A    A    . A     CD  ARG 
            -2.933   -6.716   51.956   1.00  11.71
   2895 H    HD1 ARG   176   176  A    A    . A     HD1 ARG 
            -3.433   -6.077   51.259   1.00  10.30
   2896 H    HD2 ARG   176   176  A    A    . A     HD2 ARG 
            -2.739   -6.178   52.871   1.00  10.59
   2897 N    NE  ARG   176   176  A    A    . A     NE  ARG 
            -3.777   -7.876   52.248   1.00  11.59
   2898 D    DE  ARG   176   176  A    A    A A     DE  ARG 
            -3.472   -8.747   51.922   0.51  11.84
   2899 H    HE  ARG   176   176  A    A    B A     HE  ARG 
            -3.472   -8.747   51.922   0.49  11.84
   2900 C    CZ  ARG   176   176  A    A    . A     CZ  ARG 
            -4.911   -7.820   52.936   1.00  12.32
   2901 N    NH1 ARG   176   176  A    A    . A     NH1 ARG 
            -5.348   -6.657   53.395   1.00  13.81
   2902 D   DH11 ARG   176   176  A    A    A A    DH11 ARG 
            -4.803   -5.831   53.224   0.68  13.42
   2903 H   HH11 ARG   176   176  A    A    B A    HH11 ARG 
            -4.803   -5.831   53.224   0.32  13.42
   2904 D   DH12 ARG   176   176  A    A    A A    DH12 ARG 
            -6.227   -6.591   53.889   0.85  13.21
   2905 H   HH12 ARG   176   176  A    A    B A    HH12 ARG 
            -6.227   -6.591   53.889   0.15  13.21
   2906 N    NH2 ARG   176   176  A    A    . A     NH2 ARG 
            -5.594   -8.927   53.183   1.00  13.94
   2907 D   DH21 ARG   176   176  A    A    A A    DH21 ARG 
            -5.251   -9.807   52.853   0.59  13.55
   2908 H   HH21 ARG   176   176  A    A    B A    HH21 ARG 
            -5.251   -9.807   52.853   0.41  13.55
   2909 D   DH22 ARG   176   176  A    A    A A    DH22 ARG 
            -6.456   -8.881   53.694   0.30  13.13
   2910 H   HH22 ARG   176   176  A    A    B A    HH22 ARG 
            -6.456   -8.881   53.694   0.70  13.13
   2911 C    C   ARG   176   176  A    A    . A     C   ARG 
            -0.396   -3.644   49.986   1.00   9.77
   2912 O    O   ARG   176   176  A    A    . A     O   ARG 
             0.347   -3.400   49.039   1.00   8.84
   2913 N    N   PHE   177   177  A    A    . A     N   PHE 
            -0.510   -2.849   51.048   1.00  11.25
   2914 D    DN  PHE   177   177  A    A    A A     DN  PHE 
            -1.102   -3.105   51.774   0.87  12.93
   2915 H    HN  PHE   177   177  A    A    B A     HN  PHE 
            -1.102   -3.105   51.774   0.13  12.93
   2916 C    CA  PHE   177   177  A    A    . A     CA  PHE 
             0.246   -1.617   51.177   1.00  11.29
   2917 H    HA  PHE   177   177  A    A    . A     HA  PHE 
             0.063   -0.996   50.316   1.00  11.19
   2918 C    CB  PHE   177   177  A    A    . A     CB  PHE 
            -0.154   -0.870   52.453   1.00  12.16
   2919 H    HB1 PHE   177   177  A    A    . A     HB1 PHE 
             0.575   -0.099   52.663   1.00  12.47
   2920 H    HB2 PHE   177   177  A    A    . A     HB2 PHE 
            -0.156   -1.559   53.297   1.00  12.45
   2921 C    CG  PHE   177   177  A    A    . A     CG  PHE 
            -1.508   -0.211   52.394   1.00  14.26
   2922 C    CD1 PHE   177   177  A    A    . A     CD1 PHE 
            -1.996    0.319   51.220   1.00  16.00
   2923 H    HD1 PHE   177   177  A    A    . A     HD1 PHE 
            -1.420    0.228   50.325   1.00  15.86
   2924 C    CD2 PHE   177   177  A    A    . A     CD2 PHE 
            -2.265   -0.079   53.539   1.00  17.33
   2925 H    HD2 PHE   177   177  A    A    . A     HD2 PHE 
            -1.894   -0.494   54.466   1.00  16.94
   2926 C    CE1 PHE   177   177  A    A    . A     CE1 PHE 
            -3.213    0.962   51.185   1.00  19.00
   2927 H    HE1 PHE   177   177  A    A    . A     HE1 PHE 
            -3.581    1.370   50.268   1.00  18.78
   2928 C    CE2 PHE   177   177  A    A    . A     CE2 PHE 
            -3.482    0.559   53.509   1.00  18.82
   2929 H    HE2 PHE   177   177  A    A    . A     HE2 PHE 
            -4.064    0.658   54.407   1.00  18.69
   2930 C    CZ  PHE   177   177  A    A    . A     CZ  PHE 
            -3.957    1.083   52.329   1.00  19.56
   2931 H    HZ  PHE   177   177  A    A    . A     HZ  PHE 
            -4.911    1.584   52.302   1.00  19.44
   2932 C    C   PHE   177   177  A    A    . A     C   PHE 
             1.735   -1.917   51.245   1.00  10.81
   2933 O    O   PHE   177   177  A    A    . A     O   PHE 
             2.139   -3.009   51.633   1.00  10.36
   2934 N    N   TRP   178   178  A    A    . A     N   TRP 
             2.541   -0.917   50.899   1.00  10.76
   2935 D    DN  TRP   178   178  A    A    A A     DN  TRP 
             2.139   -0.061   50.622   0.78  10.73
   2936 H    HN  TRP   178   178  A    A    B A     HN  TRP 
             2.139   -0.061   50.622   0.22  10.73
   2937 C    CA  TRP   178   178  A    A    . A     CA  TRP 
             3.995   -1.018   50.953   1.00  10.43
   2938 H    HA  TRP   178   178  A    A    . A     HA  TRP 
             4.290   -2.058   51.108   1.00  11.33
   2939 C    CB  TRP   178   178  A    A    . A     CB  TRP 
             4.620   -0.491   49.661   1.00  11.05
   2940 H    HB1 TRP   178   178  A    A    . A     HB1 TRP 
             5.680   -0.388   49.804   1.00  10.10
   2941 H    HB2 TRP   178   178  A    A    . A     HB2 TRP 
             4.214    0.471   49.440   1.00   9.52
   2942 C    CG  TRP   178   178  A    A    . A     CG  TRP 
             4.413   -1.343   48.444   1.00   9.84
   2943 C    CD1 TRP   178   178  A    A    . A     CD1 TRP 
             3.282   -1.444   47.686   1.00   9.26
   2944 H    HD1 TRP   178   178  A    A    . A     HD1 TRP 
             2.363   -0.910   47.876   1.00  10.25
   2945 C    CD2 TRP   178   178  A    A    . A     CD2 TRP 
             5.384   -2.195   47.836   1.00   9.75
   2946 N    NE1 TRP   178   178  A    A    . A     NE1 TRP 
             3.493   -2.309   46.642   1.00   9.07
   2947 D    DE1 TRP   178   178  A    A    A A     DE1 TRP 
             2.829   -2.555   45.954   0.64  10.10
   2948 H    HE1 TRP   178   178  A    A    B A     HE1 TRP 
             2.829   -2.555   45.954   0.36  10.10
   2949 C    CE2 TRP   178   178  A    A    . A     CE2 TRP 
             4.772   -2.794   46.718   1.00   9.55
   2950 C    CE3 TRP   178   178  A    A    . A     CE3 TRP 
             6.711   -2.516   48.132   1.00   9.30
   2951 H    HE3 TRP   178   178  A    A    . A     HE3 TRP 
             7.225   -2.085   48.973   1.00  10.02
   2952 C    CZ2 TRP   178   178  A    A    . A     CZ2 TRP 
             5.441   -3.697   45.896   1.00  10.36
   2953 H    HZ2 TRP   178   178  A    A    . A     HZ2 TRP 
             4.976   -4.153   45.044   1.00  11.79
   2954 C    CZ3 TRP   178   178  A    A    . A     CZ3 TRP 
             7.372   -3.410   47.321   1.00   9.75
   2955 H    HZ3 TRP   178   178  A    A    . A     HZ3 TRP 
             8.397   -3.669   47.546   1.00  10.63
   2956 C    CH2 TRP   178   178  A    A    . A     CH2 TRP 
             6.735   -3.995   46.213   1.00  10.64
   2957 H    HH2 TRP   178   178  A    A    . A     HH2 TRP 
             7.291   -4.688   45.610   1.00  11.16
   2958 C    C   TRP   178   178  A    A    . A     C   TRP 
             4.492   -0.135   52.094   1.00  11.69
   2959 O    O   TRP   178   178  A    A    . A     O   TRP 
             3.965    0.953   52.309   1.00  13.72
   2960 N    N   ASP   179   179  A    A    . A     N   ASP 
             5.529   -0.578   52.795   1.00  12.33
   2961 D    DN  ASP   179   179  A    A    A A     DN  ASP 
             5.928   -1.437   52.564   0.79  12.70
   2962 H    HN  ASP   179   179  A    A    B A     HN  ASP 
             5.928   -1.437   52.564   0.21  12.70
   2963 C    CA  ASP   179   179  A    A    . A     CA  ASP 
             6.121    0.211   53.877   1.00  13.18
   2964 H    HA  ASP   179   179  A    A    . A     HA  ASP 
             5.387    0.905   54.257   1.00  12.77
   2965 C    CB  ASP   179   179  A    A    . A     CB  ASP 
             6.614   -0.698   55.006   1.00  14.15
   2966 H    HB1 ASP   179   179  A    A    . A     HB1 ASP 
             7.434   -1.296   54.643   1.00  15.25
   2967 H    HB2 ASP   179   179  A    A    . A     HB2 ASP 
             5.797   -1.346   55.319   1.00  14.38
   2968 C    CG  ASP   179   179  A    A    . A     CG  ASP 
             7.085    0.091   56.223   1.00  15.78
   2969 O    OD1 ASP   179   179  A    A    . A     OD1 ASP 
             7.512    1.255   56.055   1.00  14.56
   2970 O    OD2 ASP   179   179  A    A    . A     OD2 ASP 
             7.047   -0.464   57.342   1.00  18.33
   2971 C    C   ASP   179   179  A    A    . A     C   ASP 
             7.306    0.982   53.286   1.00  11.47
   2972 O    O   ASP   179   179  A    A    . A     O   ASP 
             8.440    0.496   53.280   1.00  11.69
   2973 N    N   PHE   180   180  A    A    . A     N   PHE 
             7.039    2.164   52.748   1.00  11.00
   2974 D    DN  PHE   180   180  A    A    A A     DN  PHE 
             6.120    2.497   52.747   0.73  11.77
   2975 H    HN  PHE   180   180  A    A    B A     HN  PHE 
             6.120    2.497   52.747   0.27  11.77
   2976 C    CA  PHE   180   180  A    A    . A     CA  PHE 
             8.089    2.954   52.115   1.00  11.13
   2977 H    HA  PHE   180   180  A    A    . A     HA  PHE 
             8.549    2.299   51.396   1.00  10.72
   2978 C    CB  PHE   180   180  A    A    . A     CB  PHE 
             7.486    4.134   51.359   1.00   9.70
   2979 H    HB1 PHE   180   180  A    A    . A     HB1 PHE 
             8.291    4.692   50.874   1.00   9.02
   2980 H    HB2 PHE   180   180  A    A    . A     HB2 PHE 
             6.982    4.788   52.064   1.00  10.61
   2981 C    CG  PHE   180   180  A    A    . A     CG  PHE 
             6.509    3.721   50.301   1.00   8.05
   2982 C    CD1 PHE   180   180  A    A    . A     CD1 PHE 
             6.884    2.840   49.297   1.00   8.62
   2983 H    HD1 PHE   180   180  A    A    . A     HD1 PHE 
             7.886    2.446   49.283   1.00   9.35
   2984 C    CD2 PHE   180   180  A    A    . A     CD2 PHE 
             5.214    4.208   50.304   1.00   9.98
   2985 H    HD2 PHE   180   180  A    A    . A     HD2 PHE 
             4.908    4.902   51.065   1.00  10.95
   2986 C    CE1 PHE   180   180  A    A    . A     CE1 PHE 
             5.984    2.450   48.320   1.00   8.96
   2987 H    HE1 PHE   180   180  A    A    . A     HE1 PHE 
             6.291    1.766   47.538   1.00   7.91
   2988 C    CE2 PHE   180   180  A    A    . A     CE2 PHE 
             4.309    3.821   49.323   1.00   9.22
   2989 H    HE2 PHE   180   180  A    A    . A     HE2 PHE 
             3.312    4.204   49.341   1.00   9.23
   2990 C    CZ  PHE   180   180  A    A    . A     CZ  PHE 
             4.693    2.944   48.336   1.00   9.41
   2991 H    HZ  PHE   180   180  A    A    . A     HZ  PHE 
             3.984    2.644   47.578   1.00   9.29
   2992 C    C   PHE   180   180  A    A    . A     C   PHE 
             9.190    3.403   53.069   1.00  12.68
   2993 O    O   PHE   180   180  A    A    . A     O   PHE 
            10.362    3.492   52.685   1.00  12.12
   2994 N    N   LYS   181   181  A    A    . A     N   LYS 
             8.817    3.679   54.313   1.00  14.67
   2995 D    DN  LYS   181   181  A    A    A A     DN  LYS 
             7.881    3.590   54.562   0.79  15.08
   2996 H    HN  LYS   181   181  A    A    B A     HN  LYS 
             7.881    3.590   54.562   0.21  15.08
   2997 C    CA  LYS   181   181  A    A    . A     CA  LYS 
             9.794    4.107   55.300   1.00  15.64
   2998 H    HA  LYS   181   181  A    A    . A     HA  LYS 
            10.315    4.977   54.902   1.00  14.74
   2999 C    CB  LYS   181   181  A    A    . A     CB  LYS 
             9.122    4.493   56.618   1.00  19.12
   3000 H    HB1 LYS   181   181  A    A    . A     HB1 LYS 
             8.841    3.591   57.142   1.00  19.53
   3001 H    HB2 LYS   181   181  A    A    . A     HB2 LYS 
             8.240    5.084   56.409   1.00  20.51
   3002 C    CG  LYS   181   181  A    A    . A     CG  LYS 
            10.062    5.295   57.497   1.00  25.04
   3003 H    HG1 LYS   181   181  A    A    . A     HG1 LYS 
             9.918    6.337   57.282   1.00  25.61
   3004 H    HG2 LYS   181   181  A    A    . A     HG2 LYS 
            11.064    5.013   57.248   1.00  24.08
   3005 C    CD  LYS   181   181  A    A    . A     CD  LYS 
             9.863    5.065   58.983   1.00  29.64
   3006 H    HD1 LYS   181   181  A    A    . A     HD1 LYS 
            10.718    5.470   59.502   1.00  29.82
   3007 H    HD2 LYS   181   181  A    A    . A     HD2 LYS 
             9.797    4.013   59.164   1.00  30.59
   3008 C    CE  LYS   181   181  A    A    . A     CE  LYS 
             8.612    5.752   59.494   1.00  33.07
   3009 H    HE1 LYS   181   181  A    A    . A     HE1 LYS 
             7.750    5.209   59.156   1.00  32.61
   3010 H    HE2 LYS   181   181  A    A    . A     HE2 LYS 
             8.595    6.755   59.099   1.00  32.41
   3011 N    NZ  LYS   181   181  A    A    . A     NZ  LYS 
             8.600    5.820   60.986   1.00  34.95
   3012 D    DZ1 LYS   181   181  A    A    A A     DZ1 LYS 
             7.636    6.013   61.312   0.28  34.35
   3013 H    HZ1 LYS   181   181  A    A    B A     HZ1 LYS 
             7.636    6.013   61.312   0.72  34.35
   3014 D    DZ2 LYS   181   181  A    A    A A     DZ2 LYS 
             9.227    6.590   61.298   0.26  34.49
   3015 H    HZ2 LYS   181   181  A    A    B A     HZ2 LYS 
             9.227    6.590   61.298   0.74  34.49
   3016 D    DZ3 LYS   181   181  A    A    A A     DZ3 LYS 
             8.932    4.924   61.382   0.55  34.46
   3017 H    HZ3 LYS   181   181  A    A    B A     HZ3 LYS 
             8.932    4.924   61.382   0.45  34.46
   3018 C    C   LYS   181   181  A    A    . A     C   LYS 
            10.837    3.004   55.532   1.00  13.30
   3019 O    O   LYS   181   181  A    A    . A     O   LYS 
            12.042    3.270   55.578   1.00  13.15
   3020 N    N   ALA   182   182  A    A    . A     N   ALA 
            10.360    1.768   55.660   1.00  12.08
   3021 D    DN  ALA   182   182  A    A    A A     DN  ALA 
             9.392    1.622   55.601   0.58  12.22
   3022 H    HN  ALA   182   182  A    A    B A     HN  ALA 
             9.392    1.622   55.601   0.42  12.22
   3023 C    CA  ALA   182   182  A    A    . A     CA  ALA 
            11.245    0.623   55.872   1.00  11.83
   3024 H    HA  ALA   182   182  A    A    . A     HA  ALA 
            11.848    0.820   56.755   1.00  11.04
   3025 C    CB  ALA   182   182  A    A    . A     CB  ALA 
            10.437   -0.646   56.104   1.00  11.10
   3026 H    HB1 ALA   182   182  A    A    . A     HB1 ALA 
            11.113   -1.463   56.353   1.00  12.54
   3027 H    HB2 ALA   182   182  A    A    . A     HB2 ALA 
             9.898   -0.886   55.194   1.00  12.80
   3028 H    HB3 ALA   182   182  A    A    . A     HB3 ALA 
             9.738   -0.486   56.933   1.00  11.91
   3029 C    C   ALA   182   182  A    A    . A     C   ALA 
            12.171    0.449   54.675   1.00  12.23
   3030 O    O   ALA   182   182  A    A    . A     O   ALA 
            13.360    0.180   54.830   1.00  11.19
   3031 N    N   PHE   183   183  A    A    . A     N   PHE 
            11.620    0.612   53.478   1.00  12.61
   3032 D    DN  PHE   183   183  A    A    A A     DN  PHE 
            10.668    0.832   53.409   0.37  12.06
   3033 H    HN  PHE   183   183  A    A    B A     HN  PHE 
            10.668    0.832   53.409   0.63  12.06
   3034 C    CA  PHE   183   183  A    A    . A     CA  PHE 
            12.412    0.478   52.270   1.00  11.31
   3035 H    HA  PHE   183   183  A    A    . A     HA  PHE 
            12.872   -0.488   52.316   1.00  11.14
   3036 C    CB  PHE   183   183  A    A    . A     CB  PHE 
            11.517    0.514   51.037   1.00  10.98
   3037 H    HB1 PHE   183   183  A    A    . A     HB1 PHE 
            12.041    1.034   50.243   1.00  11.17
   3038 H    HB2 PHE   183   183  A    A    . A     HB2 PHE 
            10.602    1.048   51.275   1.00  10.65
   3039 C    CG  PHE   183   183  A    A    . A     CG  PHE 
            11.149   -0.849   50.530   1.00  11.73
   3040 C    CD1 PHE   183   183  A    A    . A     CD1 PHE 
            12.024   -1.550   49.718   1.00  11.96
   3041 H    HD1 PHE   183   183  A    A    . A     HD1 PHE 
            12.970   -1.103   49.441   1.00  14.73
   3042 C    CD2 PHE   183   183  A    A    . A     CD2 PHE 
             9.943   -1.435   50.875   1.00  13.01
   3043 H    HD2 PHE   183   183  A    A    . A     HD2 PHE 
             9.248   -0.898   51.507   1.00  12.35
   3044 C    CE1 PHE   183   183  A    A    . A     CE1 PHE 
            11.697   -2.812   49.254   1.00  14.37
   3045 H    HE1 PHE   183   183  A    A    . A     HE1 PHE 
            12.383   -3.340   48.622   1.00  13.87
   3046 C    CE2 PHE   183   183  A    A    . A     CE2 PHE 
             9.607   -2.704   50.413   1.00  14.46
   3047 H    HE2 PHE   183   183  A    A    . A     HE2 PHE 
             8.666   -3.141   50.691   1.00  15.45
   3048 C    CZ  PHE   183   183  A    A    . A     CZ  PHE 
            10.486   -3.391   49.603   1.00  13.30
   3049 H    HZ  PHE   183   183  A    A    . A     HZ  PHE 
            10.232   -4.366   49.233   1.00  14.14
   3050 C    C   PHE   183   183  A    A    . A     C   PHE 
            13.530    1.510   52.184   1.00  10.83
   3051 O    O   PHE   183   183  A    A    . A     O   PHE 
            14.645    1.190   51.780   1.00  12.33
   3052 N    N   ARG   184   184  A    A    . A     N   ARG 
            13.233    2.744   52.573   1.00  10.49
   3053 D    DN  ARG   184   184  A    A    A A     DN  ARG 
            12.335    2.945   52.890   0.15  10.78
   3054 H    HN  ARG   184   184  A    A    B A     HN  ARG 
            12.335    2.945   52.890   0.85  10.78
   3055 C    CA  ARG   184   184  A    A    . A     CA  ARG 
            14.228    3.808   52.545   1.00  10.26
   3056 H    HA  ARG   184   184  A    A    . A     HA  ARG 
            14.687    3.815   51.553   1.00  10.88
   3057 C    CB  ARG   184   184  A    A    . A     CB  ARG 
            13.566    5.169   52.796   1.00  10.69
   3058 H    HB1 ARG   184   184  A    A    . A     HB1 ARG 
            13.028    5.103   53.724   1.00  10.49
   3059 H    HB2 ARG   184   184  A    A    . A     HB2 ARG 
            12.863    5.366   52.007   1.00  10.99
   3060 C    CG  ARG   184   184  A    A    . A     CG  ARG 
            14.547    6.341   52.890   1.00  10.13
   3061 H    HG1 ARG   184   184  A    A    . A     HG1 ARG 
            15.141    6.215   53.806   1.00  10.37
   3062 H    HG2 ARG   184   184  A    A    . A     HG2 ARG 
            13.982    7.270   52.941   1.00  10.91
   3063 C    CD  ARG   184   184  A    A    . A     CD  ARG 
            15.481    6.380   51.685   1.00  11.83
   3064 H    HD1 ARG   184   184  A    A    . A     HD1 ARG 
            14.878    6.416   50.786   1.00  11.48
   3065 H    HD2 ARG   184   184  A    A    . A     HD2 ARG 
            16.067    5.479   51.676   1.00  12.06
   3066 N    NE  ARG   184   184  A    A    . A     NE  ARG 
            16.375    7.534   51.704   1.00  13.83
   3067 D    DE  ARG   184   184  A    A    A A     DE  ARG 
            17.260    7.411   52.098   0.82  14.49
   3068 H    HE  ARG   184   184  A    A    B A     HE  ARG 
            17.260    7.411   52.098   0.18  14.49
   3069 C    CZ  ARG   184   184  A    A    . A     CZ  ARG 
            16.044    8.743   51.259   1.00  17.52
   3070 N    NH1 ARG   184   184  A    A    . A     NH1 ARG 
            14.905    8.928   50.608   1.00  17.68
   3071 D   DH11 ARG   184   184  A    A    A A    DH11 ARG 
            14.298    8.162   50.451   0.53  17.80
   3072 H   HH11 ARG   184   184  A    A    B A    HH11 ARG 
            14.298    8.162   50.451   0.47  17.80
   3073 D   DH12 ARG   184   184  A    A    A A    DH12 ARG 
            14.659    9.836   50.272   0.63  18.49
   3074 H   HH12 ARG   184   184  A    A    B A    HH12 ARG 
            14.659    9.836   50.272   0.37  18.49
   3075 N    NH2 ARG   184   184  A    A    . A     NH2 ARG 
            16.880    9.758   51.415   1.00  17.38
   3076 D   DH21 ARG   184   184  A    A    A A    DH21 ARG 
            17.768    9.611   51.866   0.68  17.90
   3077 H   HH21 ARG   184   184  A    A    B A    HH21 ARG 
            17.768    9.611   51.866   0.32  17.90
   3078 D   DH22 ARG   184   184  A    A    A A    DH22 ARG 
            16.623   10.673   51.090   0.79  17.94
   3079 H   HH22 ARG   184   184  A    A    B A    HH22 ARG 
            16.623   10.673   51.090   0.21  17.94
   3080 C    C   ARG   184   184  A    A    . A     C   ARG 
            15.320    3.542   53.587   1.00  11.77
   3081 O    O   ARG   184   184  A    A    . A     O   ARG 
            16.486    3.838   53.344   1.00  10.51
   3082 N    N   GLU   185   185  A    A    . A     N   GLU 
            14.949    2.973   54.735   1.00  14.02
   3083 D    DN  GLU   185   185  A    A    A A     DN  GLU 
            14.002    2.741   54.895   0.92  14.08
   3084 H    HN  GLU   185   185  A    A    B A     HN  GLU 
            14.002    2.741   54.895   0.08  14.08
   3085 C    CA  GLU   185   185  A    A    . A     CA  GLU 
            15.931    2.661   55.773   1.00  17.77
   3086 H    HA  GLU   185   185  A    A    . A     HA  GLU 
            16.451    3.579   56.032   1.00  17.37
   3087 C    CB  GLU   185   185  A    A    . A     CB  GLU 
            15.242    2.104   57.016   1.00  20.89
   3088 H    HB1 GLU   185   185  A    A    . A     HB1 GLU 
            15.973    1.533   57.582   1.00  21.37
   3089 H    HB2 GLU   185   185  A    A    . A     HB2 GLU 
            14.432    1.445   56.712   1.00  21.49
   3090 C    CG  GLU   185   185  A    A    . A     CG  GLU 
            14.674    3.180   57.912   1.00  26.08
   3091 H    HG1 GLU   185   185  A    A    . A     HG1 GLU 
            14.105    3.863   57.309   1.00  25.64
   3092 H    HG2 GLU   185   185  A    A    . A     HG2 GLU 
            15.489    3.707   58.372   1.00  25.62
   3093 C    CD  GLU   185   185  A    A    . A     CD  GLU 
            13.775    2.620   58.995   1.00  30.51
   3094 O    OE1 GLU   185   185  A    A    . A     OE1 GLU 
            14.074    1.511   59.494   1.00  34.58
   3095 O    OE2 GLU   185   185  A    A    . A     OE2 GLU 
            12.786    3.298   59.361   1.00  33.55
   3096 C    C   GLU   185   185  A    A    . A     C   GLU 
            16.934    1.648   55.235   1.00  16.71
   3097 O    O   GLU   185   185  A    A    . A     O   GLU 
            18.141    1.784   55.421   1.00  17.26
   3098 N    N   ILE   186   186  A    A    . A     N   ILE 
            16.416    0.646   54.536   1.00  16.41
   3099 D    DN  ILE   186   186  A    A    A A     DN  ILE 
            15.441    0.612   54.407   0.08  17.07
   3100 H    HN  ILE   186   186  A    A    B A     HN  ILE 
            15.441    0.612   54.407   0.92  17.07
   3101 C    CA  ILE   186   186  A    A    . A     CA  ILE 
            17.244   -0.379   53.931   1.00  16.52
   3102 H    HA  ILE   186   186  A    A    . A     HA  ILE 
            17.844   -0.830   54.719   1.00  17.48
   3103 C    CB  ILE   186   186  A    A    . A     CB  ILE 
            16.360   -1.481   53.308   1.00  16.86
   3104 H    HB  ILE   186   186  A    A    . A     HB  ILE 
            15.631   -1.012   52.651   1.00  17.04
   3105 C    CG1 ILE   186   186  A    A    . A     CG1 ILE 
            15.610   -2.218   54.429   1.00  17.63
   3106 H   HG11 ILE   186   186  A    A    . A    HG11 ILE 
            15.179   -1.483   55.104   1.00  17.77
   3107 H   HG12 ILE   186   186  A    A    . A    HG12 ILE 
            16.325   -2.812   54.979   1.00  17.31
   3108 C    CG2 ILE   186   186  A    A    . A     CG2 ILE 
            17.213   -2.442   52.489   1.00  17.40
   3109 H   HG21 ILE   186   186  A    A    . A    HG21 ILE 
            17.965   -2.869   53.135   1.00  17.69
   3110 H   HG22 ILE   186   186  A    A    . A    HG22 ILE 
            17.702   -1.904   51.689   1.00  18.21
   3111 H   HG23 ILE   186   186  A    A    . A    HG23 ILE 
            16.605   -3.229   52.076   1.00  18.24
   3112 C    CD1 ILE   186   186  A    A    . A     CD1 ILE 
            14.498   -3.158   53.977   1.00  17.30
   3113 H   HD11 ILE   186   186  A    A    . A    HD11 ILE 
            13.830   -2.652   53.294   1.00  17.22
   3114 H   HD12 ILE   186   186  A    A    . A    HD12 ILE 
            13.932   -3.477   54.841   1.00  18.34
   3115 H   HD13 ILE   186   186  A    A    . A    HD13 ILE 
            14.915   -4.026   53.493   1.00  17.70
   3116 C    C   ILE   186   186  A    A    . A     C   ILE 
            18.177    0.242   52.882   1.00  17.18
   3117 O    O   ILE   186   186  A    A    . A     O   ILE 
            19.373   -0.050   52.846   1.00  17.75
   3118 N    N   ALA   187   187  A    A    . A     N   ALA 
            17.619    1.100   52.034   1.00  16.35
   3119 D    DN  ALA   187   187  A    A    A A     DN  ALA 
            16.663    1.290   52.117   0.36  16.54
   3120 H    HN  ALA   187   187  A    A    B A     HN  ALA 
            16.663    1.290   52.117   0.64  16.54
   3121 C    CA  ALA   187   187  A    A    . A     CA  ALA 
            18.379    1.767   50.982   1.00  15.76
   3122 H    HA  ALA   187   187  A    A    . A     HA  ALA 
            18.816    1.006   50.341   1.00  16.20
   3123 C    CB  ALA   187   187  A    A    . A     CB  ALA 
            17.448    2.613   50.118   1.00  14.51
   3124 H    HB1 ALA   187   187  A    A    . A     HB1 ALA 
            16.873    1.962   49.474   1.00  15.81
   3125 H    HB2 ALA   187   187  A    A    . A     HB2 ALA 
            18.033    3.301   49.513   1.00  15.33
   3126 H    HB3 ALA   187   187  A    A    . A     HB3 ALA 
            16.781    3.174   50.752   1.00  15.90
   3127 C    C   ALA   187   187  A    A    . A     C   ALA 
            19.509    2.625   51.547   1.00  16.02
   3128 O    O   ALA   187   187  A    A    . A     O   ALA 
            20.624    2.602   51.034   1.00  14.82
   3129 N    N   ASP   188   188  A    A    . A     N   ASP 
            19.221    3.376   52.604   1.00  17.35
   3130 D    DN  ASP   188   188  A    A    A A     DN  ASP 
            18.315    3.357   52.978   0.21  16.79
   3131 H    HN  ASP   188   188  A    A    B A     HN  ASP 
            18.315    3.357   52.978   0.79  16.79
   3132 C    CA  ASP   188   188  A    A    . A     CA  ASP 
            20.232    4.228   53.229   1.00  18.98
   3133 H    HA  ASP   188   188  A    A    . A     HA  ASP 
            20.649    4.884   52.482   1.00  20.24
   3134 C    CB  ASP   188   188  A    A    . A     CB  ASP 
            19.632    5.071   54.362   1.00  18.60
   3135 H    HB1 ASP   188   188  A    A    . A     HB1 ASP 
            20.430    5.500   54.942   1.00  18.60
   3136 H    HB2 ASP   188   188  A    A    . A     HB2 ASP 
            19.043    4.435   55.001   1.00  17.76
   3137 C    CG  ASP   188   188  A    A    . A     CG  ASP 
            18.749    6.188   53.860   1.00  17.16
   3138 O    OD1 ASP   188   188  A    A    . A     OD1 ASP 
            19.023    6.720   52.767   1.00  18.15
   3139 O    OD2 ASP   188   188  A    A    . A     OD2 ASP 
            17.801    6.555   54.579   1.00  19.64
   3140 C    C   ASP   188   188  A    A    . A     C   ASP 
            21.350    3.371   53.814   1.00  20.96
   3141 O    O   ASP   188   188  A    A    . A     O   ASP 
            22.526    3.728   53.739   1.00  21.50
   3142 N    N   GLU   189   189  A    A    . A     N   GLU 
            20.968    2.253   54.419   1.00  20.60
   3143 D    DN  GLU   189   189  A    A    . A     DN  GLU 
            20.010    2.037   54.462   1.00  22.16
   3144 C    CA  GLU   189   189  A    A    . A     CA  GLU 
            21.927    1.360   55.040   1.00  22.48
   3145 H    HA  GLU   189   189  A    A    . A     HA  GLU 
            22.427    1.915   55.821   1.00  22.64
   3146 C    CB  GLU   189   189  A    A    . A     CB  GLU 
            21.214    0.162   55.675   1.00  24.64
   3147 H    HB1 GLU   189   189  A    A    . A     HB1 GLU 
            20.878   -0.495   54.883   1.00  24.75
   3148 H    HB2 GLU   189   189  A    A    . A     HB2 GLU 
            20.350    0.514   56.216   1.00  25.72
   3149 C    CG  GLU   189   189  A    A    . A     CG  GLU 
            22.078   -0.648   56.628   1.00  28.39
   3150 H    HG1 GLU   189   189  A    A    . A     HG1 GLU 
            22.477    0.006   57.391   1.00  28.39
   3151 H    HG2 GLU   189   189  A    A    . A     HG2 GLU 
            22.895   -1.083   56.066   1.00  28.39
   3152 C    CD  GLU   189   189  A    A    . A     CD  GLU 
            21.307   -1.777   57.302   1.00  31.33
   3153 O    OE1 GLU   189   189  A    A    . A     OE1 GLU 
            20.060   -1.694   57.377   1.00  34.68
   3154 O    OE2 GLU   189   189  A    A    . A     OE2 GLU 
            21.949   -2.736   57.782   1.00  34.24
   3155 C    C   GLU   189   189  A    A    . A     C   GLU 
            22.978    0.893   54.043   1.00  21.12
   3156 O    O   GLU   189   189  A    A    . A     O   GLU 
            24.133    0.704   54.420   1.00  21.34
   3157 N    N   VAL   190   190  A    A    . A     N   VAL 
            22.594    0.702   52.782   1.00  20.13
   3158 D    DN  VAL   190   190  A    A    A A     DN  VAL 
            21.661    0.863   52.528   0.36  20.09
   3159 H    HN  VAL   190   190  A    A    B A     HN  VAL 
            21.661    0.863   52.528   0.64  20.09
   3160 C    CA  VAL   190   190  A    A    . A     CA  VAL 
            23.552    0.247   51.770   1.00  19.32
   3161 H    HA  VAL   190   190  A    A    . A     HA  VAL 
            24.451   -0.026   52.309   1.00  19.83
   3162 C    CB  VAL   190   190  A    A    . A     CB  VAL 
            23.070   -1.005   51.023   1.00  19.87
   3163 H    HB  VAL   190   190  A    A    . A     HB  VAL 
            23.846   -1.308   50.326   1.00  21.51
   3164 C    CG1 VAL   190   190  A    A    . A     CG1 VAL 
            22.836   -2.146   52.003   1.00  21.22
   3165 H   HG11 VAL   190   190  A    A    . A    HG11 VAL 
            22.555   -3.035   51.465   1.00  19.71
   3166 H   HG12 VAL   190   190  A    A    . A    HG12 VAL 
            22.048   -1.880   52.686   1.00  20.32
   3167 H   HG13 VAL   190   190  A    A    . A    HG13 VAL 
            23.735   -2.336   52.568   1.00  20.31
   3168 C    CG2 VAL   190   190  A    A    . A     CG2 VAL 
            21.808   -0.705   50.216   1.00  20.37
   3169 H   HG21 VAL   190   190  A    A    . A    HG21 VAL 
            21.130   -0.100   50.797   1.00  20.36
   3170 H   HG22 VAL   190   190  A    A    . A    HG22 VAL 
            21.321   -1.625   49.929   1.00  20.76
   3171 H   HG23 VAL   190   190  A    A    . A    HG23 VAL 
            22.080   -0.168   49.321   1.00  19.37
   3172 C    C   VAL   190   190  A    A    . A     C   VAL 
            23.957    1.319   50.761   1.00  18.23
   3173 O    O   VAL   190   190  A    A    . A     O   VAL 
            24.664    1.037   49.799   1.00  18.71
   3174 N    N   GLY   191   191  A    A    . A     N   GLY 
            23.533    2.551   50.997   1.00  17.25
   3175 D    DN  GLY   191   191  A    A    . A     DN  GLY 
            22.990    2.723   51.784   1.00  17.88
   3176 C    CA  GLY   191   191  A    A    . A     CA  GLY 
            23.899    3.638   50.105   1.00  18.67
   3177 H    HA1 GLY   191   191  A    A    . A     HA1 GLY 
            24.969    3.618   49.963   1.00  18.67
   3178 H    HA2 GLY   191   191  A    A    . A     HA2 GLY 
            23.648    4.568   50.582   1.00  18.73
   3179 C    C   GLY   191   191  A    A    . A     C   GLY 
            23.222    3.603   48.745   1.00  18.62
   3180 O    O   GLY   191   191  A    A    . A     O   GLY 
            23.702    4.213   47.792   1.00  18.87
   3181 N    N   ALA   192   192  A    A    . A     N   ALA 
            22.101    2.900   48.652   1.00  17.53
   3182 D    DN  ALA   192   192  A    A    A A     DN  ALA 
            21.754    2.439   49.443   0.48  17.25
   3183 H    HN  ALA   192   192  A    A    B A     HN  ALA 
            21.754    2.439   49.443   0.52  17.25
   3184 C    CA  ALA   192   192  A    A    . A     CA  ALA 
            21.374    2.808   47.393   1.00  15.62
   3185 H    HA  ALA   192   192  A    A    . A     HA  ALA 
            22.075    2.969   46.593   1.00  16.03
   3186 C    CB  ALA   192   192  A    A    . A     CB  ALA 
            20.789    1.413   47.222   1.00  13.64
   3187 H    HB1 ALA   192   192  A    A    . A     HB1 ALA 
            20.475    1.285   46.191   1.00  14.48
   3188 H    HB2 ALA   192   192  A    A    . A     HB2 ALA 
            19.922    1.290   47.885   1.00  13.98
   3189 H    HB3 ALA   192   192  A    A    . A     HB3 ALA 
            21.546    0.683   47.469   1.00  15.03
   3190 C    C   ALA   192   192  A    A    . A     C   ALA 
            20.265    3.846   47.282   1.00  15.45
   3191 O    O   ALA   192   192  A    A    . A     O   ALA 
            19.808    4.408   48.269   1.00  14.20
   3192 N    N   TYR   193   193  A    A    . A     N   TYR 
            19.812    4.053   46.056   1.00  14.12
   3193 D    DN  TYR   193   193  A    A    A A     DN  TYR 
            20.208    3.551   45.313   0.15  14.55
   3194 H    HN  TYR   193   193  A    A    B A     HN  TYR 
            20.208    3.551   45.313   0.85  14.55
   3195 C    CA  TYR   193   193  A    A    . A     CA  TYR 
            18.722    4.956   45.775   1.00  13.68
   3196 H    HA  TYR   193   193  A    A    . A     HA  TYR 
            18.708    5.768   46.484   1.00  13.54
   3197 C    CB  TYR   193   193  A    A    . A     CB  TYR 
            18.829    5.492   44.347   1.00  14.81
   3198 H    HB1 TYR   193   193  A    A    . A     HB1 TYR 
            17.907    5.973   44.117   1.00  13.53
   3199 H    HB2 TYR   193   193  A    A    . A     HB2 TYR 
            18.966    4.673   43.659   1.00  12.73
   3200 C    CG  TYR   193   193  A    A    . A     CG  TYR 
            19.930    6.491   44.091   1.00  15.13
   3201 C    CD1 TYR   193   193  A    A    . A     CD1 TYR 
            19.828    7.798   44.554   1.00  18.28
   3202 H    HD1 TYR   193   193  A    A    . A     HD1 TYR 
            18.969    8.078   45.138   1.00  18.11
   3203 C    CD2 TYR   193   193  A    A    . A     CD2 TYR 
            21.037    6.146   43.341   1.00  15.75
   3204 H    HD2 TYR   193   193  A    A    . A     HD2 TYR 
            21.134    5.128   42.986   1.00  16.98
   3205 C    CE1 TYR   193   193  A    A    . A     CE1 TYR 
            20.799    8.732   44.269   1.00  18.57
   3206 H    HE1 TYR   193   193  A    A    . A     HE1 TYR 
            20.709    9.744   44.642   1.00  19.18
   3207 C    CE2 TYR   193   193  A    A    . A     CE2 TYR 
            22.022    7.073   43.062   1.00  17.38
   3208 H    HE2 TYR   193   193  A    A    . A     HE2 TYR 
            22.883    6.787   42.473   1.00  16.06
   3209 C    CZ  TYR   193   193  A    A    . A     CZ  TYR 
            21.891    8.363   43.524   1.00  17.80
   3210 O    OH  TYR   193   193  A    A    . A     OH  TYR 
            22.846    9.298   43.234   1.00  20.69
   3211 D    DH  TYR   193   193  A    A    A A     DH  TYR 
            22.474   10.169   43.380   0.82  21.36
   3212 H    HH  TYR   193   193  A    A    B A     HH  TYR 
            22.474   10.169   43.380   0.18  21.36
   3213 C    C   TYR   193   193  A    A    . A     C   TYR 
            17.443    4.137   45.866   1.00  12.03
   3214 O    O   TYR   193   193  A    A    . A     O   TYR 
            17.383    3.009   45.379   1.00  12.22
   3215 N    N   LEU   194   194  A    A    . A     N   LEU 
            16.388    4.716   46.435   1.00  10.51
   3216 D    DN  LEU   194   194  A    A    . A     DN  LEU 
            16.469    5.639   46.772   1.00  11.58
   3217 C    CA  LEU   194   194  A    A    . A     CA  LEU 
            15.090    4.039   46.504   1.00   9.37
   3218 H    HA  LEU   194   194  A    A    . A     HA  LEU 
            15.239    2.980   46.319   1.00   8.99
   3219 C    CB  LEU   194   194  A    A    . A     CB  LEU 
            14.384    4.230   47.856   1.00   8.72
   3220 H    HB1 LEU   194   194  A    A    . A     HB1 LEU 
            14.363    5.286   48.090   1.00   9.77
   3221 H    HB2 LEU   194   194  A    A    . A     HB2 LEU 
            14.945    3.710   48.617   1.00   9.23
   3222 C    CG  LEU   194   194  A    A    . A     CG  LEU 
            12.930    3.703   47.899   1.00   7.92
   3223 H    HG  LEU   194   194  A    A    . A     HG  LEU 
            12.344    4.224   47.134   1.00   7.17
   3224 C    CD1 LEU   194   194  A    A    . A     CD1 LEU 
            12.873    2.202   47.620   1.00   6.83
   3225 H   HD11 LEU   194   194  A    A    . A    HD11 LEU 
            13.193    1.991   46.624   1.00   7.66
   3226 H   HD12 LEU   194   194  A    A    . A    HD12 LEU 
            11.876    1.832   47.760   1.00   7.12
   3227 H   HD13 LEU   194   194  A    A    . A    HD13 LEU 
            13.517    1.698   48.314   1.00   6.11
   3228 C    CD2 LEU   194   194  A    A    . A     CD2 LEU 
            12.285    3.987   49.254   1.00   7.97
   3229 H   HD21 LEU   194   194  A    A    . A    HD21 LEU 
            12.823    3.446   50.032   1.00   7.52
   3230 H   HD22 LEU   194   194  A    A    . A    HD22 LEU 
            11.241    3.667   49.242   1.00   7.10
   3231 H   HD23 LEU   194   194  A    A    . A    HD23 LEU 
            12.326    5.047   49.453   1.00   7.66
   3232 C    C   LEU   194   194  A    A    . A     C   LEU 
            14.207    4.633   45.420   1.00   7.92
   3233 O    O   LEU   194   194  A    A    . A     O   LEU 
            13.933    5.829   45.421   1.00   6.78
   3234 N    N   VAL   195   195  A    A    . A     N   VAL 
            13.759    3.793   44.503   1.00   7.40
   3235 H    HN  VAL   195   195  A    A    . A     HN  VAL 
            14.012    2.845   44.554   1.00   6.42
   3236 C    CA  VAL   195   195  A    A    . A     CA  VAL 
            12.882    4.232   43.433   1.00   5.75
   3237 H    HA  VAL   195   195  A    A    . A     HA  VAL 
            12.713    5.306   43.519   1.00   6.54
   3238 C    CB  VAL   195   195  A    A    . A     CB  VAL 
            13.433    3.888   42.032   1.00   5.53
   3239 H    HB  VAL   195   195  A    A    . A     HB  VAL 
            13.679    2.828   42.001   1.00   5.44
   3240 C    CG1 VAL   195   195  A    A    . A     CG1 VAL 
            12.388    4.174   40.955   1.00   4.85
   3241 H   HG11 VAL   195   195  A    A    . A    HG11 VAL 
            12.027    5.178   41.063   1.00   5.86
   3242 H   HG12 VAL   195   195  A    A    . A    HG12 VAL 
            11.538    3.506   41.066   1.00   4.10
   3243 H   HG13 VAL   195   195  A    A    . A    HG13 VAL 
            12.817    4.050   39.964   1.00   6.45
   3244 C    CG2 VAL   195   195  A    A    . A     CG2 VAL 
            14.702    4.662   41.757   1.00   4.76
   3245 H   HG21 VAL   195   195  A    A    . A    HG21 VAL 
            15.369    4.562   42.597   1.00   5.30
   3246 H   HG22 VAL   195   195  A    A    . A    HG22 VAL 
            14.479    5.709   41.573   1.00   4.63
   3247 H   HG23 VAL   195   195  A    A    . A    HG23 VAL 
            15.172    4.247   40.884   1.00   4.23
   3248 C    C   VAL   195   195  A    A    . A     C   VAL 
            11.571    3.501   43.643   1.00   5.17
   3249 O    O   VAL   195   195  A    A    . A     O   VAL 
            11.538    2.277   43.763   1.00   4.52
   3250 N    N   VAL   196   196  A    A    . A     N   VAL 
            10.491    4.262   43.666   1.00   4.34
   3251 D    DN  VAL   196   196  A    A    A A     DN  VAL 
            10.582    5.233   43.545   0.15   4.25
   3252 H    HN  VAL   196   196  A    A    B A     HN  VAL 
            10.582    5.233   43.545   0.85   4.25
   3253 C    CA  VAL   196   196  A    A    . A     CA  VAL 
             9.173    3.693   43.826   1.00   5.13
   3254 H    HA  VAL   196   196  A    A    . A     HA  VAL 
             9.261    2.637   44.060   1.00   5.04
   3255 C    CB  VAL   196   196  A    A    . A     CB  VAL 
             8.386    4.389   44.949   1.00   4.80
   3256 H    HB  VAL   196   196  A    A    . A     HB  VAL 
             8.420    5.449   44.797   1.00   6.53
   3257 C    CG1 VAL   196   196  A    A    . A     CG1 VAL 
             6.923    3.937   44.933   1.00   4.00
   3258 H   HG11 VAL   196   196  A    A    . A    HG11 VAL 
             6.893    2.891   44.625   1.00   4.10
   3259 H   HG12 VAL   196   196  A    A    . A    HG12 VAL 
             6.366    4.556   44.238   1.00   4.24
   3260 H   HG13 VAL   196   196  A    A    . A    HG13 VAL 
             6.511    4.034   45.929   1.00   5.09
   3261 C    CG2 VAL   196   196  A    A    . A     CG2 VAL 
             9.011    4.073   46.296   1.00   4.00
   3262 H   HG21 VAL   196   196  A    A    . A    HG21 VAL 
             9.200    3.015   46.362   1.00   5.20
   3263 H   HG22 VAL   196   196  A    A    . A    HG22 VAL 
             8.313    4.368   47.065   1.00   4.00
   3264 H   HG23 VAL   196   196  A    A    . A    HG23 VAL 
             9.930    4.619   46.414   1.00   5.14
   3265 C    C   VAL   196   196  A    A    . A     C   VAL 
             8.412    3.843   42.512   1.00   6.21
   3266 O    O   VAL   196   196  A    A    . A     O   VAL 
             8.246    4.953   41.996   1.00   5.28
   3267 N    N   ASP   197   197  A    A    . A     N   ASP 
             7.932    2.719   41.998   1.00   4.00
   3268 D    DN  ASP   197   197  A    A    A A     DN  ASP 
             8.088    1.877   42.473   0.18   5.92
   3269 H    HN  ASP   197   197  A    A    B A     HN  ASP 
             8.088    1.877   42.473   0.82   5.92
   3270 C    CA  ASP   197   197  A    A    . A     CA  ASP 
             7.146    2.705   40.775   1.00   5.70
   3271 H    HA  ASP   197   197  A    A    . A     HA  ASP 
             7.265    3.634   40.236   1.00   6.03
   3272 C    CB  ASP   197   197  A    A    . A     CB  ASP 
             7.543    1.508   39.914   1.00   7.06
   3273 H    HB1 ASP   197   197  A    A    . A     HB1 ASP 
             7.335    0.598   40.431   1.00   5.71
   3274 H    HB2 ASP   197   197  A    A    . A     HB2 ASP 
             8.589    1.566   39.703   1.00   5.34
   3275 C    CG  ASP   197   197  A    A    . A     CG  ASP 
             6.815    1.471   38.591   1.00   7.07
   3276 O    OD1 ASP   197   197  A    A    . A     OD1 ASP 
             5.720    2.064   38.483   1.00   6.86
   3277 O    OD2 ASP   197   197  A    A    . A     OD2 ASP 
             7.331    0.799   37.676   1.00   8.30
   3278 C    C   ASP   197   197  A    A    . A     C   ASP 
             5.709    2.539   41.259   1.00   6.21
   3279 O    O   ASP   197   197  A    A    . A     O   ASP 
             5.312    1.446   41.648   1.00   6.68
   3280 N    N   MET   198   198  A    A    . A     N   MET 
             4.952    3.627   41.297   1.00   4.52
   3281 D    DN  MET   198   198  A    A    A A     DN  MET 
             5.330    4.487   41.015   0.15   5.38
   3282 H    HN  MET   198   198  A    A    B A     HN  MET 
             5.330    4.487   41.015   0.85   5.38
   3283 C    CA  MET   198   198  A    A    . A     CA  MET 
             3.589    3.569   41.805   1.00   5.08
   3284 H    HA  MET   198   198  A    A    . A     HA  MET 
             3.507    2.699   42.446   1.00   4.62
   3285 C    CB  MET   198   198  A    A    . A     CB  MET 
             3.302    4.801   42.665   1.00   5.32
   3286 H    HB1 MET   198   198  A    A    . A     HB1 MET 
             4.030    4.841   43.457   1.00   5.14
   3287 H    HB2 MET   198   198  A    A    . A     HB2 MET 
             2.324    4.699   43.115   1.00   5.49
   3288 C    CG  MET   198   198  A    A    . A     CG  MET 
             3.342    6.114   41.903   1.00   5.42
   3289 H    HG1 MET   198   198  A    A    . A     HG1 MET 
             2.746    6.004   41.004   1.00   6.28
   3290 H    HG2 MET   198   198  A    A    . A     HG2 MET 
             4.365    6.351   41.643   1.00   6.52
   3291 S    SD  MET   198   198  A    A    . A     SD  MET 
             2.654    7.480   42.867   1.00   7.39
   3292 C    CE  MET   198   198  A    A    . A     CE  MET 
             2.719    8.788   41.615   1.00   5.21
   3293 H    HE1 MET   198   198  A    A    . A     HE1 MET 
             3.675    8.744   41.112   1.00   7.20
   3294 H    HE2 MET   198   198  A    A    . A     HE2 MET 
             2.639    9.755   42.109   1.00   4.68
   3295 H    HE3 MET   198   198  A    A    . A     HE3 MET 
             1.915    8.655   40.893   1.00   6.78
   3296 C    C   MET   198   198  A    A    . A     C   MET 
             2.543    3.482   40.710   1.00   5.60
   3297 O    O   MET   198   198  A    A    . A     O   MET 
             1.358    3.690   40.972   1.00   7.32
   3298 N    N   ALA   199   199  A    A    . A     N   ALA 
             2.972    3.200   39.484   1.00   5.48
   3299 D    DN  ALA   199   199  A    A    A A     DN  ALA 
             3.929    3.051   39.321   0.67   4.93
   3300 H    HN  ALA   199   199  A    A    B A     HN  ALA 
             3.929    3.051   39.321   0.33   4.93
   3301 C    CA  ALA   199   199  A    A    . A     CA  ALA 
             2.047    3.138   38.368   1.00   4.46
   3302 H    HA  ALA   199   199  A    A    . A     HA  ALA 
             1.908    4.152   38.012   1.00   5.81
   3303 C    CB  ALA   199   199  A    A    . A     CB  ALA 
             2.655    2.365   37.208   1.00   5.29
   3304 H    HB1 ALA   199   199  A    A    . A     HB1 ALA 
             3.617    1.970   37.470   1.00   5.71
   3305 H    HB2 ALA   199   199  A    A    . A     HB2 ALA 
             2.754    3.032   36.379   1.00   5.40
   3306 H    HB3 ALA   199   199  A    A    . A     HB3 ALA 
             1.994    1.563   36.924   1.00   6.61
   3307 C    C   ALA   199   199  A    A    . A     C   ALA 
             0.674    2.579   38.705   1.00   6.72
   3308 O    O   ALA   199   199  A    A    . A     O   ALA 
            -0.344    3.184   38.381   1.00   7.20
   3309 N    N   HIS   200   200  A    A    . A     N   HIS 
             0.643    1.396   39.299   1.00   5.99
   3310 D    DN  HIS   200   200  A    A    A A     DN  HIS 
             1.484    0.930   39.504   0.79   7.27
   3311 H    HN  HIS   200   200  A    A    B A     HN  HIS 
             1.484    0.930   39.504   0.21   7.27
   3312 C    CA  HIS   200   200  A    A    . A     CA  HIS 
            -0.616    0.740   39.598   1.00   7.62
   3313 H    HA  HIS   200   200  A    A    . A     HA  HIS 
            -1.152    0.670   38.667   1.00   9.22
   3314 C    CB  HIS   200   200  A    A    . A     CB  HIS 
            -0.360   -0.689   40.076   1.00   9.34
   3315 H    HB1 HIS   200   200  A    A    . A     HB1 HIS 
            -0.886   -0.846   40.999   1.00  10.02
   3316 H    HB2 HIS   200   200  A    A    . A     HB2 HIS 
             0.699   -0.820   40.250   1.00  11.16
   3317 C    CG  HIS   200   200  A    A    . A     CG  HIS 
            -0.805   -1.732   39.100   1.00  12.45
   3318 N    ND1 HIS   200   200  A    A    . A     ND1 HIS 
            -2.112   -2.167   39.018   1.00  14.14
   3319 C    CD2 HIS   200   200  A    A    . A     CD2 HIS 
            -0.136   -2.362   38.107   1.00  11.63
   3320 H    HD2 HIS   200   200  A    A    . A     HD2 HIS 
             0.905   -2.285   37.901   1.00  11.85
   3321 C    CE1 HIS   200   200  A    A    . A     CE1 HIS 
            -2.226   -3.017   38.014   1.00  14.65
   3322 H    HE1 HIS   200   200  A    A    . A     HE1 HIS 
            -3.115   -3.530   37.717   1.00  15.38
   3323 N    NE2 HIS   200   200  A    A    . A     NE2 HIS 
            -1.043   -3.147   37.442   1.00  12.11
   3324 D    DE2 HIS   200   200  A    A    A A     DE2 HIS 
            -0.862   -3.687   36.676   0.56  12.43
   3325 H    HE2 HIS   200   200  A    A    B A     HE2 HIS 
            -0.862   -3.687   36.676   0.44  12.43
   3326 C    C   HIS   200   200  A    A    . A     C   HIS 
            -1.499    1.467   40.589   1.00   7.93
   3327 O    O   HIS   200   200  A    A    . A     O   HIS 
            -2.707    1.551   40.387   1.00   8.97
   3328 N    N   PHE   201   201  A    A    . A     N   PHE 
            -0.908    1.936   41.683   1.00   7.39
   3329 D    DN  PHE   201   201  A    A    A A     DN  PHE 
             0.057    1.803   41.808   0.95   9.29
   3330 H    HN  PHE   201   201  A    A    B A     HN  PHE 
             0.057    1.803   41.808   0.05   9.29
   3331 C    CA  PHE   201   201  A    A    . A     CA  PHE 
            -1.667    2.586   42.740   1.00   7.44
   3332 H    HA  PHE   201   201  A    A    . A     HA  PHE 
            -2.685    2.328   42.554   1.00   7.76
   3333 C    CB  PHE   201   201  A    A    . A     CB  PHE 
            -1.304    1.957   44.100   1.00   8.23
   3334 H    HB1 PHE   201   201  A    A    . A     HB1 PHE 
            -1.691    0.946   44.132   1.00   8.13
   3335 H    HB2 PHE   201   201  A    A    . A     HB2 PHE 
            -1.765    2.527   44.883   1.00   8.02
   3336 C    CG  PHE   201   201  A    A    . A     CG  PHE 
             0.182    1.898   44.380   1.00   8.84
   3337 C    CD1 PHE   201   201  A    A    . A     CD1 PHE 
             0.834    2.973   44.953   1.00   8.99
   3338 H    HD1 PHE   201   201  A    A    . A     HD1 PHE 
             0.277    3.858   45.211   1.00   9.53
   3339 C    CD2 PHE   201   201  A    A    . A     CD2 PHE 
             0.924    0.763   44.053   1.00  10.08
   3340 H    HD2 PHE   201   201  A    A    . A     HD2 PHE 
             0.420   -0.085   43.610   1.00   8.39
   3341 C    CE1 PHE   201   201  A    A    . A     CE1 PHE 
             2.200    2.924   45.197   1.00  10.28
   3342 H    HE1 PHE   201   201  A    A    . A     HE1 PHE 
             2.694    3.761   45.639   1.00  12.16
   3343 C    CE2 PHE   201   201  A    A    . A     CE2 PHE 
             2.288    0.705   44.295   1.00   9.83
   3344 H    HE2 PHE   201   201  A    A    . A     HE2 PHE 
             2.865   -0.181   44.043   1.00  11.86
   3345 C    CZ  PHE   201   201  A    A    . A     CZ  PHE 
             2.927    1.790   44.868   1.00   9.69
   3346 H    HZ  PHE   201   201  A    A    . A     HZ  PHE 
             3.982    1.761   45.057   1.00  11.95
   3347 C    C   PHE   201   201  A    A    . A     C   PHE 
            -1.623    4.116   42.788   1.00   6.26
   3348 O    O   PHE   201   201  A    A    . A     O   PHE 
            -2.090    4.711   43.750   1.00   5.06
   3349 N    N   ALA   202   202  A    A    . A     N   ALA 
            -1.086    4.742   41.744   1.00   5.46
   3350 D    DN  ALA   202   202  A    A    A A     DN  ALA 
            -0.739    4.208   40.992   0.80   6.13
   3351 H    HN  ALA   202   202  A    A    B A     HN  ALA 
            -0.739    4.208   40.992   0.20   6.13
   3352 C    CA  ALA   202   202  A    A    . A     CA  ALA 
            -1.011    6.210   41.678   1.00   6.42
   3353 H    HA  ALA   202   202  A    A    . A     HA  ALA 
            -0.312    6.520   42.432   1.00   6.71
   3354 C    CB  ALA   202   202  A    A    . A     CB  ALA 
            -0.470    6.666   40.334   1.00   5.34
   3355 H    HB1 ALA   202   202  A    A    . A     HB1 ALA 
            -0.472    7.759   40.302   1.00   6.06
   3356 H    HB2 ALA   202   202  A    A    . A     HB2 ALA 
            -1.075    6.271   39.517   1.00   6.85
   3357 H    HB3 ALA   202   202  A    A    . A     HB3 ALA 
             0.548    6.312   40.232   1.00   4.82
   3358 C    C   ALA   202   202  A    A    . A     C   ALA 
            -2.339    6.910   41.975   1.00   6.74
   3359 O    O   ALA   202   202  A    A    . A     O   ALA 
            -2.370    7.894   42.704   1.00   8.00
   3360 N    N   GLY   203   203  A    A    . A     N   GLY 
            -3.429    6.413   41.401   1.00   7.86
   3361 D    DN  GLY   203   203  A    A    A A     DN  GLY 
            -3.361    5.626   40.805   0.91   9.75
   3362 H    HN  GLY   203   203  A    A    B A     HN  GLY 
            -3.361    5.626   40.805   0.09   9.75
   3363 C    CA  GLY   203   203  A    A    . A     CA  GLY 
            -4.723    7.021   41.631   1.00   5.50
   3364 H    HA1 GLY   203   203  A    A    . A     HA1 GLY 
            -5.466    6.494   41.059   1.00   6.62
   3365 H    HA2 GLY   203   203  A    A    . A     HA2 GLY 
            -4.698    8.044   41.294   1.00   5.75
   3366 C    C   GLY   203   203  A    A    . A     C   GLY 
            -5.118    6.987   43.089   1.00   5.94
   3367 O    O   GLY   203   203  A    A    . A     O   GLY 
            -5.737    7.922   43.599   1.00   7.90
   3368 N    N   LEU   204   204  A    A    . A     N   LEU 
            -4.767    5.907   43.768   1.00   4.45
   3369 D    DN  LEU   204   204  A    A    A A     DN  LEU 
            -4.278    5.194   43.314   0.44   5.97
   3370 H    HN  LEU   204   204  A    A    B A     HN  LEU 
            -4.278    5.194   43.314   0.56   5.97
   3371 C    CA  LEU   204   204  A    A    . A     CA  LEU 
            -5.100    5.762   45.175   1.00   7.24
   3372 H    HA  LEU   204   204  A    A    . A     HA  LEU 
            -6.142    6.031   45.295   1.00   6.35
   3373 C    CB  LEU   204   204  A    A    . A     CB  LEU 
            -4.904    4.316   45.624   1.00   8.34
   3374 H    HB1 LEU   204   204  A    A    . A     HB1 LEU 
            -5.213    4.231   46.649   1.00   8.18
   3375 H    HB2 LEU   204   204  A    A    . A     HB2 LEU 
            -3.852    4.067   45.541   1.00   8.39
   3376 C    CG  LEU   204   204  A    A    . A     CG  LEU 
            -5.706    3.310   44.789   1.00  10.75
   3377 H    HG  LEU   204   204  A    A    . A     HG  LEU 
            -5.361    3.379   43.766   1.00  11.07
   3378 C    CD1 LEU   204   204  A    A    . A     CD1 LEU 
            -5.457    1.882   45.264   1.00  12.19
   3379 H   HD11 LEU   204   204  A    A    . A    HD11 LEU 
            -4.396    1.697   45.287   1.00  11.41
   3380 H   HD12 LEU   204   204  A    A    . A    HD12 LEU 
            -5.903    1.189   44.573   1.00  11.75
   3381 H   HD13 LEU   204   204  A    A    . A    HD13 LEU 
            -5.870    1.730   46.248   1.00  12.43
   3382 C    CD2 LEU   204   204  A    A    . A     CD2 LEU 
            -7.202    3.631   44.798   1.00  11.24
   3383 H   HD21 LEU   204   204  A    A    . A    HD21 LEU 
            -7.374    4.620   44.427   1.00  11.40
   3384 H   HD22 LEU   204   204  A    A    . A    HD22 LEU 
            -7.584    3.561   45.785   1.00  11.30
   3385 H   HD23 LEU   204   204  A    A    . A    HD23 LEU 
            -7.726    2.936   44.167   1.00  10.12
   3386 C    C   LEU   204   204  A    A    . A     C   LEU 
            -4.270    6.711   46.010   1.00   7.69
   3387 O    O   LEU   204   204  A    A    . A     O   LEU 
            -4.759    7.277   46.991   1.00   9.31
   3388 N    N   VAL   205   205  A    A    . A     N   VAL 
            -3.017    6.901   45.605   1.00   8.30
   3389 H    HN  VAL   205   205  A    A    . A     HN  VAL 
            -2.697    6.423   44.804   1.00   7.16
   3390 C    CA  VAL   205   205  A    A    . A     CA  VAL 
            -2.119    7.808   46.301   1.00   7.62
   3391 H    HA  VAL   205   205  A    A    . A     HA  VAL 
            -2.083    7.521   47.356   1.00   8.91
   3392 C    CB  VAL   205   205  A    A    . A     CB  VAL 
            -0.696    7.764   45.721   1.00   7.26
   3393 H    HB  VAL   205   205  A    A    . A     HB  VAL 
            -0.746    7.843   44.640   1.00   7.51
   3394 C    CG1 VAL   205   205  A    A    . A     CG1 VAL 
             0.128    8.933   46.247   1.00   6.15
   3395 H   HG11 VAL   205   205  A    A    . A    HG11 VAL 
             0.009    9.794   45.594   1.00   6.52
   3396 H   HG12 VAL   205   205  A    A    . A    HG12 VAL 
             1.172    8.654   46.286   1.00   6.42
   3397 H   HG13 VAL   205   205  A    A    . A    HG13 VAL 
            -0.190    9.198   47.249   1.00   7.09
   3398 C    CG2 VAL   205   205  A    A    . A     CG2 VAL 
            -0.025    6.428   46.068   1.00   6.74
   3399 H   HG21 VAL   205   205  A    A    . A    HG21 VAL 
             0.287    6.432   47.095   1.00   8.34
   3400 H   HG22 VAL   205   205  A    A    . A    HG22 VAL 
             0.845    6.286   45.444   1.00   7.62
   3401 H   HG23 VAL   205   205  A    A    . A    HG23 VAL 
            -0.724    5.620   45.903   1.00   7.06
   3402 C    C   VAL   205   205  A    A    . A     C   VAL 
            -2.651    9.217   46.166   1.00   9.64
   3403 O    O   VAL   205   205  A    A    . A     O   VAL 
            -2.675    9.977   47.128   1.00   8.64
   3404 N    N   ALA   206   206  A    A    . A     N   ALA 
            -3.080    9.570   44.964   1.00   8.78
   3405 D    DN  ALA   206   206  A    A    A A     DN  ALA 
            -3.038    8.929   44.220   0.24   9.36
   3406 H    HN  ALA   206   206  A    A    B A     HN  ALA 
            -3.038    8.929   44.220   0.76   9.36
   3407 C    CA  ALA   206   206  A    A    . A     CA  ALA 
            -3.605   10.907   44.725   1.00  10.47
   3408 H    HA  ALA   206   206  A    A    . A     HA  ALA 
            -2.839   11.624   45.014   1.00  10.61
   3409 C    CB  ALA   206   206  A    A    . A     CB  ALA 
            -3.900   11.101   43.245   1.00  10.73
   3410 H    HB1 ALA   206   206  A    A    . A     HB1 ALA 
            -2.983   11.331   42.716   1.00  10.70
   3411 H    HB2 ALA   206   206  A    A    . A     HB2 ALA 
            -4.593   11.912   43.120   1.00  10.62
   3412 H    HB3 ALA   206   206  A    A    . A     HB3 ALA 
            -4.328   10.188   42.847   1.00  10.58
   3413 C    C   ALA   206   206  A    A    . A     C   ALA 
            -4.855   11.162   45.563   1.00  11.40
   3414 O    O   ALA   206   206  A    A    . A     O   ALA 
            -5.100   12.290   45.995   1.00  11.11
   3415 N    N   ALA   207   207  A    A    . A     N   ALA 
            -5.650   10.121   45.787   1.00  10.92
   3416 D    DN  ALA   207   207  A    A    A A     DN  ALA 
            -5.417    9.253   45.422   0.87  11.96
   3417 H    HN  ALA   207   207  A    A    B A     HN  ALA 
            -5.417    9.253   45.422   0.13  11.96
   3418 C    CA  ALA   207   207  A    A    . A     CA  ALA 
            -6.869   10.252   46.563   1.00  12.41
   3419 H    HA  ALA   207   207  A    A    . A     HA  ALA 
            -7.274   11.237   46.392   1.00  14.26
   3420 C    CB  ALA   207   207  A    A    . A     CB  ALA 
            -7.898    9.233   46.103   1.00  12.45
   3421 H    HB1 ALA   207   207  A    A    . A     HB1 ALA 
            -8.037    9.272   45.034   1.00  12.01
   3422 H    HB2 ALA   207   207  A    A    . A     HB2 ALA 
            -8.836    9.442   46.580   1.00  11.40
   3423 H    HB3 ALA   207   207  A    A    . A     HB3 ALA 
            -7.585    8.242   46.388   1.00  12.21
   3424 C    C   ALA   207   207  A    A    . A     C   ALA 
            -6.599   10.099   48.066   1.00  14.15
   3425 O    O   ALA   207   207  A    A    . A     O   ALA 
            -7.528   10.160   48.874   1.00  14.64
   3426 N    N   GLY   208   208  A    A    . A     N   GLY 
            -5.329    9.909   48.427   1.00  12.68
   3427 D    DN  GLY   208   208  A    A    A A     DN  GLY 
            -4.639    9.875   47.736   0.46  13.30
   3428 H    HN  GLY   208   208  A    A    B A     HN  GLY 
            -4.639    9.875   47.736   0.54  13.30
   3429 C    CA  GLY   208   208  A    A    . A     CA  GLY 
            -4.953    9.766   49.826   1.00  13.17
   3430 H    HA1 GLY   208   208  A    A    . A     HA1 GLY 
            -5.390   10.594   50.382   1.00  13.85
   3431 H    HA2 GLY   208   208  A    A    . A     HA2 GLY 
            -3.881    9.849   49.901   1.00  14.29
   3432 C    C   GLY   208   208  A    A    . A     C   GLY 
            -5.399    8.463   50.468   1.00  15.11
   3433 O    O   GLY   208   208  A    A    . A     O   GLY 
            -5.536    8.378   51.690   1.00  14.82
   3434 N    N   LEU   209   209  A    A    . A     N   LEU 
            -5.649    7.452   49.644   1.00  13.90
   3435 D    DN  LEU   209   209  A    A    A A     DN  LEU 
            -5.536    7.599   48.682   0.87  14.35
   3436 H    HN  LEU   209   209  A    A    B A     HN  LEU 
            -5.536    7.599   48.682   0.13  14.35
   3437 C    CA  LEU   209   209  A    A    . A     CA  LEU 
            -6.111    6.148   50.125   1.00  13.82
   3438 H    HA  LEU   209   209  A    A    . A     HA  LEU 
            -6.512    6.278   51.125   1.00  14.21
   3439 C    CB  LEU   209   209  A    A    . A     CB  LEU 
            -7.223    5.627   49.220   1.00  13.92
   3440 H    HB1 LEU   209   209  A    A    . A     HB1 LEU 
            -7.470    4.619   49.522   1.00  15.90
   3441 H    HB2 LEU   209   209  A    A    . A     HB2 LEU 
            -6.860    5.608   48.194   1.00  14.64
   3442 C    CG  LEU   209   209  A    A    . A     CG  LEU 
            -8.495    6.463   49.279   1.00  16.67
   3443 H    HG  LEU   209   209  A    A    . A     HG  LEU 
            -8.269    7.504   49.153   1.00  17.00
   3444 C    CD1 LEU   209   209  A    A    . A     CD1 LEU 
            -9.461    6.051   48.191   1.00  17.09
   3445 H   HD11 LEU   209   209  A    A    . A    HD11 LEU 
           -10.313    6.707   48.216   1.00  17.61
   3446 H   HD12 LEU   209   209  A    A    . A    HD12 LEU 
            -9.784    5.043   48.381   1.00  18.21
   3447 H   HD13 LEU   209   209  A    A    . A    HD13 LEU 
            -8.972    6.115   47.226   1.00  17.57
   3448 C    CD2 LEU   209   209  A    A    . A     CD2 LEU 
            -9.138    6.285   50.646   1.00  18.08
   3449 H   HD21 LEU   209   209  A    A    . A    HD21 LEU 
            -8.585    6.831   51.392   1.00  17.24
   3450 H   HD22 LEU   209   209  A    A    . A    HD22 LEU 
            -9.137    5.242   50.892   1.00  17.36
   3451 H   HD23 LEU   209   209  A    A    . A    HD23 LEU 
           -10.148    6.642   50.608   1.00  17.08
   3452 C    C   LEU   209   209  A    A    . A     C   LEU 
            -4.999    5.117   50.182   1.00  13.56
   3453 O    O   LEU   209   209  A    A    . A     O   LEU 
            -5.247    3.943   50.451   1.00  16.89
   3454 N    N   HIS   210   210  A    A    . A     N   HIS 
            -3.779    5.557   49.918   1.00  11.91
   3455 D    DN  HIS   210   210  A    A    A A     DN  HIS 
            -3.659    6.497   49.706   0.80  13.03
   3456 H    HN  HIS   210   210  A    A    B A     HN  HIS 
            -3.659    6.497   49.706   0.20  13.03
   3457 C    CA  HIS   210   210  A    A    . A     CA  HIS 
            -2.615    4.686   49.928   1.00  11.28
   3458 H    HA  HIS   210   210  A    A    . A     HA  HIS 
            -2.808    3.864   50.617   1.00  10.58
   3459 C    CB  HIS   210   210  A    A    . A     CB  HIS 
            -2.376    4.153   48.508   1.00  10.24
   3460 H    HB1 HIS   210   210  A    A    . A     HB1 HIS 
            -2.152    4.984   47.848   1.00  11.51
   3461 H    HB2 HIS   210   210  A    A    . A     HB2 HIS 
            -3.275    3.658   48.160   1.00  10.89
   3462 C    CG  HIS   210   210  A    A    . A     CG  HIS 
            -1.267    3.150   48.403   1.00  10.46
   3463 N    ND1 HIS   210   210  A    A    . A     ND1 HIS 
             0.065    3.486   48.518   1.00  10.21
   3464 D    DD1 HIS   210   210  A    A    . A     DD1 HIS 
             0.406    4.382   48.658   1.00  12.22
   3465 C    CD2 HIS   210   210  A    A    . A     CD2 HIS 
            -1.299    1.811   48.192   1.00   9.78
   3466 H    HD2 HIS   210   210  A    A    . A     HD2 HIS 
            -2.182    1.207   48.029   1.00  11.17
   3467 C    CE1 HIS   210   210  A    A    . A     CE1 HIS 
             0.807    2.401   48.386   1.00   9.88
   3468 H    HE1 HIS   210   210  A    A    . A     HE1 HIS 
             1.899    2.357   48.446   1.00   9.65
   3469 N    NE2 HIS   210   210  A    A    . A     NE2 HIS 
             0.004    1.371   48.185   1.00  10.24
   3470 D    DE2 HIS   210   210  A    A    A A     DE2 HIS 
             0.292    0.437   48.034   0.63  10.22
   3471 H    HE2 HIS   210   210  A    A    B A     HE2 HIS 
             0.292    0.437   48.034   0.37  10.22
   3472 C    C   HIS   210   210  A    A    . A     C   HIS 
            -1.425    5.530   50.399   1.00  10.65
   3473 O    O   HIS   210   210  A    A    . A     O   HIS 
            -1.301    6.688   50.020   1.00  10.83
   3474 N    N   PRO   211   211  A    A    . A     N   PRO 
            -0.531    4.958   51.221   1.00  10.74
   3475 C    CA  PRO   211   211  A    A    . A     CA  PRO 
             0.637    5.721   51.680   1.00  10.99
   3476 H    HA  PRO   211   211  A    A    . A     HA  PRO 
             0.357    6.471   52.427   1.00  11.56
   3477 C    CB  PRO   211   211  A    A    . A     CB  PRO 
             1.522    4.646   52.314   1.00  11.61
   3478 H    HB1 PRO   211   211  A    A    . A     HB1 PRO 
             2.054    5.058   53.161   1.00  11.65
   3479 H    HB2 PRO   211   211  A    A    . A     HB2 PRO 
             2.232    4.283   51.585   1.00  12.32
   3480 C    CG  PRO   211   211  A    A    . A     CG  PRO 
             0.570    3.582   52.744   1.00  12.70
   3481 H    HG1 PRO   211   211  A    A    . A     HG1 PRO 
             0.189    3.822   53.725   1.00  11.95
   3482 H    HG2 PRO   211   211  A    A    . A     HG2 PRO 
             1.054    2.617   52.762   1.00  11.90
   3483 C    CD  PRO   211   211  A    A    . A     CD  PRO 
            -0.547    3.583   51.749   1.00  10.24
   3484 H    HD1 PRO   211   211  A    A    . A     HD1 PRO 
            -1.488    3.376   52.243   1.00  11.16
   3485 H    HD2 PRO   211   211  A    A    . A     HD2 PRO 
            -0.366    2.864   50.962   1.00  11.23
   3486 C    C   PRO   211   211  A    A    . A     C   PRO 
             1.378    6.369   50.498   1.00  11.96
   3487 O    O   PRO   211   211  A    A    . A     O   PRO 
             1.609    5.725   49.474   1.00  11.11
   3488 N    N   ASN   212   212  A    A    . A     N   ASN 
             1.741    7.642   50.646   1.00  11.95
   3489 D    DN  ASN   212   212  A    A    A A     DN  ASN 
             1.524    8.101   51.475   0.88  12.46
   3490 H    HN  ASN   212   212  A    A    B A     HN  ASN 
             1.524    8.101   51.475   0.12  12.46
   3491 C    CA  ASN   212   212  A    A    . A     CA  ASN 
             2.440    8.387   49.603   1.00  10.62
   3492 H    HA  ASN   212   212  A    A    . A     HA  ASN 
             2.037    8.066   48.648   1.00  11.37
   3493 C    CB  ASN   212   212  A    A    . A     CB  ASN 
             2.158    9.885   49.780   1.00  11.51
   3494 H    HB1 ASN   212   212  A    A    . A     HB1 ASN 
             2.748   10.261   50.617   1.00  12.47
   3495 H    HB2 ASN   212   212  A    A    . A     HB2 ASN 
             1.093   10.037   49.977   1.00  12.53
   3496 C    CG  ASN   212   212  A    A    . A     CG  ASN 
             2.515   10.697   48.544   1.00  13.72
   3497 O    OD1 ASN   212   212  A    A    . A     OD1 ASN 
             3.606   10.556   47.998   1.00  12.67
   3498 N    ND2 ASN   212   212  A    A    . A     ND2 ASN 
             1.584   11.556   48.096   1.00  14.06
   3499 D   DD21 ASN   212   212  A    A    A A    DD21 ASN 
             0.736   11.609   48.589   0.54  13.29
   3500 H   HD21 ASN   212   212  A    A    B A    HD21 ASN 
             0.736   11.609   48.589   0.46  13.29
   3501 D   DD22 ASN   212   212  A    A    A A    DD22 ASN 
             1.791   12.084   47.291   0.72  13.86
   3502 H   HD22 ASN   212   212  A    A    B A    HD22 ASN 
             1.791   12.084   47.291   0.28  13.86
   3503 C    C   ASN   212   212  A    A    . A     C   ASN 
             3.965    8.124   49.673   1.00  10.45
   3504 O    O   ASN   212   212  A    A    . A     O   ASN 
             4.584    8.311   50.721   1.00   9.67
   3505 N    N   PRO   213   213  A    A    . A     N   PRO 
             4.589    7.696   48.559   1.00   8.52
   3506 C    CA  PRO   213   213  A    A    . A     CA  PRO 
             6.025    7.415   48.538   1.00   7.68
   3507 H    HA  PRO   213   213  A    A    . A     HA  PRO 
             6.339    6.849   49.408   1.00   9.33
   3508 C    CB  PRO   213   213  A    A    . A     CB  PRO 
             6.172    6.526   47.296   1.00   8.80
   3509 H    HB1 PRO   213   213  A    A    . A     HB1 PRO 
             6.008    5.486   47.554   1.00   8.39
   3510 H    HB2 PRO   213   213  A    A    . A     HB2 PRO 
             7.165    6.665   46.873   1.00   6.61
   3511 C    CG  PRO   213   213  A    A    . A     CG  PRO 
             5.122    7.034   46.362   1.00   7.29
   3512 H    HG1 PRO   213   213  A    A    . A     HG1 PRO 
             4.803    6.242   45.678   1.00   8.94
   3513 H    HG2 PRO   213   213  A    A    . A     HG2 PRO 
             5.501    7.889   45.810   1.00   9.47
   3514 C    CD  PRO   213   213  A    A    . A     CD  PRO 
             3.964    7.446   47.246   1.00   9.41
   3515 H    HD1 PRO   213   213  A    A    . A     HD1 PRO 
             3.250    6.647   47.323   1.00   8.06
   3516 H    HD2 PRO   213   213  A    A    . A     HD2 PRO 
             3.499    8.353   46.885   1.00   8.13
   3517 C    C   PRO   213   213  A    A    . A     C   PRO 
             6.926    8.645   48.384   1.00   8.92
   3518 O    O   PRO   213   213  A    A    . A     O   PRO 
             8.144    8.538   48.572   1.00   7.61
   3519 N    N   LEU   214   214  A    A    . A     N   LEU 
             6.355    9.792   48.017   1.00   8.11
   3520 D    DN  LEU   214   214  A    A    A A     DN  LEU 
             5.395    9.816   47.862   0.55   9.21
   3521 H    HN  LEU   214   214  A    A    B A     HN  LEU 
             5.395    9.816   47.862   0.45   9.21
   3522 C    CA  LEU   214   214  A    A    . A     CA  LEU 
             7.152   11.010   47.804   1.00  10.47
   3523 H    HA  LEU   214   214  A    A    . A     HA  LEU 
             7.705   10.823   46.896   1.00   8.85
   3524 C    CB  LEU   214   214  A    A    . A     CB  LEU 
             6.270   12.239   47.562   1.00  10.26
   3525 H    HB1 LEU   214   214  A    A    . A     HB1 LEU 
             6.677   13.071   48.121   1.00  12.35
   3526 H    HB2 LEU   214   214  A    A    . A     HB2 LEU 
             5.286   12.025   47.957   1.00  10.61
   3527 C    CG  LEU   214   214  A    A    . A     CG  LEU 
             6.064   12.689   46.113   1.00  14.53
   3528 H    HG  LEU   214   214  A    A    . A     HG  LEU 
             5.526   13.628   46.126   1.00  12.81
   3529 C    CD1 LEU   214   214  A    A    . A     CD1 LEU 
             7.390   12.950   45.405   1.00  14.08
   3530 H   HD11 LEU   214   214  A    A    . A    HD11 LEU 
             7.188   13.347   44.424   1.00  14.09
   3531 H   HD12 LEU   214   214  A    A    . A    HD12 LEU 
             7.948   12.028   45.325   1.00  13.90
   3532 H   HD13 LEU   214   214  A    A    . A    HD13 LEU 
             7.966   13.673   45.974   1.00  12.82
   3533 C    CD2 LEU   214   214  A    A    . A     CD2 LEU 
             5.219   11.688   45.335   1.00  14.63
   3534 H   HD21 LEU   214   214  A    A    . A    HD21 LEU 
             4.213   11.676   45.735   1.00  14.92
   3535 H   HD22 LEU   214   214  A    A    . A    HD22 LEU 
             5.638   10.704   45.438   1.00  15.85
   3536 H   HD23 LEU   214   214  A    A    . A    HD23 LEU
[truncated: 1,287,946 more chars]
