# Supplementary material for: Revealing protonation states and tracking substrate in serine hydroxymethyltransferase with room-temperature X-ray and neutron crystallography
Source: Commun Chem. 2023 Aug 3;6:162. doi: 10.1038/s42004-023-00964-9 (PMC10397204; doi:10.1038/s42004-023-00964-9)
Supplement: Supplementary file 7 — Supplementary Data 4 [file 42004_2023_964_MOESM7_ESM.txt]

#
# mmCIF generated by nCNS module exportmmcifstruct (V 1.0.0)
#
data_TthSHMT
#
_entry.id                         TthSHMT
#
_struct.entry_id                  TthSHMT
_struct.title
;
"Joint X-ray/neutron structure of Thermus thermophilus serine hydroxymethyltransferase (TthSHMT) in internal aldimine state"
;
#
_computing.entry_id               TthSHMT
_computing.structure_refinement   'nCNS 1.0.8'
#
#
loop_
_citation.id
_citation.title
_citation.journal_abbrev
_citation.journal_volume
_citation.year
_citation.page_first
_citation.page_last
  nCNS
'Generalized X-ray and neutron crystallographic analysis: more accurate and complete structures for biological macromolecules'
'Acta Cryst.'   D65    2009   567    573
#
#
loop_
_citation_author.citation_id
_citation_author.ordinal
_citation_author.name
  nCNS 1 'Adams, P.D.'
  nCNS 2 'Mustyakimov, M.'
  nCNS 3 'Afonine, P.V.'
  nCNS 4 'Langan, P.'
#
#
_software.citation_id          nCNS
_software.name                 'nCNS'
_software.version              '1.0.0'
_software.date                 2008
_software.type                 package
_software.contact_author       'Marat Mustyakimov'
_software.contact_author_email 'marat@lanl.gov'
_software.location             'http://mnc.lanl.gov'
_software.classification       refinement
_software.language             Fortran
#
#
#
#
#
#
loop_
_entity.id
_entity.type
     3   'non-polymer'
     4   'water'
#
#
loop_
_struct_asym.id
_struct_asym.entity_id
   1     1
   2     2
   3     3
   4     4
#
#
loop_
_struct_conn.id
_struct_conn.conn_type_id
_struct_conn.pntr1_label_comp_id
_struct_conn.pntr1_label_seq_id
_struct_conn.pntr1_label_asym_id
_struct_conn.pntr1_label_atom_id
_struct_conn.pntr1_label_alt_id
_struct_conn.pntr2_label_comp_id
_struct_conn.pntr2_label_seq_id
_struct_conn.pntr2_label_asym_id
_struct_conn.pntr2_label_atom_id
_struct_conn.pntr2_label_alt_id
? ? ? ? ? ? ? ? ? ? ? ?
#
_cell.entry_id               TthSHMT
_cell.length_a               58.807
_cell.length_b               83.334
_cell.length_c               95.568
_cell.angle_alpha            90.00
_cell.angle_beta             91.68
_cell.angle_gamma            90.00
#
#
_symmetry.entry_id               TthSHMT
_symmetry.space_group_name_H-M   'P 21'
#
#
_atom_sites.entry_id                      TthSHMT
_atom_sites.cartn_transf_matrix[1][1]      1.000000
_atom_sites.cartn_transf_matrix[1][2]      0.000000
_atom_sites.cartn_transf_matrix[1][3]      0.000000
_atom_sites.cartn_transf_matrix[2][1]      0.000000
_atom_sites.cartn_transf_matrix[2][2]      1.000000
_atom_sites.cartn_transf_matrix[2][3]      0.000000
_atom_sites.cartn_transf_matrix[3][1]      0.000000
_atom_sites.cartn_transf_matrix[3][2]      0.000000
_atom_sites.cartn_transf_matrix[3][3]      1.000000
_atom_sites.cartn_transf_vector[1]         0.000000
_atom_sites.cartn_transf_vector[2]         0.000000
_atom_sites.cartn_transf_vector[3]         0.000000
_atom_sites.fract_transf_matrix[1][1]      0.017005
_atom_sites.fract_transf_matrix[1][2]      0.000000
_atom_sites.fract_transf_matrix[1][3]      0.000499
_atom_sites.fract_transf_matrix[2][1]      0.000000
_atom_sites.fract_transf_matrix[2][2]      0.012000
_atom_sites.fract_transf_matrix[2][3]      0.000000
_atom_sites.fract_transf_matrix[3][1]      0.000000
_atom_sites.fract_transf_matrix[3][2]      0.000000
_atom_sites.fract_transf_matrix[3][3]      0.010468
_atom_sites.fract_transf_vector[1]         0.000000
_atom_sites.fract_transf_vector[2]         0.000000
_atom_sites.fract_transf_vector[3]         0.000000
#
#
loop_
_atom_site.id
_atom_site.type_symbol
_atom_site.label_atom_id
_atom_site.label_comp_id
_atom_site.label_seq_id
_atom_site.auth_seq_id
_atom_site.label_asym_id
_atom_site.label_entity_id
_atom_site.label_alt_id
_atom_site.auth_asym_id
_atom_site.auth_atom_id
_atom_site.auth_comp_id
_atom_site.Cartn_x
_atom_site.Cartn_y
_atom_site.Cartn_z
_atom_site.occupancy
_atom_site.B_iso_or_equiv
      1 H    HA  LYS   6     6    A    A    . A     HA  LYS 
           -12.328   10.079    1.065   1.00  27.23
      2 C    CB  LYS   6     6    A    A    . A     CB  LYS 
           -10.665    8.949    0.275   1.00  28.76
      3 H    HB1 LYS   6     6    A    A    . A     HB1 LYS 
            -9.743    8.534    0.693   1.00  30.86
      4 H    HB2 LYS   6     6    A    A    . A     HB2 LYS 
           -10.429    9.538   -0.617   1.00  30.63
      5 C    CG  LYS   6     6    A    A    . A     CG  LYS 
           -11.539    7.785   -0.159   1.00  32.68
      6 H    HG1 LYS   6     6    A    A    . A     HG1 LYS 
           -12.550    8.140   -0.295   1.00  33.30
      7 H    HG2 LYS   6     6    A    A    . A     HG2 LYS 
           -11.521    6.992    0.587   1.00  32.24
      8 C    CD  LYS   6     6    A    A    . A     CD  LYS 
           -11.053    7.223   -1.486   1.00  35.80
      9 H    HD1 LYS   6     6    A    A    . A     HD1 LYS 
           -11.227    6.162   -1.493   1.00  36.13
     10 H    HD2 LYS   6     6    A    A    . A     HD2 LYS 
            -9.994    7.422   -1.577   1.00  35.67
     11 C    CE  LYS   6     6    A    A    . A     CE  LYS 
           -11.798    7.878   -2.652   1.00  38.95
     12 H    HE1 LYS   6     6    A    A    . A     HE1 LYS 
           -11.073    8.161   -3.399   1.00  38.32
     13 H    HE2 LYS   6     6    A    A    . A     HE2 LYS 
           -12.261    8.765   -2.275   1.00  37.91
     14 N    NZ  LYS   6     6    A    A    . A     NZ  LYS 
           -12.867    7.025   -3.298   1.00  40.29
     15 D    DZ1 LYS   6     6    A    A    A A     DZ1 LYS 
           -13.818    7.486   -3.176   0.44  39.84
     16 H    HZ1 LYS   6     6    A    A    B A     HZ1 LYS 
           -13.818    7.486   -3.176   0.56  39.84
     17 D    DZ2 LYS   6     6    A    A    A A     DZ2 LYS 
           -12.880    6.061   -2.856   0.15  39.89
     18 H    HZ2 LYS   6     6    A    A    B A     HZ2 LYS 
           -12.880    6.061   -2.856   0.85  39.89
     19 D    DZ3 LYS   6     6    A    A    A A     DZ3 LYS 
           -12.660    6.931   -4.338   0.15  39.97
     20 H    HZ3 LYS   6     6    A    A    B A     HZ3 LYS 
           -12.660    6.931   -4.338   0.85  39.97
     21 C    C   LYS   6     6    A    A    . A     C   LYS 
           -11.226    9.238    2.711   1.00  24.24
     22 O    O   LYS   6     6    A    A    . A     O   LYS 
           -10.141    8.922    3.192   1.00  25.30
     23 C    CA  LYS   6     6    A    A    . A     CA  LYS 
           -11.300    9.871    1.324   1.00  27.60
     24 N    N   LYS   6     6    A    A    . A     N   LYS 
           -10.540   11.157    1.384   1.00  28.31
     25 D    DT1 LYS   6     6    A    A    A A     DT1 LYS 
           -10.985   11.864    0.744   0.51  28.25
     26 H    HT1 LYS   6     6    A    A    B A     HT1 LYS 
           -10.985   11.864    0.744   0.49  28.25
     27 D    DT2 LYS   6     6    A    A    A A     DT2 LYS 
            -9.535   10.966    1.099   0.50  28.28
     28 H    HT2 LYS   6     6    A    A    B A     HT2 LYS 
            -9.535   10.966    1.099   0.50  28.28
     29 D    DT3 LYS   6     6    A    A    A A     DT3 LYS 
           -10.543   11.521    2.364   0.48  28.15
     30 H    HT3 LYS   6     6    A    A    B A     HT3 LYS 
           -10.543   11.521    2.364   0.52  28.15
     31 N    N   ARG   7     7    A    A    . A     N   ARG 
           -12.372    9.062    3.353   1.00  20.40
     32 D    DN  ARG   7     7    A    A    A A     DN  ARG 
           -13.211    9.336    2.927   0.28  20.51
     33 H    HN  ARG   7     7    A    A    B A     HN  ARG 
           -13.211    9.336    2.927   0.72  20.51
     34 C    CA  ARG   7     7    A    A    . A     CA  ARG 
           -12.394    8.468    4.681   1.00  17.23
     35 H    HA  ARG   7     7    A    A    . A     HA  ARG 
           -11.705    9.014    5.309   1.00  18.03
     36 C    CB  ARG   7     7    A    A    . A     CB  ARG 
           -13.790    8.556    5.297   1.00  17.17
     37 H    HB1 ARG   7     7    A    A    . A     HB1 ARG 
           -14.478    7.972    4.702   1.00  17.95
     38 H    HB2 ARG   7     7    A    A    . A     HB2 ARG 
           -14.109    9.597    5.290   1.00  16.97
     39 C    CG  ARG   7     7    A    A    . A     CG  ARG 
           -13.843    8.054    6.734   1.00  17.94
     40 H    HG1 ARG   7     7    A    A    . A     HG1 ARG 
           -13.112    8.600    7.311   1.00  18.43
     41 H    HG2 ARG   7     7    A    A    . A     HG2 ARG 
           -13.616    6.994    6.744   1.00  17.49
     42 C    CD  ARG   7     7    A    A    . A     CD  ARG 
           -15.218    8.275    7.326   1.00  17.99
     43 H    HD1 ARG   7     7    A    A    . A     HD1 ARG 
           -15.934    7.777    6.708   1.00  17.99
     44 H    HD2 ARG   7     7    A    A    . A     HD2 ARG 
           -15.420    9.333    7.310   1.00  16.86
     45 N    NE  ARG   7     7    A    A    . A     NE  ARG 
           -15.368    7.790    8.701   1.00  18.30
     46 D    DE  ARG   7     7    A    A    A A     DE  ARG 
           -15.838    6.938    8.835   0.79  18.91
     47 H    HE  ARG   7     7    A    A    B A     HE  ARG 
           -15.838    6.938    8.835   0.21  18.91
     48 C    CZ  ARG   7     7    A    A    . A     CZ  ARG 
           -14.979    8.460    9.773   1.00  16.04
     49 N    NH1 ARG   7     7    A    A    . A     NH1 ARG 
           -14.243    9.536    9.623   1.00  15.17
     50 D   DH11 ARG   7     7    A    A    . A    DH11 ARG 
           -14.005    9.807    8.718   1.00  14.63
     51 D   DH12 ARG   7     7    A    A    A A    DH12 ARG 
           -13.935   10.039   10.399   0.92  15.95
     52 H   HH12 ARG   7     7    A    A    B A    HH12 ARG 
           -13.935   10.039   10.399   0.08  15.95
     53 N    NH2 ARG   7     7    A    A    . A     NH2 ARG 
           -15.305    8.041   10.985   1.00  16.17
     54 D   DH21 ARG   7     7    A    A    A A    DH21 ARG 
           -15.844    7.228   11.097   0.88  15.58
     55 H   HH21 ARG   7     7    A    A    B A    HH21 ARG 
           -15.844    7.228   11.097   0.12  15.58
     56 D   DH22 ARG   7     7    A    A    A A    DH22 ARG 
           -15.003    8.546   11.785   0.53  16.00
     57 H   HH22 ARG   7     7    A    A    B A    HH22 ARG 
           -15.003    8.546   11.785   0.47  16.00
     58 C    C   ARG   7     7    A    A    . A     C   ARG 
           -11.944    7.015    4.631   1.00  14.57
     59 O    O   ARG   7     7    A    A    . A     O   ARG 
           -12.310    6.264    3.730   1.00  11.84
     60 N    N   ASP   8     8    A    A    . A     N   ASP 
           -11.158    6.629    5.626   1.00  11.25
     61 D    DN  ASP   8     8    A    A    . A     DN  ASP 
           -10.929    7.273    6.296   1.00  10.48
     62 C    CA  ASP   8     8    A    A    . A     CA  ASP 
           -10.662    5.260    5.743   1.00  11.50
     63 H    HA  ASP   8     8    A    A    . A     HA  ASP 
           -10.464    4.878    4.750   1.00  11.51
     64 C    CB  ASP   8     8    A    A    . A     CB  ASP 
            -9.382    5.252    6.572   1.00  11.23
     65 H    HB1 ASP   8     8    A    A    . A     HB1 ASP 
            -9.608    5.611    7.544   1.00  10.29
     66 H    HB2 ASP   8     8    A    A    . A     HB2 ASP 
            -8.654    5.879    6.133   1.00  11.49
     67 C    CG  ASP   8     8    A    A    . A     CG  ASP 
            -8.793    3.880    6.712   1.00  10.73
     68 O    OD1 ASP   8     8    A    A    . A     OD1 ASP 
            -9.376    2.918    6.170   1.00   8.36
     69 O    OD2 ASP   8     8    A    A    . A     OD2 ASP 
            -7.732    3.781    7.371   1.00   9.84
     70 C    C   ASP   8     8    A    A    . A     C   ASP 
           -11.744    4.417    6.432   1.00  11.57
     71 O    O   ASP   8     8    A    A    . A     O   ASP 
           -11.697    4.162    7.645   1.00   7.84
     72 N    N   GLU   9     9    A    A    . A     N   GLU 
           -12.744    4.040    5.647   1.00  10.99
     73 D    DN  GLU   9     9    A    A    A A     DN  GLU 
           -12.714    4.312    4.725   0.98  12.27
     74 H    HN  GLU   9     9    A    A    B A     HN  GLU 
           -12.714    4.312    4.725   0.02  12.27
     75 C    CA  GLU   9     9    A    A    . A     CA  GLU 
           -13.890    3.293    6.138   1.00  13.28
     76 H    HA  GLU   9     9    A    A    . A     HA  GLU 
           -14.416    3.943    6.807   1.00  12.18
     77 C    CB  GLU   9     9    A    A    . A     CB  GLU 
           -14.850    2.949    4.982   1.00  17.45
     78 H    HB1 GLU   9     9    A    A    . A     HB1 GLU 
           -15.615    2.295    5.362   1.00  17.55
     79 H    HB2 GLU   9     9    A    A    . A     HB2 GLU 
           -14.305    2.429    4.217   1.00  18.81
     80 C    CG  GLU   9     9    A    A    . A     CG  GLU 
           -15.521    4.167    4.336   1.00  23.58
     81 H    HG1 GLU   9     9    A    A    . A     HG1 GLU 
           -14.744    4.836    4.016   1.00  23.66
     82 H    HG2 GLU   9     9    A    A    . A     HG2 GLU 
           -16.144    4.651    5.048   1.00  24.61
     83 C    CD  GLU   9     9    A    A    . A     CD  GLU 
           -16.374    3.814    3.108   1.00  30.00
     84 O    OE1 GLU   9     9    A    A    . A     OE1 GLU 
           -17.260    2.935    3.223   1.00  31.54
     85 O    OE2 GLU   9     9    A    A    . A     OE2 GLU 
           -16.162    4.427    2.032   1.00  30.79
     86 C    C   GLU   9     9    A    A    . A     C   GLU 
           -13.527    2.028    6.885   1.00  10.34
     87 O    O   GLU   9     9    A    A    . A     O   GLU 
           -14.128    1.699    7.902   1.00  10.50
     88 N    N   ALA   10    10   A    A    . A     N   ALA 
           -12.578    1.292    6.336   1.00   8.58
     89 D    DN  ALA   10    10   A    A    . A     DN  ALA 
           -12.185    1.612    5.513   1.00   8.75
     90 C    CA  ALA   10    10   A    A    . A     CA  ALA 
           -12.185    0.016    6.922   1.00   8.13
     91 H    HA  ALA   10    10   A    A    . A     HA  ALA 
           -13.083   -0.592    6.929   1.00   8.44
     92 C    CB  ALA   10    10   A    A    . A     CB  ALA 
           -11.156   -0.685    6.051   1.00   8.06
     93 H    HB1 ALA   10    10   A    A    . A     HB1 ALA 
           -11.640   -0.962    5.105   1.00   9.00
     94 H    HB2 ALA   10    10   A    A    . A     HB2 ALA 
           -10.811   -1.592    6.565   1.00   8.85
     95 H    HB3 ALA   10    10   A    A    . A     HB3 ALA 
           -10.311    0.002    5.851   1.00   8.50
     96 C    C   ALA   10    10   A    A    . A     C   ALA 
           -11.682    0.158    8.350   1.00   8.32
     97 O    O   ALA   10    10   A    A    . A     O   ALA 
           -12.004   -0.646    9.220   1.00   9.26
     98 N    N   LEU   11    11   A    A    . A     N   LEU 
           -10.877    1.185    8.576   1.00   8.66
     99 D    DN  LEU   11    11   A    A    A A     DN  LEU 
           -10.648    1.784    7.835   0.08   8.11
    100 H    HN  LEU   11    11   A    A    B A     HN  LEU 
           -10.648    1.784    7.835   0.92   8.11
    101 C    CA  LEU   11    11   A    A    . A     CA  LEU 
           -10.304    1.436    9.891   1.00   8.54
    102 H    HA  LEU   11    11   A    A    . A     HA  LEU 
            -9.906    0.513   10.228   1.00   8.18
    103 C    CB  LEU   11    11   A    A    . A     CB  LEU 
            -9.164    2.462    9.772   1.00   7.60
    104 H    HB1 LEU   11    11   A    A    . A     HB1 LEU 
            -9.619    3.397    9.431   1.00   7.90
    105 H    HB2 LEU   11    11   A    A    . A     HB2 LEU 
            -8.496    2.117    9.011   1.00  10.19
    106 C    CG  LEU   11    11   A    A    . A     CG  LEU 
            -8.316    2.786   11.011   1.00   8.78
    107 H    HG  LEU   11    11   A    A    . A     HG  LEU 
            -7.445    3.346   10.694   1.00   9.10
    108 C    CD1 LEU   11    11   A    A    . A     CD1 LEU 
            -9.070    3.664   11.998   1.00   8.91
    109 H   HD11 LEU   11    11   A    A    . A    HD11 LEU 
            -8.386    4.011   12.754   1.00   8.46
    110 H   HD12 LEU   11    11   A    A    . A    HD12 LEU 
            -9.846    3.096   12.468   1.00   8.42
    111 H   HD13 LEU   11    11   A    A    . A    HD13 LEU 
            -9.484    4.508   11.494   1.00   9.62
    112 C    CD2 LEU   11    11   A    A    . A     CD2 LEU 
            -7.824    1.520   11.718   1.00   8.86
    113 H   HD21 LEU   11    11   A    A    . A    HD21 LEU 
            -7.530    0.777   10.989   1.00   7.37
    114 H   HD22 LEU   11    11   A    A    . A    HD22 LEU 
            -8.607    1.121   12.346   1.00   7.62
    115 H   HD23 LEU   11    11   A    A    . A    HD23 LEU 
            -6.977    1.768   12.332   1.00   8.54
    116 C    C   LEU   11    11   A    A    . A     C   LEU 
           -11.376    1.898   10.879   1.00   8.24
    117 O    O   LEU   11    11   A    A    . A     O   LEU 
           -11.422    1.431   12.014   1.00   7.35
    118 N    N   PHE   12    12   A    A    . A     N   PHE 
           -12.237    2.816   10.444   1.00   8.50
    119 D    DN  PHE   12    12   A    A    A A     DN  PHE 
           -12.153    3.151    9.521   0.44   8.52
    120 H    HN  PHE   12    12   A    A    B A     HN  PHE 
           -12.153    3.151    9.521   0.56   8.52
    121 C    CA  PHE   12    12   A    A    . A     CA  PHE 
           -13.294    3.343   11.306   1.00   8.18
    122 H    HA  PHE   12    12   A    A    . A     HA  PHE 
           -12.798    3.575   12.248   1.00   7.43
    123 C    CB  PHE   12    12   A    A    . A     CB  PHE 
           -13.811    4.671   10.761   1.00   7.53
    124 H    HB1 PHE   12    12   A    A    . A     HB1 PHE 
           -14.740    4.949   11.239   1.00   8.80
    125 H    HB2 PHE   12    12   A    A    . A     HB2 PHE 
           -13.971    4.559    9.696   1.00   8.49
    126 C    CG  PHE   12    12   A    A    . A     CG  PHE 
           -12.820    5.782   10.953   1.00   9.14
    127 C    CD1 PHE   12    12   A    A    . A     CD1 PHE 
           -12.522    6.237   12.232   1.00   8.47
    128 H    HD1 PHE   12    12   A    A    . A     HD1 PHE 
           -13.082    5.849   13.079   1.00   7.91
    129 C    CD2 PHE   12    12   A    A    . A     CD2 PHE 
           -12.101    6.290    9.876   1.00   9.72
    130 H    HD2 PHE   12    12   A    A    . A     HD2 PHE 
           -12.333    5.944    8.890   1.00  10.63
    131 C    CE1 PHE   12    12   A    A    . A     CE1 PHE 
           -11.527    7.183   12.436   1.00   8.92
    132 H    HE1 PHE   12    12   A    A    . A     HE1 PHE 
           -11.311    7.527   13.440   1.00   8.19
    133 C    CE2 PHE   12    12   A    A    . A     CE2 PHE 
           -11.113    7.251   10.065   1.00  10.52
    134 H    HE2 PHE   12    12   A    A    . A     HE2 PHE 
           -10.568    7.655    9.219   1.00  12.24
    135 C    CZ  PHE   12    12   A    A    . A     CZ  PHE 
           -10.823    7.692   11.348   1.00  10.44
    136 H    HZ  PHE   12    12   A    A    . A     HZ  PHE 
           -10.053    8.427   11.503   1.00   8.91
    137 C    C   PHE   12    12   A    A    . A     C   PHE 
           -14.372    2.333   11.666   1.00   8.04
    138 O    O   PHE   12    12   A    A    . A     O   PHE 
           -14.963    2.406   12.731   1.00   6.51
    139 N    N   GLU   13    13   A    A    . A     N   GLU 
           -14.562    1.344   10.805   1.00   9.77
    140 D    DN  GLU   13    13   A    A    A A     DN  GLU 
           -14.015    1.318    9.995   0.78  10.68
    141 H    HN  GLU   13    13   A    A    B A     HN  GLU 
           -14.015    1.318    9.995   0.22  10.68
    142 C    CA  GLU   13    13   A    A    . A     CA  GLU 
           -15.505    0.261   11.076   1.00  11.38
    143 H    HA  GLU   13    13   A    A    . A     HA  GLU 
           -16.468    0.693   11.347   1.00  12.11
    144 C    CB  GLU   13    13   A    A    . A     CB  GLU 
           -15.664   -0.629    9.842   1.00  14.44
    145 H    HB1 GLU   13    13   A    A    . A     HB1 GLU 
           -14.779   -1.233    9.713   1.00  17.05
    146 H    HB2 GLU   13    13   A    A    . A     HB2 GLU 
           -15.777    0.021    8.973   1.00  16.80
    147 C    CG  GLU   13    13   A    A    . A     CG  GLU 
           -16.891   -1.536    9.892   1.00  22.38
    148 H    HG1 GLU   13    13   A    A    . A     HG1 GLU 
           -17.390   -1.459    8.951   1.00  22.00
    149 H    HG2 GLU   13    13   A    A    . A     HG2 GLU 
           -17.548   -1.162   10.658   1.00  20.74
    150 C    CD  GLU   13    13   A    A    . A     CD  GLU 
           -16.582   -3.006   10.189   1.00  28.13
    151 O    OE1 GLU   13    13   A    A    . A     OE1 GLU 
           -15.397   -3.340   10.419   1.00  32.42
    152 O    OE2 GLU   13    13   A    A    . A     OE2 GLU 
           -17.532   -3.825   10.191   1.00  30.62
    153 C    C   GLU   13    13   A    A    . A     C   GLU 
           -14.965   -0.555   12.269   1.00  10.43
    154 O    O   GLU   13    13   A    A    . A     O   GLU 
           -15.724   -0.956   13.145   1.00   8.09
    155 N    N   LEU   14    14   A    A    . A     N   LEU 
           -13.648   -0.771   12.310   1.00   7.57
    156 D    DN  LEU   14    14   A    A    A A     DN  LEU 
           -13.084   -0.410   11.595   0.39   8.52
    157 H    HN  LEU   14    14   A    A    B A     HN  LEU 
           -13.084   -0.410   11.595   0.61   8.52
    158 C    CA  LEU   14    14   A    A    . A     CA  LEU 
           -13.008   -1.507   13.404   1.00   8.11
    159 H    HA  LEU   14    14   A    A    . A     HA  LEU 
           -13.519   -2.445   13.502   1.00   7.43
    160 C    CB  LEU   14    14   A    A    . A     CB  LEU 
           -11.533   -1.766   13.093   1.00   7.83
    161 H    HB1 LEU   14    14   A    A    . A     HB1 LEU 
           -11.050   -2.187   13.967   1.00   8.44
    162 H    HB2 LEU   14    14   A    A    . A     HB2 LEU 
           -11.073   -0.818   12.876   1.00   9.29
    163 C    CG  LEU   14    14   A    A    . A     CG  LEU 
           -11.305   -2.708   11.913   1.00  10.09
    164 H    HG  LEU   14    14   A    A    . A     HG  LEU 
           -11.887   -2.361   11.077   1.00   8.17
    165 C    CD1 LEU   14    14   A    A    . A     CD1 LEU 
            -9.833   -2.742   11.505   1.00   8.63
    166 H   HD11 LEU   14    14   A    A    . A    HD11 LEU 
            -9.425   -1.757   11.413   1.00   8.91
    167 H   HD12 LEU   14    14   A    A    . A    HD12 LEU 
            -9.755   -3.259   10.577   1.00   9.33
    168 H   HD13 LEU   14    14   A    A    . A    HD13 LEU 
            -9.295   -3.289   12.254   1.00   8.45
    169 C    CD2 LEU   14    14   A    A    . A     CD2 LEU 
           -11.779   -4.130   12.236   1.00   9.09
    170 H   HD21 LEU   14    14   A    A    . A    HD21 LEU 
           -11.233   -4.481   13.093   1.00  11.08
    171 H   HD22 LEU   14    14   A    A    . A    HD22 LEU 
           -11.561   -4.751   11.389   1.00  10.65
    172 H   HD23 LEU   14    14   A    A    . A    HD23 LEU 
           -12.844   -4.148   12.424   1.00  10.67
    173 C    C   LEU   14    14   A    A    . A     C   LEU 
           -13.109   -0.750   14.721   1.00   7.14
    174 O    O   LEU   14    14   A    A    . A     O   LEU 
           -13.314   -1.354   15.764   1.00   7.14
    175 N    N   ILE   15    15   A    A    . A     N   ILE 
           -12.963    0.572   14.668   1.00   6.04
    176 D    DN  ILE   15    15   A    A    A A     DN  ILE 
           -12.799    1.007   13.801   0.27   6.11
    177 H    HN  ILE   15    15   A    A    B A     HN  ILE 
           -12.799    1.007   13.801   0.73   6.11
    178 C    CA  ILE   15    15   A    A    . A     CA  ILE 
           -13.052    1.391   15.868   1.00   6.21
    179 H    HA  ILE   15    15   A    A    . A     HA  ILE 
           -12.344    0.996   16.594   1.00   6.05
    180 C    CB  ILE   15    15   A    A    . A     CB  ILE 
           -12.693    2.875   15.594   1.00   6.46
    181 H    HB  ILE   15    15   A    A    . A     HB  ILE 
           -13.228    3.202   14.706   1.00   5.96
    182 C    CG1 ILE   15    15   A    A    . A     CG1 ILE 
           -11.185    2.986   15.347   1.00   7.44
    183 H   HG11 ILE   15    15   A    A    . A    HG11 ILE 
           -10.942    2.394   14.490   1.00   8.56
    184 H   HG12 ILE   15    15   A    A    . A    HG12 ILE 
           -10.663    2.591   16.213   1.00   7.36
    185 C    CG2 ILE   15    15   A    A    . A     CG2 ILE 
           -13.112    3.753   16.768   1.00   4.34
    186 H   HG21 ILE   15    15   A    A    . A    HG21 ILE 
           -12.810    4.785   16.571   1.00   5.03
    187 H   HG22 ILE   15    15   A    A    . A    HG22 ILE 
           -12.615    3.385   17.676   1.00   4.71
    188 H   HG23 ILE   15    15   A    A    . A    HG23 ILE 
           -14.197    3.718   16.898   1.00   5.54
    189 C    CD1 ILE   15    15   A    A    . A     CD1 ILE 
           -10.669    4.389   15.108   1.00   8.73
    190 H   HD11 ILE   15    15   A    A    . A    HD11 ILE 
            -9.676    4.336   14.704   1.00   7.82
    191 H   HD12 ILE   15    15   A    A    . A    HD12 ILE 
           -10.642    4.936   16.028   1.00   8.47
    192 H   HD13 ILE   15    15   A    A    . A    HD13 ILE 
           -11.308    4.887   14.412   1.00   8.59
    193 C    C   ILE   15    15   A    A    . A     C   ILE 
           -14.441    1.276   16.467   1.00   7.62
    194 O    O   ILE   15    15   A    A    . A     O   ILE 
           -14.594    1.217   17.682   1.00   7.26
    195 N    N   ALA   16    16   A    A    . A     N   ALA 
           -15.452    1.226   15.606   1.00   7.70
    196 D    DN  ALA   16    16   A    A    A A     DN  ALA 
           -15.266    1.265   14.646   0.50   7.77
    197 H    HN  ALA   16    16   A    A    B A     HN  ALA 
           -15.266    1.265   14.646   0.50   7.77
    198 C    CA  ALA   16    16   A    A    . A     CA  ALA 
           -16.826    1.099   16.064   1.00   8.61
    199 H    HA  ALA   16    16   A    A    . A     HA  ALA 
           -16.981    1.831   16.837   1.00   7.96
    200 C    CB  ALA   16    16   A    A    . A     CB  ALA 
           -17.802    1.382   14.930   1.00   9.06
    201 H    HB1 ALA   16    16   A    A    . A     HB1 ALA 
           -18.816    1.399   15.315   1.00   9.55
    202 H    HB2 ALA   16    16   A    A    . A     HB2 ALA 
           -17.691    0.620   14.180   1.00   8.41
    203 H    HB3 ALA   16    16   A    A    . A     HB3 ALA 
           -17.569    2.335   14.508   1.00  10.78
    204 C    C   ALA   16    16   A    A    . A     C   ALA 
           -17.063   -0.280   16.679   1.00   7.28
    205 O    O   ALA   16    16   A    A    . A     O   ALA 
           -17.818   -0.408   17.633   1.00   8.21
    206 N    N   LEU   17    17   A    A    . A     N   LEU 
           -16.381   -1.299   16.171   1.00   6.78
    207 D    DN  LEU   17    17   A    A    A A     DN  LEU 
           -15.760   -1.136   15.433   0.21   7.86
    208 H    HN  LEU   17    17   A    A    B A     HN  LEU 
           -15.760   -1.136   15.433   0.79   7.86
    209 C    CA  LEU   17    17   A    A    . A     CA  LEU 
           -16.491   -2.645   16.726   1.00   8.80
    210 H    HA  LEU   17    17   A    A    . A     HA  LEU 
           -17.536   -2.898   16.851   1.00   9.93
    211 C    CB  LEU   17    17   A    A    . A     CB  LEU 
           -15.828   -3.660   15.801   1.00  11.63
    212 H    HB1 LEU   17    17   A    A    . A     HB1 LEU 
           -15.605   -4.549   16.367   1.00  13.11
    213 H    HB2 LEU   17    17   A    A    . A     HB2 LEU 
           -14.886   -3.240   15.461   1.00  11.97
    214 C    CG  LEU   17    17   A    A    . A     CG  LEU 
           -16.653   -4.060   14.581   1.00  16.76
    215 H    HG  LEU   17    17   A    A    . A     HG  LEU 
           -16.932   -3.174   14.019   1.00  15.48
    216 C    CD1 LEU   17    17   A    A    . A     CD1 LEU 
           -15.824   -4.969   13.675   1.00  17.52
    217 H   HD11 LEU   17    17   A    A    . A    HD11 LEU 
           -16.386   -5.230   12.797   1.00  16.99
    218 H   HD12 LEU   17    17   A    A    . A    HD12 LEU 
           -15.569   -5.868   14.208   1.00  17.09
    219 H   HD13 LEU   17    17   A    A    . A    HD13 LEU 
           -14.913   -4.469   13.385   1.00  16.67
    220 C    CD2 LEU   17    17   A    A    . A     CD2 LEU 
           -17.932   -4.781   15.038   1.00  18.37
    221 H   HD21 LEU   17    17   A    A    . A    HD21 LEU 
           -17.672   -5.531   15.771   1.00  18.58
    222 H   HD22 LEU   17    17   A    A    . A    HD22 LEU 
           -18.397   -5.248   14.199   1.00  18.44
    223 H   HD23 LEU   17    17   A    A    . A    HD23 LEU 
           -18.622   -4.081   15.485   1.00  17.71
    224 C    C   LEU   17    17   A    A    . A     C   LEU 
           -15.836   -2.714   18.108   1.00   9.27
    225 O    O   LEU   17    17   A    A    . A     O   LEU 
           -16.355   -3.356   19.015   1.00   8.10
    226 N    N   GLU   18    18   A    A    . A     N   GLU 
           -14.699   -2.048   18.267   1.00   8.99
    227 D    DN  GLU   18    18   A    A    A A     DN  GLU 
           -14.332   -1.547   17.511   0.14   9.37
    228 H    HN  GLU   18    18   A    A    B A     HN  GLU 
           -14.332   -1.547   17.511   0.86   9.37
    229 C    CA  GLU   18    18   A    A    . A     CA  GLU 
           -13.990   -2.036   19.546   1.00  10.49
    230 H    HA  GLU   18    18   A    A    . A     HA  GLU 
           -13.844   -3.057   19.841   1.00  10.72
    231 C    CB  GLU   18    18   A    A    . A     CB  GLU 
           -12.606   -1.379   19.394   1.00  10.51
    232 H    HB1 GLU   18    18   A    A    . A     HB1 GLU 
           -12.750   -0.422   18.907   1.00   8.66
    233 H    HB2 GLU   18    18   A    A    . A     HB2 GLU 
           -12.011   -2.007   18.763   1.00  10.66
    234 C    CG  GLU   18    18   A    A    . A     CG  GLU 
           -11.801   -1.149   20.695   1.00  10.13
    235 H    HG1 GLU   18    18   A    A    . A     HG1 GLU 
           -12.307   -0.422   21.297   1.00  10.38
    236 H    HG2 GLU   18    18   A    A    . A     HG2 GLU 
           -10.831   -0.768   20.439   1.00  10.88
    237 C    CD  GLU   18    18   A    A    . A     CD  GLU 
           -11.597   -2.409   21.526   1.00  10.69
    238 O    OE1 GLU   18    18   A    A    . A     OE1 GLU 
           -11.675   -3.525   20.973   1.00  10.71
    239 O    OE2 GLU   18    18   A    A    . A     OE2 GLU 
           -11.330   -2.276   22.735   1.00   8.18
    240 C    C   GLU   18    18   A    A    . A     C   GLU 
           -14.825   -1.332   20.617   1.00  10.80
    241 O    O   GLU   18    18   A    A    . A     O   GLU 
           -14.858   -1.769   21.758   1.00   9.45
    242 N    N   GLU   19    19   A    A    . A     N   GLU 
           -15.512   -0.253   20.244   1.00  11.32
    243 D    DN  GLU   19    19   A    A    A A     DN  GLU 
           -15.461    0.046   19.316   0.24  12.19
    244 H    HN  GLU   19    19   A    A    B A     HN  GLU 
           -15.461    0.046   19.316   0.76  12.19
    245 C    CA  GLU   19    19   A    A    . A     CA  GLU 
           -16.360    0.485   21.184   1.00  13.70
    246 H    HA  GLU   19    19   A    A    . A     HA  GLU 
           -15.751    0.837   22.018   1.00  13.54
    247 C    CB  GLU   19    19   A    A    . A     CB  GLU 
           -16.993    1.684   20.493   1.00  17.27
    248 H    HB1 GLU   19    19   A    A    . A     HB1 GLU 
           -17.739    2.115   21.150   1.00  18.89
    249 H    HB2 GLU   19    19   A    A    . A     HB2 GLU 
           -17.473    1.336   19.583   1.00  18.38
    250 C    CG  GLU   19    19   A    A    . A     CG  GLU 
           -16.001    2.745   20.120   1.00  23.57
    251 H    HG1 GLU   19    19   A    A    . A     HG1 GLU 
           -15.255    2.318   19.477   1.00  23.57
    252 H    HG2 GLU   19    19   A    A    . A     HG2 GLU 
           -15.551    3.108   21.027   1.00  22.04
    253 C    CD  GLU   19    19   A    A    . A     CD  GLU 
           -16.650    3.910   19.430   1.00  27.94
    254 O    OE1 GLU   19    19   A    A    . A     OE1 GLU 
           -17.479    3.659   18.526   1.00  32.75
    255 O    OE2 GLU   19    19   A    A    . A     OE2 GLU 
           -16.332    5.069   19.786   1.00  29.36
    256 C    C   GLU   19    19   A    A    . A     C   GLU 
           -17.481   -0.395   21.714   1.00  12.57
    257 O    O   GLU   19    19   A    A    . A     O   GLU 
           -17.853   -0.328   22.880   1.00  11.51
    258 N    N   LYS   20    20   A    A    . A     N   LYS 
           -18.025   -1.203   20.823   1.00  11.90
    259 D    DN  LYS   20    20   A    A    A A     DN  LYS 
           -17.698   -1.191   19.930   0.12  11.89
    260 H    HN  LYS   20    20   A    A    B A     HN  LYS 
           -17.698   -1.191   19.930   0.88  11.89
    261 C    CA  LYS   20    20   A    A    . A     CA  LYS 
           -19.118   -2.099   21.129   1.00  12.80
    262 H    HA  LYS   20    20   A    A    . A     HA  LYS 
           -19.908   -1.537   21.612   1.00  11.07
    263 C    CB  LYS   20    20   A    A    . A     CB  LYS 
           -19.640   -2.741   19.852   1.00  14.69
    264 H    HB1 LYS   20    20   A    A    . A     HB1 LYS 
           -18.877   -3.404   19.442   1.00  15.67
    265 H    HB2 LYS   20    20   A    A    . A     HB2 LYS 
           -19.851   -1.960   19.114   1.00  15.37
    266 C    CG  LYS   20    20   A    A    . A     CG  LYS 
           -20.891   -3.554   20.085   1.00  19.36
    267 H    HG1 LYS   20    20   A    A    . A     HG1 LYS 
           -21.649   -2.943   20.557   1.00  19.53
    268 H    HG2 LYS   20    20   A    A    . A     HG2 LYS 
           -20.647   -4.379   20.743   1.00  17.09
    269 C    CD  LYS   20    20   A    A    . A     CD  LYS 
           -21.450   -4.136   18.801   1.00  23.14
    270 H    HD1 LYS   20    20   A    A    . A     HD1 LYS 
           -20.712   -4.771   18.354   1.00  22.72
    271 H    HD2 LYS   20    20   A    A    . A     HD2 LYS 
           -21.700   -3.330   18.143   1.00  22.19
    272 C    CE  LYS   20    20   A    A    . A     CE  LYS 
           -22.699   -4.943   19.111   1.00  24.36
    273 H    HE1 LYS   20    20   A    A    . A     HE1 LYS 
           -22.445   -5.639   19.899   1.00  25.95
    274 H    HE2 LYS   20    20   A    A    . A     HE2 LYS 
           -23.023   -5.472   18.229   1.00  25.95
    275 N    NZ  LYS   20    20   A    A    . A     NZ  LYS 
           -23.797   -4.042   19.621   1.00  26.76
    276 H    HZ1 LYS   20    20   A    A    . A     HZ1 LYS 
           -23.541   -3.033   19.464   1.00  26.12
    277 D    DZ2 LYS   20    20   A    A    A A     DZ2 LYS 
           -23.961   -4.207   20.653   0.45  26.01
    278 H    HZ2 LYS   20    20   A    A    B A     HZ2 LYS 
           -23.961   -4.207   20.653   0.55  26.01
    279 D    DZ3 LYS   20    20   A    A    A A     DZ3 LYS 
           -24.690   -4.253   19.091   0.52  26.21
    280 H    HZ3 LYS   20    20   A    A    B A     HZ3 LYS 
           -24.690   -4.253   19.091   0.48  26.21
    281 C    C   LYS   20    20   A    A    . A     C   LYS 
           -18.615   -3.151   22.100   1.00  10.59
    282 O    O   LYS   20    20   A    A    . A     O   LYS 
           -19.206   -3.377   23.143   1.00  11.02
    283 N    N   ARG   21    21   A    A    . A     N   ARG 
           -17.477   -3.739   21.744   1.00  10.33
    284 D    DN  ARG   21    21   A    A    A A     DN  ARG 
           -17.045   -3.466   20.907   0.25   9.90
    285 H    HN  ARG   21    21   A    A    B A     HN  ARG 
           -17.045   -3.466   20.907   0.75   9.90
    286 C    CA  ARG   21    21   A    A    . A     CA  ARG 
           -16.828   -4.727   22.574   1.00   9.40
    287 H    HA  ARG   21    21   A    A    . A     HA  ARG 
           -17.453   -5.628   22.621   1.00   7.56
    288 C    CB  ARG   21    21   A    A    . A     CB  ARG 
           -15.456   -5.097   22.001   1.00  10.13
    289 H    HB1 ARG   21    21   A    A    . A     HB1 ARG 
           -14.789   -4.263   22.119   1.00  11.81
    290 H    HB2 ARG   21    21   A    A    . A     HB2 ARG 
           -15.577   -5.312   20.949   1.00  11.58
    291 C    CG  ARG   21    21   A    A    . A     CG  ARG 
           -14.832   -6.321   22.681   1.00  11.95
    292 H    HG1 ARG   21    21   A    A    . A     HG1 ARG 
           -15.328   -7.198   22.319   1.00  11.30
    293 H    HG2 ARG   21    21   A    A    . A     HG2 ARG 
           -14.981   -6.238   23.734   1.00  10.19
    294 C    CD  ARG   21    21   A    A    . A     CD  ARG 
           -13.329   -6.462   22.418   1.00  10.80
    295 H    HD1 ARG   21    21   A    A    . A     HD1 ARG 
           -13.166   -6.513   21.343   1.00  11.99
    296 H    HD2 ARG   21    21   A    A    . A     HD2 ARG 
           -12.999   -7.381   22.894   1.00  13.08
    297 N    NE  ARG   21    21   A    A    . A     NE  ARG 
           -12.593   -5.332   22.981   1.00  11.77
    298 D    DE  ARG   21    21   A    A    A A     DE  ARG 
           -12.274   -4.649   22.356   0.58  11.59
    299 H    HE  ARG   21    21   A    A    B A     HE  ARG 
           -12.274   -4.649   22.356   0.42  11.59
    300 C    CZ  ARG   21    21   A    A    . A     CZ  ARG 
           -12.404   -5.137   24.281   1.00  11.21
    301 N    NH1 ARG   21    21   A    A    . A     NH1 ARG 
           -12.753   -6.065   25.149   1.00  10.64
    302 D   DH11 ARG   21    21   A    A    A A    DH11 ARG 
           -13.159   -6.923   24.835   0.69  10.72
    303 H   HH11 ARG   21    21   A    A    B A    HH11 ARG 
           -13.159   -6.923   24.835   0.31  10.72
    304 D   DH12 ARG   21    21   A    A    A A    DH12 ARG 
           -12.612   -5.905   26.116   0.83  10.47
    305 H   HH12 ARG   21    21   A    A    B A    HH12 ARG 
           -12.612   -5.905   26.116   0.17  10.47
    306 N    NH2 ARG   21    21   A    A    . A     NH2 ARG 
           -11.860   -4.009   24.713   1.00  12.87
    307 D   DH21 ARG   21    21   A    A    . A    DH21 ARG 
           -11.606   -3.317   24.055   1.00  11.62
    308 D   DH22 ARG   21    21   A    A    A A    DH22 ARG 
           -11.709   -3.860   25.692   0.40  12.09
    309 H   HH22 ARG   21    21   A    A    B A    HH22 ARG 
           -11.709   -3.860   25.692   0.60  12.09
    310 C    C   ARG   21    21   A    A    . A     C   ARG 
           -16.680   -4.128   23.963   1.00   8.49
    311 O    O   ARG   21    21   A    A    . A     O   ARG 
           -17.022   -4.761   24.950   1.00   9.55
    312 N    N   GLN   22    22   A    A    . A     N   GLN 
           -16.165   -2.904   24.039   1.00   8.09
    313 H    HN  GLN   22    22   A    A    . A     HN  GLN 
           -15.894   -2.435   23.209   1.00   7.43
    314 C    CA  GLN   22    22   A    A    . A     CA  GLN 
           -15.968   -2.233   25.323   1.00   8.90
    315 H    HA  GLN   22    22   A    A    . A     HA  GLN 
           -15.310   -2.866   25.919   1.00   9.24
    316 C    CB  GLN   22    22   A    A    . A     CB  GLN 
           -15.240   -0.883   25.140   1.00   9.13
    317 H    HB1 GLN   22    22   A    A    . A     HB1 GLN 
           -15.402   -0.285   26.023   1.00   8.87
    318 H    HB2 GLN   22    22   A    A    . A     HB2 GLN 
           -15.662   -0.387   24.280   1.00   9.17
    319 C    CG  GLN   22    22   A    A    . A     CG  GLN 
           -13.731   -1.044   24.920   1.00   9.09
    320 H    HG1 GLN   22    22   A    A    . A     HG1 GLN 
           -13.577   -1.592   24.003   1.00   9.90
    321 H    HG2 GLN   22    22   A    A    . A     HG2 GLN 
           -13.342   -1.606   25.748   1.00   8.33
    322 C    CD  GLN   22    22   A    A    . A     CD  GLN 
           -12.949    0.267   24.848   1.00   9.65
    323 O    OE1 GLN   22    22   A    A    . A     OE1 GLN 
           -13.354    1.278   25.423   1.00   9.95
    324 N    NE2 GLN   22    22   A    A    . A     NE2 GLN 
           -11.798    0.240   24.151   1.00   9.14
    325 D   DE21 GLN   22    22   A    A    . A    DE21 GLN 
           -11.520   -0.618   23.705   1.00  10.13
    326 D   DE22 GLN   22    22   A    A    A A    DE22 GLN 
           -11.250    1.066   24.131   0.67   9.68
    327 H   HE22 GLN   22    22   A    A    B A    HE22 GLN 
           -11.250    1.066   24.131   0.33   9.68
    328 C    C   GLN   22    22   A    A    . A     C   GLN 
           -17.269   -2.053   26.099   1.00  10.26
    329 O    O   GLN   22    22   A    A    . A     O   GLN 
           -17.305   -2.281   27.309   1.00   8.94
    330 N    N   ARG   23    23   A    A    . A     N   ARG 
           -18.336   -1.645   25.411   1.00  12.04
    331 D    DN  ARG   23    23   A    A    A A     DN  ARG 
           -18.254   -1.474   24.456   0.21  12.34
    332 H    HN  ARG   23    23   A    A    B A     HN  ARG 
           -18.254   -1.474   24.456   0.79  12.34
    333 C    CA  ARG   23    23   A    A    . A     CA  ARG 
           -19.643   -1.441   26.064   1.00  13.71
    334 H    HA  ARG   23    23   A    A    . A     HA  ARG 
           -19.486   -0.775   26.885   1.00  13.24
    335 C    CB  ARG   23    23   A    A    . A     CB  ARG 
           -20.673   -0.804   25.111   1.00  16.77
    336 H    HB1 ARG   23    23   A    A    . A     HB1 ARG 
           -21.653   -0.884   25.574   1.00  17.63
    337 H    HB2 ARG   23    23   A    A    . A     HB2 ARG 
           -20.679   -1.368   24.191   1.00  18.11
    338 C    CG  ARG   23    23   A    A    . A     CG  ARG 
           -20.446    0.650   24.743   1.00  21.16
    339 H    HG1 ARG   23    23   A    A    . A     HG1 ARG 
           -19.669    0.694   24.005   1.00  19.60
    340 H    HG2 ARG   23    23   A    A    . A     HG2 ARG 
           -20.143    1.208   25.616   1.00  20.44
    341 C    CD  ARG   23    23   A    A    . A     CD  ARG 
           -21.719    1.295   24.169   1.00  23.34
    342 H    HD1 ARG   23    23   A    A    . A     HD1 ARG 
           -21.478    2.309   23.911   1.00  23.88
    343 H    HD2 ARG   23    23   A    A    . A     HD2 ARG 
           -22.487    1.296   24.927   1.00  23.72
    344 N    NE  ARG   23    23   A    A    . A     NE  ARG 
           -22.230    0.607   22.987   1.00  25.52
    345 D    DE  ARG   23    23   A    A    A A     DE  ARG 
           -22.876   -0.123   23.116   0.89  26.59
    346 H    HE  ARG   23    23   A    A    B A     HE  ARG 
           -22.876   -0.123   23.116   0.11  26.59
    347 C    CZ  ARG   23    23   A    A    . A     CZ  ARG 
           -21.837    0.860   21.744   1.00  30.08
    348 N    NH1 ARG   23    23   A    A    . A     NH1 ARG 
           -21.055    1.898   21.478   1.00  31.88
    349 D   DH11 ARG   23    23   A    A    A A    DH11 ARG 
           -20.753    2.504   22.217   0.37  31.39
    350 H   HH11 ARG   23    23   A    A    B A    HH11 ARG 
           -20.753    2.504   22.217   0.63  31.39
    351 D   DH12 ARG   23    23   A    A    A A    DH12 ARG 
           -20.776    2.076   20.532   0.94  31.79
    352 H   HH12 ARG   23    23   A    A    B A    HH12 ARG 
           -20.776    2.076   20.532   0.06  31.79
    353 N    NH2 ARG   23    23   A    A    . A     NH2 ARG 
           -22.272    0.096   20.756   1.00  29.55
    354 D   DH21 ARG   23    23   A    A    A A    DH21 ARG 
           -22.889   -0.658   20.968   0.53  29.74
    355 H   HH21 ARG   23    23   A    A    B A    HH21 ARG 
           -22.889   -0.658   20.968   0.47  29.74
    356 D   DH22 ARG   23    23   A    A    A A    DH22 ARG 
           -21.984    0.272   19.814   0.85  29.69
    357 H   HH22 ARG   23    23   A    A    B A    HH22 ARG 
           -21.984    0.272   19.814   0.15  29.69
    358 C    C   ARG   23    23   A    A    . A     C   ARG 
           -20.297   -2.718   26.576   1.00  11.61
    359 O    O   ARG   23    23   A    A    . A     O   ARG 
           -20.988   -2.693   27.586   1.00  13.37
    360 N    N   GLU   24    24   A    A    . A     N   GLU 
           -20.173   -3.796   25.813   1.00   9.46
    361 H    HN  GLU   24    24   A    A    . A     HN  GLU 
           -19.664   -3.723   24.962   1.00   9.44
    362 C    CA  GLU   24    24   A    A    . A     CA  GLU 
           -20.858   -5.047   26.126   1.00  12.86
    363 H    HA  GLU   24    24   A    A    . A     HA  GLU 
           -21.786   -4.802   26.648   1.00  11.92
    364 C    CB  GLU   24    24   A    A    . A     CB  GLU 
           -21.291   -5.722   24.823   1.00  15.10
    365 H    HB1 GLU   24    24   A    A    . A     HB1 GLU 
           -21.996   -6.497   25.073   1.00  15.47
    366 H    HB2 GLU   24    24   A    A    . A     HB2 GLU 
           -20.430   -6.160   24.337   1.00  15.02
    367 C    CG  GLU   24    24   A    A    . A     CG  GLU 
           -21.978   -4.769   23.851   1.00  18.87
    368 H    HG1 GLU   24    24   A    A    . A     HG1 GLU 
           -21.289   -4.022   23.534   1.00  18.15
    369 H    HG2 GLU   24    24   A    A    . A     HG2 GLU 
           -22.796   -4.298   24.375   1.00  17.73
    370 C    CD  GLU   24    24   A    A    . A     CD  GLU 
           -22.553   -5.476   22.636   1.00  21.05
    371 O    OE1 GLU   24    24   A    A    . A     OE1 GLU 
           -21.922   -6.438   22.144   1.00  22.00
    372 O    OE2 GLU   24    24   A    A    . A     OE2 GLU 
           -23.630   -5.048   22.170   1.00  23.80
    373 C    C   GLU   24    24   A    A    . A     C   GLU 
           -20.127   -6.062   26.983   1.00  12.36
    374 O    O   GLU   24    24   A    A    . A     O   GLU 
           -20.584   -7.196   27.124   1.00  13.35
    375 N    N   GLY   25    25   A    A    . A     N   GLY 
           -19.003   -5.671   27.555   1.00  12.15
    376 D    DN  GLY   25    25   A    A    A A     DN  GLY 
           -18.692   -4.758   27.417   0.87  13.12
    377 H    HN  GLY   25    25   A    A    B A     HN  GLY 
           -18.692   -4.758   27.417   0.13  13.12
    378 C    CA  GLY   25    25   A    A    . A     CA  GLY 
           -18.258   -6.602   28.378   1.00  12.12
    379 H    HA1 GLY   25    25   A    A    . A     HA1 GLY 
           -17.327   -6.859   27.875   1.00  12.45
    380 H    HA2 GLY   25    25   A    A    . A     HA2 GLY 
           -18.832   -7.499   28.522   1.00  12.54
    381 C    C   GLY   25    25   A    A    . A     C   GLY 
           -17.913   -6.038   29.735   1.00  11.37
    382 O    O   GLY   25    25   A    A    . A     O   GLY 
           -18.046   -4.842   29.967   1.00   9.13
    383 N    N   LEU   26    26   A    A    . A     N   LEU 
           -17.443   -6.921   30.611   1.00  11.52
    384 D    DN  LEU   26    26   A    A    . A     DN  LEU 
           -17.360   -7.873   30.323   1.00  13.74
    385 C    CA  LEU   26    26   A    A    . A     CA  LEU 
           -17.013   -6.554   31.958   1.00  11.70
    386 H    HA  LEU   26    26   A    A    . A     HA  LEU 
           -17.304   -5.530   32.161   1.00  10.89
    387 C    CB  LEU   26    26   A    A    . A     CB  LEU 
           -17.603   -7.497   33.018   1.00  11.83
    388 H    HB1 LEU   26    26   A    A    . A     HB1 LEU 
           -17.141   -7.261   33.965   1.00  13.63
    389 H    HB2 LEU   26    26   A    A    . A     HB2 LEU 
           -17.349   -8.516   32.750   1.00  12.52
    390 C    CG  LEU   26    26   A    A    . A     CG  LEU 
           -19.122   -7.433   33.215   1.00  13.29
    391 H    HG  LEU   26    26   A    A    . A     HG  LEU 
           -19.626   -7.681   32.281   1.00  13.32
    392 C    CD1 LEU   26    26   A    A    . A     CD1 LEU 
           -19.569   -8.456   34.253   1.00  13.79
    393 H   HD11 LEU   26    26   A    A    . A    HD11 LEU 
           -20.647   -8.379   34.388   1.00  13.86
    394 H   HD12 LEU   26    26   A    A    . A    HD12 LEU 
           -19.065   -8.249   35.201   1.00  13.50
    395 H   HD13 LEU   26    26   A    A    . A    HD13 LEU 
           -19.307   -9.452   33.902   1.00  14.52
    396 C    CD2 LEU   26    26   A    A    . A     CD2 LEU 
           -19.546   -6.030   33.631   1.00  13.75
    397 H   HD21 LEU   26    26   A    A    . A    HD21 LEU 
           -18.878   -5.668   34.406   1.00  14.22
    398 H   HD22 LEU   26    26   A    A    . A    HD22 LEU 
           -20.552   -6.070   33.999   1.00  14.23
    399 H   HD23 LEU   26    26   A    A    . A    HD23 LEU 
           -19.502   -5.371   32.769   1.00  13.23
    400 C    C   LEU   26    26   A    A    . A     C   LEU 
           -15.493   -6.643   31.975   1.00  10.43
    401 O    O   LEU   26    26   A    A    . A     O   LEU 
           -14.927   -7.728   31.860   1.00   9.71
    402 N    N   GLU   27    27   A    A    . A     N   GLU 
           -14.841   -5.489   32.086   1.00  10.48
    403 D    DN  GLU   27    27   A    A    A A     DN  GLU 
           -15.360   -4.645   32.142   0.86   9.95
    404 H    HN  GLU   27    27   A    A    B A     HN  GLU 
           -15.360   -4.645   32.142   0.14   9.95
    405 C    CA  GLU   27    27   A    A    . A     CA  GLU 
           -13.378   -5.415   32.098   1.00   8.88
    406 H    HA  GLU   27    27   A    A    . A     HA  GLU 
           -12.998   -6.264   31.554   1.00   9.37
    407 C    CB  GLU   27    27   A    A    . A     CB  GLU 
           -12.924   -4.110   31.437   1.00   9.55
    408 H    HB1 GLU   27    27   A    A    . A     HB1 GLU 
           -13.409   -3.292   31.955   1.00   9.29
    409 H    HB2 GLU   27    27   A    A    . A     HB2 GLU 
           -13.230   -4.090   30.405   1.00   9.76
    410 C    CG  GLU   27    27   A    A    . A     CG  GLU 
           -11.441   -3.879   31.513   1.00  10.41
    411 H    HG1 GLU   27    27   A    A    . A     HG1 GLU 
           -11.144   -3.933   32.543   1.00  10.29
    412 H    HG2 GLU   27    27   A    A    . A     HG2 GLU 
           -11.205   -2.895   31.121   1.00  11.47
    413 C    CD  GLU   27    27   A    A    . A     CD  GLU 
           -10.665   -4.905   30.733   1.00  14.09
    414 O    OE1 GLU   27    27   A    A    . A     OE1 GLU 
           -10.421   -4.667   29.533   1.00  15.80
    415 O    OE2 GLU   27    27   A    A    . A     OE2 GLU 
           -10.319   -5.963   31.308   1.00  14.17
    416 C    C   GLU   27    27   A    A    . A     C   GLU 
           -12.867   -5.495   33.538   1.00   7.70
    417 O    O   GLU   27    27   A    A    . A     O   GLU 
           -13.048   -4.568   34.322   1.00   7.22
    418 N    N   LEU   28    28   A    A    . A     N   LEU 
           -12.239   -6.620   33.875   1.00   7.66
    419 D    DN  LEU   28    28   A    A    A A     DN  LEU 
           -12.135   -7.323   33.198   0.07   7.18
    420 H    HN  LEU   28    28   A    A    B A     HN  LEU 
           -12.135   -7.323   33.198   0.93   7.18
    421 C    CA  LEU   28    28   A    A    . A     CA  LEU 
           -11.715   -6.845   35.216   1.00   7.61
    422 H    HA  LEU   28    28   A    A    . A     HA  LEU 
           -12.015   -6.006   35.807   1.00   8.18
    423 C    CB  LEU   28    28   A    A    . A     CB  LEU 
           -12.338   -8.108   35.825   1.00   8.11
    424 H    HB1 LEU   28    28   A    A    . A     HB1 LEU 
           -11.863   -8.301   36.772   1.00   5.43
    425 H    HB2 LEU   28    28   A    A    . A     HB2 LEU 
           -12.142   -8.950   35.175   1.00   8.51
    426 C    CG  LEU   28    28   A    A    . A     CG  LEU 
           -13.846   -8.059   36.082   1.00   8.56
    427 H    HG  LEU   28    28   A    A    . A     HG  LEU 
           -14.364   -7.932   35.140   1.00   9.34
    428 C    CD1 LEU   28    28   A    A    . A     CD1 LEU 
           -14.303   -9.373   36.685   1.00   9.45
    429 H   HD11 LEU   28    28   A    A    . A    HD11 LEU 
           -15.394   -9.413   36.684   1.00   8.38
    430 H   HD12 LEU   28    28   A    A    . A    HD12 LEU 
           -13.914   -9.474   37.696   1.00   8.91
    431 H   HD13 LEU   28    28   A    A    . A    HD13 LEU 
           -13.915  -10.184   36.087   1.00   8.87
    432 C    CD2 LEU   28    28   A    A    . A     CD2 LEU 
           -14.221   -6.884   36.982   1.00  10.68
    433 H   HD21 LEU   28    28   A    A    . A    HD21 LEU 
           -13.596   -6.845   37.863   1.00  10.19
    434 H   HD22 LEU   28    28   A    A    . A    HD22 LEU 
           -15.244   -6.975   37.263   1.00  11.00
    435 H   HD23 LEU   28    28   A    A    . A    HD23 LEU 
           -14.108   -5.974   36.426   1.00  10.10
    436 C    C   LEU   28    28   A    A    . A     C   LEU 
           -10.185   -6.905   35.287   1.00   8.24
    437 O    O   LEU   28    28   A    A    . A     O   LEU 
            -9.624   -7.267   36.320   1.00   8.29
    438 N    N   ILE   29    29   A    A    . A     N   ILE 
            -9.515   -6.507   34.210   1.00   8.00
    439 D    DN  ILE   29    29   A    A    A A     DN  ILE 
           -10.008   -6.195   33.425   0.31   7.87
    440 H    HN  ILE   29    29   A    A    B A     HN  ILE 
           -10.008   -6.195   33.425   0.69   7.87
    441 C    CA  ILE   29    29   A    A    . A     CA  ILE 
            -8.051   -6.476   34.202   1.00   7.48
    442 H    HA  ILE   29    29   A    A    . A     HA  ILE 
            -7.718   -7.346   34.745   1.00   8.11
    443 C    CB  ILE   29    29   A    A    . A     CB  ILE 
            -7.460   -6.484   32.761   1.00  10.79
    444 H    HB  ILE   29    29   A    A    . A     HB  ILE 
            -7.981   -5.763   32.178   1.00   8.94
    445 C    CG1 ILE   29    29   A    A    . A     CG1 ILE 
            -7.635   -7.871   32.118   1.00  11.29
    446 H   HG11 ILE   29    29   A    A    . A    HG11 ILE 
            -8.624   -8.221   32.349   1.00  12.09
    447 H   HG12 ILE   29    29   A    A    . A    HG12 ILE 
            -6.893   -8.538   32.540   1.00  12.48
    448 C    CG2 ILE   29    29   A    A    . A     CG2 ILE 
            -5.980   -6.107   32.781   1.00   9.61
    449 H   HG21 ILE   29    29   A    A    . A    HG21 ILE 
            -5.864   -5.107   33.137   1.00   9.06
    450 H   HG22 ILE   29    29   A    A    . A    HG22 ILE 
            -5.568   -6.186   31.794   1.00   9.72
    451 H   HG23 ILE   29    29   A    A    . A    HG23 ILE 
            -5.474   -6.785   33.425   1.00  10.16
    452 C    CD1 ILE   29    29   A    A    . A     CD1 ILE 
            -7.451   -7.881   30.591   1.00  12.66
    453 H   HD11 ILE   29    29   A    A    . A    HD11 ILE 
            -8.202   -7.254   30.144   1.00  12.01
    454 H   HD12 ILE   29    29   A    A    . A    HD12 ILE 
            -7.563   -8.877   30.187   1.00  12.21
    455 H   HD13 ILE   29    29   A    A    . A    HD13 ILE 
            -6.476   -7.485   30.323   1.00  12.65
    456 C    C   ILE   29    29   A    A    . A     C   ILE 
            -7.671   -5.231   34.992   1.00   7.78
    457 O    O   ILE   29    29   A    A    . A     O   ILE 
            -8.152   -4.140   34.704   1.00   7.20
    458 N    N   ALA   30    30   A    A    . A     N   ALA 
            -6.891   -5.430   36.053   1.00   8.39
    459 D    DN  ALA   30    30   A    A    A A     DN  ALA 
            -6.608   -6.350   36.250   0.72   9.47
    460 H    HN  ALA   30    30   A    A    B A     HN  ALA 
            -6.608   -6.350   36.250   0.28   9.47
    461 C    CA  ALA   30    30   A    A    . A     CA  ALA 
            -6.521   -4.368   36.996   1.00   8.85
    462 H    HA  ALA   30    30   A    A    . A     HA  ALA 
            -7.447   -4.025   37.428   1.00   9.25
    463 C    CB  ALA   30    30   A    A    . A     CB  ALA 
            -5.718   -4.954   38.143   1.00   8.75
    464 H    HB1 ALA   30    30   A    A    . A     HB1 ALA 
            -4.728   -5.191   37.788   1.00   8.92
    465 H    HB2 ALA   30    30   A    A    . A     HB2 ALA 
            -6.200   -5.851   38.492   1.00   9.02
    466 H    HB3 ALA   30    30   A    A    . A     HB3 ALA 
            -5.650   -4.246   38.951   1.00  10.13
    467 C    C   ALA   30    30   A    A    . A     C   ALA 
            -5.842   -3.115   36.457   1.00   9.31
    468 O    O   ALA   30    30   A    A    . A     O   ALA 
            -5.944   -2.059   37.071   1.00   8.27
    469 N    N   SER   31    31   A    A    . A     N   SER 
            -5.142   -3.235   35.336   1.00   8.65
    470 D    DN  SER   31    31   A    A    A A     DN  SER 
            -5.092   -4.129   34.911   0.67   8.66
    471 H    HN  SER   31    31   A    A    B A     HN  SER 
            -5.092   -4.129   34.911   0.33   8.66
    472 C    CA  SER   31    31   A    A    . A     CA  SER 
            -4.437   -2.104   34.739   1.00   9.68
    473 H    HA  SER   31    31   A    A    . A     HA  SER 
            -4.140   -1.448   35.544   1.00   9.72
    474 C    CB  SER   31    31   A    A    . A     CB  SER 
            -3.167   -2.599   34.068   1.00  11.85
    475 H    HB1 SER   31    31   A    A    . A     HB1 SER 
            -2.525   -2.973   34.841   1.00   9.92
    476 H    HB2 SER   31    31   A    A    . A     HB2 SER 
            -2.693   -1.793   33.551   1.00  11.80
    477 O    OG  SER   31    31   A    A    . A     OG  SER 
            -3.455   -3.650   33.171   1.00  12.82
    478 D    DG  SER   31    31   A    A    A A     DG  SER 
            -2.806   -4.346   33.314   0.60  12.41
    479 H    HG  SER   31    31   A    A    B A     HG  SER 
            -2.806   -4.346   33.314   0.40  12.41
    480 C    C   SER   31    31   A    A    . A     C   SER 
            -5.254   -1.304   33.736   1.00  10.13
    481 O    O   SER   31    31   A    A    . A     O   SER 
            -4.741   -0.372   33.110   1.00  10.34
    482 N    N   GLU   32    32   A    A    . A     N   GLU 
            -6.525   -1.675   33.599   1.00   8.74
    483 D    DN  GLU   32    32   A    A    A A     DN  GLU 
            -6.862   -2.424   34.133   0.15   9.33
    484 H    HN  GLU   32    32   A    A    B A     HN  GLU 
            -6.862   -2.424   34.133   0.85   9.33
    485 C    CA  GLU   32    32   A    A    . A     CA  GLU 
            -7.431   -1.010   32.667   1.00   9.14
    486 H    HA  GLU   32    32   A    A    . A     HA  GLU 
            -6.833   -0.489   31.929   1.00   8.17
    487 C    CB  GLU   32    32   A    A    . A     CB  GLU 
            -8.300   -2.052   31.951   1.00   9.51
    488 H    HB1 GLU   32    32   A    A    . A     HB1 GLU 
            -8.964   -1.562   31.218   1.00  10.98
    489 H    HB2 GLU   32    32   A    A    . A     HB2 GLU 
            -8.899   -2.549   32.708   1.00   9.92
    490 C    CG  GLU   32    32   A    A    . A     CG  GLU 
            -7.485   -3.109   31.229   1.00  11.56
    491 H    HG1 GLU   32    32   A    A    . A     HG1 GLU 
            -8.107   -3.969   31.016   1.00  11.57
    492 H    HG2 GLU   32    32   A    A    . A     HG2 GLU 
            -6.656   -3.406   31.863   1.00  11.76
    493 C    CD  GLU   32    32   A    A    . A     CD  GLU 
            -6.888   -2.618   29.920   1.00  14.13
    494 O    OE1 GLU   32    32   A    A    . A     OE1 GLU 
            -6.403   -1.467   29.863   1.00  13.62
    495 O    OE2 GLU   32    32   A    A    . A     OE2 GLU 
            -6.869   -3.411   28.952   1.00  14.84
    496 C    C   GLU   32    32   A    A    . A     C   GLU 
            -8.328    0.007   33.348   1.00   8.77
    497 O    O   GLU   32    32   A    A    . A     O   GLU 
            -8.601   -0.071   34.546   1.00   8.31
    498 N    N   ASN   33    33   A    A    . A     N   ASN 
            -8.808    0.943   32.542   1.00   8.32
    499 D    DN  ASN   33    33   A    A    A A     DN  ASN 
            -8.566    0.918   31.613   0.99   9.15
    500 H    HN  ASN   33    33   A    A    B A     HN  ASN 
            -8.566    0.918   31.613   0.01   9.15
    501 C    CA  ASN   33    33   A    A    . A     CA  ASN 
            -9.718    1.980   32.986   1.00   8.95
    502 H    HA  ASN   33    33   A    A    . A     HA  ASN 
           -10.509    1.530   33.567   1.00   8.85
    503 C    CB  ASN   33    33   A    A    . A     CB  ASN 
            -8.989    3.051   33.797   1.00   8.21
    504 H    HB1 ASN   33    33   A    A    . A     HB1 ASN 
            -8.660    3.846   33.142   1.00  10.44
    505 H    HB2 ASN   33    33   A    A    . A     HB2 ASN 
            -8.114    2.606   34.289   1.00   9.56
    506 C    CG  ASN   33    33   A    A    . A     CG  ASN 
            -9.868    3.650   34.887   1.00  11.45
    507 O    OD1 ASN   33    33   A    A    . A     OD1 ASN 
           -11.092    3.732   34.745   1.00  12.34
    508 N    ND2 ASN   33    33   A    A    . A     ND2 ASN 
            -9.248    4.071   35.981   1.00   7.16
    509 D   DD21 ASN   33    33   A    A    A A    DD21 ASN 
            -8.291    3.969   36.021   0.05   9.18
    510 H   HD21 ASN   33    33   A    A    B A    HD21 ASN 
            -8.291    3.969   36.021   0.95   9.18
    511 D   DD22 ASN   33    33   A    A    A A    DD22 ASN 
            -9.794    4.469   36.689   0.12   9.26
    512 H   HD22 ASN   33    33   A    A    B A    HD22 ASN 
            -9.794    4.469   36.689   0.88   9.26
    513 C    C   ASN   33    33   A    A    . A     C   ASN 
           -10.336    2.593   31.728   1.00   9.20
    514 O    O   ASN   33    33   A    A    . A     O   ASN 
            -9.976    2.221   30.613   1.00   7.96
    515 N    N   PHE   34    34   A    A    . A     N   PHE 
           -11.250    3.540   31.921   1.00   8.70
    516 D    DN  PHE   34    34   A    A    A A     DN  PHE 
           -11.482    3.794   32.838   0.15   8.46
    517 H    HN  PHE   34    34   A    A    B A     HN  PHE 
           -11.482    3.794   32.838   0.85   8.46
    518 C    CA  PHE   34    34   A    A    . A     CA  PHE 
           -11.899    4.233   30.816   1.00   8.31
    519 H    HA  PHE   34    34   A    A    . A     HA  PHE 
           -11.394    3.961   29.907   1.00   6.90
    520 C    CB  PHE   34    34   A    A    . A     CB  PHE 
           -13.386    3.873   30.736   1.00   7.65
    521 H    HB1 PHE   34    34   A    A    . A     HB1 PHE 
           -13.840    4.435   29.937   1.00   7.95
    522 H    HB2 PHE   34    34   A    A    . A     HB2 PHE 
           -13.864    4.142   31.670   1.00   7.59
    523 C    CG  PHE   34    34   A    A    . A     CG  PHE 
           -13.643    2.417   30.484   1.00   8.84
    524 C    CD1 PHE   34    34   A    A    . A     CD1 PHE 
           -13.373    1.856   29.250   1.00  11.37
    525 H    HD1 PHE   34    34   A    A    . A     HD1 PHE 
           -12.994    2.463   28.447   1.00  11.03
    526 C    CD2 PHE   34    34   A    A    . A     CD2 PHE 
           -14.142    1.608   31.485   1.00   8.06
    527 H    HD2 PHE   34    34   A    A    . A     HD2 PHE 
           -14.351    2.032   32.448   1.00   7.54
    528 C    CE1 PHE   34    34   A    A    . A     CE1 PHE 
           -13.599    0.512   29.015   1.00  11.69
    529 H    HE1 PHE   34    34   A    A    . A     HE1 PHE 
           -13.377    0.111   28.034   1.00  12.46
    530 C    CE2 PHE   34    34   A    A    . A     CE2 PHE 
           -14.373    0.267   31.262   1.00   8.56
    531 H    HE2 PHE   34    34   A    A    . A     HE2 PHE 
           -14.762   -0.353   32.049   1.00  10.02
    532 C    CZ  PHE   34    34   A    A    . A     CZ  PHE 
           -14.102   -0.283   30.027   1.00  11.64
    533 H    HZ  PHE   34    34   A    A    . A     HZ  PHE 
           -14.288   -1.321   29.868   1.00  10.36
    534 C    C   PHE   34    34   A    A    . A     C   PHE 
           -11.722    5.732   31.031   1.00   6.65
    535 O    O   PHE   34    34   A    A    . A     O   PHE 
           -12.166    6.273   32.034   1.00   6.15
    536 N    N   VAL   35    35   A    A    . A     N   VAL 
           -11.050    6.375   30.085   1.00   6.06
    537 D    DN  VAL   35    35   A    A    A A     DN  VAL 
           -10.710    5.865   29.315   0.65   6.88
    538 H    HN  VAL   35    35   A    A    B A     HN  VAL 
           -10.710    5.865   29.315   0.35   6.88
    539 C    CA  VAL   35    35   A    A    . A     CA  VAL 
           -10.777    7.803   30.147   1.00   7.29
    540 H    HA  VAL   35    35   A    A    . A     HA  VAL 
           -10.491    8.053   31.160   1.00   7.82
    541 C    CB  VAL   35    35   A    A    . A     CB  VAL 
            -9.606    8.208   29.200   1.00   9.01
    542 H    HB  VAL   35    35   A    A    . A     HB  VAL 
            -9.457    9.279   29.268   1.00   9.57
    543 C    CG1 VAL   35    35   A    A    . A     CG1 VAL 
            -8.326    7.522   29.624   1.00   9.59
    544 H   HG11 VAL   35    35   A    A    . A    HG11 VAL 
            -7.497    7.910   29.063   1.00   7.97
    545 H   HG12 VAL   35    35   A    A    . A    HG12 VAL 
            -8.407    6.466   29.462   1.00   9.75
    546 H   HG13 VAL   35    35   A    A    . A    HG13 VAL 
            -8.166    7.711   30.658   1.00   7.22
    547 C    CG2 VAL   35    35   A    A    . A     CG2 VAL 
            -9.937    7.871   27.743   1.00   9.54
    548 H   HG21 VAL   35    35   A    A    . A    HG21 VAL 
           -10.798    8.440   27.439   1.00   9.01
    549 H   HG22 VAL   35    35   A    A    . A    HG22 VAL 
           -10.147    6.817   27.645   1.00   9.75
    550 H   HG23 VAL   35    35   A    A    . A    HG23 VAL 
            -9.093    8.134   27.106   1.00  10.08
    551 C    C   VAL   35    35   A    A    . A     C   VAL 
           -12.010    8.605   29.771   1.00   6.97
    552 O    O   VAL   35    35   A    A    . A     O   VAL 
           -12.891    8.130   29.041   1.00   5.97
    553 N    N   SER   36    36   A    A    . A     N   SER 
           -12.057    9.837   30.261   1.00   5.91
    554 D    DN  SER   36    36   A    A    . A     DN  SER 
           -11.303   10.165   30.823   1.00   7.50
    555 C    CA  SER   36    36   A    A    . A     CA  SER 
           -13.184   10.709   29.968   1.00   6.93
    556 H    HA  SER   36    36   A    A    . A     HA  SER 
           -14.097   10.140   30.097   1.00   6.36
    557 C    CB  SER   36    36   A    A    . A     CB  SER 
           -13.205   11.901   30.934   1.00   5.77
    558 H    HB1 SER   36    36   A    A    . A     HB1 SER 
           -13.192   11.555   31.948   1.00   6.31
    559 H    HB2 SER   36    36   A    A    . A     HB2 SER 
           -14.110   12.480   30.767   1.00   6.00
    560 O    OG  SER   36    36   A    A    . A     OG  SER 
           -12.094   12.754   30.737   1.00   6.44
    561 D    DG  SER   36    36   A    A    A A     DG  SER 
           -11.985   13.297   31.496   0.92   6.49
    562 H    HG  SER   36    36   A    A    B A     HG  SER 
           -11.985   13.297   31.496   0.08   6.49
    563 C    C   SER   36    36   A    A    . A     C   SER 
           -13.120   11.221   28.535   1.00   7.74
    564 O    O   SER   36    36   A    A    . A     O   SER 
           -12.093   11.132   27.870   1.00   7.54
    565 N    N   LYS   37    37   A    A    . A     N   LYS 
           -14.233   11.782   28.089   1.00   9.92
    566 D    DN  LYS   37    37   A    A    . A     DN  LYS 
           -15.014   11.835   28.664   1.00   9.86
    567 C    CA  LYS   37    37   A    A    . A     CA  LYS 
           -14.337   12.354   26.771   1.00  12.82
    568 H    HA  LYS   37    37   A    A    . A     HA  LYS 
           -14.135   11.598   26.017   1.00  12.52
    569 C    CB  LYS   37    37   A    A    . A     CB  LYS 
           -15.758   12.885   26.584   1.00  16.91
    570 H    HB1 LYS   37    37   A    A    . A     HB1 LYS 
           -15.892   13.770   27.210   1.00  17.80
    571 H    HB2 LYS   37    37   A    A    . A     HB2 LYS 
           -16.472   12.136   26.899   1.00  18.79
    572 C    CG  LYS   37    37   A    A    . A     CG  LYS 
           -16.114   13.285   25.163   1.00  24.10
    573 H    HG1 LYS   37    37   A    A    . A     HG1 LYS 
           -15.366   13.951   24.773   1.00  23.54
    574 H    HG2 LYS   37    37   A    A    . A     HG2 LYS 
           -17.058   13.792   25.193   1.00  23.68
    575 C    CD  LYS   37    37   A    A    . A     CD  LYS 
           -16.251   12.080   24.240   1.00  29.94
    576 H    HD1 LYS   37    37   A    A    . A     HD1 LYS 
           -16.725   11.280   24.778   1.00  28.92
    577 H    HD2 LYS   37    37   A    A    . A     HD2 LYS 
           -15.275   11.772   23.913   1.00  29.33
    578 C    CE  LYS   37    37   A    A    . A     CE  LYS 
           -17.099   12.421   23.019   1.00  33.21
    579 H    HE1 LYS   37    37   A    A    . A     HE1 LYS 
           -17.925   13.020   23.364   1.00  33.16
    580 H    HE2 LYS   37    37   A    A    . A     HE2 LYS 
           -17.467   11.527   22.584   1.00  33.51
    581 N    NZ  LYS   37    37   A    A    . A     NZ  LYS 
           -16.372   13.185   21.968   1.00  35.34
    582 D    DZ1 LYS   37    37   A    A    A A     DZ1 LYS 
           -16.027   12.506   21.240   0.44  34.56
    583 H    HZ1 LYS   37    37   A    A    B A     HZ1 LYS 
           -16.027   12.506   21.240   0.56  34.56
    584 D    DZ2 LYS   37    37   A    A    A A     DZ2 LYS 
           -15.546   13.702   22.389   0.44  34.52
    585 H    HZ2 LYS   37    37   A    A    B A     HZ2 LYS 
           -15.546   13.702   22.389   0.56  34.52
    586 D    DZ3 LYS   37    37   A    A    A A     DZ3 LYS 
           -17.046   13.872   21.522   0.17  34.37
    587 H    HZ3 LYS   37    37   A    A    B A     HZ3 LYS 
           -17.046   13.872   21.522   0.83  34.37
    588 C    C   LYS   37    37   A    A    . A     C   LYS 
           -13.332   13.509   26.628   1.00  12.00
    589 O    O   LYS   37    37   A    A    . A     O   LYS 
           -12.733   13.691   25.572   1.00   9.24
    590 N    N   GLN   38    38   A    A    . A     N   GLN 
           -13.188   14.319   27.669   1.00  10.50
    591 D    DN  GLN   38    38   A    A    . A     DN  GLN 
           -13.712   14.158   28.497   1.00  11.62
    592 C    CA  GLN   38    38   A    A    . A     CA  GLN 
           -12.295   15.469   27.568   1.00  11.01
    593 H    HA  GLN   38    38   A    A    . A     HA  GLN 
           -12.519   15.905   26.617   1.00  10.10
    594 C    CB  GLN   38    38   A    A    . A     CB  GLN 
           -12.596   16.535   28.617   1.00  10.77
    595 H    HB1 GLN   38    38   A    A    . A     HB1 GLN 
           -13.609   16.887   28.433   1.00  11.25
    596 H    HB2 GLN   38    38   A    A    . A     HB2 GLN 
           -11.914   17.354   28.496   1.00  11.88
    597 C    CG  GLN   38    38   A    A    . A     CG  GLN 
           -12.529   16.082   30.040   1.00   9.96
    598 H    HG1 GLN   38    38   A    A    . A     HG1 GLN 
           -11.596   15.536   30.201   1.00  11.21
    599 H    HG2 GLN   38    38   A    A    . A     HG2 GLN 
           -13.393   15.435   30.243   1.00  11.67
    600 C    CD  GLN   38    38   A    A    . A     CD  GLN 
           -12.563   17.266   30.975   1.00  12.23
    601 O    OE1 GLN   38    38   A    A    . A     OE1 GLN 
           -12.608   18.417   30.540   1.00  13.75
    602 N    NE2 GLN   38    38   A    A    . A     NE2 GLN 
           -12.535   16.998   32.262   1.00  11.86
    603 D   DE21 GLN   38    38   A    A    . A    DE21 GLN 
           -12.502   16.048   32.520   1.00  12.46
    604 D   DE22 GLN   38    38   A    A    . A    DE22 GLN 
           -12.528   17.771   32.879   1.00  12.10
    605 C    C   GLN   38    38   A    A    . A     C   GLN 
           -10.826   15.096   27.512   1.00   9.87
    606 O    O   GLN   38    38   A    A    . A     O   GLN 
           -10.027   15.791   26.888   1.00  10.11
    607 N    N   VAL   39    39   A    A    . A     N   VAL 
           -10.483   13.960   28.101   1.00   9.30
    608 D    DN  VAL   39    39   A    A    A A     DN  VAL 
           -11.169   13.418   28.539   0.30   9.32
    609 H    HN  VAL   39    39   A    A    B A     HN  VAL 
           -11.169   13.418   28.539   0.70   9.32
    610 C    CA  VAL   39    39   A    A    . A     CA  VAL 
            -9.113   13.477   28.030   1.00   9.22
    611 H    HA  VAL   39    39   A    A    . A     HA  VAL 
            -8.457   14.273   28.338   1.00   8.98
    612 C    CB  VAL   39    39   A    A    . A     CB  VAL 
            -8.884   12.253   28.950   1.00   8.82
    613 H    HB  VAL   39    39   A    A    . A     HB  VAL 
            -9.741   11.583   28.886   1.00   8.82
    614 C    CG1 VAL   39    39   A    A    . A     CG1 VAL 
            -7.625   11.511   28.537   1.00   9.13
    615 H   HG11 VAL   39    39   A    A    . A    HG11 VAL 
            -6.806   12.203   28.485   1.00   9.46
    616 H   HG12 VAL   39    39   A    A    . A    HG12 VAL 
            -7.755   11.046   27.580   1.00  10.21
    617 H   HG13 VAL   39    39   A    A    . A    HG13 VAL 
            -7.399   10.754   29.279   1.00   8.33
    618 C    CG2 VAL   39    39   A    A    . A     CG2 VAL 
            -8.743   12.701   30.406   1.00   6.68
    619 H   HG21 VAL   39    39   A    A    . A    HG21 VAL 
            -8.439   11.836   31.005   1.00   7.72
    620 H   HG22 VAL   39    39   A    A    . A    HG22 VAL 
            -9.692   13.097   30.781   1.00   8.02
    621 H   HG23 VAL   39    39   A    A    . A    HG23 VAL 
            -7.965   13.465   30.483   1.00   8.62
    622 C    C   VAL   39    39   A    A    . A     C   VAL 
            -8.822   13.125   26.562   1.00  10.18
    623 O    O   VAL   39    39   A    A    . A     O   VAL 
            -7.765   13.462   26.018   1.00   9.17
    624 N    N   ARG   40    40   A    A    . A     N   ARG 
            -9.779   12.462   25.919   1.00  10.12
    625 D    DN  ARG   40    40   A    A    A A     DN  ARG 
           -10.602   12.233   26.396   0.05  10.55
    626 H    HN  ARG   40    40   A    A    B A     HN  ARG 
           -10.602   12.233   26.396   0.95  10.55
    627 C    CA  ARG   40    40   A    A    . A     CA  ARG 
            -9.642   12.072   24.514   1.00  11.16
    628 H    HA  ARG   40    40   A    A    . A     HA  ARG 
            -8.708   11.538   24.406   1.00  10.63
    629 C    CB  ARG   40    40   A    A    . A     CB  ARG 
           -10.778   11.126   24.104   1.00  11.35
    630 H    HB1 ARG   40    40   A    A    . A     HB1 ARG 
           -10.665   10.882   23.049   1.00  12.87
    631 H    HB2 ARG   40    40   A    A    . A     HB2 ARG 
           -11.740   11.622   24.243   1.00  12.38
    632 C    CG  ARG   40    40   A    A    . A     CG  ARG 
           -10.767    9.826   24.891   1.00  15.01
    633 H    HG1 ARG   40    40   A    A    . A     HG1 ARG 
           -11.167   10.001   25.881   1.00  14.86
    634 H    HG2 ARG   40    40   A    A    . A     HG2 ARG 
            -9.754    9.478   24.981   1.00  14.05
    635 C    CD  ARG   40    40   A    A    . A     CD  ARG 
           -11.576    8.740   24.225   1.00  17.87
    636 H    HD1 ARG   40    40   A    A    . A     HD1 ARG 
           -11.285    7.802   24.658   1.00  18.30
    637 H    HD2 ARG   40    40   A    A    . A     HD2 ARG 
           -11.354    8.735   23.173   1.00  18.13
    638 N    NE  ARG   40    40   A    A    . A     NE  ARG 
           -13.009    8.913   24.405   1.00  21.81
    639 D    DE  ARG   40    40   A    A    A A     DE  ARG 
           -13.339    8.933   25.319   0.33  22.09
    640 H    HE  ARG   40    40   A    A    B A     HE  ARG 
           -13.339    8.933   25.319   0.67  22.09
    641 C    CZ  ARG   40    40   A    A    . A     CZ  ARG 
           -13.885    9.004   23.415   1.00  26.95
    642 N    NH1 ARG   40    40   A    A    . A     NH1 ARG 
           -13.475    8.981   22.146   1.00  28.40
    643 D   DH11 ARG   40    40   A    A    A A    DH11 ARG 
           -12.487    8.892   21.937   0.84  28.36
    644 H   HH11 ARG   40    40   A    A    B A    HH11 ARG 
           -12.487    8.892   21.937   0.16  28.36
    645 D   DH12 ARG   40    40   A    A    A A    DH12 ARG 
           -14.144    9.047   21.380   0.80  28.22
    646 H   HH12 ARG   40    40   A    A    B A    HH12 ARG 
           -14.144    9.047   21.380   0.20  28.22
    647 N    NH2 ARG   40    40   A    A    . A     NH2 ARG 
           -15.173    9.090   23.702   1.00  27.59
    648 D   DH21 ARG   40    40   A    A    . A    DH21 ARG 
           -15.461    9.073   24.647   1.00  27.09
    649 D   DH22 ARG   40    40   A    A    A A    DH22 ARG 
           -15.849    9.182   22.972   0.45  27.43
    650 H   HH22 ARG   40    40   A    A    B A    HH22 ARG 
           -15.849    9.182   22.972   0.55  27.43
    651 C    C   ARG   40    40   A    A    . A     C   ARG 
            -9.609   13.271   23.573   1.00  11.01
    652 O    O   ARG   40    40   A    A    . A     O   ARG 
            -8.927   13.246   22.550   1.00   9.21
    653 N    N   GLU   41    41   A    A    . A     N   GLU 
           -10.368   14.308   23.914   1.00   9.91
    654 D    DN  GLU   41    41   A    A    A A     DN  GLU 
           -10.896   14.255   24.735   0.54  10.46
    655 H    HN  GLU   41    41   A    A    B A     HN  GLU 
           -10.896   14.255   24.735   0.46  10.46
    656 C    CA  GLU   41    41   A    A    . A     CA  GLU 
           -10.456   15.512   23.095   1.00  10.74
    657 H    HA  GLU   41    41   A    A    . A     HA  GLU 
           -10.746   15.228   22.095   1.00  11.35
    658 C    CB  GLU   41    41   A    A    . A     CB  GLU 
           -11.509   16.457   23.672   1.00  12.34
    659 H    HB1 GLU   41    41   A    A    . A     HB1 GLU 
           -11.137   16.855   24.588   1.00  12.65
    660 H    HB2 GLU   41    41   A    A    . A     HB2 GLU 
           -12.406   15.898   23.878   1.00  12.73
    661 C    CG  GLU   41    41   A    A    . A     CG  GLU 
           -11.864   17.624   22.758   1.00  15.76
    662 H    HG1 GLU   41    41   A    A    . A     HG1 GLU 
           -12.317   17.249   21.858   1.00  15.44
    663 H    HG2 GLU   41    41   A    A    . A     HG2 GLU 
           -10.948   18.135   22.516   1.00  14.52
    664 C    CD  GLU   41    41   A    A    . A     CD  GLU 
           -12.803   18.627   23.414   1.00  18.03
    665 O    OE1 GLU   41    41   A    A    . A     OE1 GLU 
           -13.634   18.213   24.260   1.00  16.96
    666 O    OE2 GLU   41    41   A    A    . A     OE2 GLU 
           -12.717   19.827   23.060   1.00  18.86
    667 C    C   GLU   41    41   A    A    . A     C   GLU 
            -9.104   16.208   23.033   1.00   9.56
    668 O    O   GLU   41    41   A    A    . A     O   GLU 
            -8.694   16.705   21.983   1.00   9.84
    669 N    N   ALA   42    42   A    A    . A     N   ALA 
            -8.410   16.220   24.166   1.00   8.64
    670 D    DN  ALA   42    42   A    A    A A     DN  ALA 
            -8.795   15.790   24.963   0.08   7.80
    671 H    HN  ALA   42    42   A    A    B A     HN  ALA 
            -8.795   15.790   24.963   0.92   7.80
    672 C    CA  ALA   42    42   A    A    . A     CA  ALA 
            -7.088   16.832   24.258   1.00   7.64
    673 H    HA  ALA   42    42   A    A    . A     HA  ALA 
            -7.144   17.820   23.801   1.00   7.98
    674 C    CB  ALA   42    42   A    A    . A     CB  ALA 
            -6.681   17.003   25.722   1.00   7.44
    675 H    HB1 ALA   42    42   A    A    . A     HB1 ALA 
            -5.673   17.396   25.756   1.00   7.60
    676 H    HB2 ALA   42    42   A    A    . A     HB2 ALA 
            -6.684   16.041   26.242   1.00   8.43
    677 H    HB3 ALA   42    42   A    A    . A     HB3 ALA 
            -7.362   17.706   26.196   1.00   9.01
    678 C    C   ALA   42    42   A    A    . A     C   ALA 
            -6.055   15.998   23.501   1.00   6.35
    679 O    O   ALA   42    42   A    A    . A     O   ALA 
            -5.217   16.540   22.795   1.00   8.27
    680 N    N   VAL   43    43   A    A    . A     N   VAL 
            -6.133   14.677   23.648   1.00   7.02
    681 D    DN  VAL   43    43   A    A    A A     DN  VAL 
            -6.837   14.306   24.225   0.04   7.06
    682 H    HN  VAL   43    43   A    A    B A     HN  VAL 
            -6.837   14.306   24.225   0.96   7.06
    683 C    CA  VAL   43    43   A    A    . A     CA  VAL 
            -5.216   13.760   22.975   1.00   6.49
    684 H    HA  VAL   43    43   A    A    . A     HA  VAL 
            -4.204   14.081   23.231   1.00   5.13
    685 C    CB  VAL   43    43   A    A    . A     CB  VAL 
            -5.394   12.307   23.462   1.00   6.26
    686 H    HB  VAL   43    43   A    A    . A     HB  VAL 
            -6.448   12.061   23.399   1.00   4.49
    687 C    CG1 VAL   43    43   A    A    . A     CG1 VAL 
            -4.622   11.332   22.564   1.00   4.85
    688 H   HG11 VAL   43    43   A    A    . A    HG11 VAL 
            -3.633   11.719   22.341   1.00   5.13
    689 H   HG12 VAL   43    43   A    A    . A    HG12 VAL 
            -5.149   11.175   21.644   1.00   6.31
    690 H   HG13 VAL   43    43   A    A    . A    HG13 VAL 
            -4.525   10.393   23.075   1.00   5.20
    691 C    CG2 VAL   43    43   A    A    . A     CG2 VAL 
            -4.943   12.165   24.925   1.00   5.60
    692 H   HG21 VAL   43    43   A    A    . A    HG21 VAL 
            -5.416   12.907   25.535   1.00   5.82
    693 H   HG22 VAL   43    43   A    A    . A    HG22 VAL 
            -3.874   12.293   24.990   1.00   5.84
    694 H   HG23 VAL   43    43   A    A    . A    HG23 VAL 
            -5.206   11.186   25.280   1.00   6.67
    695 C    C   VAL   43    43   A    A    . A     C   VAL 
            -5.394   13.812   21.458   1.00   6.93
    696 O    O   VAL   43    43   A    A    . A     O   VAL 
            -4.435   13.680   20.718   1.00   5.79
    697 N    N   GLY   44    44   A    A    . A     N   GLY 
            -6.624   14.038   21.008   1.00   7.43
    698 D    DN  GLY   44    44   A    A    A A     DN  GLY 
            -7.357   14.164   21.647   0.13   8.06
    699 H    HN  GLY   44    44   A    A    B A     HN  GLY 
            -7.357   14.164   21.647   0.87   8.06
    700 C    CA  GLY   44    44   A    A    . A     CA  GLY 
            -6.892   14.139   19.581   1.00   8.67
    701 H    HA1 GLY   44    44   A    A    . A     HA1 GLY 
            -7.889   13.747   19.403   1.00   9.08
    702 H    HA2 GLY   44    44   A    A    . A     HA2 GLY 
            -6.169   13.553   19.038   1.00   9.21
    703 C    C   GLY   44    44   A    A    . A     C   GLY 
            -6.839   15.568   19.053   1.00   9.31
    704 O    O   GLY   44    44   A    A    . A     O   GLY 
            -7.390   15.858   17.987   1.00   8.32
    705 N    N   SER   45    45   A    A    . A     N   SER 
            -6.185   16.463   19.797   1.00   8.65
    706 D    DN  SER   45    45   A    A    A A     DN  SER 
            -5.772   16.179   20.634   0.72   9.09
    707 H    HN  SER   45    45   A    A    B A     HN  SER 
            -5.772   16.179   20.634   0.28   9.09
    708 C    CA  SER   45    45   A    A    . A     CA  SER 
            -6.074   17.872   19.395   1.00   8.52
    709 H    HA  SER   45    45   A    A    . A     HA  SER 
            -7.002   18.149   18.914   1.00   9.19
    710 C    CB  SER   45    45   A    A    . A     CB  SER 
            -5.888   18.767   20.622   1.00   7.60
    711 H    HB1 SER   45    45   A    A    . A     HB1 SER 
            -6.654   18.530   21.348   1.00   8.50
    712 H    HB2 SER   45    45   A    A    . A     HB2 SER 
            -5.996   19.808   20.323   1.00   8.25
    713 O    OG  SER   45    45   A    A    . A     OG  SER 
            -4.609   18.572   21.218   1.00   7.25
    714 D    DG  SER   45    45   A    A    . A     DG  SER 
            -4.627   17.845   21.842   1.00   6.15
    715 C    C   SER   45    45   A    A    . A     C   SER 
            -4.918   18.124   18.421   1.00   9.10
    716 O    O   SER   45    45   A    A    . A     O   SER 
            -4.146   17.228   18.091   1.00   9.58
    717 N    N   VAL   46    46   A    A    . A     N   VAL 
            -4.813   19.367   17.957   1.00   8.45
    718 D    DN  VAL   46    46   A    A    A A     DN  VAL 
            -5.459   20.050   18.252   0.62   8.93
    719 H    HN  VAL   46    46   A    A    B A     HN  VAL 
            -5.459   20.050   18.252   0.38   8.93
    720 C    CA  VAL   46    46   A    A    . A     CA  VAL 
            -3.768   19.744   17.013   1.00   8.38
    721 H    HA  VAL   46    46   A    A    . A     HA  VAL 
            -3.690   18.953   16.288   1.00   8.46
    722 C    CB  VAL   46    46   A    A    . A     CB  VAL 
            -4.114   21.038   16.252   1.00   9.74
    723 H    HB  VAL   46    46   A    A    . A     HB  VAL 
            -3.289   21.268   15.602   1.00   8.83
    724 C    CG1 VAL   46    46   A    A    . A     CG1 VAL 
            -5.391   20.864   15.416   1.00   7.21
    725 H   HG11 VAL   46    46   A    A    . A    HG11 VAL 
            -6.178   20.521   16.087   1.00   9.02
    726 H   HG12 VAL   46    46   A    A    . A    HG12 VAL 
            -5.236   20.138   14.612   1.00   8.93
    727 H   HG13 VAL   46    46   A    A    . A    HG13 VAL 
            -5.676   21.827   14.993   1.00   9.45
    728 C    CG2 VAL   46    46   A    A    . A     CG2 VAL 
            -4.271   22.190   17.230   1.00   9.45
    729 H   HG21 VAL   46    46   A    A    . A    HG21 VAL 
            -5.146   22.019   17.839   1.00  10.62
    730 H   HG22 VAL   46    46   A    A    . A    HG22 VAL 
            -4.395   23.098   16.660   1.00  10.16
    731 H   HG23 VAL   46    46   A    A    . A    HG23 VAL 
            -3.397   22.273   17.837   1.00  11.24
    732 C    C   VAL   46    46   A    A    . A     C   VAL 
            -2.397   19.906   17.662   1.00   7.88
    733 O    O   VAL   46    46   A    A    . A     O   VAL 
            -1.409   20.172   16.976   1.00   7.33
    734 N    N   LEU   47    47   A    A    . A     N   LEU 
            -2.320   19.741   18.974   1.00   6.98
    735 D    DN  LEU   47    47   A    A    . A     DN  LEU 
            -3.142   19.531   19.486   1.00   7.14
    736 C    CA  LEU   47    47   A    A    . A     CA  LEU 
            -1.022   19.866   19.645   1.00   8.09
    737 H    HA  LEU   47    47   A    A    . A     HA  LEU 
            -0.634   20.840   19.388   1.00   8.19
    738 C    CB  LEU   47    47   A    A    . A     CB  LEU 
            -1.175   19.807   21.165   1.00   7.61
    739 H    HB1 LEU   47    47   A    A    . A     HB1 LEU 
            -0.252   19.451   21.597   1.00   8.28
    740 H    HB2 LEU   47    47   A    A    . A     HB2 LEU 
            -1.962   19.110   21.381   1.00   8.20
    741 C    CG  LEU   47    47   A    A    . A     CG  LEU 
            -1.538   21.144   21.827   1.00   9.51
    742 H    HG  LEU   47    47   A    A    . A     HG  LEU 
            -0.803   21.891   21.561   1.00   9.96
    743 C    CD1 LEU   47    47   A    A    . A     CD1 LEU 
            -2.887   21.671   21.350   1.00  10.36
    744 H   HD11 LEU   47    47   A    A    . A    HD11 LEU 
            -3.005   22.687   21.732   1.00   9.32
    745 H   HD12 LEU   47    47   A    A    . A    HD12 LEU 
            -3.674   21.032   21.727   1.00  10.47
    746 H   HD13 LEU   47    47   A    A    . A    HD13 LEU 
            -2.898   21.687   20.275   1.00   9.65
    747 C    CD2 LEU   47    47   A    A    . A     CD2 LEU 
            -1.533   21.003   23.340   1.00  10.30
    748 H   HD21 LEU   47    47   A    A    . A    HD21 LEU 
            -2.427   20.490   23.652   1.00   8.91
    749 H   HD22 LEU   47    47   A    A    . A    HD22 LEU 
            -1.498   21.979   23.786   1.00   9.98
    750 H   HD23 LEU   47    47   A    A    . A    HD23 LEU 
            -0.673   20.410   23.637   1.00   7.68
    751 C    C   LEU   47    47   A    A    . A     C   LEU 
            -0.007   18.827   19.157   1.00   8.11
    752 O    O   LEU   47    47   A    A    . A     O   LEU 
             1.201   19.002   19.336   1.00   8.14
    753 N    N   THR   48    48   A    A    . A     N   THR 
            -0.492   17.776   18.495   1.00   7.87
    754 D    DN  THR   48    48   A    A    . A     DN  THR 
            -1.483   17.684   18.321   1.00   8.41
    755 C    CA  THR   48    48   A    A    . A     CA  THR 
             0.391   16.753   17.943   1.00   6.54
    756 H    HA  THR   48    48   A    A    . A     HA  THR 
             0.990   16.349   18.745   1.00   7.09
    757 C    CB  THR   48    48   A    A    . A     CB  THR 
            -0.430   15.623   17.325   1.00   7.78
    758 H    HB  THR   48    48   A    A    . A     HB  THR 
            -1.017   15.144   18.098   1.00   6.12
    759 O    OG1 THR   48    48   A    A    . A     OG1 THR 
             0.418   14.634   16.757   1.00   6.66
    760 D    DG1 THR   48    48   A    A    A A     DG1 THR 
             0.670   14.923   15.885   0.87   4.83
    761 H    HG1 THR   48    48   A    A    B A     HG1 THR 
             0.670   14.923   15.885   0.13   4.83
    762 C    CG2 THR   48    48   A    A    . A     CG2 THR 
            -1.388   16.096   16.234   1.00   7.47
    763 H   HG21 THR   48    48   A    A    . A    HG21 THR 
            -2.057   15.292   15.963   1.00   8.86
    764 H   HG22 THR   48    48   A    A    . A    HG22 THR 
            -0.829   16.395   15.361   1.00   7.98
    765 H   HG23 THR   48    48   A    A    . A    HG23 THR 
            -1.969   16.940   16.582   1.00   8.24
    766 C    C   THR   48    48   A    A    . A     C   THR 
             1.289   17.324   16.853   1.00   6.16
    767 O    O   THR   48    48   A    A    . A     O   THR 
             2.313   16.745   16.539   1.00   7.67
    768 N    N   ASN   49    49   A    A    . A     N   ASN 
             0.870   18.429   16.227   1.00   7.10
    769 D    DN  ASN   49    49   A    A    A A     DN  ASN 
             0.010   18.841   16.475   0.82   6.62
    770 H    HN  ASN   49    49   A    A    B A     HN  ASN 
             0.010   18.841   16.475   0.18   6.62
    771 C    CA  ASN   49    49   A    A    . A     CA  ASN 
             1.621   19.032   15.125   1.00   6.85
    772 H    HA  ASN   49    49   A    A    . A     HA  ASN 
             1.864   18.229   14.432   1.00   7.11
    773 C    CB  ASN   49    49   A    A    . A     CB  ASN 
             0.746   20.022   14.358   1.00   8.37
    774 H    HB1 ASN   49    49   A    A    . A     HB1 ASN 
             1.341   20.483   13.599   1.00   7.26
    775 H    HB2 ASN   49    49   A    A    . A     HB2 ASN 
             0.385   20.764   15.033   1.00   8.71
    776 C    CG  ASN   49    49   A    A    . A     CG  ASN 
            -0.448   19.364   13.697   1.00   7.67
    777 O    OD1 ASN   49    49   A    A    . A     OD1 ASN 
            -0.385   18.219   13.256   1.00   8.61
    778 N    ND2 ASN   49    49   A    A    . A     ND2 ASN 
            -1.531   20.107   13.590   1.00   4.89
    779 D   DD21 ASN   49    49   A    A    A A    DD21 ASN 
            -1.485   21.009   13.937   0.90   6.96
    780 H   HD21 ASN   49    49   A    A    B A    HD21 ASN 
            -1.485   21.009   13.937   0.10   6.96
    781 D   DD22 ASN   49    49   A    A    A A    DD22 ASN 
            -2.305   19.710   13.169   0.79   6.54
    782 H   HD22 ASN   49    49   A    A    B A    HD22 ASN 
            -2.305   19.710   13.169   0.21   6.54
    783 C    C   ASN   49    49   A    A    . A     C   ASN 
             2.935   19.720   15.514   1.00   8.21
    784 O    O   ASN   49    49   A    A    . A     O   ASN 
             3.820   19.901   14.693   1.00  10.58
    785 N    N   LYS   50    50   A    A    . A     N   LYS 
             3.030   20.175   16.748   1.00   8.45
    786 D    DN  LYS   50    50   A    A    A A     DN  LYS 
             2.248   20.080   17.341   0.55   8.80
    787 H    HN  LYS   50    50   A    A    B A     HN  LYS 
             2.248   20.080   17.341   0.45   8.80
    788 C    CA  LYS   50    50   A    A    . A     CA  LYS 
             4.209   20.890   17.226   1.00   9.59
    789 H    HA  LYS   50    50   A    A    . A     HA  LYS 
             4.553   21.524   16.408   1.00   9.04
    790 C    CB  LYS   50    50   A    A    . A     CB  LYS 
             3.822   21.828   18.370   1.00  10.30
    791 H    HB1 LYS   50    50   A    A    . A     HB1 LYS 
             3.692   21.240   19.271   1.00  11.49
    792 H    HB2 LYS   50    50   A    A    . A     HB2 LYS 
             2.885   22.318   18.139   1.00  11.01
    793 C    CG  LYS   50    50   A    A    . A     CG  LYS 
             4.866   22.893   18.638   1.00  10.89
    794 H    HG1 LYS   50    50   A    A    . A     HG1 LYS 
             5.863   22.473   18.515   1.00  11.16
    795 H    HG2 LYS   50    50   A    A    . A     HG2 LYS 
             4.746   23.241   19.638   1.00  10.58
    796 C    CD  LYS   50    50   A    A    . A     CD  LYS 
             4.713   24.057   17.678   1.00  11.61
    797 H    HD1 LYS   50    50   A    A    . A     HD1 LYS 
             3.787   24.585   17.895   1.00  12.48
    798 H    HD2 LYS   50    50   A    A    . A     HD2 LYS 
             4.670   23.664   16.658   1.00  11.16
    799 C    CE  LYS   50    50   A    A    . A     CE  LYS 
             5.888   25.024   17.775   1.00  12.51
    800 H    HE1 LYS   50    50   A    A    . A     HE1 LYS 
             6.137   25.196   18.815   1.00  13.56
    801 H    HE2 LYS   50    50   A    A    . A     HE2 LYS 
             5.593   25.961   17.316   1.00  12.06
    802 N    NZ  LYS   50    50   A    A    . A     NZ  LYS 
             7.098   24.509   17.069   1.00  13.34
    803 D    DZ1 LYS   50    50   A    A    A A     DZ1 LYS 
             7.498   23.698   17.596   0.67  13.20
    804 H    HZ1 LYS   50    50   A    A    B A     HZ1 LYS 
             7.498   23.698   17.596   0.33  13.20
    805 D    DZ2 LYS   50    50   A    A    . A     DZ2 LYS 
             7.819   25.275   17.061   1.00  14.81
    806 D    DZ3 LYS   50    50   A    A    A A     DZ3 LYS 
             6.859   24.219   16.088   0.58  13.63
    807 H    HZ3 LYS   50    50   A    A    B A     HZ3 LYS 
             6.859   24.219   16.088   0.42  13.63
    808 C    C   LYS   50    50   A    A    . A     C   LYS 
             5.392   20.047   17.702   1.00   9.96
    809 O    O   LYS   50    50   A    A    . A     O   LYS 
             5.242   19.171   18.554   1.00   8.48
    810 N    N   TYR   51    51   A    A    . A     N   TYR 
             6.587   20.405   17.222   1.00  10.57
    811 D    DN  TYR   51    51   A    A    A A     DN  TYR 
             6.679   21.186   16.585   0.79  10.03
    812 H    HN  TYR   51    51   A    A    B A     HN  TYR 
             6.679   21.186   16.585   0.21  10.03
    813 C    CA  TYR   51    51   A    A    . A     CA  TYR 
             7.801   19.771   17.687   1.00   9.60
    814 H    HA  TYR   51    51   A    A    . A     HA  TYR 
             7.586   18.801   18.079   1.00  10.94
    815 C    CB  TYR   51    51   A    A    . A     CB  TYR 
             8.850   19.715   16.575   1.00  10.59
    816 H    HB1 TYR   51    51   A    A    . A     HB1 TYR 
             9.730   20.274   16.884   1.00   9.35
    817 H    HB2 TYR   51    51   A    A    . A     HB2 TYR 
             8.442   20.148   15.666   1.00   9.58
    818 C    CG  TYR   51    51   A    A    . A     CG  TYR 
             9.271   18.313   16.276   1.00  10.07
    819 C    CD1 TYR   51    51   A    A    . A     CD1 TYR 
            10.075   17.613   17.161   1.00   9.98
    820 H    HD1 TYR   51    51   A    A    . A     HD1 TYR 
            10.452   18.116   18.046   1.00  12.33
    821 C    CD2 TYR   51    51   A    A    . A     CD2 TYR 
             8.805   17.658   15.146   1.00   8.43
    822 H    HD2 TYR   51    51   A    A    . A     HD2 TYR 
             8.177   18.188   14.424   1.00   9.07
    823 C    CE1 TYR   51    51   A    A    . A     CE1 TYR 
            10.405   16.289   16.926   1.00  10.85
    824 H    HE1 TYR   51    51   A    A    . A     HE1 TYR 
            11.029   15.762   17.620   1.00   9.74
    825 C    CE2 TYR   51    51   A    A    . A     CE2 TYR 
             9.136   16.346   14.898   1.00   9.39
    826 H    HE2 TYR   51    51   A    A    . A     HE2 TYR 
             8.757   15.868   14.003   1.00   8.43
    827 C    CZ  TYR   51    51   A    A    . A     CZ  TYR 
             9.931   15.662   15.791   1.00   9.13
    828 O    OH  TYR   51    51   A    A    . A     OH  TYR 
            10.243   14.352   15.561   1.00  11.02
    829 D    DH  TYR   51    51   A    A    A A     DH  TYR 
            10.499   13.947   16.379   0.86   9.53
    830 H    HH  TYR   51    51   A    A    B A     HH  TYR 
            10.499   13.947   16.379   0.14   9.53
    831 C    C   TYR   51    51   A    A    . A     C   TYR 
             8.245   20.694   18.820   1.00  10.26
    832 O    O   TYR   51    51   A    A    . A     O   TYR 
             8.320   21.909   18.628   1.00   9.44
    833 N    N   ALA   52    52   A    A    . A     N   ALA 
             8.469   20.129   20.002   1.00   8.86
    834 D    DN  ALA   52    52   A    A    . A     DN  ALA 
             8.347   19.178   20.107   1.00  10.68
    835 C    CA  ALA   52    52   A    A    . A     CA  ALA 
             8.834   20.910   21.172   1.00   9.45
    836 H    HA  ALA   52    52   A    A    . A     HA  ALA 
             9.218   21.844   20.824   1.00  10.09
    837 C    CB  ALA   52    52   A    A    . A     CB  ALA 
             7.581   21.217   22.005   1.00   9.22
    838 H    HB1 ALA   52    52   A    A    . A     HB1 ALA 
             6.782   21.584   21.360   1.00   8.11
    839 H    HB2 ALA   52    52   A    A    . A     HB2 ALA 
             7.802   21.959   22.749   1.00   8.44
    840 H    HB3 ALA   52    52   A    A    . A     HB3 ALA 
             7.234   20.330   22.504   1.00   8.96
    841 C    C   ALA   52    52   A    A    . A     C   ALA 
             9.930   20.279   22.053   1.00  10.21
    842 O    O   ALA   52    52   A    A    . A     O   ALA 
             9.833   20.292   23.282   1.00   9.45
    843 N    N   GLU   53    53   A    A    . A     N   GLU 
            10.988   19.769   21.428   1.00   8.32
    844 D    DN  GLU   53    53   A    A    A A     DN  GLU 
            11.034   19.802   20.450   0.97  10.58
    845 H    HN  GLU   53    53   A    A    B A     HN  GLU 
            11.034   19.802   20.450   0.03  10.58
    846 C    CA  GLU   53    53   A    A    . A     CA  GLU 
            12.096   19.207   22.182   1.00   9.56
    847 H    HA  GLU   53    53   A    A    . A     HA  GLU 
            11.738   18.371   22.757   1.00   8.47
    848 C    CB  GLU   53    53   A    A    . A     CB  GLU 
            13.214   18.751   21.245   1.00  10.21
    849 H    HB1 GLU   53    53   A    A    . A     HB1 GLU 
            14.080   18.526   21.825   1.00   9.85
    850 H    HB2 GLU   53    53   A    A    . A     HB2 GLU 
            13.451   19.555   20.576   1.00   9.75
    851 C    CG  GLU   53    53   A    A    . A     CG  GLU 
            12.859   17.526   20.411   1.00  10.09
    852 H    HG1 GLU   53    53   A    A    . A     HG1 GLU 
            11.953   17.725   19.842   1.00  10.85
    853 H    HG2 GLU   53    53   A    A    . A     HG2 GLU 
            12.698   16.676   21.076   1.00  11.36
    854 C    CD  GLU   53    53   A    A    . A     CD  GLU 
            13.963   17.143   19.445   1.00  13.39
    855 O    OE1 GLU   53    53   A    A    . A     OE1 GLU 
            14.720   18.042   19.024   1.00  15.58
    856 O    OE2 GLU   53    53   A    A    . A     OE2 GLU 
            14.051   15.950   19.079   1.00  14.76
    857 C    C   GLU   53    53   A    A    . A     C   GLU 
            12.599   20.277   23.146   1.00   7.73
    858 O    O   GLU   53    53   A    A    . A     O   GLU 
            12.620   21.467   22.822   1.00   9.01
    859 N    N   GLY   54    54   A    A    . A     N   GLY 
            12.958   19.846   24.346   1.00   8.34
    860 D    DN  GLY   54    54   A    A    . A     DN  GLY 
            12.881   18.888   24.548   1.00  10.03
    861 C    CA  GLY   54    54   A    A    . A     CA  GLY 
            13.413   20.765   25.372   1.00   8.57
    862 H    HA1 GLY   54    54   A    A    . A     HA1 GLY 
            13.482   21.769   24.959   1.00   9.16
    863 H    HA2 GLY   54    54   A    A    . A     HA2 GLY 
            14.400   20.448   25.751   1.00   7.17
    864 C    C   GLY   54    54   A    A    . A     C   GLY 
            12.424   20.789   26.520   1.00   8.24
    865 O    O   GLY   54    54   A    A    . A     O   GLY 
            11.683   19.834   26.728   1.00  10.31
    866 N    N   TYR   55    55   A    A    . A     N   TYR 
            12.427   21.891   27.260   1.00   8.52
    867 D    DN  TYR   55    55   A    A    A A     DN  TYR 
            13.052   22.590   27.026   0.60   9.00
    868 H    HN  TYR   55    55   A    A    B A     HN  TYR 
            13.052   22.590   27.026   0.40   9.00
    869 C    CA  TYR   55    55   A    A    . A     CA  TYR 
            11.561   22.100   28.404   1.00   9.04
    870 H    HA  TYR   55    55   A    A    . A     HA  TYR 
            10.712   21.414   28.333   1.00  10.09
    871 C    CB  TYR   55    55   A    A    . A     CB  TYR 
            12.350   21.828   29.684   1.00   9.41
    872 H    HB1 TYR   55    55   A    A    . A     HB1 TYR 
            11.778   22.140   30.540   1.00   7.97
    873 H    HB2 TYR   55    55   A    A    . A     HB2 TYR 
            13.291   22.372   29.652   1.00   8.43
    874 C    CG  TYR   55    55   A    A    . A     CG  TYR 
            12.647   20.360   29.828   1.00   8.83
    875 C    CD1 TYR   55    55   A    A    . A     CD1 TYR 
            11.670   19.495   30.269   1.00  10.05
    876 H    HD1 TYR   55    55   A    A    . A     HD1 TYR 
            10.710   19.901   30.566   1.00   7.59
    877 C    CD2 TYR   55    55   A    A    . A     CD2 TYR 
            13.869   19.830   29.450   1.00  10.90
    878 H    HD2 TYR   55    55   A    A    . A     HD2 TYR 
            14.650   20.496   29.107   1.00   9.35
    879 C    CE1 TYR   55    55   A    A    . A     CE1 TYR 
            11.888   18.155   30.327   1.00   6.17
    880 H    HE1 TYR   55    55   A    A    . A     HE1 TYR 
            11.115   17.505   30.676   1.00   8.18
    881 C    CE2 TYR   55    55   A    A    . A     CE2 TYR 
            14.105   18.472   29.520   1.00   9.95
    882 H    HE2 TYR   55    55   A    A    . A     HE2 TYR 
            15.067   18.068   29.223   1.00  10.42
    883 C    CZ  TYR   55    55   A    A    . A     CZ  TYR 
            13.104   17.640   29.955   1.00   8.59
    884 O    OH  TYR   55    55   A    A    . A     OH  TYR 
            13.280   16.280   29.986   1.00   7.58
    885 D    DH  TYR   55    55   A    A    A A     DH  TYR 
            14.193   16.089   30.161   0.76   9.50
    886 H    HH  TYR   55    55   A    A    B A     HH  TYR 
            14.193   16.089   30.161   0.24   9.50
    887 C    C   TYR   55    55   A    A    . A     C   TYR 
            11.048   23.530   28.328   1.00  10.98
    888 O    O   TYR   55    55   A    A    . A     O   TYR 
            11.599   24.339   27.587   1.00  11.35
    889 N    N   PRO   56    56   A    A    . A     N   PRO 
             9.955   23.837   29.050   1.00  11.24
    890 C    CA  PRO   56    56   A    A    . A     CA  PRO 
             9.366   25.177   28.993   1.00  12.07
    891 H    HA  PRO   56    56   A    A    . A     HA  PRO 
             8.842   25.339   28.067   1.00  13.29
    892 C    CB  PRO   56    56   A    A    . A     CB  PRO 
             8.363   25.161   30.147   1.00  11.06
    893 H    HB1 PRO   56    56   A    A    . A     HB1 PRO 
             7.515   25.790   29.909   1.00   9.27
    894 H    HB2 PRO   56    56   A    A    . A     HB2 PRO 
             8.843   25.518   31.053   1.00  10.01
    895 C    CG  PRO   56    56   A    A    . A     CG  PRO 
             7.952   23.739   30.266   1.00   9.91
    896 H    HG1 PRO   56    56   A    A    . A     HG1 PRO 
             7.165   23.528   29.536   1.00  11.13
    897 H    HG2 PRO   56    56   A    A    . A     HG2 PRO 
             7.617   23.539   31.293   1.00  11.17
    898 C    CD  PRO   56    56   A    A    . A     CD  PRO 
             9.190   22.935   29.935   1.00  11.47
    899 H    HD1 PRO   56    56   A    A    . A     HD1 PRO 
             8.913   22.037   29.406   1.00  11.21
    900 H    HD2 PRO   56    56   A    A    . A     HD2 PRO 
             9.749   22.708   30.830   1.00  11.42
    901 C    C   PRO   56    56   A    A    . A     C   PRO 
            10.406   26.279   29.185   1.00  14.42
    902 O    O   PRO   56    56   A    A    . A     O   PRO 
            11.166   26.270   30.158   1.00  14.41
    903 N    N   GLY   57    57   A    A    . A     N   GLY 
            10.434   27.217   28.242   1.00  15.82
    904 D    DN  GLY   57    57   A    A    . A     DN  GLY 
             9.800   27.158   27.483   1.00  16.60
    905 C    CA  GLY   57    57   A    A    . A     CA  GLY 
            11.380   28.321   28.308   1.00  16.60
    906 H    HA1 GLY   57    57   A    A    . A     HA1 GLY 
            11.513   28.577   29.352   1.00  16.51
    907 H    HA2 GLY   57    57   A    A    . A     HA2 GLY 
            10.947   29.182   27.809   1.00  16.32
    908 C    C   GLY   57    57   A    A    . A     C   GLY 
            12.742   28.025   27.696   1.00  16.14
    909 O    O   GLY   57    57   A    A    . A     O   GLY 
            13.563   28.928   27.562   1.00  17.62
    910 N    N   ALA   58    58   A    A    . A     N   ALA 
            12.991   26.764   27.343   1.00  15.59
    911 D    DN  ALA   58    58   A    A    A A     DN  ALA 
            12.306   26.070   27.478   0.78  15.44
    912 H    HN  ALA   58    58   A    A    B A     HN  ALA 
            12.306   26.070   27.478   0.22  15.44
    913 C    CA  ALA   58    58   A    A    . A     CA  ALA 
            14.267   26.349   26.771   1.00  15.88
    914 H    HA  ALA   58    58   A    A    . A     HA  ALA 
            14.737   27.208   26.292   1.00  14.91
    915 C    CB  ALA   58    58   A    A    . A     CB  ALA 
            15.192   25.829   27.866   1.00  15.13
    916 H    HB1 ALA   58    58   A    A    . A     HB1 ALA 
            15.941   25.183   27.426   1.00  15.39
    917 H    HB2 ALA   58    58   A    A    . A     HB2 ALA 
            14.614   25.287   28.608   1.00  15.36
    918 H    HB3 ALA   58    58   A    A    . A     HB3 ALA 
            15.680   26.672   28.348   1.00  14.54
    919 C    C   ALA   58    58   A    A    . A     C   ALA 
            14.014   25.264   25.737   1.00  16.58
    920 O    O   ALA   58    58   A    A    . A     O   ALA 
            14.288   24.083   25.972   1.00  17.40
    921 N    N   ARG   59    59   A    A    . A     N   ARG 
            13.469   25.676   24.597   1.00  15.87
    922 D    DN  ARG   59    59   A    A    A A     DN  ARG 
            13.270   26.630   24.480   0.74  16.25
    923 H    HN  ARG   59    59   A    A    B A     HN  ARG 
            13.270   26.630   24.480   0.26  16.25
    924 C    CA  ARG   59    59   A    A    . A     CA  ARG 
            13.136   24.753   23.529   1.00  15.31
    925 H    HA  ARG   59    59   A    A    . A     HA  ARG 
            13.174   23.747   23.927   1.00  14.72
    926 C    CB  ARG   59    59   A    A    . A     CB  ARG 
            11.713   25.023   23.040   1.00  14.46
    927 H    HB1 ARG   59    59   A    A    . A     HB1 ARG 
            11.468   24.303   22.268   1.00  14.36
    928 H    HB2 ARG   59    59   A    A    . A     HB2 ARG 
            11.664   26.012   22.620   1.00  15.38
    929 C    CG  ARG   59    59   A    A    . A     CG  ARG 
            10.650   24.926   24.118   1.00  12.97
    930 H    HG1 ARG   59    59   A    A    . A     HG1 ARG 
             9.771   25.479   23.772   1.00  13.12
    931 H    HG2 ARG   59    59   A    A    . A     HG2 ARG 
            11.022   25.371   25.034   1.00  13.51
    932 C    CD  ARG   59    59   A    A    . A     CD  ARG 
            10.216   23.488   24.413   1.00  12.13
    933 H    HD1 ARG   59    59   A    A    . A     HD1 ARG 
            11.009   22.963   24.954   1.00  13.41
    934 H    HD2 ARG   59    59   A    A    . A     HD2 ARG 
             9.995   22.996   23.466   1.00  14.10
    935 N    NE  ARG   59    59   A    A    . A     NE  ARG 
             9.021   23.548   25.249   1.00  12.11
    936 D    DE  ARG   59    59   A    A    . A     DE  ARG 
             8.670   24.458   25.461   1.00  12.60
    937 C    CZ  ARG   59    59   A    A    . A     CZ  ARG 
             8.377   22.510   25.770   1.00   9.44
    938 N    NH1 ARG   59    59   A    A    . A     NH1 ARG 
             8.729   21.269   25.500   1.00   9.47
    939 D   DH11 ARG   59    59   A    A    A A    DH11 ARG 
             9.489   21.116   24.888   0.78   9.69
    940 H   HH11 ARG   59    59   A    A    B A    HH11 ARG 
             9.489   21.116   24.888   0.22   9.69
    941 D   DH12 ARG   59    59   A    A    . A    DH12 ARG 
             8.220   20.499   25.898   1.00   9.35
    942 N    NH2 ARG   59    59   A    A    . A     NH2 ARG 
             7.328   22.739   26.521   1.00   6.10
    943 D   DH21 ARG   59    59   A    A    . A    DH21 ARG 
             7.053   23.675   26.652   1.00   6.75
    944 D   DH22 ARG   59    59   A    A    . A    DH22 ARG 
             6.843   21.992   26.946   1.00   7.68
    945 C    C   ARG   59    59   A    A    . A     C   ARG 
            14.094   24.861   22.355   1.00  16.53
    946 O    O   ARG   59    59   A    A    . A     O   ARG 
            14.750   25.887   22.156   1.00  17.52
    947 N    N   TYR   60    60   A    A    . A     N   TYR 
            14.133   23.794   21.565   1.00  16.90
    948 D    DN  TYR   60    60   A    A    A A     DN  TYR 
            13.556   23.042   21.800   0.89  17.62
    949 H    HN  TYR   60    60   A    A    B A     HN  TYR 
            13.556   23.042   21.800   0.11  17.62
    950 C    CA  TYR   60    60   A    A    . A     CA  TYR 
            14.969   23.719   20.363   1.00  17.83
    951 H    HA  TYR   60    60   A    A    . A     HA  TYR 
            15.798   24.396   20.502   1.00  18.57
    952 C    CB  TYR   60    60   A    A    . A     CB  TYR 
            15.519   22.297   20.210   1.00  20.78
    953 H    HB1 TYR   60    60   A    A    . A     HB1 TYR 
            15.899   22.166   19.217   1.00  20.47
    954 H    HB2 TYR   60    60   A    A    . A     HB2 TYR 
            14.702   21.614   20.365   1.00  21.13
    955 C    CG  TYR   60    60   A    A    . A     CG  TYR 
            16.608   21.895   21.196   1.00  25.90
    956 C    CD1 TYR   60    60   A    A    . A     CD1 TYR 
            16.483   22.147   22.562   1.00  28.43
    957 H    HD1 TYR   60    60   A    A    . A     HD1 TYR 
            15.616   22.659   22.929   1.00  28.30
    958 C    CD2 TYR   60    60   A    A    . A     CD2 TYR 
            17.750   21.230   20.760   1.00  29.62
    959 H    HD2 TYR   60    60   A    A    . A     HD2 TYR 
            17.872   21.024   19.707   1.00  30.71
    960 C    CE1 TYR   60    60   A    A    . A     CE1 TYR 
            17.469   21.752   23.462   1.00  31.07
    961 H    HE1 TYR   60    60   A    A    . A     HE1 TYR 
            17.354   21.955   24.524   1.00  31.30
    962 C    CE2 TYR   60    60   A    A    . A     CE2 TYR 
            18.740   20.836   21.654   1.00  31.85
    963 H    HE2 TYR   60    60   A    A    . A     HE2 TYR 
            19.619   20.327   21.304   1.00  32.18
    964 C    CZ  TYR   60    60   A    A    . A     CZ  TYR 
            18.592   21.099   23.000   1.00  33.46
    965 O    OH  TYR   60    60   A    A    . A     OH  TYR 
            19.573   20.696   23.882   1.00  35.91
    966 D    DH  TYR   60    60   A    A    A A     DH  TYR 
            19.209   20.603   24.765   0.55  35.07
    967 H    HH  TYR   60    60   A    A    B A     HH  TYR 
            19.209   20.603   24.765   0.45  35.07
    968 C    C   TYR   60    60   A    A    . A     C   TYR 
            14.220   24.110   19.074   1.00  17.08
    969 O    O   TYR   60    60   A    A    . A     O   TYR 
            14.679   23.801   17.980   1.00  19.09
    970 N    N   TYR   61    61   A    A    . A     N   TYR 
            13.093   24.813   19.198   1.00  15.16
    971 D    DN  TYR   61    61   A    A    A A     DN  TYR 
            12.767   25.073   20.099   0.76  15.82
    972 H    HN  TYR   61    61   A    A    B A     HN  TYR 
            12.767   25.073   20.099   0.24  15.82
    973 C    CA  TYR   61    61   A    A    . A     CA  TYR 
            12.318   25.265   18.036   1.00  15.19
    974 H    HA  TYR   61    61   A    A    . A     HA  TYR 
            12.986   25.480   17.223   1.00  15.95
    975 C    CB  TYR   61    61   A    A    . A     CB  TYR 
            11.266   24.239   17.603   1.00  14.41
    976 H    HB1 TYR   61    61   A    A    . A     HB1 TYR 
            10.757   24.601   16.716   1.00  15.84
    977 H    HB2 TYR   61    61   A    A    . A     HB2 TYR 
            10.540   24.142   18.402   1.00  15.12
    978 C    CG  TYR   61    61   A    A    . A     CG  TYR 
            11.767   22.845   17.318   1.00  16.52
    979 C    CD1 TYR   61    61   A    A    . A     CD1 TYR 
            11.967   21.945   18.350   1.00  17.15
    980 H    HD1 TYR   61    61   A    A    . A     HD1 TYR 
            11.782   22.267   19.358   1.00  19.17
    981 C    CD2 TYR   61    61   A    A    . A     CD2 TYR 
            12.013   22.418   16.017   1.00  15.58
    982 H    HD2 TYR   61    61   A    A    . A     HD2 TYR 
            11.861   23.098   15.192   1.00  16.67
    983 C    CE1 TYR   61    61   A    A    . A     CE1 TYR 
            12.396   20.666   18.100   1.00  17.94
    984 H    HE1 TYR   61    61   A    A    . A     HE1 TYR 
            12.543   19.974   18.902   1.00  17.41
    985 C    CE2 TYR   61    61   A    A    . A     CE2 TYR 
            12.449   21.132   15.760   1.00  16.68
    986 H    HE2 TYR   61    61   A    A    . A     HE2 TYR 
            12.630   20.819   14.739   1.00  17.56
    987 C    CZ  TYR   61    61   A    A    . A     CZ  TYR 
            12.636   20.262   16.812   1.00  17.87
    988 O    OH  TYR   61    61   A    A    . A     OH  TYR 
            13.058   18.966   16.620   1.00  18.61
    989 D    DH  TYR   61    61   A    A    A A     DH  TYR 
            12.902   18.717   15.721   0.90  18.47
    990 H    HH  TYR   61    61   A    A    B A     HH  TYR 
            12.902   18.717   15.721   0.10  18.47
    991 C    C   TYR   61    61   A    A    . A     C   TYR 
            11.552   26.517   18.434   1.00  15.72
    992 O    O   TYR   61    61   A    A    . A     O   TYR 
            11.339   26.773   19.621   1.00  15.98
    993 N    N   GLY   62    62   A    A    . A     N   GLY 
            11.108   27.284   17.454   1.00  14.89
    994 D    DN  GLY   62    62   A    A    . A     DN  GLY 
            11.292   27.021   16.540   1.00  14.38
    995 C    CA  GLY   62    62   A    A    . A     CA  GLY 
            10.327   28.466   17.779   1.00  14.37
    996 H    HA1 GLY   62    62   A    A    . A     HA1 GLY 
            10.508   29.237   17.045   1.00  14.77
    997 H    HA2 GLY   62    62   A    A    . A     HA2 GLY 
            10.624   28.824   18.765   1.00  14.70
    998 C    C   GLY   62    62   A    A    . A     C   GLY 
             8.841   28.125   17.791   1.00  13.41
    999 O    O   GLY   62    62   A    A    . A     O   GLY 
             8.444   27.032   17.382   1.00  13.14
   1000 N    N   GLY   63    63   A    A    . A     N   GLY 
             8.016   29.070   18.227   1.00  11.48
   1001 D    DN  GLY   63    63   A    A    . A     DN  GLY 
             8.385   29.930   18.525   1.00  12.87
   1002 C    CA  GLY   63    63   A    A    . A     CA  GLY 
             6.576   28.863   18.224   1.00  11.81
   1003 H    HA1 GLY   63    63   A    A    . A     HA1 GLY 
             6.330   28.400   17.280   1.00  10.99
   1004 H    HA2 GLY   63    63   A    A    . A     HA2 GLY 
             6.091   29.823   18.237   1.00  11.29
   1005 C    C   GLY   63    63   A    A    . A     C   GLY 
             6.012   28.010   19.344   1.00  11.42
   1006 O    O   GLY   63    63   A    A    . A     O   GLY 
             4.886   27.530   19.254   1.00  10.11
   1007 N    N   CYS   64    64   A    A    . A     N   CYS 
             6.802   27.814   20.393   1.00  10.38
   1008 D    DN  CYS   64    64   A    A    A A     DN  CYS 
             7.698   28.236   20.372   0.97  11.00
   1009 H    HN  CYS   64    64   A    A    B A     HN  CYS 
             7.698   28.236   20.372   0.03  11.00
   1010 C    CA  CYS   64    64   A    A    . A     CA  CYS 
             6.390   26.987   21.536   1.00  12.19
   1011 H    HA  CYS   64    64   A    A    . A     HA  CYS 
             5.679   26.261   21.152   1.00  10.51
   1012 C    CB  CYS   64    64   A    A    . A     CB  CYS 
             7.588   26.185   22.060   1.00  12.58
   1013 H    HB1 CYS   64    64   A    A    . A     HB1 CYS 
             7.342   25.711   23.014   1.00  13.08
   1014 H    HB2 CYS   64    64   A    A    . A     HB2 CYS 
             8.414   26.879   22.198   1.00  12.70
   1015 S    SG  CYS   64    64   A    A    . A     SG  CYS 
             8.171   24.885   20.928   1.00  14.48
   1016 D    DG  CYS   64    64   A    A    A A     DG  CYS 
             8.464   25.299   20.103   0.72  14.43
   1017 H    HG  CYS   64    64   A    A    B A     HG  CYS 
             8.464   25.299   20.103   0.28  14.43
   1018 C    C   CYS   64    64   A    A    . A     C   CYS 
             5.733   27.738   22.699   1.00  13.04
   1019 O    O   CYS   64    64   A    A    . A     O   CYS 
             5.495   27.145   23.747   1.00  13.20
   1020 N    N   GLU   65    65   A    A    . A     N   GLU 
             5.468   29.035   22.528   1.00  13.19
   1021 D    DN  GLU   65    65   A    A    . A     DN  GLU 
             5.700   29.462   21.693   1.00  13.04
   1022 C    CA  GLU   65    65   A    A    . A     CA  GLU 
             4.872   29.856   23.582   1.00  16.42
   1023 H    HA  GLU   65    65   A    A    . A     HA  GLU 
             5.622   29.907   24.372   1.00  15.58
   1024 C    CB  GLU   65    65   A    A    . A     CB  GLU 
             4.652   31.288   23.086   1.00  18.46
   1025 H    HB1 GLU   65    65   A    A    . A     HB1 GLU 
             5.626   31.738   22.872   1.00  20.03
   1026 H    HB2 GLU   65    65   A    A    . A     HB2 GLU 
             4.151   31.871   23.841   1.00  21.49
   1027 C    CG  GLU   65    65   A    A    . A     CG  GLU 
             3.839   31.344   21.812   1.00  23.44
   1028 H    HG1 GLU   65    65   A    A    . A     HG1 GLU 
             3.177   32.197   21.855   1.00  23.48
   1029 H    HG2 GLU   65    65   A    A    . A     HG2 GLU 
             3.251   30.444   21.746   1.00  23.19
   1030 C    CD  GLU   65    65   A    A    . A     CD  GLU 
             4.704   31.459   20.563   1.00  26.75
   1031 O    OE1 GLU   65    65   A    A    . A     OE1 GLU 
             5.824   30.893   20.533   1.00  27.60
   1032 D    DE1 GLU   65    65   A    A    . A     DE1 GLU 
             6.577   31.339   20.139   1.00  28.52
   1033 O    OE2 GLU   65    65   A    A    . A     OE2 GLU 
             4.245   32.120   19.605   1.00  30.63
   1034 C    C   GLU   65    65   A    A    . A     C   GLU 
             3.584   29.297   24.217   1.00  16.11
   1035 O    O   GLU   65    65   A    A    . A     O   GLU 
             3.413   29.386   25.429   1.00  15.04
   1036 N    N   VAL   66    66   A    A    . A     N   VAL 
             2.689   28.703   23.431   1.00  12.19
   1037 D    DN  VAL   66    66   A    A    A A     DN  VAL 
             2.853   28.622   22.478   0.94  13.09
   1038 H    HN  VAL   66    66   A    A    B A     HN  VAL 
             2.853   28.622   22.478   0.06  13.09
   1039 C    CA  VAL   66    66   A    A    . A     CA  VAL 
             1.468   28.138   24.008   1.00  11.87
   1040 H    HA  VAL   66    66   A    A    . A     HA  VAL 
             1.168   28.792   24.820   1.00  11.75
   1041 C    CB  VAL   66    66   A    A    . A     CB  VAL 
             0.313   28.067   22.995   1.00  12.07
   1042 H    HB  VAL   66    66   A    A    . A     HB  VAL 
             0.582   27.389   22.189   1.00  11.87
   1043 C    CG1 VAL   66    66   A    A    . A     CG1 VAL 
            -0.959   27.548   23.677   1.00  10.27
   1044 H   HG11 VAL   66    66   A    A    . A    HG11 VAL 
            -1.771   27.474   22.942   1.00  10.97
   1045 H   HG12 VAL   66    66   A    A    . A    HG12 VAL 
            -1.243   28.248   24.471   1.00  11.24
   1046 H   HG13 VAL   66    66   A    A    . A    HG13 VAL 
            -0.773   26.566   24.117   1.00  11.06
   1047 C    CG2 VAL   66    66   A    A    . A     CG2 VAL 
             0.065   29.449   22.401   1.00  12.24
   1048 H   HG21 VAL   66    66   A    A    . A    HG21 VAL 
            -0.365   30.087   23.158   1.00  11.96
   1049 H   HG22 VAL   66    66   A    A    . A    HG22 VAL 
            -0.594   29.375   21.560   1.00  11.12
   1050 H   HG23 VAL   66    66   A    A    . A    HG23 VAL 
             0.991   29.877   22.066   1.00  12.54
   1051 C    C   VAL   66    66   A    A    . A     C   VAL 
             1.746   26.754   24.594   1.00  11.52
   1052 O    O   VAL   66    66   A    A    . A     O   VAL 
             1.280   26.424   25.679   1.00  11.65
   1053 N    N   ILE   67    67   A    A    . A     N   ILE 
             2.527   25.960   23.872   1.00   9.54
   1054 D    DN  ILE   67    67   A    A    A A     DN  ILE 
             2.877   26.286   23.019   0.70  10.58
   1055 H    HN  ILE   67    67   A    A    B A     HN  ILE 
             2.877   26.286   23.019   0.30  10.58
   1056 C    CA  ILE   67    67   A    A    . A     CA  ILE 
             2.899   24.627   24.312   1.00  10.24
   1057 H    HA  ILE   67    67   A    A    . A     HA  ILE 
             2.015   24.026   24.377   1.00  11.90
   1058 C    CB  ILE   67    67   A    A    . A     CB  ILE 
             3.881   23.985   23.289   1.00  11.84
   1059 H    HB  ILE   67    67   A    A    . A     HB  ILE 
             4.620   24.745   23.064   1.00  11.37
   1060 C    CG1 ILE   67    67   A    A    . A     CG1 ILE 
             3.161   23.612   21.988   1.00  14.50
   1061 H   HG11 ILE   67    67   A    A    . A    HG11 ILE 
             3.862   23.123   21.328   1.00  13.92
   1062 H   HG12 ILE   67    67   A    A    . A    HG12 ILE 
             2.800   24.493   21.511   1.00  14.08
   1063 C    CG2 ILE   67    67   A    A    . A     CG2 ILE 
             4.642   22.815   23.888   1.00  12.29
   1064 H   HG21 ILE   67    67   A    A    . A    HG21 ILE 
             5.389   22.470   23.176   1.00  12.36
   1065 H   HG22 ILE   67    67   A    A    . A    HG22 ILE 
             3.960   22.024   24.107   1.00  11.38
   1066 H   HG23 ILE   67    67   A    A    . A    HG23 ILE 
             5.135   23.128   24.786   1.00  12.74
   1067 C    CD1 ILE   67    67   A    A    . A     CD1 ILE 
             1.990   22.673   22.148   1.00  15.57
   1068 H   HD11 ILE   67    67   A    A    . A    HD11 ILE 
             2.339   21.759   22.607   1.00  14.55
   1069 H   HD12 ILE   67    67   A    A    . A    HD12 ILE 
             1.574   22.454   21.173   1.00  14.96
   1070 H   HD13 ILE   67    67   A    A    . A    HD13 ILE 
             1.221   23.123   22.761   1.00  13.62
   1071 C    C   ILE   67    67   A    A    . A     C   ILE 
             3.569   24.693   25.691   1.00   9.76
   1072 O    O   ILE   67    67   A    A    . A     O   ILE 
             3.386   23.805   26.521   1.00   7.96
   1073 N    N   ASP   68    68   A    A    . A     N   ASP 
             4.356   25.734   25.933   1.00   8.24
   1074 D    DN  ASP   68    68   A    A    A A     DN  ASP 
             4.485   26.409   25.247   0.63   9.14
   1075 H    HN  ASP   68    68   A    A    B A     HN  ASP 
             4.485   26.409   25.247   0.37   9.14
   1076 C    CA  ASP   68    68   A    A    . A     CA  ASP 
             5.034   25.864   27.216   1.00  10.10
   1077 H    HA  ASP   68    68   A    A    . A     HA  ASP 
             5.581   24.929   27.390   1.00  10.32
   1078 C    CB  ASP   68    68   A    A    . A     CB  ASP 
             6.043   27.021   27.203   1.00  11.12
   1079 H    HB1 ASP   68    68   A    A    . A     HB1 ASP 
             6.356   27.212   28.207   1.00  11.54
   1080 H    HB2 ASP   68    68   A    A    . A     HB2 ASP 
             5.576   27.906   26.813   1.00  11.74
   1081 C    CG  ASP   68    68   A    A    . A     CG  ASP 
             7.291   26.707   26.378   1.00  12.55
   1082 O    OD1 ASP   68    68   A    A    . A     OD1 ASP 
             7.429   25.560   25.910   1.00  11.70
   1083 O    OD2 ASP   68    68   A    A    . A     OD2 ASP 
             8.147   27.603   26.221   1.00  12.29
   1084 C    C   ASP   68    68   A    A    . A     C   ASP 
             4.029   26.035   28.353   1.00   9.30
   1085 O    O   ASP   68    68   A    A    . A     O   ASP 
             4.234   25.526   29.452   1.00   9.88
   1086 N    N   ARG   69    69   A    A    . A     N   ARG 
             2.935   26.735   28.085   1.00   8.74
   1087 D    DN  ARG   69    69   A    A    . A     DN  ARG 
             2.823   27.096   27.192   1.00   8.58
   1088 C    CA  ARG   69    69   A    A    . A     CA  ARG 
             1.904   26.947   29.105   1.00  11.23
   1089 H    HA  ARG   69    69   A    A    . A     HA  ARG 
             2.421   27.267   30.012   1.00  10.35
   1090 C    CB  ARG   69    69   A    A    . A     CB  ARG 
             0.928   28.049   28.676   1.00  12.82
   1091 H    HB1 ARG   69    69   A    A    . A     HB1 ARG 
             0.123   28.143   29.415   1.00  15.71
   1092 H    HB2 ARG   69    69   A    A    . A     HB2 ARG 
             0.487   27.778   27.705   1.00  14.64
   1093 C    CG  ARG   69    69   A    A    . A     CG  ARG 
             1.637   29.393   28.552   1.00  18.85
   1094 H    HG1 ARG   69    69   A    A    . A     HG1 ARG 
             2.483   29.261   27.883   1.00  17.17
   1095 H    HG2 ARG   69    69   A    A    . A     HG2 ARG 
             1.996   29.680   29.517   1.00  18.75
   1096 C    CD  ARG   69    69   A    A    . A     CD  ARG 
             0.757   30.511   28.007   1.00  24.14
   1097 H    HD1 ARG   69    69   A    A    . A     HD1 ARG 
             0.341   30.199   27.067   1.00  25.10
   1098 H    HD2 ARG   69    69   A    A    . A     HD2 ARG 
             1.371   31.383   27.862   1.00  24.64
   1099 N    NE  ARG   69    69   A    A    . A     NE  ARG 
            -0.330   30.856   28.914   1.00  29.37
   1100 D    DE  ARG   69    69   A    A    A A     DE  ARG 
            -0.312   30.450   29.814   0.67  28.70
   1101 H    HE  ARG   69    69   A    A    B A     HE  ARG 
            -0.312   30.450   29.814   0.33  28.70
   1102 C    CZ  ARG   69    69   A    A    . A     CZ  ARG 
            -1.358   31.635   28.578   1.00  33.48
   1103 N    NH1 ARG   69    69   A    A    . A     NH1 ARG 
            -1.373   32.251   27.401   1.00  33.57
   1104 D   DH11 ARG   69    69   A    A    A A    DH11 ARG 
            -0.608   32.124   26.764   0.67  33.30
   1105 H   HH11 ARG   69    69   A    A    B A    HH11 ARG 
            -0.608   32.124   26.764   0.33  33.30
   1106 D   DH12 ARG   69    69   A    A    A A    DH12 ARG 
            -2.141   32.843   27.151   0.28  33.45
   1107 H   HH12 ARG   69    69   A    A    B A    HH12 ARG 
            -2.141   32.843   27.151   0.72  33.45
   1108 N    NH2 ARG   69    69   A    A    . A     NH2 ARG 
            -2.370   31.798   29.421   1.00  35.36
   1109 D   DH21 ARG   69    69   A    A    A A    DH21 ARG 
            -2.350   31.324   30.326   0.47  34.98
   1110 H   HH21 ARG   69    69   A    A    B A    HH21 ARG 
            -2.350   31.324   30.326   0.53  34.98
   1111 D   DH22 ARG   69    69   A    A    A A    DH22 ARG 
            -3.156   32.373   29.163   0.78  35.64
   1112 H   HH22 ARG   69    69   A    A    B A    HH22 ARG 
            -3.156   32.373   29.163   0.22  35.64
   1113 C    C   ARG   69    69   A    A    . A     C   ARG 
             1.179   25.634   29.399   1.00   9.98
   1114 O    O   ARG   69    69   A    A    . A     O   ARG 
             0.834   25.348   30.533   1.00   9.93
   1115 N    N   VAL   70    70   A    A    . A     N   VAL 
             0.980   24.822   28.370   1.00   8.86
   1116 D    DN  VAL   70    70   A    A    A A     DN  VAL 
             1.292   25.075   27.478   0.78   9.28
   1117 H    HN  VAL   70    70   A    A    B A     HN  VAL 
             1.292   25.075   27.478   0.22   9.28
   1118 C    CA  VAL   70    70   A    A    . A     CA  VAL 
             0.332   23.541   28.541   1.00   7.55
   1119 H    HA  VAL   70    70   A    A    . A     HA  VAL 
            -0.625   23.699   29.035   1.00   7.61
   1120 C    CB  VAL   70    70   A    A    . A     CB  VAL 
             0.073   22.870   27.181   1.00   7.58
   1121 H    HB  VAL   70    70   A    A    . A     HB  VAL 
             1.020   22.779   26.637   1.00   7.51
   1122 C    CG1 VAL   70    70   A    A    . A     CG1 VAL 
            -0.488   21.454   27.385   1.00   6.26
   1123 H   HG11 VAL   70    70   A    A    . A    HG11 VAL 
             0.330   20.792   27.666   1.00   8.85
   1124 H   HG12 VAL   70    70   A    A    . A    HG12 VAL 
            -0.955   21.104   26.463   1.00   7.38
   1125 H   HG13 VAL   70    70   A    A    . A    HG13 VAL 
            -1.219   21.485   28.203   1.00   7.25
   1126 C    CG2 VAL   70    70   A    A    . A     CG2 VAL 
            -0.888   23.729   26.359   1.00   7.28
   1127 H   HG21 VAL   70    70   A    A    . A    HG21 VAL 
            -0.479   24.743   26.276   1.00   7.64
   1128 H   HG22 VAL   70    70   A    A    . A    HG22 VAL 
            -1.858   23.758   26.869   1.00   6.66
   1129 H   HG23 VAL   70    70   A    A    . A    HG23 VAL 
            -1.010   23.304   25.374   1.00   8.52
   1130 C    C   VAL   70    70   A    A    . A     C   VAL 
             1.196   22.627   29.411   1.00   6.97
   1131 O    O   VAL   70    70   A    A    . A     O   VAL 
             0.712   22.024   30.369   1.00   7.53
   1132 N    N   GLU   71    71   A    A    . A     N   GLU 
             2.474   22.514   29.064   1.00   7.11
   1133 D    DN  GLU   71    71   A    A    A A     DN  GLU 
             2.803   23.008   28.283   0.08   8.06
   1134 H    HN  GLU   71    71   A    A    B A     HN  GLU 
             2.803   23.008   28.283   0.92   8.06
   1135 C    CA  GLU   71    71   A    A    . A     CA  GLU 
             3.384   21.647   29.811   1.00   8.66
   1136 H    HA  GLU   71    71   A    A    . A     HA  GLU 
             2.867   20.699   29.852   1.00   6.93
   1137 C    CB  GLU   71    71   A    A    . A     CB  GLU 
             4.696   21.423   29.045   1.00   6.27
   1138 H    HB1 GLU   71    71   A    A    . A     HB1 GLU 
             5.290   22.346   29.063   1.00   6.88
   1139 H    HB2 GLU   71    71   A    A    . A     HB2 GLU 
             4.447   21.185   28.000   1.00   7.24
   1140 C    CG  GLU   71    71   A    A    . A     CG  GLU 
             5.527   20.292   29.612   1.00   6.77
   1141 H    HG1 GLU   71    71   A    A    . A     HG1 GLU 
             4.915   19.403   29.711   1.00   6.69
   1142 H    HG2 GLU   71    71   A    A    . A     HG2 GLU 
             5.891   20.580   30.589   1.00   5.56
   1143 C    CD  GLU   71    71   A    A    . A     CD  GLU 
             6.722   19.947   28.751   1.00   6.81
   1144 O    OE1 GLU   71    71   A    A    . A     OE1 GLU 
             6.694   20.207   27.533   1.00   7.97
   1145 O    OE2 GLU   71    71   A    A    . A     OE2 GLU 
             7.688   19.379   29.288   1.00   8.82
   1146 C    C   GLU   71    71   A    A    . A     C   GLU 
             3.620   22.087   31.269   1.00   7.86
   1147 O    O   GLU   71    71   A    A    . A     O   GLU 
             3.676   21.239   32.150   1.00   7.97
   1148 N    N   SER   72    72   A    A    . A     N   SER 
             3.725   23.402   31.511   1.00  10.68
   1149 D    DN  SER   72    72   A    A    A A     DN  SER 
             3.654   24.017   30.753   0.56  10.63
   1150 H    HN  SER   72    72   A    A    B A     HN  SER 
             3.654   24.017   30.753   0.44  10.63
   1151 C    CA  SER   72    72   A    A    . A     CA  SER 
             3.916   23.975   32.852   1.00  11.32
   1152 H    HA  SER   72    72   A    A    . A     HA  SER 
             4.786   23.519   33.285   1.00  10.72
   1153 C    CB  SER   72    72   A    A    . A     CB  SER 
             4.105   25.498   32.773   1.00  11.06
   1154 H    HB1 SER   72    72   A    A    . A     HB1 SER 
             4.147   25.933   33.768   1.00  13.92
   1155 H    HB2 SER   72    72   A    A    . A     HB2 SER 
             3.280   25.929   32.224   1.00  12.25
   1156 O    OG  SER   72    72   A    A    . A     OG  SER 
             5.297   25.822   32.090   1.00  14.43
   1157 D    DG  SER   72    72   A    A    A A     DG  SER 
             6.030   25.546   32.628   0.25  13.41
   1158 H    HG  SER   72    72   A    A    B A     HG  SER 
             6.030   25.546   32.628   0.75  13.41
   1159 C    C   SER   72    72   A    A    . A     C   SER 
             2.695   23.688   33.721   1.00  10.57
   1160 O    O   SER   72    72   A    A    . A     O   SER 
             2.812   23.388   34.903   1.00  12.50
   1161 N    N   LEU   73    73   A    A    . A     N   LEU 
             1.532   23.776   33.088   1.00   9.69
   1162 D    DN  LEU   73    73   A    A    A A     DN  LEU 
             1.528   24.010   32.136   0.15   9.75
   1163 H    HN  LEU   73    73   A    A    B A     HN  LEU 
             1.528   24.010   32.136   0.85   9.75
   1164 C    CA  LEU   73    73   A    A    . A     CA  LEU 
             0.266   23.520   33.744   1.00   9.50
   1165 H    HA  LEU   73    73   A    A    . A     HA  LEU 
             0.210   24.169   34.622   1.00  10.50
   1166 C    CB  LEU   73    73   A    A    . A     CB  LEU 
            -0.868   23.870   32.779   1.00  10.50
   1167 H    HB1 LEU   73    73   A    A    . A     HB1 LEU 
            -0.868   23.126   31.993   1.00  11.68
   1168 H    HB2 LEU   73    73   A    A    . A     HB2 LEU 
            -0.632   24.829   32.330   1.00  10.60
   1169 C    CG  LEU   73    73   A    A    . A     CG  LEU 
            -2.279   23.942   33.367   1.00  13.26
   1170 H    HG  LEU   73    73   A    A    . A     HG  LEU 
            -2.491   23.005   33.839   1.00  12.20
   1171 C    CD1 LEU   73    73   A    A    . A     CD1 LEU 
            -2.434   25.031   34.452   1.00  13.08
   1172 H   HD11 LEU   73    73   A    A    . A    HD11 LEU 
            -2.129   26.007   34.089   1.00  14.48
   1173 H   HD12 LEU   73    73   A    A    . A    HD12 LEU 
            -1.832   24.771   35.305   1.00  13.65
   1174 H   HD13 LEU   73    73   A    A    . A    HD13 LEU 
            -3.468   25.077   34.766   1.00  14.11
   1175 C    CD2 LEU   73    73   A    A    . A     CD2 LEU 
            -3.311   24.121   32.255   1.00  13.62
   1176 H   HD21 LEU   73    73   A    A    . A    HD21 LEU 
            -3.187   23.348   31.526   1.00  14.44
   1177 H   HD22 LEU   73    73   A    A    . A    HD22 LEU 
            -3.187   25.083   31.796   1.00  13.52
   1178 H   HD23 LEU   73    73   A    A    . A    HD23 LEU 
            -4.293   24.048   32.686   1.00  13.05
   1179 C    C   LEU   73    73   A    A    . A     C   LEU 
             0.199   22.046   34.181   1.00   9.60
   1180 O    O   LEU   73    73   A    A    . A     O   LEU 
            -0.224   21.747   35.296   1.00   9.76
   1181 N    N   ALA   74    74   A    A    . A     N   ALA 
             0.640   21.125   33.322   1.00   8.40
   1182 H    HN  ALA   74    74   A    A    . A     HN  ALA 
             0.997   21.406   32.449   1.00   8.52
   1183 C    CA  ALA   74    74   A    A    . A     CA  ALA 
             0.637   19.695   33.679   1.00   7.35
   1184 H    HA  ALA   74    74   A    A    . A     HA  ALA 
            -0.378   19.447   34.018   1.00   7.56
   1185 C    CB  ALA   74    74   A    A    . A     CB  ALA 
             0.981   18.821   32.480   1.00   5.15
   1186 H    HB1 ALA   74    74   A    A    . A     HB1 ALA 
             2.053   18.850   32.299   1.00   6.55
   1187 H    HB2 ALA   74    74   A    A    . A     HB2 ALA 
             0.451   19.167   31.598   1.00   7.05
   1188 H    HB3 ALA   74    74   A    A    . A     HB3 ALA 
             0.701   17.779   32.700   1.00   7.11
   1189 C    C   ALA   74    74   A    A    . A     C   ALA 
             1.627   19.438   34.822   1.00   6.89
   1190 O    O   ALA   74    74   A    A    . A     O   ALA 
             1.324   18.694   35.750   1.00   8.01
   1191 N    N   ILE   75    75   A    A    . A     N   ILE 
             2.794   20.080   34.754   1.00   5.92
   1192 D    DN  ILE   75    75   A    A    A A     DN  ILE 
             2.966   20.672   33.996   0.39   6.59
   1193 H    HN  ILE   75    75   A    A    B A     HN  ILE 
             2.966   20.672   33.996   0.61   6.59
   1194 C    CA  ILE   75    75   A    A    . A     CA  ILE 
             3.828   19.962   35.782   1.00   7.03
   1195 H    HA  ILE   75    75   A    A    . A     HA  ILE 
             4.086   18.915   35.886   1.00   6.84
   1196 C    CB  ILE   75    75   A    A    . A     CB  ILE 
             5.109   20.742   35.377   1.00   7.21
   1197 H    HB  ILE   75    75   A    A    . A     HB  ILE 
             4.816   21.746   35.089   1.00   7.79
   1198 C    CG1 ILE   75    75   A    A    . A     CG1 ILE 
             5.804   20.064   34.188   1.00   7.38
   1199 H   HG11 ILE   75    75   A    A    . A    HG11 ILE 
             5.084   19.898   33.395   1.00   6.28
   1200 H   HG12 ILE   75    75   A    A    . A    HG12 ILE 
             6.191   19.109   34.508   1.00   6.85
   1201 C    CG2 ILE   75    75   A    A    . A     CG2 ILE 
             6.073   20.875   36.562   1.00   6.18
   1202 H   HG21 ILE   75    75   A    A    . A    HG21 ILE 
             5.709   21.606   37.272   1.00   7.79
   1203 H   HG22 ILE   75    75   A    A    . A    HG22 ILE 
             7.041   21.187   36.192   1.00   6.04
   1204 H   HG23 ILE   75    75   A    A    . A    HG23 ILE 
             6.187   19.915   37.038   1.00   6.23
   1205 C    CD1 ILE   75    75   A    A    . A     CD1 ILE 
             6.971   20.864   33.602   1.00   7.19
   1206 H   HD11 ILE   75    75   A    A    . A    HD11 ILE 
             6.597   21.823   33.218   1.00   7.39
   1207 H   HD12 ILE   75    75   A    A    . A    HD12 ILE 
             7.419   20.306   32.800   1.00   7.88
   1208 H   HD13 ILE   75    75   A    A    . A    HD13 ILE 
             7.723   21.057   34.364   1.00   8.84
   1209 C    C   ILE   75    75   A    A    . A     C   ILE 
             3.343   20.485   37.145   1.00   7.86
   1210 O    O   ILE   75    75   A    A    . A     O   ILE 
             3.516   19.818   38.160   1.00   9.41
   1211 N    N   GLU   76    76   A    A    . A     N   GLU 
             2.766   21.685   37.168   1.00   7.06
   1212 D    DN  GLU   76    76   A    A    A A     DN  GLU 
             2.672   22.183   36.341   0.26   7.70
   1213 H    HN  GLU   76    76   A    A    B A     HN  GLU 
             2.672   22.183   36.341   0.74   7.70
   1214 C    CA  GLU   76    76   A    A    . A     CA  GLU 
             2.294   22.292   38.409   1.00   8.47
   1215 H    HA  GLU   76    76   A    A    . A     HA  GLU 
             3.115   22.237   39.117   1.00   8.33
   1216 C    CB  GLU   76    76   A    A    . A     CB  GLU 
             1.958   23.770   38.214   1.00  10.71
   1217 H    HB1 GLU   76    76   A    A    . A     HB1 GLU 
             1.550   24.154   39.152   1.00  12.70
   1218 H    HB2 GLU   76    76   A    A    . A     HB2 GLU 
             1.209   23.878   37.422   1.00  12.27
   1219 C    CG  GLU   76    76   A    A    . A     CG  GLU 
             3.176   24.633   37.846   1.00  16.17
   1220 H    HG1 GLU   76    76   A    A    . A     HG1 GLU 
             2.852   25.664   37.766   1.00  14.56
   1221 H    HG2 GLU   76    76   A    A    . A     HG2 GLU 
             3.572   24.323   36.900   1.00  15.07
   1222 C    CD  GLU   76    76   A    A    . A     CD  GLU 
             4.303   24.572   38.883   1.00  19.05
   1223 O    OE1 GLU   76    76   A    A    . A     OE1 GLU 
             4.020   24.826   40.073   1.00  24.81
   1224 O    OE2 GLU   76    76   A    A    . A     OE2 GLU 
             5.467   24.289   38.514   1.00  19.16
   1225 C    C   GLU   76    76   A    A    . A     C   GLU 
             1.125   21.537   39.019   1.00   6.90
   1226 O    O   GLU   76    76   A    A    . A     O   GLU 
             1.040   21.406   40.231   1.00   5.46
   1227 N    N   ARG   77    77   A    A    . A     N   ARG 
             0.237   21.011   38.190   1.00   6.88
   1228 D    DN  ARG   77    77   A    A    A A     DN  ARG 
             0.347   21.119   37.219   0.03   7.18
   1229 H    HN  ARG   77    77   A    A    B A     HN  ARG 
             0.347   21.119   37.219   0.97   7.18
   1230 C    CA  ARG   77    77   A    A    . A     CA  ARG 
            -0.892   20.248   38.712   1.00   8.16
   1231 H    HA  ARG   77    77   A    A    . A     HA  ARG 
            -1.333   20.840   39.520   1.00   8.22
   1232 C    CB  ARG   77    77   A    A    . A     CB  ARG 
            -1.948   20.036   37.642   1.00   7.14
   1233 H    HB1 ARG   77    77   A    A    . A     HB1 ARG 
            -2.674   19.325   38.016   1.00   7.99
   1234 H    HB2 ARG   77    77   A    A    . A     HB2 ARG 
            -1.479   19.661   36.745   1.00   7.63
   1235 C    CG  ARG   77    77   A    A    . A     CG  ARG 
            -2.681   21.302   37.280   1.00   7.86
   1236 H    HG1 ARG   77    77   A    A    . A     HG1 ARG 
            -1.958   22.051   36.999   1.00   8.10
   1237 H    HG2 ARG   77    77   A    A    . A     HG2 ARG 
            -3.260   21.633   38.152   1.00   7.86
   1238 C    CD  ARG   77    77   A    A    . A     CD  ARG 
            -3.602   21.014   36.136   1.00   9.14
   1239 H    HD1 ARG   77    77   A    A    . A     HD1 ARG 
            -4.189   20.153   36.391   1.00   8.20
   1240 H    HD2 ARG   77    77   A    A    . A     HD2 ARG 
            -3.027   20.783   35.252   1.00   8.01
   1241 N    NE  ARG   77    77   A    A    . A     NE  ARG 
            -4.514   22.106   35.848   1.00  10.10
   1242 D    DE  ARG   77    77   A    A    A A     DE  ARG 
            -4.477   22.892   36.430   0.73   9.36
   1243 H    HE  ARG   77    77   A    A    B A     HE  ARG 
            -4.477   22.892   36.430   0.27   9.36
   1244 C    CZ  ARG   77    77   A    A    . A     CZ  ARG 
            -5.402   22.061   34.864   1.00   9.00
   1245 N    NH1 ARG   77    77   A    A    . A     NH1 ARG 
            -5.436   21.016   34.058   1.00   7.87
   1246 D   DH11 ARG   77    77   A    A    . A    DH11 ARG 
            -4.799   20.272   34.180   1.00   9.43
   1247 D   DH12 ARG   77    77   A    A    A A    DH12 ARG 
            -6.107   20.971   33.353   0.90   9.88
   1248 H   HH12 ARG   77    77   A    A    B A    HH12 ARG 
            -6.107   20.971   33.353   0.10   9.88
   1249 N    NH2 ARG   77    77   A    A    . A     NH2 ARG 
            -6.250   23.052   34.683   1.00   8.26
   1250 D   DH21 ARG   77    77   A    A    A A    DH21 ARG 
            -6.233   23.837   35.297   0.63   9.24
   1251 H   HH21 ARG   77    77   A    A    B A    HH21 ARG 
            -6.233   23.837   35.297   0.37   9.24
   1252 D   DH22 ARG   77    77   A    A    A A    DH22 ARG 
            -6.890   23.020   33.922   0.88   8.68
   1253 H   HH22 ARG   77    77   A    A    B A    HH22 ARG 
            -6.890   23.020   33.922   0.12   8.68
   1254 C    C   ARG   77    77   A    A    . A     C   ARG 
            -0.428   18.904   39.260   1.00   8.05
   1255 O    O   ARG   77    77   A    A    . A     O   ARG 
            -0.985   18.402   40.223   1.00   8.11
   1256 N    N   ALA   78    78   A    A    . A     N   ALA 
             0.613   18.335   38.659   1.00   8.49
   1257 D    DN  ALA   78    78   A    A    A A     DN  ALA 
             1.039   18.790   37.897   0.16   7.94
   1258 H    HN  ALA   78    78   A    A    B A     HN  ALA 
             1.039   18.790   37.897   0.84   7.94
   1259 C    CA  ALA   78    78   A    A    . A     CA  ALA 
             1.152   17.066   39.133   1.00   7.80
   1260 H    HA  ALA   78    78   A    A    . A     HA  ALA 
             0.347   16.344   39.208   1.00   7.80
   1261 C    CB  ALA   78    78   A    A    . A     CB  ALA 
             2.193   16.521   38.145   1.00   7.53
   1262 H    HB1 ALA   78    78   A    A    . A     HB1 ALA 
             3.054   17.184   38.109   1.00   6.91
   1263 H    HB2 ALA   78    78   A    A    . A     HB2 ALA 
             1.765   16.423   37.156   1.00   8.10
   1264 H    HB3 ALA   78    78   A    A    . A     HB3 ALA 
             2.505   15.551   38.490   1.00   7.89
   1265 C    C   ALA   78    78   A    A    . A     C   ALA 
             1.770   17.261   40.528   1.00   7.81
   1266 O    O   ALA   78    78   A    A    . A     O   ALA 
             1.555   16.455   41.431   1.00   6.31
   1267 N    N   LYS   79    79   A    A    . A     N   LYS 
             2.511   18.356   40.695   1.00  10.48
   1268 D    DN  LYS   79    79   A    A    A A     DN  LYS 
             2.608   18.977   39.932   0.19   9.65
   1269 H    HN  LYS   79    79   A    A    B A     HN  LYS 
             2.608   18.977   39.932   0.81   9.65
   1270 C    CA  LYS   79    79   A    A    . A     CA  LYS 
             3.160   18.709   41.963   1.00  10.82
   1271 H    HA  LYS   79    79   A    A    . A     HA  LYS 
             3.774   17.867   42.242   1.00  10.81
   1272 C    CB  LYS   79    79   A    A    . A     CB  LYS 
             4.072   19.927   41.777   1.00  11.56
   1273 H    HB1 LYS   79    79   A    A    . A     HB1 LYS 
             4.360   20.297   42.750   1.00  12.29
   1274 H    HB2 LYS   79    79   A    A    . A     HB2 LYS 
             3.533   20.710   41.252   1.00  12.96
   1275 C    CG  LYS   79    79   A    A    . A     CG  LYS 
             5.336   19.582   41.002   1.00  12.47
   1276 H    HG1 LYS   79    79   A    A    . A     HG1 LYS 
             5.075   18.908   40.189   1.00  11.92
   1277 H    HG2 LYS   79    79   A    A    . A     HG2 LYS 
             6.033   19.081   41.661   1.00  11.19
   1278 C    CD  LYS   79    79   A    A    . A     CD  LYS 
             6.027   20.798   40.415   1.00  13.98
   1279 H    HD1 LYS   79    79   A    A    . A     HD1 LYS 
             5.360   21.295   39.734   1.00  14.78
   1280 H    HD2 LYS   79    79   A    A    . A     HD2 LYS 
             6.887   20.473   39.868   1.00  15.30
   1281 C    CE  LYS   79    79   A    A    . A     CE  LYS 
             6.457   21.797   41.464   1.00  18.14
   1282 H    HE1 LYS   79    79   A    A    . A     HE1 LYS 
             7.156   21.348   42.151   1.00  17.39
   1283 H    HE2 LYS   79    79   A    A    . A     HE2 LYS 
             5.583   22.127   41.993   1.00  16.92
   1284 N    NZ  LYS   79    79   A    A    . A     NZ  LYS 
             7.104   22.976   40.818   1.00  18.94
   1285 D    DZ1 LYS   79    79   A    A    A A     DZ1 LYS 
             7.920   22.637   40.256   0.91  19.66
   1286 H    HZ1 LYS   79    79   A    A    B A     HZ1 LYS 
             7.920   22.637   40.256   0.09  19.66
   1287 D    DZ2 LYS   79    79   A    A    A A     DZ2 LYS 
             7.430   23.663   41.555   0.56  18.72
   1288 H    HZ2 LYS   79    79   A    A    B A     HZ2 LYS 
             7.430   23.663   41.555   0.44  18.72
   1289 D    DZ3 LYS   79    79   A    A    A A     DZ3 LYS 
             6.412   23.448   40.185   0.68  18.89
   1290 H    HZ3 LYS   79    79   A    A    B A     HZ3 LYS 
             6.412   23.448   40.185   0.32  18.89
   1291 C    C   LYS   79    79   A    A    . A     C   LYS 
             2.148   18.942   43.078   1.00   9.83
   1292 O    O   LYS   79    79   A    A    . A     O   LYS 
             2.318   18.459   44.195   1.00  10.58
   1293 N    N   ALA   80    80   A    A    . A     N   ALA 
             1.093   19.684   42.771   1.00   8.18
   1294 D    DN  ALA   80    80   A    A    A A     DN  ALA 
             1.015   20.049   41.863   0.30   8.69
   1295 H    HN  ALA   80    80   A    A    B A     HN  ALA 
             1.015   20.049   41.863   0.70   8.69
   1296 C    CA  ALA   80    80   A    A    . A     CA  ALA 
             0.042   19.963   43.745   1.00   8.56
   1297 H    HA  ALA   80    80   A    A    . A     HA  ALA 
             0.510   20.363   44.621   1.00   8.50
   1298 C    CB  ALA   80    80   A    A    . A     CB  ALA 
            -0.894   21.029   43.199   1.00   7.41
   1299 H    HB1 ALA   80    80   A    A    . A     HB1 ALA 
            -1.537   21.354   44.000   1.00   8.09
   1300 H    HB2 ALA   80    80   A    A    . A     HB2 ALA 
            -1.486   20.623   42.385   1.00   8.07
   1301 H    HB3 ALA   80    80   A    A    . A     HB3 ALA 
            -0.295   21.870   42.869   1.00   8.21
   1302 C    C   ALA   80    80   A    A    . A     C   ALA 
            -0.754   18.701   44.128   1.00   7.87
   1303 O    O   ALA   80    80   A    A    . A     O   ALA 
            -1.141   18.520   45.273   1.00   7.89
   1304 N    N   LEU   81    81   A    A    . A     N   LEU 
            -1.009   17.844   43.149   1.00   7.11
   1305 D    DN  LEU   81    81   A    A    A A     DN  LEU 
            -0.688   18.051   42.255   0.28   7.51
   1306 H    HN  LEU   81    81   A    A    B A     HN  LEU 
            -0.688   18.051   42.255   0.72   7.51
   1307 C    CA  LEU   81    81   A    A    . A     CA  LEU 
            -1.765   16.616   43.351   1.00   7.64
   1308 H    HA  LEU   81    81   A    A    . A     HA  LEU 
            -2.706   16.874   43.834   1.00   7.68
   1309 C    CB  LEU   81    81   A    A    . A     CB  LEU 
            -2.080   15.993   41.986   1.00   7.71
   1310 H    HB1 LEU   81    81   A    A    . A     HB1 LEU 
            -1.147   15.871   41.459   1.00   7.09
   1311 H    HB2 LEU   81    81   A    A    . A     HB2 LEU 
            -2.669   16.713   41.453   1.00   7.74
   1312 C    CG  LEU   81    81   A    A    . A     CG  LEU 
            -2.840   14.662   41.943   1.00   9.31
   1313 H    HG  LEU   81    81   A    A    . A     HG  LEU 
            -2.293   13.922   42.521   1.00   7.36
   1314 C    CD1 LEU   81    81   A    A    . A     CD1 LEU 
            -4.228   14.839   42.585   1.00   8.65
   1315 H   HD11 LEU   81    81   A    A    . A    HD11 LEU 
            -4.800   13.953   42.452   1.00   9.51
   1316 H   HD12 LEU   81    81   A    A    . A    HD12 LEU 
            -4.740   15.662   42.123   1.00   8.70
   1317 H   HD13 LEU   81    81   A    A    . A    HD13 LEU 
            -4.129   15.041   43.643   1.00   8.46
   1318 C    CD2 LEU   81    81   A    A    . A     CD2 LEU 
            -2.964   14.160   40.486   1.00   6.85
   1319 H   HD21 LEU   81    81   A    A    . A    HD21 LEU 
            -3.489   14.911   39.895   1.00   8.80
   1320 H   HD22 LEU   81    81   A    A    . A    HD22 LEU 
            -3.542   13.235   40.480   1.00   8.34
   1321 H   HD23 LEU   81    81   A    A    . A    HD23 LEU 
            -1.966   13.974   40.077   1.00   8.82
   1322 C    C   LEU   81    81   A    A    . A     C   LEU 
            -1.035   15.603   44.228   1.00   8.10
   1323 O    O   LEU   81    81   A    A    . A     O   LEU 
            -1.632   15.018   45.123   1.00   8.82
   1324 N    N   PHE   82    82   A    A    . A     N   PHE 
             0.246   15.371   43.943   1.00   7.98
   1325 H    HN  PHE   82    82   A    A    . A     HN  PHE 
             0.660   15.846   43.204   1.00   8.07
   1326 C    CA  PHE   82    82   A    A    . A     CA  PHE 
             1.047   14.386   44.681   1.00   8.59
   1327 H    HA  PHE   82    82   A    A    . A     HA  PHE 
             0.340   13.676   45.092   1.00   8.11
   1328 C    CB  PHE   82    82   A    A    . A     CB  PHE 
             1.923   13.610   43.695   1.00   8.49
   1329 H    HB1 PHE   82    82   A    A    . A     HB1 PHE 
             2.631   12.978   44.240   1.00   8.96
   1330 H    HB2 PHE   82    82   A    A    . A     HB2 PHE 
             2.494   14.311   43.083   1.00   9.27
   1331 C    CG  PHE   82    82   A    A    . A     CG  PHE 
             1.137   12.725   42.774   1.00   8.40
   1332 C    CD1 PHE   82    82   A    A    . A     CD1 PHE 
             0.549   11.564   43.254   1.00   9.08
   1333 H    HD1 PHE   82    82   A    A    . A     HD1 PHE 
             0.666   11.307   44.300   1.00   9.99
   1334 C    CD2 PHE   82    82   A    A    . A     CD2 PHE 
             0.975   13.061   41.442   1.00  10.30
   1335 H    HD2 PHE   82    82   A    A    . A     HD2 PHE 
             1.438   13.953   41.069   1.00  11.23
   1336 C    CE1 PHE   82    82   A    A    . A     CE1 PHE 
            -0.189   10.753   42.423   1.00   9.85
   1337 H    HE1 PHE   82    82   A    A    . A     HE1 PHE 
            -0.644    9.842   42.798   1.00  11.27
   1338 C    CE2 PHE   82    82   A    A    . A     CE2 PHE 
             0.237   12.257   40.594   1.00  10.15
   1339 H    HE2 PHE   82    82   A    A    . A     HE2 PHE 
             0.109   12.534   39.544   1.00  10.95
   1340 C    CZ  PHE   82    82   A    A    . A     CZ  PHE 
            -0.349   11.099   41.086   1.00  10.49
   1341 H    HZ  PHE   82    82   A    A    . A     HZ  PHE 
            -0.921   10.460   40.440   1.00   9.58
   1342 C    C   PHE   82    82   A    A    . A     C   PHE 
             1.917   14.922   45.825   1.00   7.93
   1343 O    O   PHE   82    82   A    A    . A     O   PHE 
             2.489   14.140   46.575   1.00  10.29
   1344 N    N   GLY   83    83   A    A    . A     N   GLY 
             2.046   16.243   45.934   1.00   7.45
   1345 D    DN  GLY   83    83   A    A    A A     DN  GLY 
             1.589   16.827   45.288   0.21   7.45
   1346 H    HN  GLY   83    83   A    A    B A     HN  GLY 
             1.589   16.827   45.288   0.79   7.45
   1347 C    CA  GLY   83    83   A    A    . A     CA  GLY 
             2.880   16.831   46.969   1.00   8.04
   1348 H    HA1 GLY   83    83   A    A    . A     HA1 GLY 
             2.702   16.297   47.907   1.00   8.03
   1349 H    HA2 GLY   83    83   A    A    . A     HA2 GLY 
             2.601   17.878   47.096   1.00   7.59
   1350 C    C   GLY   83    83   A    A    . A     C   GLY 
             4.355   16.726   46.605   1.00   9.23
   1351 O    O   GLY   83    83   A    A    . A     O   GLY 
             5.160   16.259   47.405   1.00  11.06
   1352 N    N   ALA   84    84   A    A    . A     N   ALA 
             4.703   17.121   45.379   1.00   8.07
   1353 D    DN  ALA   84    84   A    A    A A     DN  ALA 
             4.008   17.454   44.774   0.14   8.18
   1354 H    HN  ALA   84    84   A    A    B A     HN  ALA 
             4.008   17.454   44.774   0.86   8.18
   1355 C    CA  ALA   84    84   A    A    . A     CA  ALA 
             6.072   17.028   44.895   1.00   6.14
   1356 H    HA  ALA   84    84   A    A    . A     HA  ALA 
             6.663   16.506   45.648   1.00   6.08
   1357 C    CB  ALA   84    84   A    A    . A     CB  ALA 
             6.113   16.178   43.637   1.00   6.93
   1358 H    HB1 ALA   84    84   A    A    . A     HB1 ALA 
             6.093   15.141   43.897   1.00   4.93
   1359 H    HB2 ALA   84    84   A    A    . A     HB2 ALA 
             7.004   16.389   43.080   1.00   4.33
   1360 H    HB3 ALA   84    84   A    A    . A     HB3 ALA 
             5.265   16.395   43.019   1.00   4.79
   1361 C    C   ALA   84    84   A    A    . A     C   ALA 
             6.732   18.377   44.628   1.00   5.75
   1362 O    O   ALA   84    84   A    A    . A     O   ALA 
             6.058   19.385   44.473   1.00   8.09
   1363 N    N   ALA   85    85   A    A    . A     N   ALA 
             8.063   18.364   44.563   1.00   6.89
   1364 D    DN  ALA   85    85   A    A    A A     DN  ALA 
             8.524   17.509   44.689   0.18   6.93
   1365 H    HN  ALA   85    85   A    A    B A     HN  ALA 
             8.524   17.509   44.689   0.82   6.93
   1366 C    CA  ALA   85    85   A    A    . A     CA  ALA 
             8.870   19.563   44.298   1.00   7.65
   1367 H    HA  ALA   85    85   A    A    . A     HA  ALA 
             8.281   20.440   44.594   1.00   7.46
   1368 C    CB  ALA   85    85   A    A    . A     CB  ALA 
            10.125   19.551   45.160   1.00   6.38
   1369 H    HB1 ALA   85    85   A    A    . A     HB1 ALA 
            10.786   20.359   44.844   1.00   6.86
   1370 H    HB2 ALA   85    85   A    A    . A     HB2 ALA 
            10.646   18.591   45.068   1.00   6.78
   1371 H    HB3 ALA   85    85   A    A    . A     HB3 ALA 
             9.853   19.714   46.208   1.00   6.86
   1372 C    C   ALA   85    85   A    A    . A     C   ALA 
             9.263   19.665   42.815   1.00   8.17
   1373 O    O   ALA   85    85   A    A    . A     O   ALA 
             9.593   20.743   42.318   1.00   7.64
   1374 N    N   TRP   86    86   A    A    . A     N   TRP 
             9.260   18.521   42.128   1.00   8.17
   1375 D    DN  TRP   86    86   A    A    A A     DN  TRP 
             9.014   17.686   42.585   0.39   8.06
   1376 H    HN  TRP   86    86   A    A    B A     HN  TRP 
             9.014   17.686   42.585   0.61   8.06
   1377 C    CA  TRP   86    86   A    A    . A     CA  TRP 
             9.645   18.451   40.725   1.00   7.36
   1378 H    HA  TRP   86    86   A    A    . A     HA  TRP 
             9.448   19.411   40.267   1.00   6.39
   1379 C    CB  TRP   86    86   A    A    . A     CB  TRP 
            11.135   18.122   40.605   1.00   7.19
   1380 H    HB1 TRP   86    86   A    A    . A     HB1 TRP 
            11.394   17.323   41.302   1.00   8.39
   1381 H    HB2 TRP   86    86   A    A    . A     HB2 TRP 
            11.707   18.989   40.892   1.00   7.95
   1382 C    CG  TRP   86    86   A    A    . A     CG  TRP 
            11.610   17.689   39.227   1.00   8.52
   1383 C    CD1 TRP   86    86   A    A    . A     CD1 TRP 
            12.085   18.489   38.215   1.00   9.99
   1384 H    HD1 TRP   86    86   A    A    . A     HD1 TRP 
            12.166   19.569   38.257   1.00  11.71
   1385 C    CD2 TRP   86    86   A    A    . A     CD2 TRP 
            11.680   16.340   38.732   1.00   9.40
   1386 N    NE1 TRP   86    86   A    A    . A     NE1 TRP 
            12.465   17.705   37.134   1.00  11.23
   1387 D    DE1 TRP   86    86   A    A    A A     DE1 TRP 
            12.843   18.010   36.280   0.87  10.21
   1388 H    HE1 TRP   86    86   A    A    B A     HE1 TRP 
            12.843   18.010   36.280   0.13  10.21
   1389 C    CE2 TRP   86    86   A    A    . A     CE2 TRP 
            12.219   16.391   37.430   1.00   9.78
   1390 C    CE3 TRP   86    86   A    A    . A     CE3 TRP 
            11.346   15.099   39.269   1.00   8.89
   1391 H    HE3 TRP   86    86   A    A    . A     HE3 TRP 
            10.941   15.027   40.259   1.00   9.28
   1392 C    CZ2 TRP   86    86   A    A    . A     CZ2 TRP 
            12.431   15.246   36.663   1.00  10.04
   1393 H    HZ2 TRP   86    86   A    A    . A     HZ2 TRP 
            12.840   15.289   35.671   1.00  10.91
   1394 C    CZ3 TRP   86    86   A    A    . A     CZ3 TRP 
            11.553   13.967   38.509   1.00   9.29
   1395 H    HZ3 TRP   86    86   A    A    . A     HZ3 TRP 
            11.298   13.019   38.913   1.00   7.89
   1396 C    CH2 TRP   86    86   A    A    . A     CH2 TRP 
            12.090   14.045   37.218   1.00   8.03
   1397 H    HH2 TRP   86    86   A    A    . A     HH2 TRP 
            12.238   13.135   36.666   1.00  10.14
   1398 C    C   TRP   86    86   A    A    . A     C   TRP 
             8.816   17.398   40.012   1.00   8.33
   1399 O    O   TRP   86    86   A    A    . A     O   TRP 
             8.344   16.438   40.617   1.00   7.95
   1400 N    N   ALA   87    87   A    A    . A     N   ALA 
             8.673   17.577   38.706   1.00   9.32
   1401 D    DN  ALA   87    87   A    A    A A     DN  ALA 
             9.107   18.362   38.276   0.76   9.14
   1402 H    HN  ALA   87    87   A    A    B A     HN  ALA 
             9.107   18.362   38.276   0.24   9.14
   1403 C    CA  ALA   87    87   A    A    . A     CA  ALA 
             7.937   16.638   37.880   1.00   8.26
   1404 H    HA  ALA   87    87   A    A    . A     HA  ALA 
             8.141   15.635   38.228   1.00   7.93
   1405 C    CB  ALA   87    87   A    A    . A     CB  ALA 
             6.434   16.884   37.984   1.00   7.08
   1406 H    HB1 ALA   87    87   A    A    . A     HB1 ALA 
             6.206   17.883   37.668   1.00   6.84
   1407 H    HB2 ALA   87    87   A    A    . A     HB2 ALA 
             6.094   16.730   38.983   1.00   7.82
   1408 H    HB3 ALA   87    87   A    A    . A     HB3 ALA 
             5.930   16.186   37.330   1.00   6.53
   1409 C    C   ALA   87    87   A    A    . A     C   ALA 
             8.387   16.759   36.432   1.00   8.06
   1410 O    O   ALA   87    87   A    A    . A     O   ALA 
             8.740   17.841   35.962   1.00   8.43
   1411 N    N   ASN   88    88   A    A    . A     N   ASN 
             8.321   15.633   35.730   1.00   8.61
   1412 H    HN  ASN   88    88   A    A    . A     HN  ASN 
             8.002   14.826   36.178   1.00   7.87
   1413 C    CA  ASN   88    88   A    A    . A     CA  ASN 
             8.647   15.555   34.312   1.00   7.44
   1414 H    HA  ASN   88    88   A    A    . A     HA  ASN 
             8.736   16.561   33.904   1.00   7.83
   1415 C    CB  ASN   88    88   A    A    . A     CB  ASN 
             9.925   14.752   34.053   1.00   7.47
   1416 H    HB1 ASN   88    88   A    A    . A     HB1 ASN 
             9.774   13.741   34.395   1.00   7.51
   1417 H    HB2 ASN   88    88   A    A    . A     HB2 ASN 
            10.736   15.190   34.602   1.00   8.56
   1418 C    CG  ASN   88    88   A    A    . A     CG  ASN 
            10.295   14.718   32.576   1.00   7.15
   1419 O    OD1 ASN   88    88   A    A    . A     OD1 ASN 
             9.513   14.282   31.743   1.00   5.06
   1420 N    ND2 ASN   88    88   A    A    . A     ND2 ASN 
            11.471   15.224   32.247   1.00   7.10
   1421 D   DD21 ASN   88    88   A    A    A A    DD21 ASN 
            12.015   15.589   32.949   0.78   8.43
   1422 H   HD21 ASN   88    88   A    A    B A    HD21 ASN 
            12.015   15.589   32.949   0.22   8.43
   1423 D   DD22 ASN   88    88   A    A    A A    DD22 ASN 
            11.727   15.190   31.313   0.72   8.22
   1424 H   HD22 ASN   88    88   A    A    B A    HD22 ASN 
            11.727   15.190   31.313   0.28   8.22
   1425 C    C   ASN   88    88   A    A    . A     C   ASN 
             7.451   14.836   33.712   1.00   6.41
   1426 O    O   ASN   88    88   A    A    . A     O   ASN 
             7.131   13.713   34.114   1.00   4.95
   1427 N    N   VAL   89    89   A    A    . A     N   VAL 
             6.755   15.509   32.800   1.00   7.30
   1428 D    DN  VAL   89    89   A    A    . A     DN  VAL 
             7.041   16.424   32.561   1.00   6.82
   1429 C    CA  VAL   89    89   A    A    . A     CA  VAL 
             5.550   14.959   32.189   1.00   5.75
   1430 H    HA  VAL   89    89   A    A    . A     HA  VAL 
             5.199   14.155   32.818   1.00   6.77
   1431 C    CB  VAL   89    89   A    A    . A     CB  VAL 
             4.436   16.009   32.172   1.00   6.34
   1432 H    HB  VAL   89    89   A    A    . A     HB  VAL 
             3.600   15.588   31.649   1.00   5.08
   1433 C    CG1 VAL   89    89   A    A    . A     CG1 VAL 
             3.981   16.320   33.592   1.00   6.59
   1434 H   HG11 VAL   89    89   A    A    . A    HG11 VAL 
             3.044   16.882   33.547   1.00   6.80
   1435 H   HG12 VAL   89    89   A    A    . A    HG12 VAL 
             4.746   16.892   34.107   1.00   6.75
   1436 H   HG13 VAL   89    89   A    A    . A    HG13 VAL 
             3.821   15.392   34.115   1.00   6.45
   1437 C    CG2 VAL   89    89   A    A    . A     CG2 VAL 
             4.876   17.284   31.451   1.00   4.00
   1438 H   HG21 VAL   89    89   A    A    . A    HG21 VAL 
             4.090   18.027   31.575   1.00   5.46
   1439 H   HG22 VAL   89    89   A    A    . A    HG22 VAL 
             5.025   17.096   30.385   1.00   6.22
   1440 H   HG23 VAL   89    89   A    A    . A    HG23 VAL 
             5.795   17.662   31.904   1.00   5.66
   1441 C    C   VAL   89    89   A    A    . A     C   VAL 
             5.724   14.431   30.770   1.00   7.14
   1442 O    O   VAL   89    89   A    A    . A     O   VAL 
             4.742   14.083   30.107   1.00   6.88
   1443 N    N   GLN   90    90   A    A    . A     N   GLN 
             6.965   14.400   30.298   1.00   5.40
   1444 D    DN  GLN   90    90   A    A    A A     DN  GLN 
             7.694   14.712   30.875   0.17   6.01
   1445 H    HN  GLN   90    90   A    A    B A     HN  GLN 
             7.694   14.712   30.875   0.83   6.01
   1446 C    CA  GLN   90    90   A    A    . A     CA  GLN 
             7.281   13.956   28.940   1.00   5.55
   1447 H    HA  GLN   90    90   A    A    . A     HA  GLN 
             6.444   14.308   28.308   1.00   4.19
   1448 C    CB  GLN   90    90   A    A    . A     CB  GLN 
             8.525   14.702   28.431   1.00   5.68
   1449 H    HB1 GLN   90    90   A    A    . A     HB1 GLN 
             8.875   14.245   27.513   1.00   5.72
   1450 H    HB2 GLN   90    90   A    A    . A     HB2 GLN 
             9.304   14.608   29.171   1.00   6.22
   1451 C    CG  GLN   90    90   A    A    . A     CG  GLN 
             8.302   16.191   28.172   1.00   5.50
   1452 H    HG1 GLN   90    90   A    A    . A     HG1 GLN 
             8.138   16.697   29.118   1.00   5.47
   1453 H    HG2 GLN   90    90   A    A    . A     HG2 GLN 
             7.408   16.320   27.564   1.00   4.07
   1454 C    CD  GLN   90    90   A    A    . A     CD  GLN 
             9.473   16.858   27.467   1.00   6.54
   1455 O    OE1 GLN   90    90   A    A    . A     OE1 GLN 
            10.253   16.202   26.781   1.00   6.89
   1456 N    NE2 GLN   90    90   A    A    . A     NE2 GLN 
             9.574   18.178   27.600   1.00   6.69
   1457 D   DE21 GLN   90    90   A    A    A A    DE21 GLN 
             8.905   18.638   28.134   0.62   6.36
   1458 H   HE21 GLN   90    90   A    A    B A    HE21 GLN 
             8.905   18.638   28.134   0.38   6.36
   1459 D   DE22 GLN   90    90   A    A    A A    DE22 GLN 
            10.313   18.626   27.149   0.65   5.81
   1460 H   HE22 GLN   90    90   A    A    B A    HE22 GLN 
            10.313   18.626   27.149   0.35   5.81
   1461 C    C   GLN   90    90   A    A    . A     C   GLN 
             7.448   12.452   28.652   1.00   4.00
   1462 O    O   GLN   90    90   A    A    . A     O   GLN 
             7.423   12.076   27.497   1.00   5.63
   1463 N    N   PRO   91    91   A    A    . A     N   PRO 
             7.627   11.577   29.673   1.00   6.72
   1464 C    CA  PRO   91    91   A    A    . A     CA  PRO 
             7.814   10.163   29.303   1.00   4.72
   1465 H    HA  PRO   91    91   A    A    . A     HA  PRO 
             8.737   10.032   28.752   1.00   5.44
   1466 C    CB  PRO   91    91   A    A    . A     CB  PRO 
             7.936    9.450   30.654   1.00   5.92
   1467 H    HB1 PRO   91    91   A    A    . A     HB1 PRO 
             8.674    8.681   30.563   1.00   4.64
   1468 H    HB2 PRO   91    91   A    A    . A     HB2 PRO 
             6.983    9.023   30.927   1.00   4.40
   1469 C    CG  PRO   91    91   A    A    . A     CG  PRO 
             8.362   10.503   31.624   1.00   4.99
   1470 H    HG1 PRO   91    91   A    A    . A     HG1 PRO 
             9.445   10.624   31.589   1.00   6.36
   1471 H    HG2 PRO   91    91   A    A    . A     HG2 PRO 
             8.037   10.247   32.634   1.00   7.09
   1472 C    CD  PRO   91    91   A    A    . A     CD  PRO 
             7.686   11.759   31.138   1.00   5.65
   1473 H    HD1 PRO   91    91   A    A    . A     HD1 PRO 
             8.256   12.620   31.385   1.00   4.65
   1474 H    HD2 PRO   91    91   A    A    . A     HD2 PRO 
             6.699   11.837   31.551   1.00   4.57
   1475 C    C   PRO   91    91   A    A    . A     C   PRO 
             6.658    9.590   28.495   1.00   5.79
   1476 O    O   PRO   91    91   A    A    . A     O   PRO 
             5.494    9.752   28.866   1.00   4.86
   1477 N    N   HIS   92    92   A    A    . A     N   HIS 
             6.989    8.924   27.385   1.00   5.29
   1478 D    DN  HIS   92    92   A    A    A A     DN  HIS 
             7.955    8.834   27.154   0.98   6.42
   1479 H    HN  HIS   92    92   A    A    B A     HN  HIS 
             7.955    8.834   27.154   0.02   6.42
   1480 C    CA  HIS   92    92   A    A    . A     CA  HIS 
             5.976    8.333   26.497   1.00   6.28
   1481 H    HA  HIS   92    92   A    A    . A     HA  HIS 
             5.319    9.120   26.205   1.00   6.57
   1482 C    CB  HIS   92    92   A    A    . A     CB  HIS 
             6.608    7.759   25.221   1.00   6.02
   1483 H    HB1 HIS   92    92   A    A    . A     HB1 HIS 
             5.807    7.417   24.575   1.00   5.85
   1484 H    HB2 HIS   92    92   A    A    . A     HB2 HIS 
             7.250    6.949   25.458   1.00   6.50
   1485 C    CG  HIS   92    92   A    A    . A     CG  HIS 
             7.405    8.742   24.414   1.00   6.08
   1486 N    ND1 HIS   92    92   A    A    . A     ND1 HIS 
             6.970   10.022   24.145   1.00   6.89
   1487 C    CD2 HIS   92    92   A    A    . A     CD2 HIS 
             8.546    8.579   23.705   1.00   6.92
   1488 H    HD2 HIS   92    92   A    A    . A     HD2 HIS 
             9.168    7.694   23.693   1.00   8.04
   1489 C    CE1 HIS   92    92   A    A    . A     CE1 HIS 
             7.803   10.600   23.299   1.00   7.84
   1490 H    HE1 HIS   92    92   A    A    . A     HE1 HIS 
             7.717   11.608   22.912   1.00   7.38
   1491 N    NE2 HIS   92    92   A    A    . A     NE2 HIS 
             8.766    9.743   23.015   1.00   7.73
   1492 D    DE2 HIS   92    92   A    A    A A     DE2 HIS 
             9.511    9.900   22.409   0.84   9.03
   1493 H    HE2 HIS   92    92   A    A    B A     HE2 HIS 
             9.511    9.900   22.409   0.16   9.03
   1494 C    C   HIS   92    92   A    A    . A     C   HIS 
             5.128    7.221   27.138   1.00   6.23
   1495 O    O   HIS   92    92   A    A    . A     O   HIS 
             4.032    6.912   26.656   1.00   6.11
   1496 N    N   SER   93    93   A    A    . A     N   SER 
             5.662    6.576   28.171   1.00   5.63
   1497 D    DN  SER   93    93   A    A    A A     DN  SER 
             6.556    6.821   28.469   0.30   5.78
   1498 H    HN  SER   93    93   A    A    B A     HN  SER 
             6.556    6.821   28.469   0.70   5.78
   1499 C    CA  SER   93    93   A    A    . A     CA  SER 
             5.000    5.459   28.838   1.00   5.50
   1500 H    HA  SER   93    93   A    A    . A     HA  SER 
             3.937    5.660   28.970   1.00   6.12
   1501 C    CB  SER   93    93   A    A    . A     CB  SER 
             5.190    4.205   27.992   1.00   5.99
   1502 H    HB1 SER   93    93   A    A    . A     HB1 SER 
             4.783    4.361   27.001   1.00   6.47
   1503 H    HB2 SER   93    93   A    A    . A     HB2 SER 
             4.682    3.373   28.463   1.00   5.57
   1504 O    OG  SER   93    93   A    A    . A     OG  SER 
             6.568    3.905   27.888   1.00   5.75
   1505 D    DG  SER   93    93   A    A    A A     DG  SER 
             6.847    4.136   27.019   0.38   5.89
   1506 H    HG  SER   93    93   A    A    B A     HG  SER 
             6.847    4.136   27.019   0.62   5.89
   1507 C    C   SER   93    93   A    A    . A     C   SER 
             5.652    5.215   30.193   1.00   4.89
   1508 O    O   SER   93    93   A    A    . A     O   SER 
             6.675    5.834   30.514   1.00   4.90
   1509 N    N   GLY   94    94   A    A    . A     N   GLY 
             5.086    4.298   30.975   1.00   4.93
   1510 D    DN  GLY   94    94   A    A    A A     DN  GLY 
             4.279    3.820   30.668   0.97   4.00
   1511 H    HN  GLY   94    94   A    A    B A     HN  GLY 
             4.279    3.820   30.668   0.03   4.00
   1512 C    CA  GLY   94    94   A    A    . A     CA  GLY 
             5.677    3.976   32.261   1.00   4.14
   1513 H    HA1 GLY   94    94   A    A    . A     HA1 GLY 
             5.077    3.258   32.795   1.00   4.51
   1514 H    HA2 GLY   94    94   A    A    . A     HA2 GLY 
             5.756    4.884   32.859   1.00   4.00
   1515 C    C   GLY   94    94   A    A    . A     C   GLY 
             7.069    3.412   32.060   1.00   4.60
   1516 O    O   GLY   94    94   A    A    . A     O   GLY 
             7.977    3.704   32.840   1.00   6.18
   1517 N    N   SER   95    95   A    A    . A     N   SER 
             7.251    2.617   31.005   1.00   6.17
   1518 D    DN  SER   95    95   A    A    A A     DN  SER 
             6.502    2.434   30.411   0.95   6.20
   1519 H    HN  SER   95    95   A    A    B A     HN  SER 
             6.502    2.434   30.411   0.05   6.20
   1520 C    CA  SER   95    95   A    A    . A     CA  SER 
             8.559    2.032   30.699   1.00   6.75
   1521 H    HA  SER   95    95   A    A    . A     HA  SER 
             8.846    1.463   31.571   1.00   7.29
   1522 C    CB  SER   95    95   A    A    . A     CB  SER 
             8.462    1.051   29.538   1.00   7.07
   1523 H    HB1 SER   95    95   A    A    . A     HB1 SER 
             9.448    0.636   29.319   1.00   6.89
   1524 H    HB2 SER   95    95   A    A    . A     HB2 SER 
             8.064    1.545   28.661   1.00   6.40
   1525 O    OG  SER   95    95   A    A    . A     OG  SER 
             7.605   -0.020   29.877   1.00   9.08
   1526 D    DG  SER   95    95   A    A    A A     DG  SER 
             6.728    0.186   29.563   0.66   8.62
   1527 H    HG  SER   95    95   A    A    B A     HG  SER 
             6.728    0.186   29.563   0.34   8.62
   1528 C    C   SER   95    95   A    A    . A     C   SER 
             9.676    3.047   30.432   1.00   7.75
   1529 O    O   SER   95    95   A    A    . A     O   SER 
            10.786    2.875   30.920   1.00   7.27
   1530 N    N   GLN   96    96   A    A    . A     N   GLN 
             9.379    4.099   29.669   1.00   8.89
   1531 D    DN  GLN   96    96   A    A    A A     DN  GLN 
             8.460    4.201   29.296   0.97   9.32
   1532 H    HN  GLN   96    96   A    A    B A     HN  GLN 
             8.460    4.201   29.296   0.03   9.32
   1533 C    CA  GLN   96    96   A    A    . A     CA  GLN 
            10.389    5.111   29.386   1.00   8.30
   1534 H    HA  GLN   96    96   A    A    . A     HA  GLN 
            11.286    4.583   29.124   1.00   8.41
   1535 C    CB  GLN   96    96   A    A    . A     CB  GLN 
            10.002    6.002   28.209   1.00   9.31
   1536 H    HB1 GLN   96    96   A    A    . A     HB1 GLN 
            10.404    6.976   28.370   1.00   9.84
   1537 H    HB2 GLN   96    96   A    A    . A     HB2 GLN 
             8.923    6.085   28.178   1.00   7.80
   1538 C    CG  GLN   96    96   A    A    . A     CG  GLN 
            10.507    5.478   26.870   1.00  11.12
   1539 H    HG1 GLN   96    96   A    A    . A     HG1 GLN 
            11.597    5.426   26.889   1.00  12.09
   1540 H    HG2 GLN   96    96   A    A    . A     HG2 GLN 
            10.173    6.144   26.091   1.00  11.66
   1541 C    CD  GLN   96    96   A    A    . A     CD  GLN 
             9.968    4.099   26.550   1.00  15.15
   1542 O    OE1 GLN   96    96   A    A    . A     OE1 GLN 
             8.761    3.907   26.415   1.00  17.74
   1543 N    NE2 GLN   96    96   A    A    . A     NE2 GLN 
            10.860    3.135   26.421   1.00  15.42
   1544 D   DE21 GLN   96    96   A    A    A A    DE21 GLN 
            11.784    3.374   26.536   0.84  15.28
   1545 H   HE21 GLN   96    96   A    A    B A    HE21 GLN 
            11.784    3.374   26.536   0.16  15.28
   1546 D   DE22 GLN   96    96   A    A    A A    DE22 GLN 
            10.535    2.229   26.208   0.79  15.84
   1547 H   HE22 GLN   96    96   A    A    B A    HE22 GLN 
            10.535    2.229   26.208   0.21  15.84
   1548 C    C   GLN   96    96   A    A    . A     C   GLN 
            10.682    5.942   30.626   1.00   6.93
   1549 O    O   GLN   96    96   A    A    . A     O   GLN 
            11.794    6.414   30.803   1.00   6.33
   1550 N    N   ALA   97    97   A    A    . A     N   ALA 
             9.702    6.074   31.508   1.00   6.24
   1551 H    HN  ALA   97    97   A    A    . A     HN  ALA 
             8.832    5.638   31.342   1.00   6.81
   1552 C    CA  ALA   97    97   A    A    . A     CA  ALA 
             9.911    6.795   32.758   1.00   7.12
   1553 H    HA  ALA   97    97   A    A    . A     HA  ALA 
            10.295    7.788   32.566   1.00   6.92
   1554 C    CB  ALA   97    97   A    A    . A     CB  ALA 
             8.597    6.925   33.524   1.00   6.58
   1555 H    HB1 ALA   97    97   A    A    . A     HB1 ALA 
             8.745    7.637   34.304   1.00   4.36
   1556 H    HB2 ALA   97    97   A    A    . A     HB2 ALA 
             8.336    6.000   33.957   1.00   7.07
   1557 H    HB3 ALA   97    97   A    A    . A     HB3 ALA 
             7.820    7.279   32.881   1.00   6.84
   1558 C    C   ALA   97    97   A    A    . A     C   ALA 
            10.954    6.030   33.597   1.00   5.50
   1559 O    O   ALA   97    97   A    A    . A     O   ALA 
            11.903    6.613   34.104   1.00   7.73
   1560 N    N   ASN   98    98   A    A    . A     N   ASN 
            10.776    4.718   33.701   1.00   4.78
   1561 D    DN  ASN   98    98   A    A    A A     DN  ASN 
            10.011    4.317   33.251   0.28   5.24
   1562 H    HN  ASN   98    98   A    A    B A     HN  ASN 
            10.011    4.317   33.251   0.72   5.24
   1563 C    CA  ASN   98    98   A    A    . A     CA  ASN 
            11.694    3.848   34.434   1.00   6.61
   1564 H    HA  ASN   98    98   A    A    . A     HA  ASN 
            11.800    4.242   35.427   1.00   6.12
   1565 C    CB  ASN   98    98   A    A    . A     CB  ASN 
            11.122    2.425   34.550   1.00   7.12
   1566 H    HB1 ASN   98    98   A    A    . A     HB1 ASN 
            11.898    1.722   34.835   1.00   6.09
   1567 H    HB2 ASN   98    98   A    A    . A     HB2 ASN 
            10.719    2.117   33.604   1.00   6.92
   1568 C    CG  ASN   98    98   A    A    . A     CG  ASN 
            10.014    2.328   35.585   1.00   9.46
   1569 O    OD1 ASN   98    98   A    A    . A     OD1 ASN 
             9.632    3.328   36.184   1.00  12.77
   1570 N    ND2 ASN   98    98   A    A    . A     ND2 ASN 
             9.510    1.118   35.818   1.00  12.22
   1571 D   DD21 ASN   98    98   A    A    A A    DD21 ASN 
             9.873    0.348   35.313   0.64  11.03
   1572 H   HD21 ASN   98    98   A    A    B A    HD21 ASN 
             9.873    0.348   35.313   0.36  11.03
   1573 D   DD22 ASN   98    98   A    A    A A    DD22 ASN 
             8.800    1.050   36.500   0.96  11.35
   1574 H   HD22 ASN   98    98   A    A    B A    HD22 ASN 
             8.800    1.050   36.500   0.04  11.35
   1575 C    C   ASN   98    98   A    A    . A     C   ASN 
            13.068    3.823   33.785   1.00   7.02
   1576 O    O   ASN   98    98   A    A    . A     O   ASN 
            14.087    3.892   34.467   1.00   7.99
   1577 N    N   MET   99    99   A    A    . A     N   MET 
            13.101    3.744   32.464   1.00   5.80
   1578 H    HN  MET   99    99   A    A    . A     HN  MET 
            12.259    3.704   31.956   1.00   6.87
   1579 C    CA  MET   99    99   A    A    . A     CA  MET 
            14.366    3.732   31.737   1.00   7.01
   1580 H    HA  MET   99    99   A    A    . A     HA  MET 
            14.940    2.879   32.068   1.00   6.32
   1581 C    CB  MET   99    99   A    A    . A     CB  MET 
            14.109    3.594   30.231   1.00   8.86
   1582 H    HB1 MET   99    99   A    A    . A     HB1 MET 
            13.573    4.474   29.907   1.00   8.28
   1583 H    HB2 MET   99    99   A    A    . A     HB2 MET 
            13.503    2.722   30.060   1.00   7.59
   1584 C    CG  MET   99    99   A    A    . A     CG  MET 
            15.362    3.474   29.381   1.00  10.22
   1585 H    HG1 MET   99    99   A    A    . A     HG1 MET 
            15.899    2.583   29.671   1.00  12.75
   1586 H    HG2 MET   99    99   A    A    . A     HG2 MET 
            15.969    4.354   29.548   1.00  12.10
   1587 S    SD  MET   99    99   A    A    . A     SD  MET 
            14.944    3.373   27.620   1.00  14.92
   1588 C    CE  MET   99    99   A    A    . A     CE  MET 
            14.838    1.604   27.424   1.00  15.53
   1589 H    HE1 MET   99    99   A    A    . A     HE1 MET 
            15.796    1.164   27.684   1.00  15.24
   1590 H    HE2 MET   99    99   A    A    . A     HE2 MET 
            14.577    1.359   26.402   1.00  16.06
   1591 H    HE3 MET   99    99   A    A    . A     HE3 MET 
            14.078    1.220   28.083   1.00  15.48
   1592 C    C   MET   99    99   A    A    . A     C   MET 
            15.192    4.999   32.019   1.00   5.74
   1593 O    O   MET   99    99   A    A    . A     O   MET 
            16.384    4.911   32.298   1.00   7.18
   1594 N    N   ALA   100   100  A    A    . A     N   ALA 
            14.561    6.167   31.930   1.00   4.94
   1595 H    HN  ALA   100   100  A    A    . A     HN  ALA 
            13.602    6.172   31.688   1.00   5.28
   1596 C    CA  ALA   100   100  A    A    . A     CA  ALA 
            15.249    7.441   32.158   1.00   6.71
   1597 H    HA  ALA   100   100  A    A    . A     HA  ALA 
            16.046    7.489   31.405   1.00   7.32
   1598 C    CB  ALA   100   100  A    A    . A     CB  ALA 
            14.307    8.611   31.920   1.00   5.97
   1599 H    HB1 ALA   100   100  A    A    . A     HB1 ALA 
            14.845    9.551   32.025   1.00   7.36
   1600 H    HB2 ALA   100   100  A    A    . A     HB2 ALA 
            13.479    8.576   32.641   1.00   6.31
   1601 H    HB3 ALA   100   100  A    A    . A     HB3 ALA 
            13.900    8.539   30.912   1.00   6.03
   1602 C    C   ALA   100   100  A    A    . A     C   ALA 
            15.879    7.529   33.559   1.00   8.53
   1603 O    O   ALA   100   100  A    A    . A     O   ALA 
            17.010    7.990   33.717   1.00  10.08
   1604 N    N   VAL   101   101  A    A    . A     N   VAL 
            15.141    7.076   34.568   1.00   9.03
   1605 H    HN  VAL   101   101  A    A    . A     HN  VAL 
            14.257    6.721   34.380   1.00   8.78
   1606 C    CA  VAL   101   101  A    A    . A     CA  VAL 
            15.616    7.084   35.953   1.00   8.47
   1607 H    HA  VAL   101   101  A    A    . A     HA  VAL 
            15.950    8.068   36.182   1.00   8.62
   1608 C    CB  VAL   101   101  A    A    . A     CB  VAL 
            14.461    6.724   36.925   1.00   6.70
   1609 H    HB  VAL   101   101  A    A    . A     HB  VAL 
            14.065    5.750   36.641   1.00   7.23
   1610 C    CG1 VAL   101   101  A    A    . A     CG1 VAL 
            14.961    6.601   38.351   1.00   6.77
   1611 H   HG11 VAL   101   101  A    A    . A    HG11 VAL 
            15.402    5.633   38.466   1.00   6.57
   1612 H   HG12 VAL   101   101  A    A    . A    HG12 VAL 
            14.140    6.698   39.047   1.00   6.11
   1613 H   HG13 VAL   101   101  A    A    . A    HG13 VAL 
            15.704    7.348   38.554   1.00   7.33
   1614 C    CG2 VAL   101   101  A    A    . A     CG2 VAL 
            13.337    7.746   36.817   1.00   6.83
   1615 H   HG21 VAL   101   101  A    A    . A    HG21 VAL 
            12.514    7.457   37.450   1.00   6.27
   1616 H   HG22 VAL   101   101  A    A    . A    HG22 VAL 
            12.991    7.789   35.794   1.00   5.98
   1617 H   HG23 VAL   101   101  A    A    . A    HG23 VAL 
            13.681    8.735   37.117   1.00   4.31
   1618 C    C   VAL   101   101  A    A    . A     C   VAL 
            16.821    6.142   36.154   1.00   7.81
   1619 O    O   VAL   101   101  A    A    . A     O   VAL 
            17.837    6.536   36.705   1.00   9.69
   1620 N    N   TYR   102   102  A    A    . A     N   TYR 
            16.714    4.915   35.669   1.00   8.31
   1621 D    DN  TYR   102   102  A    A    A A     DN  TYR 
            15.895    4.679   35.204   0.15   8.18
   1622 H    HN  TYR   102   102  A    A    B A     HN  TYR 
            15.895    4.679   35.204   0.85   8.18
   1623 C    CA  TYR   102   102  A    A    . A     CA  TYR 
            17.792    3.929   35.771   1.00   9.27
   1624 H    HA  TYR   102   102  A    A    . A     HA  TYR 
            17.976    3.729   36.818   1.00   9.29
   1625 C    CB  TYR   102   102  A    A    . A     CB  TYR 
            17.404    2.617   35.071   1.00   8.68
   1626 H    HB1 TYR   102   102  A    A    . A     HB1 TYR 
            18.271    1.976   35.029   1.00   9.33
   1627 H    HB2 TYR   102   102  A    A    . A     HB2 TYR 
            17.110    2.848   34.074   1.00   9.63
   1628 C    CG  TYR   102   102  A    A    . A     CG  TYR 
            16.257    1.814   35.680   1.00  10.16
   1629 C    CD1 TYR   102   102  A    A    . A     CD1 TYR 
            15.660    2.172   36.890   1.00  10.71
   1630 H    HD1 TYR   102   102  A    A    . A     HD1 TYR 
            16.016    3.036   37.418   1.00   9.46
   1631 C    CD2 TYR   102   102  A    A    . A     CD2 TYR 
            15.773    0.689   35.031   1.00  10.75
   1632 H    HD2 TYR   102   102  A    A    . A     HD2 TYR 
            16.214    0.386   34.100   1.00  10.74
   1633 C    CE1 TYR   102   102  A    A    . A     CE1 TYR 
            14.607    1.423   37.423   1.00  11.06
   1634 H    HE1 TYR   102   102  A    A    . A     HE1 TYR 
            14.151    1.702   38.353   1.00  13.70
   1635 C    CE2 TYR   102   102  A    A    . A     CE2 TYR 
            14.731   -0.060   35.554   1.00  10.07
   1636 H    HE2 TYR   102   102  A    A    . A     HE2 TYR 
            14.375   -0.928   35.020   1.00  10.92
   1637 C    CZ  TYR   102   102  A    A    . A     CZ  TYR 
            14.151    0.306   36.743   1.00  11.02
   1638 O    OH  TYR   102   102  A    A    . A     OH  TYR 
            13.105   -0.450   37.237   1.00  13.29
   1639 D    DH  TYR   102   102  A    A    A A     DH  TYR 
            12.640   -0.899   36.531   0.72  12.21
   1640 H    HH  TYR   102   102  A    A    B A     HH  TYR 
            12.640   -0.899   36.531   0.28  12.21
   1641 C    C   TYR   102   102  A    A    . A     C   TYR 
            19.079    4.461   35.134   1.00   9.82
   1642 O    O   TYR   102   102  A    A    . A     O   TYR 
            20.154    4.340   35.704   1.00   9.64
   1643 N    N   MET   103   103  A    A    . A     N   MET 
            18.944    5.024   33.932   1.00   9.64
   1644 D    DN  MET   103   103  A    A    A A     DN  MET 
            18.052    5.068   33.526   0.13  10.50
   1645 H    HN  MET   103   103  A    A    B A     HN  MET 
            18.052    5.068   33.526   0.87  10.50
   1646 C    CA  MET   103   103  A    A    . A     CA  MET 
            20.083    5.563   33.193   1.00  11.89
   1647 H    HA  MET   103   103  A    A    . A     HA  MET 
            20.845    4.813   33.213   1.00  11.27
   1648 C    CB  MET   103   103  A    A    . A     CB  MET 
            19.716    5.831   31.733   1.00  12.69
   1649 H    HB1 MET   103   103  A    A    . A     HB1 MET 
            20.554    6.320   31.233   1.00  14.02
   1650 H    HB2 MET   103   103  A    A    . A     HB2 MET 
            18.831    6.469   31.704   1.00  13.37
   1651 C    CG  MET   103   103  A    A    . A     CG  MET 
            19.405    4.555   30.968   1.00  15.41
   1652 H    HG1 MET   103   103  A    A    . A     HG1 MET 
            18.513    4.111   31.383   1.00  15.95
   1653 H    HG2 MET   103   103  A    A    . A     HG2 MET 
            20.233    3.876   31.091   1.00  16.48
   1654 S    SD  MET   103   103  A    A    . A     SD  MET 
            19.168    4.809   29.211   1.00  21.46
   1655 C    CE  MET   103   103  A    A    . A     CE  MET 
            20.834    5.110   28.721   1.00  21.99
   1656 H    HE1 MET   103   103  A    A    . A     HE1 MET 
            20.882    5.145   27.646   1.00  22.90
   1657 H    HE2 MET   103   103  A    A    . A     HE2 MET 
            21.458    4.311   29.103   1.00  23.47
   1658 H    HE3 MET   103   103  A    A    . A     HE3 MET 
            21.160    6.056   29.132   1.00  22.91
   1659 C    C   MET   103   103  A    A    . A     C   MET 
            20.664    6.814   33.837   1.00  12.93
   1660 O    O   MET   103   103  A    A    . A     O   MET 
            21.832    7.138   33.624   1.00  13.85
   1661 N    N   ALA   104   104  A    A    . A     N   ALA 
            19.860    7.506   34.640   1.00  11.16
   1662 H    HN  ALA   104   104  A    A    . A     HN  ALA 
            18.938    7.190   34.782   1.00  12.54
   1663 C    CA  ALA   104   104  A    A    . A     CA  ALA 
            20.327    8.711   35.320   1.00  12.15
   1664 H    HA  ALA   104   104  A    A    . A     HA  ALA 
            21.019    9.228   34.660   1.00  11.39
   1665 C    CB  ALA   104   104  A    A    . A     CB  ALA 
            19.152    9.648   35.613   1.00  10.54
   1666 H    HB1 ALA   104   104  A    A    . A     HB1 ALA 
            18.756   10.028   34.678   1.00  12.53
   1667 H    HB2 ALA   104   104  A    A    . A     HB2 ALA 
            19.500   10.475   36.219   1.00  12.54
   1668 H    HB3 ALA   104   104  A    A    . A     HB3 ALA 
            18.377    9.104   36.152   1.00  12.35
   1669 C    C   ALA   104   104  A    A    . A     C   ALA 
            21.060    8.359   36.621   1.00  13.14
   1670 O    O   ALA   104   104  A    A    . A     O   ALA 
            21.898    9.119   37.104   1.00  13.58
   1671 N    N   LEU   105   105  A    A    . A     N   LEU 
            20.692    7.228   37.208   1.00  12.16
   1672 D    DN  LEU   105   105  A    A    A A     DN  LEU 
            19.986    6.687   36.792   0.12  12.82
   1673 H    HN  LEU   105   105  A    A    B A     HN  LEU 
            19.986    6.687   36.792   0.88  12.82
   1674 C    CA  LEU   105   105  A    A    . A     CA  LEU 
            21.251    6.804   38.480   1.00  13.24
   1675 H    HA  LEU   105   105  A    A    . A     HA  LEU 
            21.694    7.655   38.967   1.00  13.28
   1676 C    CB  LEU   105   105  A    A    . A     CB  LEU 
            20.116    6.312   39.380   1.00  12.47
   1677 H    HB1 LEU   105   105  A    A    . A     HB1 LEU 
            20.539    6.070   40.339   1.00  12.46
   1678 H    HB2 LEU   105   105  A    A    . A     HB2 LEU 
            19.686    5.416   38.944   1.00  12.82
   1679 C    CG  LEU   105   105  A    A    . A     CG  LEU 
            18.966    7.298   39.611   1.00  11.16
   1680 H    HG  LEU   105   105  A    A    . A     HG  LEU 
            18.450    7.455   38.656   1.00  10.46
   1681 C    CD1 LEU   105   105  A    A    . A     CD1 LEU 
            17.968    6.670   40.583   1.00  11.02
   1682 H   HD11 LEU   105   105  A    A    . A    HD11 LEU 
            17.122    7.328   40.725   1.00  10.73
   1683 H   HD12 LEU   105   105  A    A    . A    HD12 LEU 
            18.443    6.490   41.528   1.00  12.24
   1684 H   HD13 LEU   105   105  A    A    . A    HD13 LEU 
            17.622    5.735   40.173   1.00  11.62
   1685 C    CD2 LEU   105   105  A    A    . A     CD2 LEU 
            19.458    8.635   40.150   1.00  11.01
   1686 H   HD21 LEU   105   105  A    A    . A    HD21 LEU 
            18.630    9.294   40.300   1.00  12.62
   1687 H   HD22 LEU   105   105  A    A    . A    HD22 LEU 
            20.176    9.090   39.482   1.00  11.33
   1688 H   HD23 LEU   105   105  A    A    . A    HD23 LEU 
            19.931    8.463   41.099   1.00  10.49
   1689 C    C   LEU   105   105  A    A    . A     C   LEU 
            22.319    5.718   38.379   1.00  15.59
   1690 O    O   LEU   105   105  A    A    . A     O   LEU 
            23.146    5.573   39.288   1.00  15.84
   1691 N    N   MET   106   106  A    A    . A     N   MET 
            22.274    4.927   37.309   1.00  16.07
   1692 D    DN  MET   106   106  A    A    A A     DN  MET 
            21.573    5.062   36.642   0.31  16.35
   1693 H    HN  MET   106   106  A    A    B A     HN  MET 
            21.573    5.062   36.642   0.69  16.35
   1694 C    CA  MET   106   106  A    A    . A     CA  MET 
            23.218    3.826   37.148   1.00  17.42
   1695 H    HA  MET   106   106  A    A    . A     HA  MET 
            23.917    3.852   37.963   1.00  18.06
   1696 C    CB  MET   106   106  A    A    . A     CB  MET 
            22.479    2.481   37.203   1.00  18.46
   1697 H    HB1 MET   106   106  A    A    . A     HB1 MET 
            23.187    1.705   36.941   1.00  18.26
   1698 H    HB2 MET   106   106  A    A    . A     HB2 MET 
            21.711    2.497   36.459   1.00  19.10
   1699 C    CG  MET   106   106  A    A    . A     CG  MET 
            21.844    2.121   38.536   1.00  19.79
   1700 H    HG1 MET   106   106  A    A    . A     HG1 MET 
            21.136    2.879   38.801   1.00  20.62
   1701 H    HG2 MET   106   106  A    A    . A     HG2 MET 
            22.629    2.059   39.273   1.00  20.26
   1702 S    SD  MET   106   106  A    A    . A     SD  MET 
            20.996    0.507   38.478   1.00  20.70
   1703 C    CE  MET   106   106  A    A    . A     CE  MET 
            19.626    0.846   37.384   1.00  18.13
   1704 H    HE1 MET   106   106  A    A    . A     HE1 MET 
            19.900    0.591   36.367   1.00  19.83
   1705 H    HE2 MET   106   106  A    A    . A     HE2 MET 
            19.382    1.897   37.448   1.00  19.97
   1706 H    HE3 MET   106   106  A    A    . A     HE3 MET 
            18.769    0.260   37.686   1.00  19.92
   1707 C    C   MET   106   106  A    A    . A     C   MET 
            23.972    3.839   35.832   1.00  18.18
   1708 O    O   MET   106   106  A    A    . A     O   MET 
            23.559    4.473   34.860   1.00  16.64
   1709 N    N   GLU   107   107  A    A    . A     N   GLU 
            25.026    3.027   35.796   1.00  19.85
   1710 D    DN  GLU   107   107  A    A    A A     DN  GLU 
            25.239    2.488   36.591   0.85  19.53
   1711 H    HN  GLU   107   107  A    A    B A     HN  GLU 
            25.239    2.488   36.591   0.15  19.53
   1712 C    CA  GLU   107   107  A    A    . A     CA  GLU 
            25.812    2.817   34.595   1.00  20.64
   1713 H    HA  GLU   107   107  A    A    . A     HA  GLU 
            25.430    3.463   33.807   1.00  21.23
   1714 C    CB  GLU   107   107  A    A    . A     CB  GLU 
            27.307    3.068   34.849   1.00  24.39
   1715 H    HB1 GLU   107   107  A    A    . A     HB1 GLU 
            27.885    2.514   34.131   1.00  25.89
   1716 H    HB2 GLU   107   107  A    A    . A     HB2 GLU 
            27.551    2.696   35.844   1.00  24.34
   1717 C    CG  GLU   107   107  A    A    . A     CG  GLU 
            27.717    4.546   34.782   1.00  29.27
   1718 H    HG1 GLU   107   107  A    A    . A     HG1 GLU 
            28.781    4.627   34.944   1.00  29.65
   1719 H    HG2 GLU   107   107  A    A    . A     HG2 GLU 
            27.190    5.083   35.547   1.00  29.69
   1720 C    CD  GLU   107   107  A    A    . A     CD  GLU 
            27.385    5.190   33.436   1.00  33.77
   1721 O    OE1 GLU   107   107  A    A    . A     OE1 GLU 
            27.949    4.755   32.408   1.00  38.72
   1722 O    OE2 GLU   107   107  A    A    . A     OE2 GLU 
            26.552    6.124   33.400   1.00  35.50
   1723 C    C   GLU   107   107  A    A    . A     C   GLU 
            25.578    1.351   34.275   1.00  18.68
   1724 O    O   GLU   107   107  A    A    . A     O   GLU 
            25.279    0.557   35.170   1.00  16.65
   1725 N    N   PRO   108   108  A    A    . A     N   PRO 
            25.711    0.965   33.004   1.00  17.09
   1726 C    CA  PRO   108   108  A    A    . A     CA  PRO 
            25.519   -0.454   32.694   1.00  18.03
   1727 H    HA  PRO   108   108  A    A    . A     HA  PRO 
            24.483   -0.769   32.807   1.00  17.14
   1728 C    CB  PRO   108   108  A    A    . A     CB  PRO 
            25.951   -0.551   31.232   1.00  18.17
   1729 H    HB1 PRO   108   108  A    A    . A     HB1 PRO 
            25.333   -1.266   30.718   1.00  19.84
   1730 H    HB2 PRO   108   108  A    A    . A     HB2 PRO 
            26.978   -0.828   31.174   1.00  19.63
   1731 C    CG  PRO   108   108  A    A    . A     CG  PRO 
            25.739    0.811   30.690   1.00  17.89
   1732 H    HG1 PRO   108   108  A    A    . A     HG1 PRO 
            24.718    0.916   30.388   1.00  17.70
   1733 H    HG2 PRO   108   108  A    A    . A     HG2 PRO 
            26.395    0.970   29.845   1.00  16.37
   1734 C    CD  PRO   108   108  A    A    . A     CD  PRO 
            26.052    1.756   31.811   1.00  16.98
   1735 H    HD1 PRO   108   108  A    A    . A     HD1 PRO 
            25.426    2.635   31.744   1.00  16.06
   1736 H    HD2 PRO   108   108  A    A    . A     HD2 PRO 
            27.095    2.046   31.810   1.00  15.71
   1737 C    C   PRO   108   108  A    A    . A     C   PRO 
            26.441   -1.290   33.586   1.00  17.47
   1738 O    O   PRO   108   108  A    A    . A     O   PRO 
            27.533   -0.851   33.943   1.00  17.91
   1739 N    N   GLY   109   109  A    A    . A     N   GLY 
            26.000   -2.481   33.969   1.00  17.88
   1740 D    DN  GLY   109   109  A    A    A A     DN  GLY 
            25.116   -2.801   33.677   0.65  17.47
   1741 H    HN  GLY   109   109  A    A    B A     HN  GLY 
            25.116   -2.801   33.677   0.35  17.47
   1742 C    CA  GLY   109   109  A    A    . A     CA  GLY 
            26.825   -3.299   34.837   1.00  17.48
   1743 H    HA1 GLY   109   109  A    A    . A     HA1 GLY 
            27.862   -3.028   34.678   1.00  16.56
   1744 H    HA2 GLY   109   109  A    A    . A     HA2 GLY 
            26.713   -4.328   34.548   1.00  18.02
   1745 C    C   GLY   109   109  A    A    . A     C   GLY 
            26.490   -3.130   36.313   1.00  17.66
   1746 O    O   GLY   109   109  A    A    . A     O   GLY 
            26.807   -4.010   37.112   1.00  19.55
   1747 N    N   ASP   110   110  A    A    . A     N   ASP 
            25.830   -2.027   36.683   1.00  16.93
   1748 D    DN  ASP   110   110  A    A    A A     DN  ASP 
            25.580   -1.366   36.002   0.13  17.25
   1749 H    HN  ASP   110   110  A    A    B A     HN  ASP 
            25.580   -1.366   36.002   0.87  17.25
   1750 C    CA  ASP   110   110  A    A    . A     CA  ASP 
            25.439   -1.803   38.084   1.00  16.43
   1751 H    HA  ASP   110   110  A    A    . A     HA  ASP 
            26.312   -1.993   38.694   1.00  16.40
   1752 C    CB  ASP   110   110  A    A    . A     CB  ASP 
            24.964   -0.361   38.331   1.00  16.55
   1753 H    HB1 ASP   110   110  A    A    . A     HB1 ASP 
            24.506   -0.305   39.312   1.00  17.52
   1754 H    HB2 ASP   110   110  A    A    . A     HB2 ASP 
            24.222   -0.092   37.588   1.00  17.50
   1755 C    CG  ASP   110   110  A    A    . A     CG  ASP 
            26.099    0.649   38.273   1.00  18.65
   1756 O    OD1 ASP   110   110  A    A    . A     OD1 ASP 
            27.280    0.224   38.250   1.00  18.62
   1757 O    OD2 ASP   110   110  A    A    . A     OD2 ASP 
            25.811    1.868   38.272   1.00  18.84
   1758 C    C   ASP   110   110  A    A    . A     C   ASP 
            24.349   -2.786   38.515   1.00  15.13
   1759 O    O   ASP   110   110  A    A    . A     O   ASP 
            23.753   -3.471   37.687   1.00  14.93
   1760 N    N   THR   111   111  A    A    . A     N   THR 
            24.103   -2.858   39.817   1.00  14.28
   1761 D    DN  THR   111   111  A    A    . A     DN  THR 
            24.599   -2.304   40.426   1.00  15.27
   1762 C    CA  THR   111   111  A    A    . A     CA  THR 
            23.108   -3.769   40.353   1.00  14.45
   1763 H    HA  THR   111   111  A    A    . A     HA  THR 
            22.861   -4.465   39.553   1.00  15.16
   1764 C    CB  THR   111   111  A    A    . A     CB  THR 
            23.715   -4.595   41.478   1.00  16.08
   1765 H    HB  THR   111   111  A    A    . A     HB  THR 
            24.152   -3.936   42.220   1.00  16.02
   1766 O    OG1 THR   111   111  A    A    . A     OG1 THR 
            24.744   -5.401   40.945   1.00  17.28
   1767 D    DG1 THR   111   111  A    A    . A     DG1 THR 
            25.460   -4.863   40.630   1.00  15.37
   1768 C    CG2 THR   111   111  A    A    . A     CG2 THR 
            22.712   -5.514   42.166   1.00  16.52
   1769 H   HG21 THR   111   111  A    A    . A    HG21 THR 
            22.292   -6.188   41.440   1.00  17.33
   1770 H   HG22 THR   111   111  A    A    . A    HG22 THR 
            21.926   -4.926   42.611   1.00  17.31
   1771 H   HG23 THR   111   111  A    A    . A    HG23 THR 
            23.214   -6.088   42.942   1.00  16.99
   1772 C    C   THR   111   111  A    A    . A     C   THR 
            21.792   -3.115   40.766   1.00  13.63
   1773 O    O   THR   111   111  A    A    . A     O   THR 
            21.758   -2.110   41.464   1.00  12.67
   1774 N    N   LEU   112   112  A    A    . A     N   LEU 
            20.728   -3.721   40.255   1.00  13.77
   1775 D    DN  LEU   112   112  A    A    A A     DN  LEU 
            20.875   -4.500   39.683   0.31  13.81
   1776 H    HN  LEU   112   112  A    A    B A     HN  LEU 
            20.875   -4.500   39.683   0.69  13.81
   1777 C    CA  LEU   112   112  A    A    . A     CA  LEU 
            19.364   -3.282   40.461   1.00  13.73
   1778 H    HA  LEU   112   112  A    A    . A     HA  LEU 
            19.364   -2.359   40.999   1.00  14.60
   1779 C    CB  LEU   112   112  A    A    . A     CB  LEU 
            18.701   -3.095   39.094   1.00  14.84
   1780 H    HB1 LEU   112   112  A    A    . A     HB1 LEU 
            18.967   -3.935   38.473   1.00  14.44
   1781 H    HB2 LEU   112   112  A    A    . A     HB2 LEU 
            19.132   -2.217   38.651   1.00  15.10
   1782 C    CG  LEU   112   112  A    A    . A     CG  LEU 
            17.185   -2.931   39.073   1.00  15.62
   1783 H    HG  LEU   112   112  A    A    . A     HG  LEU 
            16.730   -3.674   39.713   1.00  17.21
   1784 C    CD1 LEU   112   112  A    A    . A     CD1 LEU 
            16.809   -1.569   39.611   1.00  15.30
   1785 H   HD11 LEU   112   112  A    A    . A    HD11 LEU 
            17.000   -1.552   40.669   1.00  15.61
   1786 H   HD12 LEU   112   112  A    A    . A    HD12 LEU 
            15.764   -1.389   39.415   1.00  16.45
   1787 H   HD13 LEU   112   112  A    A    . A    HD13 LEU 
            17.402   -0.810   39.127   1.00  15.26
   1788 C    CD2 LEU   112   112  A    A    . A     CD2 LEU 
            16.654   -3.121   37.669   1.00  17.05
   1789 H   HD21 LEU   112   112  A    A    . A    HD21 LEU 
            17.235   -2.540   36.987   1.00  16.21
   1790 H   HD22 LEU   112   112  A    A    . A    HD22 LEU 
            15.632   -2.795   37.637   1.00  15.17
   1791 H   HD23 LEU   112   112  A    A    . A    HD23 LEU 
            16.701   -4.160   37.390   1.00  16.22
   1792 C    C   LEU   112   112  A    A    . A     C   LEU 
            18.627   -4.347   41.255   1.00  13.49
   1793 O    O   LEU   112   112  A    A    . A     O   LEU 
            18.713   -5.534   40.943   1.00  12.97
   1794 N    N   MET   113   113  A    A    . A     N   MET 
            17.884   -3.912   42.266   1.00  13.19
   1795 H    HN  MET   113   113  A    A    . A     HN  MET 
            17.842   -2.944   42.439   1.00  11.59
   1796 C    CA  MET   113   113  A    A    . A     CA  MET 
            17.107   -4.825   43.084   1.00  12.62
   1797 H    HA  MET   113   113  A    A    . A     HA  MET 
            17.318   -5.849   42.742   1.00  12.80
   1798 C    CB  MET   113   113  A    A    . A     CB  MET 
            17.475   -4.685   44.552   1.00  14.78
   1799 H    HB1 MET   113   113  A    A    . A     HB1 MET 
            17.185   -3.709   44.919   1.00  15.15
   1800 H    HB2 MET   113   113  A    A    . A     HB2 MET 
            18.548   -4.789   44.658   1.00  14.48
   1801 C    CG  MET   113   113  A    A    . A     CG  MET 
            16.824   -5.721   45.423   1.00  17.78
   1802 H    HG1 MET   113   113  A    A    . A     HG1 MET 
            16.919   -6.685   44.961   1.00  18.63
   1803 H    HG2 MET   113   113  A    A    . A     HG2 MET 
            15.787   -5.474   45.539   1.00  18.24
   1804 S    SD  MET   113   113  A    A    . A     SD  MET 
            17.581   -5.782   47.048   1.00  21.85
   1805 C    CE  MET   113   113  A    A    . A     CE  MET 
            16.166   -6.039   48.060   1.00  23.35
   1806 H    HE1 MET   113   113  A    A    . A     HE1 MET 
            15.414   -5.316   47.797   1.00  23.99
   1807 H    HE2 MET   113   113  A    A    . A     HE2 MET 
            16.448   -5.916   49.092   1.00  23.20
   1808 H    HE3 MET   113   113  A    A    . A     HE3 MET 
            15.784   -7.035   47.904   1.00  24.28
   1809 C    C   MET   113   113  A    A    . A     C   MET 
            15.630   -4.523   42.866   1.00  12.30
   1810 O    O   MET   113   113  A    A    . A     O   MET 
            15.180   -3.388   43.040   1.00  11.00
   1811 N    N   GLY   114   114  A    A    . A     N   GLY 
            14.887   -5.539   42.446   1.00  11.52
   1812 D    DN  GLY   114   114  A    A    A A     DN  GLY 
            15.304   -6.413   42.298   0.29  12.13
   1813 H    HN  GLY   114   114  A    A    B A     HN  GLY 
            15.304   -6.413   42.298   0.71  12.13
   1814 C    CA  GLY   114   114  A    A    . A     CA  GLY 
            13.479   -5.357   42.181   1.00  12.86
   1815 H    HA1 GLY   114   114  A    A    . A     HA1 GLY 
            13.334   -5.156   41.130   1.00  11.58
   1816 H    HA2 GLY   114   114  A    A    . A     HA2 GLY 
            13.121   -4.516   42.751   1.00  11.70
   1817 C    C   GLY   114   114  A    A    . A     C   GLY 
            12.667   -6.566   42.578   1.00  13.39
   1818 O    O   GLY   114   114  A    A    . A     O   GLY 
            13.209   -7.607   42.939   1.00  13.45
   1819 N    N   MET   115   115  A    A    . A     N   MET 
            11.353   -6.427   42.504   1.00  13.16
   1820 D    DN  MET   115   115  A    A    A A     DN  MET 
            10.985   -5.590   42.198   0.60  13.79
   1821 H    HN  MET   115   115  A    A    B A     HN  MET 
            10.985   -5.590   42.198   0.40  13.79
   1822 C    CA  MET   115   115  A    A    . A     CA  MET 
            10.468   -7.514   42.861   1.00  14.24
   1823 H    HA  MET   115   115  A    A    . A     HA  MET 
            10.867   -8.014   43.732   1.00  13.78
   1824 C    CB  MET   115   115  A    A    . A     CB  MET 
             9.065   -6.990   43.183   1.00  14.78
   1825 H    HB1 MET   115   115  A    A    . A     HB1 MET 
             8.551   -6.823   42.257   1.00  14.85
   1826 H    HB2 MET   115   115  A    A    . A     HB2 MET 
             9.142   -6.052   43.718   1.00  14.32
   1827 C    CG  MET   115   115  A    A    . A     CG  MET 
             8.250   -7.967   44.013   1.00  15.35
   1828 H    HG1 MET   115   115  A    A    . A     HG1 MET 
             8.792   -8.160   44.928   1.00  16.04
   1829 H    HG2 MET   115   115  A    A    . A     HG2 MET 
             8.148   -8.877   43.448   1.00  15.48
   1830 S    SD  MET   115   115  A    A    . A     SD  MET 
             6.598   -7.381   44.435   1.00  17.57
   1831 C    CE  MET   115   115  A    A    . A     CE  MET 
             6.128   -8.578   45.714   1.00  16.80
   1832 H    HE1 MET   115   115  A    A    . A     HE1 MET 
             6.945   -8.703   46.403   1.00  17.34
   1833 H    HE2 MET   115   115  A    A    . A     HE2 MET 
             5.894   -9.525   45.255   1.00  17.33
   1834 H    HE3 MET   115   115  A    A    . A     HE3 MET 
             5.266   -8.205   46.247   1.00  16.66
   1835 C    C   MET   115   115  A    A    . A     C   MET 
            10.415   -8.535   41.735   1.00  15.83
   1836 O    O   MET   115   115  A    A    . A     O   MET 
            10.195   -8.190   40.571   1.00  15.00
   1837 N    N   ASP   116   116  A    A    . A     N   ASP 
            10.620   -9.794   42.100   1.00  16.90
   1838 D    DN  ASP   116   116  A    A    A A     DN  ASP 
            10.791   -9.988   43.035   0.92  17.62
   1839 H    HN  ASP   116   116  A    A    B A     HN  ASP 
            10.791   -9.988   43.035   0.08  17.62
   1840 C    CA  ASP   116   116  A    A    . A     CA  ASP 
            10.588  -10.895   41.153   1.00  19.44
   1841 H    HA  ASP   116   116  A    A    . A     HA  ASP 
            11.412  -10.792   40.467   1.00  19.89
   1842 C    CB  ASP   116   116  A    A    . A     CB  ASP 
            10.718  -12.226   41.898   1.00  21.97
   1843 H    HB1 ASP   116   116  A    A    . A     HB1 ASP 
             9.867  -12.356   42.543   1.00  23.31
   1844 H    HB2 ASP   116   116  A    A    . A     HB2 ASP 
            11.609  -12.201   42.506   1.00  22.03
   1845 C    CG  ASP   116   116  A    A    . A     CG  ASP 
            10.806  -13.411   40.956   1.00  25.31
   1846 O    OD1 ASP   116   116  A    A    . A     OD1 ASP 
            11.784  -13.499   40.179   1.00  29.22
   1847 O    OD2 ASP   116   116  A    A    . A     OD2 ASP 
             9.885  -14.248   40.982   1.00  30.61
   1848 C    C   ASP   116   116  A    A    . A     C   ASP 
             9.281  -10.873   40.366   1.00  19.19
   1849 O    O   ASP   116   116  A    A    . A     O   ASP 
             8.207  -10.656   40.925   1.00  16.02
   1850 N    N   LEU   117   117  A    A    . A     N   LEU 
             9.394  -11.093   39.062   1.00  20.52
   1851 D    DN  LEU   117   117  A    A    A A     DN  LEU 
            10.290  -11.254   38.676   0.70  20.82
   1852 H    HN  LEU   117   117  A    A    B A     HN  LEU 
            10.290  -11.254   38.676   0.30  20.82
   1853 C    CA  LEU   117   117  A    A    . A     CA  LEU 
             8.244  -11.097   38.173   1.00  24.12
   1854 H    HA  LEU   117   117  A    A    . A     HA  LEU 
             7.811  -10.124   38.186   1.00  23.81
   1855 C    CB  LEU   117   117  A    A    . A     CB  LEU 
             8.691  -11.428   36.740   1.00  25.40
   1856 H    HB1 LEU   117   117  A    A    . A     HB1 LEU 
             8.913  -12.473   36.723   1.00  25.43
   1857 H    HB2 LEU   117   117  A    A    . A     HB2 LEU 
             9.600  -10.899   36.551   1.00  26.06
   1858 C    CG  LEU   117   117  A    A    . A     CG  LEU 
             7.734  -11.126   35.579   1.00  27.41
   1859 H    HG  LEU   117   117  A    A    . A     HG  LEU 
             6.763  -11.525   35.815   1.00  27.95
   1860 C    CD1 LEU   117   117  A    A    . A     CD1 LEU 
             7.579   -9.628   35.371   1.00  28.46
   1861 H   HD11 LEU   117   117  A    A    . A    HD11 LEU 
             6.866   -9.460   34.575   1.00  28.42
   1862 H   HD12 LEU   117   117  A    A    . A    HD12 LEU 
             8.535   -9.191   35.101   1.00  28.96
   1863 H   HD13 LEU   117   117  A    A    . A    HD13 LEU 
             7.214   -9.177   36.268   1.00  29.06
   1864 C    CD2 LEU   117   117  A    A    . A     CD2 LEU 
             8.221  -11.787   34.285   1.00  27.35
   1865 H   HD21 LEU   117   117  A    A    . A    HD21 LEU 
             8.160  -12.863   34.371   1.00  26.93
   1866 H   HD22 LEU   117   117  A    A    . A    HD22 LEU 
             9.246  -11.504   34.099   1.00  27.30
   1867 H   HD23 LEU   117   117  A    A    . A    HD23 LEU 
             7.611  -11.463   33.454   1.00  27.38
   1868 C    C   LEU   117   117  A    A    . A     C   LEU 
             7.197  -12.102   38.654   1.00  24.58
   1869 O    O   LEU   117   117  A    A    . A     O   LEU 
             5.996  -11.811   38.640   1.00  24.23
   1870 N    N   ALA   118   118  A    A    . A     N   ALA 
             7.648  -13.285   39.069   1.00  26.11
   1871 D    DN  ALA   118   118  A    A    . A     DN  ALA 
             8.615  -13.472   39.050   1.00  25.40
   1872 C    CA  ALA   118   118  A    A    . A     CA  ALA 
             6.727  -14.328   39.532   1.00  26.95
   1873 H    HA  ALA   118   118  A    A    . A     HA  ALA 
             6.009  -14.459   38.745   1.00  26.47
   1874 C    CB  ALA   118   118  A    A    . A     CB  ALA 
             7.456  -15.663   39.713   1.00  27.77
   1875 H    HB1 ALA   118   118  A    A    . A     HB1 ALA 
             6.742  -16.446   39.926   1.00  28.31
   1876 H    HB2 ALA   118   118  A    A    . A     HB2 ALA 
             8.168  -15.592   40.526   1.00  27.64
   1877 H    HB3 ALA   118   118  A    A    . A     HB3 ALA 
             7.991  -15.907   38.804   1.00  27.10
   1878 C    C   ALA   118   118  A    A    . A     C   ALA 
             5.981  -13.953   40.806   1.00  27.11
   1879 O    O   ALA   118   118  A    A    . A     O   ALA 
             4.930  -14.524   41.104   1.00  27.67
   1880 N    N   ALA   119   119  A    A    . A     N   ALA 
             6.535  -13.010   41.567   1.00  24.90
   1881 D    DN  ALA   119   119  A    A    A A     DN  ALA 
             7.389  -12.597   41.293   0.91  24.47
   1882 H    HN  ALA   119   119  A    A    B A     HN  ALA 
             7.389  -12.597   41.293   0.09  24.47
   1883 C    CA  ALA   119   119  A    A    . A     CA  ALA 
             5.918  -12.593   42.818   1.00  23.73
   1884 H    HA  ALA   119   119  A    A    . A     HA  ALA 
             5.290  -13.405   43.143   1.00  24.47
   1885 C    CB  ALA   119   119  A    A    . A     CB  ALA 
             6.976  -12.403   43.885   1.00  24.45
   1886 H    HB1 ALA   119   119  A    A    . A     HB1 ALA 
             7.778  -13.098   43.718   1.00  23.89
   1887 H    HB2 ALA   119   119  A    A    . A     HB2 ALA 
             6.540  -12.596   44.839   1.00  24.42
   1888 H    HB3 ALA   119   119  A    A    . A     HB3 ALA 
             7.350  -11.393   43.843   1.00  23.68
   1889 C    C   ALA   119   119  A    A    . A     C   ALA 
             5.066  -11.336   42.693   1.00  23.69
   1890 O    O   ALA   119   119  A    A    . A     O   ALA 
             4.464  -10.894   43.669   1.00  22.98
   1891 N    N   GLY   120   120  A    A    . A     N   GLY 
             5.023  -10.756   41.498   1.00  22.83
   1892 D    DN  GLY   120   120  A    A    A A     DN  GLY 
             5.524  -11.142   40.756   0.96  22.77
   1893 H    HN  GLY   120   120  A    A    B A     HN  GLY 
             5.524  -11.142   40.756   0.04  22.77
   1894 C    CA  GLY   120   120  A    A    . A     CA  GLY 
             4.232   -9.553   41.297   1.00  22.13
   1895 H    HA1 GLY   120   120  A    A    . A     HA1 GLY 
             3.844   -9.236   42.251   1.00  22.25
   1896 H    HA2 GLY   120   120  A    A    . A     HA2 GLY 
             3.393   -9.823   40.657   1.00  20.79
   1897 C    C   GLY   120   120  A    A    . A     C   GLY 
             4.966   -8.387   40.646   1.00  20.29
   1898 O    O   GLY   120   120  A    A    . A     O   GLY 
             4.333   -7.420   40.230   1.00  21.27
   1899 N    N   GLY   121   121  A    A    . A     N   GLY 
             6.292   -8.468   40.554   1.00  18.43
   1900 D    DN  GLY   121   121  A    A    A A     DN  GLY 
             6.761   -9.265   40.906   0.76  18.57
   1901 H    HN  GLY   121   121  A    A    B A     HN  GLY 
             6.761   -9.265   40.906   0.24  18.57
   1902 C    CA  GLY   121   121  A    A    . A     CA  GLY 
             7.056   -7.397   39.939   1.00  16.47
   1903 H    HA1 GLY   121   121  A    A    . A     HA1 GLY 
             8.102   -7.652   39.968   1.00  16.68
   1904 H    HA2 GLY   121   121  A    A    . A     HA2 GLY 
             6.901   -6.481   40.481   1.00  16.98
   1905 C    C   GLY   121   121  A    A    . A     C   GLY 
             6.667   -7.165   38.490   1.00  15.24
   1906 O    O   GLY   121   121  A    A    . A     O   GLY 
             5.992   -7.993   37.879   1.00  14.73
   1907 N    N   HIS   122   122  A    A    . A     N   HIS 
             7.112   -6.038   37.941   1.00  13.67
   1908 D    DN  HIS   122   122  A    A    . A     DN  HIS 
             7.648   -5.450   38.468   1.00  14.49
   1909 C    CA  HIS   122   122  A    A    . A     CA  HIS 
             6.833   -5.677   36.560   1.00  14.53
   1910 H    HA  HIS   122   122  A    A    . A     HA  HIS 
             5.975   -6.257   36.217   1.00  15.61
   1911 C    CB  HIS   122   122  A    A    . A     CB  HIS 
             6.516   -4.184   36.463   1.00  14.54
   1912 H    HB1 HIS   122   122  A    A    . A     HB1 HIS 
             7.393   -3.632   36.765   1.00  14.35
   1913 H    HB2 HIS   122   122  A    A    . A     HB2 HIS 
             5.701   -3.934   37.131   1.00  14.30
   1914 C    CG  HIS   122   122  A    A    . A     CG  HIS 
             6.147   -3.738   35.082   1.00  14.36
   1915 N    ND1 HIS   122   122  A    A    . A     ND1 HIS 
             7.071   -3.258   34.177   1.00  15.36
   1916 C    CD2 HIS   122   122  A    A    . A     CD2 HIS 
             4.963   -3.769   34.428   1.00  14.02
   1917 H    HD2 HIS   122   122  A    A    . A     HD2 HIS 
             4.018   -4.059   34.845   1.00  12.30
   1918 C    CE1 HIS   122   122  A    A    . A     CE1 HIS 
             6.470   -3.014   33.025   1.00  14.39
   1919 H    HE1 HIS   122   122  A    A    . A     HE1 HIS 
             6.929   -2.612   32.139   1.00  15.85
   1920 N    NE2 HIS   122   122  A    A    . A     NE2 HIS 
             5.193   -3.320   33.151   1.00  13.95
   1921 D    DE2 HIS   122   122  A    A    A A     DE2 HIS 
             4.525   -3.247   32.457   0.76  14.69
   1922 H    HE2 HIS   122   122  A    A    B A     HE2 HIS 
             4.525   -3.247   32.457   0.24  14.69
   1923 C    C   HIS   122   122  A    A    . A     C   HIS 
             8.067   -6.005   35.710   1.00  15.79
   1924 O    O   HIS   122   122  A    A    . A     O   HIS 
             9.172   -6.137   36.238   1.00  15.43
   1925 N    N   LEU   123   123  A    A    . A     N   LEU 
             7.876   -6.128   34.401   1.00  13.66
   1926 D    DN  LEU   123   123  A    A    A A     DN  LEU 
             6.984   -6.010   34.038   0.97  14.25
   1927 H    HN  LEU   123   123  A    A    B A     HN  LEU 
             6.984   -6.010   34.038   0.03  14.25
   1928 C    CA  LEU   123   123  A    A    . A     CA  LEU 
             8.961   -6.435   33.479   1.00  15.01
   1929 H    HA  LEU   123   123  A    A    . A     HA  LEU 
             9.276   -7.450   33.664   1.00  14.78
   1930 C    CB  LEU   123   123  A    A    . A     CB  LEU 
             8.443   -6.361   32.037   1.00  16.66
   1931 H    HB1 LEU   123   123  A    A    . A     HB1 LEU 
             9.283   -6.125   31.404   1.00  16.68
   1932 H    HB2 LEU   123   123  A    A    . A     HB2 LEU 
             7.724   -5.558   31.980   1.00  17.43
   1933 C    CG  LEU   123   123  A    A    . A     CG  LEU 
             7.774   -7.619   31.480   1.00  18.47
   1934 H    HG  LEU   123   123  A    A    . A     HG  LEU 
             7.160   -8.081   32.238   1.00  18.86
   1935 C    CD1 LEU   123   123  A    A    . A     CD1 LEU 
             6.898   -7.261   30.285   1.00  19.28
   1936 H   HD11 LEU   123   123  A    A    . A    HD11 LEU 
             6.116   -6.596   30.617   1.00  19.74
   1937 H   HD12 LEU   123   123  A    A    . A    HD12 LEU 
             6.451   -8.176   29.875   1.00  19.03
   1938 H   HD13 LEU   123   123  A    A    . A    HD13 LEU 
             7.512   -6.770   29.525   1.00  19.55
   1939 C    CD2 LEU   123   123  A    A    . A     CD2 LEU 
             8.847   -8.604   31.052   1.00  19.58
   1940 H   HD21 LEU   123   123  A    A    . A    HD21 LEU 
             9.521   -8.103   30.383   1.00  19.85
   1941 H   HD22 LEU   123   123  A    A    . A    HD22 LEU 
             8.377   -9.426   30.521   1.00  19.23
   1942 H   HD23 LEU   123   123  A    A    . A    HD23 LEU 
             9.383   -8.979   31.908   1.00  20.41
   1943 C    C   LEU   123   123  A    A    . A     C   LEU 
            10.160   -5.501   33.613   1.00  13.64
   1944 O    O   LEU   123   123  A    A    . A     O   LEU 
            11.305   -5.908   33.403   1.00  14.47
   1945 N    N   THR   124   124  A    A    . A     N   THR 
             9.889   -4.239   33.922   1.00  12.67
   1946 D    DN  THR   124   124  A    A    A A     DN  THR 
             8.963   -3.967   34.059   0.86  12.52
   1947 H    HN  THR   124   124  A    A    B A     HN  THR 
             8.963   -3.967   34.059   0.14  12.52
   1948 C    CA  THR   124   124  A    A    . A     CA  THR 
            10.936   -3.227   34.031   1.00  12.02
   1949 H    HA  THR   124   124  A    A    . A     HA  THR 
            11.677   -3.455   33.282   1.00  12.14
   1950 C    CB  THR   124   124  A    A    . A     CB  THR 
            10.358   -1.853   33.710   1.00  11.98
   1951 H    HB  THR   124   124  A    A    . A     HB  THR 
            11.124   -1.083   33.834   1.00  10.86
   1952 O    OG1 THR   124   124  A    A    . A     OG1 THR 
             9.301   -1.572   34.599   1.00   9.47
   1953 D    DG1 THR   124   124  A    A    A A     DG1 THR 
             8.576   -2.168   34.412   0.58   9.92
   1954 H    HG1 THR   124   124  A    A    B A     HG1 THR 
             8.576   -2.168   34.412   0.42   9.92
   1955 C    CG2 THR   124   124  A    A    . A     CG2 THR 
             9.821   -1.752   32.285   1.00   9.71
   1956 H   HG21 THR   124   124  A    A    . A    HG21 THR 
            10.635   -1.908   31.587   1.00  12.55
   1957 H   HG22 THR   124   124  A    A    . A    HG22 THR 
             9.381   -0.778   32.117   1.00  11.98
   1958 H   HG23 THR   124   124  A    A    . A    HG23 THR 
             9.073   -2.531   32.132   1.00  10.92
   1959 C    C   THR   124   124  A    A    . A     C   THR 
            11.658   -3.218   35.374   1.00  13.00
   1960 O    O   THR   124   124  A    A    . A     O   THR 
            12.462   -2.328   35.649   1.00  13.34
   1961 N    N   HIS   125   125  A    A    . A     N   HIS 
            11.368   -4.205   36.221   1.00  13.46
   1962 D    DN  HIS   125   125  A    A    A A     DN  HIS 
            10.715   -4.890   35.969   0.82  11.99
   1963 H    HN  HIS   125   125  A    A    B A     HN  HIS 
            10.715   -4.890   35.969   0.18  11.99
   1964 C    CA  HIS   125   125  A    A    . A     CA  HIS 
            12.015   -4.284   37.527   1.00  14.16
   1965 H    HA  HIS   125   125  A    A    . A     HA  HIS 
            12.467   -3.321   37.715   1.00  14.13
   1966 C    CB  HIS   125   125  A    A    . A     CB  HIS 
            10.979   -4.538   38.621   1.00  13.63
   1967 H    HB1 HIS   125   125  A    A    . A     HB1 HIS 
            11.493   -4.581   39.557   1.00  13.71
   1968 H    HB2 HIS   125   125  A    A    . A     HB2 HIS 
            10.485   -5.472   38.430   1.00  13.69
   1969 C    CG  HIS   125   125  A    A    . A     CG  HIS 
             9.934   -3.470   38.720   1.00  14.15
   1970 N    ND1 HIS   125   125  A    A    . A     ND1 HIS 
             8.815   -3.592   39.516   1.00  13.68
   1971 C    CD2 HIS   125   125  A    A    . A     CD2 HIS 
             9.838   -2.257   38.120   1.00  15.66
   1972 H    HD2 HIS   125   125  A    A    . A     HD2 HIS 
            10.547   -1.829   37.440   1.00  13.89
   1973 C    CE1 HIS   125   125  A    A    . A     CE1 HIS 
             8.068   -2.507   39.395   1.00  14.66
   1974 H    HE1 HIS   125   125  A    A    . A     HE1 HIS 
             7.152   -2.321   39.902   1.00  14.91
   1975 N    NE2 HIS   125   125  A    A    . A     NE2 HIS 
             8.668   -1.679   38.557   1.00  14.45
   1976 D    DE2 HIS   125   125  A    A    A A     DE2 HIS 
             8.340   -0.777   38.307   0.90  15.20
   1977 H    HE2 HIS   125   125  A    A    B A     HE2 HIS 
             8.340   -0.777   38.307   0.10  15.20
   1978 C    C   HIS   125   125  A    A    . A     C   HIS 
            13.125   -5.346   37.569   1.00  14.58
   1979 O    O   HIS   125   125  A    A    . A     O   HIS 
            13.521   -5.778   38.648   1.00  13.70
   1980 N    N   GLY   126   126  A    A    . A     N   GLY 
            13.649   -5.734   36.403   1.00  15.62
   1981 D    DN  GLY   126   126  A    A    A A     DN  GLY 
            13.323   -5.335   35.563   0.91  15.30
   1982 H    HN  GLY   126   126  A    A    B A     HN  GLY 
            13.323   -5.335   35.563   0.09  15.30
   1983 C    CA  GLY   126   126  A    A    . A     CA  GLY 
            14.733   -6.707   36.358   1.00  17.59
   1984 H    HA1 GLY   126   126  A    A    . A     HA1 GLY 
            14.943   -7.040   37.359   1.00  17.86
   1985 H    HA2 GLY   126   126  A    A    . A     HA2 GLY 
            15.611   -6.194   36.015   1.00  16.97
   1986 C    C   GLY   126   126  A    A    . A     C   GLY 
            14.588   -7.940   35.468   1.00  19.22
   1987 O    O   GLY   126   126  A    A    . A     O   GLY 
            15.407   -8.853   35.545   1.00  21.59
   1988 N    N   SER   127   127  A    A    . A     N   SER 
            13.571   -7.995   34.623   1.00  19.84
   1989 D    DN  SER   127   127  A    A    A A     DN  SER 
            12.929   -7.243   34.583   0.80  19.64
   1990 H    HN  SER   127   127  A    A    B A     HN  SER 
            12.929   -7.243   34.583   0.20  19.64
   1991 C    CA  SER   127   127  A    A    . A     CA  SER 
            13.382   -9.152   33.756   1.00  21.51
   1992 H    HA  SER   127   127  A    A    . A     HA  SER 
            13.388  -10.034   34.379   1.00  21.26
   1993 C    CB  SER   127   127  A    A    . A     CB  SER 
            12.045   -9.068   33.030   1.00  23.25
   1994 H    HB1 SER   127   127  A    A    . A     HB1 SER 
            12.069   -8.220   32.369   1.00  23.13
   1995 H    HB2 SER   127   127  A    A    . A     HB2 SER 
            11.242   -8.943   33.742   1.00  22.61
   1996 O    OG  SER   127   127  A    A    . A     OG  SER 
            11.803  -10.236   32.258   1.00  25.75
   1997 D    DG  SER   127   127  A    A    A A     DG  SER 
            10.943  -10.632   32.512   0.49  24.58
   1998 H    HG  SER   127   127  A    A    B A     HG  SER 
            10.943  -10.632   32.512   0.51  24.58
   1999 C    C   SER   127   127  A    A    . A     C   SER 
            14.527   -9.261   32.749   1.00  20.97
   2000 O    O   SER   127   127  A    A    . A     O   SER 
            14.963   -8.265   32.176   1.00  19.25
   2001 N    N   ARG   128   128  A    A    . A     N   ARG 
            15.021  -10.479   32.543   1.00  22.35
   2002 D    DN  ARG   128   128  A    A    A A     DN  ARG 
            14.649  -11.242   33.033   0.92  23.84
   2003 H    HN  ARG   128   128  A    A    B A     HN  ARG 
            14.649  -11.242   33.033   0.08  23.84
   2004 C    CA  ARG   128   128  A    A    . A     CA  ARG 
            16.123  -10.725   31.617   1.00  24.78
   2005 H    HA  ARG   128   128  A    A    . A     HA  ARG 
            16.926  -10.071   31.919   1.00  24.98
   2006 C    CB  ARG   128   128  A    A    . A     CB  ARG 
            16.622  -12.167   31.756   1.00  29.82
   2007 H    HB1 ARG   128   128  A    A    . A     HB1 ARG 
            17.168  -12.444   30.861   1.00  30.74
   2008 H    HB2 ARG   128   128  A    A    . A     HB2 ARG 
            15.764  -12.818   31.874   1.00  30.13
   2009 C    CG  ARG   128   128  A    A    . A     CG  ARG 
            17.533  -12.356   32.955   1.00  36.94
   2010 H    HG1 ARG   128   128  A    A    . A     HG1 ARG 
            17.346  -11.556   33.644   1.00  36.89
   2011 H    HG2 ARG   128   128  A    A    . A     HG2 ARG 
            18.550  -12.302   32.623   1.00  36.51
   2012 C    CD  ARG   128   128  A    A    . A     CD  ARG 
            17.321  -13.696   33.674   1.00  42.69
   2013 H    HD1 ARG   128   128  A    A    . A     HD1 ARG 
            16.291  -13.747   33.976   1.00  42.29
   2014 H    HD2 ARG   128   128  A    A    . A     HD2 ARG 
            17.941  -13.725   34.538   1.00  42.80
   2015 N    NE  ARG   128   128  A    A    . A     NE  ARG 
            17.619  -14.867   32.846   1.00  47.52
   2016 D    DE  ARG   128   128  A    A    A A     DE  ARG 
            17.357  -14.828   31.909   0.20  47.40
   2017 H    HE  ARG   128   128  A    A    B A     HE  ARG 
            17.357  -14.828   31.909   0.80  47.40
   2018 C    CZ  ARG   128   128  A    A    . A     CZ  ARG 
            18.172  -15.987   33.313   1.00  51.19
   2019 N    NH1 ARG   128   128  A    A    . A     NH1 ARG 
            18.592  -16.047   34.573   1.00  51.25
   2020 D   DH11 ARG   128   128  A    A    A A    DH11 ARG 
            18.486  -15.247   35.172   0.38  51.15
   2021 H   HH11 ARG   128   128  A    A    B A    HH11 ARG 
            18.486  -15.247   35.172   0.62  51.15
   2022 D   DH12 ARG   128   128  A    A    A A    DH12 ARG 
            19.027  -16.879   34.920   0.74  50.75
   2023 H   HH12 ARG   128   128  A    A    B A    HH12 ARG 
            19.027  -16.879   34.920   0.26  50.75
   2024 N    NH2 ARG   128   128  A    A    . A     NH2 ARG 
            18.316  -17.047   32.520   1.00  52.36
   2025 D   DH21 ARG   128   128  A    A    A A    DH21 ARG 
            18.005  -17.010   31.570   0.31  52.00
   2026 H   HH21 ARG   128   128  A    A    B A    HH21 ARG 
            18.005  -17.010   31.570   0.69  52.00
   2027 D   DH22 ARG   128   128  A    A    A A    DH22 ARG 
            18.750  -17.882   32.876   0.54  52.15
   2028 H   HH22 ARG   128   128  A    A    B A    HH22 ARG 
            18.750  -17.882   32.876   0.46  52.15
   2029 C    C   ARG   128   128  A    A    . A     C   ARG 
            15.802  -10.399   30.158   1.00  21.46
   2030 O    O   ARG   128   128  A    A    . A     O   ARG 
            16.707  -10.070   29.386   1.00  21.37
   2031 N    N   VAL   129   129  A    A    . A     N   VAL 
            14.531  -10.491   29.775   1.00  18.47
   2032 D    DN  VAL   129   129  A    A    . A     DN  VAL 
            13.851  -10.764   30.423   1.00  17.84
   2033 C    CA  VAL   129   129  A    A    . A     CA  VAL 
            14.143  -10.191   28.396   1.00  18.21
   2034 H    HA  VAL   129   129  A    A    . A     HA  VAL 
            14.974  -10.469   27.765   1.00  17.58
   2035 C    CB  VAL   129   129  A    A    . A     CB  VAL 
            12.904  -10.997   27.975   1.00  18.47
   2036 H    HB  VAL   129   129  A    A    . A     HB  VAL 
            12.621  -10.713   26.964   1.00  18.79
   2037 C    CG1 VAL   129   129  A    A    . A     CG1 VAL 
            13.193  -12.504   27.999   1.00  20.21
   2038 H   HG11 VAL   129   129  A    A    . A    HG11 VAL 
            13.999  -12.755   27.319   1.00  20.33
   2039 H   HG12 VAL   129   129  A    A    . A    HG12 VAL 
            12.298  -13.047   27.700   1.00  19.92
   2040 H   HG13 VAL   129   129  A    A    . A    HG13 VAL 
            13.469  -12.804   29.005   1.00  19.49
   2041 C    CG2 VAL   129   129  A    A    . A     CG2 VAL 
            11.729  -10.667   28.890   1.00  19.21
   2042 H   HG21 VAL   129   129  A    A    . A    HG21 VAL 
            10.807  -10.951   28.401   1.00  17.96
   2043 H   HG22 VAL   129   129  A    A    . A    HG22 VAL 
            11.716   -9.612   29.095   1.00  18.92
   2044 H   HG23 VAL   129   129  A    A    . A    HG23 VAL 
            11.825  -11.202   29.816   1.00  18.35
   2045 C    C   VAL   129   129  A    A    . A     C   VAL 
            13.860   -8.691   28.208   1.00  17.00
   2046 O    O   VAL   129   129  A    A    . A     O   VAL 
            13.571   -8.233   27.101   1.00  16.55
   2047 N    N   ASN   130   130  A    A    . A     N   ASN 
            13.937   -7.939   29.302   1.00  15.00
   2048 D    DN  ASN   130   130  A    A    . A     DN  ASN 
            14.169   -8.358   30.165   1.00  15.11
   2049 C    CA  ASN   130   130  A    A    . A     CA  ASN 
            13.676   -6.508   29.285   1.00  13.97
   2050 H    HA  ASN   130   130  A    A    . A     HA  ASN 
            13.196   -6.242   28.349   1.00  13.43
   2051 C    CB  ASN   130   130  A    A    . A     CB  ASN 
            12.726   -6.169   30.451   1.00  13.81
   2052 H    HB1 ASN   130   130  A    A    . A     HB1 ASN 
            13.192   -6.469   31.386   1.00  13.43
   2053 H    HB2 ASN   130   130  A    A    . A     HB2 ASN 
            11.808   -6.701   30.305   1.00  14.58
   2054 C    CG  ASN   130   130  A    A    . A     CG  ASN 
            12.390   -4.690   30.535   1.00  13.17
   2055 O    OD1 ASN   130   130  A    A    . A     OD1 ASN 
            12.964   -3.961   31.337   1.00  13.63
   2056 N    ND2 ASN   130   130  A    A    . A     ND2 ASN 
            11.461   -4.240   29.699   1.00  11.08
   2057 D   DD21 ASN   130   130  A    A    A A    DD21 ASN 
            11.044   -4.884   29.083   0.70  11.63
   2058 H   HD21 ASN   130   130  A    A    B A    HD21 ASN 
            11.044   -4.884   29.083   0.30  11.63
   2059 D   DD22 ASN   130   130  A    A    A A    DD22 ASN 
            11.250   -3.282   29.729   0.47  11.26
   2060 H   HD22 ASN   130   130  A    A    B A    HD22 ASN 
            11.250   -3.282   29.729   0.53  11.26
   2061 C    C   ASN   130   130  A    A    . A     C   ASN 
            15.000   -5.763   29.402   1.00  13.67
   2062 O    O   ASN   130   130  A    A    . A     O   ASN 
            15.994   -6.336   29.841   1.00  12.74
   2063 N    N   PHE   131   131  A    A    . A     N   PHE 
            15.023   -4.495   29.004   1.00  13.72
   2064 D    DN  PHE   131   131  A    A    . A     DN  PHE 
            14.212   -4.089   28.648   1.00  15.28
   2065 C    CA  PHE   131   131  A    A    . A     CA  PHE 
            16.253   -3.703   29.086   1.00  14.82
   2066 H    HA  PHE   131   131  A    A    . A     HA  PHE 
            16.973   -4.183   28.452   1.00  15.39
   2067 C    CB  PHE   131   131  A    A    . A     CB  PHE 
            16.029   -2.272   28.581   1.00  15.08
   2068 H    HB1 PHE   131   131  A    A    . A     HB1 PHE 
            15.542   -2.301   27.620   1.00  15.94
   2069 H    HB2 PHE   131   131  A    A    . A     HB2 PHE 
            16.996   -1.810   28.483   1.00  15.36
   2070 C    CG  PHE   131   131  A    A    . A     CG  PHE 
            15.217   -1.415   29.516   1.00  16.40
   2071 C    CD1 PHE   131   131  A    A    . A     CD1 PHE 
            15.830   -0.712   30.540   1.00  17.90
   2072 H    HD1 PHE   131   131  A    A    . A     HD1 PHE 
            16.897   -0.782   30.647   1.00  17.85
   2073 C    CD2 PHE   131   131  A    A    . A     CD2 PHE 
            13.843   -1.320   29.379   1.00  16.90
   2074 H    HD2 PHE   131   131  A    A    . A     HD2 PHE 
            13.346   -1.859   28.598   1.00  16.77
   2075 C    CE1 PHE   131   131  A    A    . A     CE1 PHE 
            15.084    0.069   31.406   1.00  18.21
   2076 H    HE1 PHE   131   131  A    A    . A     HE1 PHE 
            15.559    0.617   32.196   1.00  18.33
   2077 C    CE2 PHE   131   131  A    A    . A     CE2 PHE 
            13.093   -0.540   30.240   1.00  16.56
   2078 H    HE2 PHE   131   131  A    A    . A     HE2 PHE 
            12.027   -0.484   30.102   1.00  17.47
   2079 C    CZ  PHE   131   131  A    A    . A     CZ  PHE 
            13.709    0.155   31.253   1.00  18.27
   2080 H    HZ  PHE   131   131  A    A    . A     HZ  PHE 
            13.132    0.761   31.925   1.00  19.06
   2081 C    C   PHE   131   131  A    A    . A     C   PHE 
            16.817   -3.681   30.516   1.00  14.23
   2082 O    O   PHE   131   131  A    A    . A     O   PHE 
            18.033   -3.648   30.698   1.00  13.79
   2083 N    N   SER   132   132  A    A    . A     N   SER 
            15.930   -3.712   31.517   1.00  13.68
   2084 D    DN  SER   132   132  A    A    A A     DN  SER 
            14.978   -3.746   31.311   0.74  13.81
   2085 H    HN  SER   132   132  A    A    B A     HN  SER 
            14.978   -3.746   31.311   0.26  13.81
   2086 C    CA  SER   132   132  A    A    . A     CA  SER 
            16.330   -3.713   32.917   1.00  14.68
   2087 H    HA  SER   132   132  A    A    . A     HA  SER 
            16.868   -2.781   33.099   1.00  14.47
   2088 C    CB  SER   132   132  A    A    . A     CB  SER 
            15.090   -3.720   33.829   1.00  12.82
   2089 H    HB1 SER   132   132  A    A    . A     HB1 SER 
            14.500   -2.836   33.637   1.00  13.36
   2090 H    HB2 SER   132   132  A    A    . A     HB2 SER 
            15.395   -3.722   34.870   1.00  13.00
   2091 O    OG  SER   132   132  A    A    . A     OG  SER 
            14.273   -4.864   33.616   1.00  13.48
   2092 D    DG  SER   132   132  A    A    A A     DG  SER 
            13.747   -4.759   32.828   0.85  13.26
   2093 H    HG  SER   132   132  A    A    B A     HG  SER 
            13.747   -4.759   32.828   0.15  13.26
   2094 C    C   SER   132   132  A    A    . A     C   SER 
            17.284   -4.868   33.260   1.00  16.39
   2095 O    O   SER   132   132  A    A    . A     O   SER 
            18.268   -4.661   33.971   1.00  17.97
   2096 N    N   GLY   133   133  A    A    . A     N   GLY 
            16.998   -6.069   32.754   1.00  16.93
   2097 D    DN  GLY   133   133  A    A    A A     DN  GLY 
            16.208   -6.178   32.190   0.76  16.96
   2098 H    HN  GLY   133   133  A    A    B A     HN  GLY 
            16.208   -6.178   32.190   0.24  16.96
   2099 C    CA  GLY   133   133  A    A    . A     CA  GLY 
            17.851   -7.216   33.038   1.00  17.32
   2100 H    HA1 GLY   133   133  A    A    . A     HA1 GLY 
            17.237   -8.117   33.069   1.00  18.49
   2101 H    HA2 GLY   133   133  A    A    . A     HA2 GLY 
            18.297   -7.068   34.021   1.00  17.97
   2102 C    C   GLY   133   133  A    A    . A     C   GLY 
            18.974   -7.431   32.035   1.00  18.98
   2103 O    O   GLY   133   133  A    A    . A     O   GLY 
            19.801   -8.321   32.203   1.00  19.64
   2104 N    N   LYS   134   134  A    A    . A     N   LYS 
            19.003   -6.619   30.986   1.00  19.56
   2105 D    DN  LYS   134   134  A    A    . A     DN  LYS 
            18.315   -5.936   30.909   1.00  19.89
   2106 C    CA  LYS   134   134  A    A    . A     CA  LYS 
            20.022   -6.721   29.949   1.00  20.22
   2107 H    HA  LYS   134   134  A    A    . A     HA  LYS 
            20.378   -7.740   29.918   1.00  20.71
   2108 C    CB  LYS   134   134  A    A    . A     CB  LYS 
            19.410   -6.384   28.576   1.00  21.93
   2109 H    HB1 LYS   134   134  A    A    . A     HB1 LYS 
            20.207   -6.135   27.888   1.00  21.95
   2110 H    HB2 LYS   134   134  A    A    . A     HB2 LYS 
            18.767   -5.522   28.690   1.00  22.10
   2111 C    CG  LYS   134   134  A    A    . A     CG  LYS 
            18.579   -7.509   27.954   1.00  25.14
   2112 H    HG1 LYS   134   134  A    A    . A     HG1 LYS 
            17.897   -7.873   28.713   1.00  25.09
   2113 H    HG2 LYS   134   134  A    A    . A     HG2 LYS 
            19.247   -8.306   27.636   1.00  24.29
   2114 C    CD  LYS   134   134  A    A    . A     CD  LYS 
            17.784   -6.999   26.763   1.00  27.95
   2115 H    HD1 LYS   134   134  A    A    . A     HD1 LYS 
            18.430   -6.393   26.138   1.00  28.04
   2116 H    HD2 LYS   134   134  A    A    . A     HD2 LYS 
            16.975   -6.376   27.127   1.00  27.54
   2117 C    CE  LYS   134   134  A    A    . A     CE  LYS 
            17.190   -8.121   25.918   1.00  32.33
   2118 H    HE1 LYS   134   134  A    A    . A     HE1 LYS 
            16.495   -7.674   25.225   1.00  32.02
   2119 H    HE2 LYS   134   134  A    A    . A     HE2 LYS 
            16.657   -8.806   26.549   1.00  31.83
   2120 N    NZ  LYS   134   134  A    A    . A     NZ  LYS 
            18.210   -8.889   25.125   1.00  35.19
   2121 D    DZ1 LYS   134   134  A    A    A A     DZ1 LYS 
            18.693   -9.598   25.740   0.72  34.67
   2122 H    HZ1 LYS   134   134  A    A    B A     HZ1 LYS 
            18.693   -9.598   25.740   0.28  34.67
   2123 D    DZ2 LYS   134   134  A    A    A A     DZ2 LYS 
            18.918   -8.221   24.727   0.27  34.56
   2124 H    HZ2 LYS   134   134  A    A    B A     HZ2 LYS 
            18.918   -8.221   24.727   0.73  34.56
   2125 D    DZ3 LYS   134   134  A    A    . A     DZ3 LYS 
            17.724   -9.389   24.333   1.00  35.53
   2126 C    C   LYS   134   134  A    A    . A     C   LYS 
            21.190   -5.786   30.234   1.00  19.21
   2127 O    O   LYS   134   134  A    A    . A     O   LYS 
            22.351   -6.131   30.005   1.00  20.15
   2128 N    N   LEU   135   135  A    A    . A     N   LEU 
            20.875   -4.587   30.722   1.00  16.23
   2129 D    DN  LEU   135   135  A    A    . A     DN  LEU 
            19.933   -4.362   30.882   1.00  16.09
   2130 C    CA  LEU   135   135  A    A    . A     CA  LEU 
            21.899   -3.590   31.003   1.00  15.21
   2131 H    HA  LEU   135   135  A    A    . A     HA  LEU 
            22.703   -3.739   30.296   1.00  15.12
   2132 C    CB  LEU   135   135  A    A    . A     CB  LEU 
            21.333   -2.191   30.792   1.00  15.65
   2133 H    HB1 LEU   135   135  A    A    . A     HB1 LEU 
            22.056   -1.472   31.160   1.00  15.87
   2134 H    HB2 LEU   135   135  A    A    . A     HB2 LEU 
            20.435   -2.093   31.392   1.00  16.03
   2135 C    CG  LEU   135   135  A    A    . A     CG  LEU 
            20.978   -1.806   29.360   1.00  15.96
   2136 H    HG  LEU   135   135  A    A    . A     HG  LEU 
            20.274   -2.521   28.944   1.00  16.38
   2137 C    CD1 LEU   135   135  A    A    . A     CD1 LEU 
            20.300   -0.451   29.413   1.00  15.95
   2138 H   HD11 LEU   135   135  A    A    . A    HD11 LEU 
            20.892    0.207   30.019   1.00  14.79
   2139 H   HD12 LEU   135   135  A    A    . A    HD12 LEU 
            19.326   -0.568   29.855   1.00  14.91
   2140 H   HD13 LEU   135   135  A    A    . A    HD13 LEU 
            20.201   -0.041   28.426   1.00  14.92
   2141 C    CD2 LEU   135   135  A    A    . A     CD2 LEU 
            22.233   -1.754   28.487   1.00  18.37
   2142 H   HD21 LEU   135   135  A    A    . A    HD21 LEU 
            21.975   -1.361   27.520   1.00  17.47
   2143 H   HD22 LEU   135   135  A    A    . A    HD22 LEU 
            22.639   -2.745   28.372   1.00  18.02
   2144 H   HD23 LEU   135   135  A    A    . A    HD23 LEU 
            22.975   -1.107   28.958   1.00  17.62
   2145 C    C   LEU   135   135  A    A    . A     C   LEU 
            22.477   -3.670   32.400   1.00  13.72
   2146 O    O   LEU   135   135  A    A    . A     O   LEU 
            23.604   -3.247   32.631   1.00  13.73
   2147 N    N   TYR   136   136  A    A    . A     N   TYR 
            21.692   -4.173   33.339   1.00  13.31
   2148 D    DN  TYR   136   136  A    A    A A     DN  TYR 
            20.792   -4.473   33.116   0.90  13.53
   2149 H    HN  TYR   136   136  A    A    B A     HN  TYR 
            20.792   -4.473   33.116   0.10  13.53
   2150 C    CA  TYR   136   136  A    A    . A     CA  TYR 
            22.121   -4.258   34.720   1.00  13.59
   2151 H    HA  TYR   136   136  A    A    . A     HA  TYR 
            23.121   -3.880   34.781   1.00  13.25
   2152 C    CB  TYR   136   136  A    A    . A     CB  TYR 
            21.207   -3.361   35.563   1.00  11.32
   2153 H    HB1 TYR   136   136  A    A    . A     HB1 TYR 
            21.679   -3.189   36.517   1.00  12.51
   2154 H    HB2 TYR   136   136  A    A    . A     HB2 TYR 
            20.240   -3.858   35.716   1.00  11.54
   2155 C    CG  TYR   136   136  A    A    . A     CG  TYR 
            20.966   -2.020   34.913   1.00  11.02
   2156 C    CD1 TYR   136   136  A    A    . A     CD1 TYR 
            21.980   -1.082   34.835   1.00  10.75
   2157 H    HD1 TYR   136   136  A    A    . A     HD1 TYR 
            22.940   -1.305   35.289   1.00  10.51
   2158 C    CD2 TYR   136   136  A    A    . A     CD2 TYR 
            19.749   -1.712   34.334   1.00  10.87
   2159 H    HD2 TYR   136   136  A    A    . A     HD2 TYR 
            18.938   -2.427   34.390   1.00  11.92
   2160 C    CE1 TYR   136   136  A    A    . A     CE1 TYR 
            21.795    0.122   34.203   1.00  11.01
   2161 H    HE1 TYR   136   136  A    A    . A     HE1 TYR 
            22.606    0.836   34.153   1.00   9.93
   2162 C    CE2 TYR   136   136  A    A    . A     CE2 TYR 
            19.551   -0.497   33.701   1.00  11.11
   2163 H    HE2 TYR   136   136  A    A    . A     HE2 TYR 
            18.583   -0.268   33.257   1.00   9.04
   2164 C    CZ  TYR   136   136  A    A    . A     CZ  TYR 
            20.579    0.412   33.637   1.00  12.44
   2165 O    OH  TYR   136   136  A    A    . A     OH  TYR 
            20.396    1.616   33.002   1.00  11.52
   2166 D    DH  TYR   136   136  A    A    A A     DH  TYR 
            21.226    2.056   32.908   0.99  14.87
   2167 H    HH  TYR   136   136  A    A    B A     HH  TYR 
            21.226    2.056   32.908   0.01  14.87
   2168 C    C   TYR   136   136  A    A    . A     C   TYR 
            22.085   -5.685   35.267   1.00  15.00
   2169 O    O   TYR   136   136  A    A    . A     O   TYR 
            21.421   -6.558   34.718   1.00  16.45
   2170 N    N   LYS   137   137  A    A    . A     N   LYS 
            22.771   -5.880   36.389   1.00  15.70
   2171 D    DN  LYS   137   137  A    A    A A     DN  LYS 
            23.231   -5.131   36.762   0.47  16.35
   2172 H    HN  LYS   137   137  A    A    B A     HN  LYS 
            23.231   -5.131   36.762   0.53  16.35
   2173 C    CA  LYS   137   137  A    A    . A     CA  LYS 
            22.797   -7.148   37.106   1.00  18.38
   2174 H    HA  LYS   137   137  A    A    . A     HA  LYS 
            22.658   -7.962   36.411   1.00  18.79
   2175 C    CB  LYS   137   137  A    A    . A     CB  LYS 
            24.079   -7.307   37.931   1.00  22.14
   2176 H    HB1 LYS   137   137  A    A    . A     HB1 LYS 
            24.047   -8.239   38.497   1.00  21.85
   2177 H    HB2 LYS   137   137  A    A    . A     HB2 LYS 
            24.128   -6.479   38.631   1.00  22.23
   2178 C    CG  LYS   137   137  A    A    . A     CG  LYS 
            25.372   -7.272   37.118   1.00  27.74
   2179 H    HG1 LYS   137   137  A    A    . A     HG1 LYS 
            26.129   -7.839   37.665   1.00  28.34
   2180 H    HG2 LYS   137   137  A    A    . A     HG2 LYS 
            25.669   -6.249   37.007   1.00  28.37
   2181 C    CD  LYS   137   137  A    A    . A     CD  LYS 
            25.230   -7.891   35.716   1.00  33.29
   2182 H    HD1 LYS   137   137  A    A    . A     HD1 LYS 
            26.104   -7.653   35.154   1.00  32.72
   2183 H    HD2 LYS   137   137  A    A    . A     HD2 LYS 
            24.383   -7.475   35.224   1.00  32.28
   2184 C    CE  LYS   137   137  A    A    . A     CE  LYS 
            25.077   -9.405   35.744   1.00  37.44
   2185 H    HE1 LYS   137   137  A    A    . A     HE1 LYS 
            24.476   -9.690   36.572   1.00  36.54
   2186 H    HE2 LYS   137   137  A    A    . A     HE2 LYS 
            26.046   -9.828   35.835   1.00  36.80
   2187 N    NZ  LYS   137   137  A    A    . A     NZ  LYS 
            24.450   -9.910   34.484   1.00  38.01
   2188 D    DZ1 LYS   137   137  A    A    A A     DZ1 LYS 
            25.044  -10.679   34.060   0.39  37.87
   2189 H    HZ1 LYS   137   137  A    A    B A     HZ1 LYS 
            25.044  -10.679   34.060   0.61  37.87
   2190 D    DZ2 LYS   137   137  A    A    A A     DZ2 LYS 
            24.375   -9.110   33.811   0.63  37.76
   2191 H    HZ2 LYS   137   137  A    A    B A     HZ2 LYS 
            24.375   -9.110   33.811   0.37  37.76
   2192 D    DZ3 LYS   137   137  A    A    A A     DZ3 LYS 
            23.483  -10.277   34.702   0.21  37.95
   2193 H    HZ3 LYS   137   137  A    A    B A     HZ3 LYS 
            23.483  -10.277   34.702   0.79  37.95
   2194 C    C   LYS   137   137  A    A    . A     C   LYS 
            21.581   -7.036   38.010   1.00  17.50
   2195 O    O   LYS   137   137  A    A    . A     O   LYS 
            21.273   -5.958   38.503   1.00  18.14
   2196 N    N   VAL   138   138  A    A    . A     N   VAL 
            20.850   -8.129   38.148   1.00  17.13
   2197 D    DN  VAL   138   138  A    A    A A     DN  VAL 
            21.112   -8.945   37.685   0.66  17.38
   2198 H    HN  VAL   138   138  A    A    B A     HN  VAL 
            21.112   -8.945   37.685   0.34  17.38
   2199 C    CA  VAL   138   138  A    A    . A     CA  VAL 
            19.620   -8.103   38.899   1.00  17.29
   2200 H    HA  VAL   138   138  A    A    . A     HA  VAL 
            19.506   -7.112   39.317   1.00  18.00
   2201 C    CB  VAL   138   138  A    A    . A     CB  VAL 
            18.430   -8.334   37.955   1.00  19.02
   2202 H    HB  VAL   138   138  A    A    . A     HB  VAL 
            18.544   -9.294   37.473   1.00  18.56
   2203 C    CG1 VAL   138   138  A    A    . A     CG1 VAL 
            17.116   -8.362   38.721   1.00  19.39
   2204 H   HG11 VAL   138   138  A    A    . A    HG11 VAL 
            16.308   -8.384   37.995   1.00  18.92
   2205 H   HG12 VAL   138   138  A    A    . A    HG12 VAL 
            17.037   -7.484   39.341   1.00  19.47
   2206 H   HG13 VAL   138   138  A    A    . A    HG13 VAL 
            17.069   -9.260   39.331   1.00  19.04
   2207 C    CG2 VAL   138   138  A    A    . A     CG2 VAL 
            18.399   -7.268   36.857   1.00  18.88
   2208 H   HG21 VAL   138   138  A    A    . A    HG21 VAL 
            18.304   -6.290   37.307   1.00  20.03
   2209 H   HG22 VAL   138   138  A    A    . A    HG22 VAL 
            17.543   -7.459   36.206   1.00  19.84
   2210 H   HG23 VAL   138   138  A    A    . A    HG23 VAL 
            19.319   -7.323   36.275   1.00  20.35
   2211 C    C   VAL   138   138  A    A    . A     C   VAL 
            19.558   -9.086   40.051   1.00  19.08
   2212 O    O   VAL   138   138  A    A    . A     O   VAL 
            19.992  -10.235   39.952   1.00  17.16
   2213 N    N   VAL   139   139  A    A    . A     N   VAL 
            18.974   -8.595   41.138   1.00  17.88
   2214 D    DN  VAL   139   139  A    A    A A     DN  VAL 
            18.642   -7.672   41.109   0.23  18.45
   2215 H    HN  VAL   139   139  A    A    B A     HN  VAL 
            18.642   -7.672   41.109   0.77  18.45
   2216 C    CA  VAL   139   139  A    A    . A     CA  VAL 
            18.770   -9.352   42.357   1.00  17.77
   2217 H    HA  VAL   139   139  A    A    . A     HA  VAL 
            19.013  -10.399   42.190   1.00  17.40
   2218 C    CB  VAL   139   139  A    A    . A     CB  VAL 
            19.602   -8.764   43.513   1.00  17.56
   2219 H    HB  VAL   139   139  A    A    . A     HB  VAL 
            19.380   -7.703   43.577   1.00  19.18
   2220 C    CG1 VAL   139   139  A    A    . A     CG1 VAL 
            19.237   -9.425   44.825   1.00  19.41
   2221 H   HG11 VAL   139   139  A    A    . A    HG11 VAL 
            19.940   -9.142   45.586   1.00  17.13
   2222 H   HG12 VAL   139   139  A    A    . A    HG12 VAL 
            19.251  -10.488   44.712   1.00  17.20
   2223 H   HG13 VAL   139   139  A    A    . A    HG13 VAL 
            18.252   -9.118   45.134   1.00  16.35
   2224 C    CG2 VAL   139   139  A    A    . A     CG2 VAL 
            21.082   -8.932   43.226   1.00  20.06
   2225 H   HG21 VAL   139   139  A    A    . A    HG21 VAL 
            21.348   -8.375   42.345   1.00  19.72
   2226 H   HG22 VAL   139   139  A    A    . A    HG22 VAL 
            21.299   -9.977   43.060   1.00  18.42
   2227 H   HG23 VAL   139   139  A    A    . A    HG23 VAL 
            21.658   -8.583   44.054   1.00  19.54
   2228 C    C   VAL   139   139  A    A    . A     C   VAL 
            17.298   -9.151   42.638   1.00  16.46
   2229 O    O   VAL   139   139  A    A    . A     O   VAL 
            16.813   -8.027   42.623   1.00  16.01
   2230 N    N   SER   140   140  A    A    . A     N   SER 
            16.566  -10.229   42.851   1.00  16.83
   2231 D    DN  SER   140   140  A    A    . A     DN  SER 
            16.979  -11.129   42.817   1.00  17.74
   2232 C    CA  SER   140   140  A    A    . A     CA  SER 
            15.139  -10.096   43.093   1.00  16.65
   2233 H    HA  SER   140   140  A    A    . A     HA  SER 
            14.889   -9.060   42.956   1.00  16.52
   2234 C    CB  SER   140   140  A    A    . A     CB  SER 
            14.354  -10.884   42.052   1.00  17.44
   2235 H    HB1 SER   140   140  A    A    . A     HB1 SER 
            13.309  -10.906   42.343   1.00  18.08
   2236 H    HB2 SER   140   140  A    A    . A     HB2 SER 
            14.739  -11.894   41.997   1.00  18.51
   2237 O    OG  SER   140   140  A    A    . A     OG  SER 
            14.470  -10.297   40.772   1.00  21.37
   2238 D    DG  SER   140   140  A    A    A A     DG  SER 
            14.268   -9.360   40.835   0.71  19.83
   2239 H    HG  SER   140   140  A    A    B A     HG  SER 
            14.268   -9.360   40.835   0.29  19.83
   2240 C    C   SER   140   140  A    A    . A     C   SER 
            14.672  -10.525   44.475   1.00  16.30
   2241 O    O   SER   140   140  A    A    . A     O   SER 
            15.202  -11.464   45.066   1.00  15.77
   2242 N    N   TYR   141   141  A    A    . A     N   TYR 
            13.621   -9.863   44.945   1.00  15.09
   2243 D    DN  TYR   141   141  A    A    A A     DN  TYR 
            13.230   -9.164   44.386   0.30  15.50
   2244 H    HN  TYR   141   141  A    A    B A     HN  TYR 
            13.230   -9.164   44.386   0.70  15.50
   2245 C    CA  TYR   141   141  A    A    . A     CA  TYR 
            12.993  -10.199   46.219   1.00  15.05
   2246 H    HA  TYR   141   141  A    A    . A     HA  TYR 
            13.508  -11.062   46.626   1.00  13.84
   2247 C    CB  TYR   141   141  A    A    . A     CB  TYR 
            13.012   -9.039   47.224   1.00  13.62
   2248 H    HB1 TYR   141   141  A    A    . A     HB1 TYR 
            14.051   -8.780   47.423   1.00  14.07
   2249 H    HB2 TYR   141   141  A    A    . A     HB2 TYR 
            12.548   -9.355   48.136   1.00  14.54
   2250 C    CG  TYR   141   141  A    A    . A     CG  TYR 
            12.310   -7.765   46.794   1.00  13.35
   2251 C    CD1 TYR   141   141  A    A    . A     CD1 TYR 
            13.020   -6.751   46.172   1.00  10.90
   2252 H    HD1 TYR   141   141  A    A    . A     HD1 TYR 
            14.074   -6.904   45.979   1.00  13.63
   2253 C    CD2 TYR   141   141  A    A    . A     CD2 TYR 
            10.959   -7.562   47.048   1.00  13.07
   2254 H    HD2 TYR   141   141  A    A    . A     HD2 TYR 
            10.376   -8.346   47.532   1.00  15.37
   2255 C    CE1 TYR   141   141  A    A    . A     CE1 TYR 
            12.417   -5.563   45.814   1.00  12.40
   2256 H    HE1 TYR   141   141  A    A    . A     HE1 TYR 
            12.992   -4.772   45.337   1.00  11.43
   2257 C    CE2 TYR   141   141  A    A    . A     CE2 TYR 
            10.341   -6.371   46.683   1.00  13.66
   2258 H    HE2 TYR   141   141  A    A    . A     HE2 TYR 
             9.299   -6.209   46.882   1.00  13.60
   2259 C    CZ  TYR   141   141  A    A    . A     CZ  TYR 
            11.080   -5.374   46.070   1.00  11.89
   2260 O    OH  TYR   141   141  A    A    . A     OH  TYR 
            10.491   -4.180   45.721   1.00  11.28
   2261 D    DH  TYR   141   141  A    A    A A     DH  TYR 
            11.096   -3.658   45.226   0.79  11.63
   2262 H    HH  TYR   141   141  A    A    B A     HH  TYR 
            11.096   -3.658   45.226   0.21  11.63
   2263 C    C   TYR   141   141  A    A    . A     C   TYR 
            11.566  -10.627   45.894   1.00  15.45
   2264 O    O   TYR   141   141  A    A    . A     O   TYR 
            11.050  -10.312   44.819   1.00  13.17
   2265 N    N   GLY   142   142  A    A    . A     N   GLY 
            10.950  -11.401   46.781   1.00  15.97
   2266 D    DN  GLY   142   142  A    A    . A     DN  GLY 
            11.424  -11.668   47.611   1.00  15.62
   2267 C    CA  GLY   142   142  A    A    . A     CA  GLY 
             9.612  -11.888   46.501   1.00  16.32
   2268 H    HA1 GLY   142   142  A    A    . A     HA1 GLY 
             9.685  -12.911   46.168   1.00  18.36
   2269 H    HA2 GLY   142   142  A    A    . A     HA2 GLY 
             9.183  -11.286   45.706   1.00  17.10
   2270 C    C   GLY   142   142  A    A    . A     C   GLY 
             8.708  -11.827   47.712   1.00  18.15
   2271 O    O   GLY   142   142  A    A    . A     O   GLY 
             8.762  -10.878   48.491   1.00  18.39
   2272 N    N   VAL   143   143  A    A    . A     N   VAL 
             7.875  -12.848   47.870   1.00  18.62
   2273 D    DN  VAL   143   143  A    A    A A     DN  VAL 
             7.883  -13.567   47.218   0.67  19.39
   2274 H    HN  VAL   143   143  A    A    B A     HN  VAL 
             7.883  -13.567   47.218   0.33  19.39
   2275 C    CA  VAL   143   143  A    A    . A     CA  VAL 
             6.961  -12.932   48.993   1.00  20.22
   2276 H    HA  VAL   143   143  A    A    . A     HA  VAL 
             7.156  -12.108   49.658   1.00  20.40
   2277 C    CB  VAL   143   143  A    A    . A     CB  VAL 
             5.495  -12.868   48.550   1.00  20.34
   2278 H    HB  VAL   143   143  A    A    . A     HB  VAL 
             4.875  -12.930   49.424   1.00  20.02
   2279 C    CG1 VAL   143   143  A    A    . A     CG1 VAL 
             5.191  -11.519   47.904   1.00  20.05
   2280 H   HG11 VAL   143   143  A    A    . A    HG11 VAL 
             4.149  -11.482   47.632   1.00  19.90
   2281 H   HG12 VAL   143   143  A    A    . A    HG12 VAL 
             5.803  -11.380   47.036   1.00  19.03
   2282 H   HG13 VAL   143   143  A    A    . A    HG13 VAL 
             5.400  -10.744   48.613   1.00  20.35
   2283 C    CG2 VAL   143   143  A    A    . A     CG2 VAL 
             5.161  -14.028   47.626   1.00  20.44
   2284 H   HG21 VAL   143   143  A    A    . A    HG21 VAL 
             5.915  -14.106   46.852   1.00  19.47
   2285 H   HG22 VAL   143   143  A    A    . A    HG22 VAL 
             4.187  -13.863   47.182   1.00  18.91
   2286 H   HG23 VAL   143   143  A    A    . A    HG23 VAL 
             5.130  -14.953   48.190   1.00  19.98
   2287 C    C   VAL   143   143  A    A    . A     C   VAL 
             7.214  -14.227   49.737   1.00  21.95
   2288 O    O   VAL   143   143  A    A    . A     O   VAL 
             7.827  -15.155   49.204   1.00  21.11
   2289 N    N   ARG   144   144  A    A    . A     N   ARG 
             6.760  -14.284   50.979   1.00  23.12
   2290 D    DN  ARG   144   144  A    A    A A     DN  ARG 
             6.290  -13.517   51.361   0.62  23.52
   2291 H    HN  ARG   144   144  A    A    B A     HN  ARG 
             6.290  -13.517   51.361   0.38  23.52
   2292 C    CA  ARG   144   144  A    A    . A     CA  ARG 
             6.971  -15.475   51.779   1.00  25.24
   2293 H    HA  ARG   144   144  A    A    . A     HA  ARG 
             7.941  -15.857   51.510   1.00  24.88
   2294 C    CB  ARG   144   144  A    A    . A     CB  ARG 
             6.972  -15.151   53.270   1.00  27.53
   2295 H    HB1 ARG   144   144  A    A    . A     HB1 ARG 
             6.870  -16.075   53.831   1.00  26.94
   2296 H    HB2 ARG   144   144  A    A    . A     HB2 ARG 
             6.128  -14.524   53.480   1.00  27.85
   2297 C    CG  ARG   144   144  A    A    . A     CG  ARG 
             8.235  -14.454   53.718   1.00  30.45
   2298 H    HG1 ARG   144   144  A    A    . A     HG1 ARG 
             8.313  -13.519   53.186   1.00  30.55
   2299 H    HG2 ARG   144   144  A    A    . A     HG2 ARG 
             9.080  -15.086   53.466   1.00  30.90
   2300 C    CD  ARG   144   144  A    A    . A     CD  ARG 
             8.223  -14.198   55.208   1.00  34.37
   2301 H    HD1 ARG   144   144  A    A    . A     HD1 ARG 
             7.384  -13.555   55.444   1.00  34.33
   2302 H    HD2 ARG   144   144  A    A    . A     HD2 ARG 
             9.142  -13.715   55.502   1.00  34.38
   2303 N    NE  ARG   144   144  A    A    . A     NE  ARG 
             8.074  -15.434   55.969   1.00  38.21
   2304 D    DE  ARG   144   144  A    A    A A     DE  ARG 
             7.329  -16.025   55.738   0.33  38.30
   2305 H    HE  ARG   144   144  A    A    B A     HE  ARG 
             7.329  -16.025   55.738   0.67  38.30
   2306 C    CZ  ARG   144   144  A    A    . A     CZ  ARG 
             8.839  -15.771   56.999   1.00  42.20
   2307 N    NH1 ARG   144   144  A    A    . A     NH1 ARG 
             9.930  -15.058   57.284   1.00  43.49
   2308 D   DH11 ARG   144   144  A    A    . A    DH11 ARG 
            10.175  -14.270   56.714   1.00  43.33
   2309 D   DH12 ARG   144   144  A    A    A A    DH12 ARG 
            10.509  -15.302   58.069   0.19  43.28
   2310 H   HH12 ARG   144   144  A    A    B A    HH12 ARG 
            10.509  -15.302   58.069   0.81  43.28
   2311 N    NH2 ARG   144   144  A    A    . A     NH2 ARG 
             8.535  -16.851   57.709   1.00  43.51
   2312 D   DH21 ARG   144   144  A    A    A A    DH21 ARG 
             7.729  -17.397   57.453   0.87  43.07
   2313 H   HH21 ARG   144   144  A    A    B A    HH21 ARG 
             7.729  -17.397   57.453   0.13  43.07
   2314 D   DH22 ARG   144   144  A    A    A A    DH22 ARG 
             9.104  -17.122   58.505   0.75  43.66
   2315 H   HH22 ARG   144   144  A    A    B A    HH22 ARG 
             9.104  -17.122   58.505   0.25  43.66
   2316 C    C   ARG   144   144  A    A    . A     C   ARG 
             5.908  -16.504   51.461   1.00  25.00
   2317 O    O   ARG   144   144  A    A    . A     O   ARG 
             4.743  -16.156   51.237   1.00  22.55
   2318 N    N   PRO   145   145  A    A    . A     N   PRO 
             6.289  -17.792   51.449   1.00  24.57
   2319 C    CA  PRO   145   145  A    A    . A     CA  PRO 
             5.261  -18.793   51.151   1.00  24.40
   2320 H    HA  PRO   145   145  A    A    . A     HA  PRO 
             4.794  -18.605   50.190   1.00  24.46
   2321 C    CB  PRO   145   145  A    A    . A     CB  PRO 
             6.025  -20.121   51.112   1.00  24.34
   2322 H    HB1 PRO   145   145  A    A    . A     HB1 PRO 
             5.911  -20.569   50.129   1.00  25.45
   2323 H    HB2 PRO   145   145  A    A    . A     HB2 PRO 
             5.624  -20.787   51.872   1.00  24.76
   2324 C    CG  PRO   145   145  A    A    . A     CG  PRO 
             7.452  -19.814   51.405   1.00  25.44
   2325 H    HG1 PRO   145   145  A    A    . A     HG1 PRO 
             8.055  -20.083   50.543   1.00  24.68
   2326 H    HG2 PRO   145   145  A    A    . A     HG2 PRO 
             7.767  -20.389   52.264   1.00  24.64
   2327 C    CD  PRO   145   145  A    A    . A     CD  PRO 
             7.617  -18.370   51.715   1.00  24.06
   2328 H    HD1 PRO   145   145  A    A    . A     HD1 PRO 
             8.375  -17.936   51.061   1.00  25.07
   2329 H    HD2 PRO   145   145  A    A    . A     HD2 PRO 
             7.891  -18.246   52.759   1.00  25.82
   2330 C    C   PRO   145   145  A    A    . A     C   PRO 
             4.205  -18.830   52.241   1.00  23.69
   2331 O    O   PRO   145   145  A    A    . A     O   PRO 
             3.054  -19.171   51.986   1.00  24.22
   2332 N    N   ASP   146   146  A    A    . A     N   ASP 
             4.599  -18.494   53.466   1.00  24.46
   2333 D    DN  ASP   146   146  A    A    . A     DN  ASP 
             5.534  -18.237   53.627   1.00  23.68
   2334 C    CA  ASP   146   146  A    A    . A     CA  ASP 
             3.659  -18.532   54.578   1.00  23.91
   2335 H    HA  ASP   146   146  A    A    . A     HA  ASP 
             2.984  -19.329   54.326   1.00  24.19
   2336 C    CB  ASP   146   146  A    A    . A     CB  ASP 
             4.336  -18.957   55.885   1.00  26.08
   2337 H    HB1 ASP   146   146  A    A    . A     HB1 ASP 
             4.533  -20.017   55.847   1.00  25.73
   2338 H    HB2 ASP   146   146  A    A    . A     HB2 ASP 
             3.666  -18.760   56.696   1.00  26.36
   2339 C    CG  ASP   146   146  A    A    . A     CG  ASP 
             5.646  -18.228   56.146   1.00  28.51
   2340 O    OD1 ASP   146   146  A    A    . A     OD1 ASP 
             6.677  -18.607   55.548   1.00  29.29
   2341 O    OD2 ASP   146   146  A    A    . A     OD2 ASP 
             5.642  -17.280   56.961   1.00  29.34
   2342 C    C   ASP   146   146  A    A    . A     C   ASP 
             2.792  -17.301   54.791   1.00  22.89
   2343 O    O   ASP   146   146  A    A    . A     O   ASP 
             1.624  -17.437   55.147   1.00  24.22
   2344 N    N   THR   147   147  A    A    . A     N   THR 
             3.332  -16.105   54.573   1.00  20.63
   2345 D    DN  THR   147   147  A    A    A A     DN  THR 
             4.272  -16.052   54.271   0.98  20.76
   2346 H    HN  THR   147   147  A    A    B A     HN  THR 
             4.272  -16.052   54.271   0.02  20.76
   2347 C    CA  THR   147   147  A    A    . A     CA  THR 
             2.535  -14.892   54.761   1.00  18.23
   2348 H    HA  THR   147   147  A    A    . A     HA  THR 
             1.719  -15.126   55.409   1.00  18.84
   2349 C    CB  THR   147   147  A    A    . A     CB  THR 
             3.362  -13.774   55.393   1.00  19.11
   2350 H    HB  THR   147   147  A    A    . A     HB  THR 
             2.689  -12.955   55.630   1.00  18.61
   2351 O    OG1 THR   147   147  A    A    . A     OG1 THR 
             4.327  -13.301   54.466   1.00  18.30
   2352 D    DG1 THR   147   147  A    A    A A     DG1 THR 
             4.909  -12.653   54.867   0.57  17.91
   2353 H    HG1 THR   147   147  A    A    B A     HG1 THR 
             4.909  -12.653   54.867   0.43  17.91
   2354 C    CG2 THR   147   147  A    A    . A     CG2 THR 
             4.088  -14.179   56.667   1.00  19.68
   2355 H   HG21 THR   147   147  A    A    . A    HG21 THR 
             3.381  -14.584   57.393   1.00  19.11
   2356 H   HG22 THR   147   147  A    A    . A    HG22 THR 
             4.599  -13.313   57.091   1.00  19.54
   2357 H   HG23 THR   147   147  A    A    . A    HG23 THR 
             4.815  -14.924   56.410   1.00  19.58
   2358 C    C   THR   147   147  A    A    . A     C   THR 
             1.965  -14.370   53.445   1.00  16.95
   2359 O    O   THR   147   147  A    A    . A     O   THR 
             1.014  -13.590   53.446   1.00  15.96
   2360 N    N   GLU   148   148  A    A    . A     N   GLU 
             2.584  -14.782   52.335   1.00  16.86
   2361 D    DN  GLU   148   148  A    A    A A     DN  GLU 
             3.359  -15.395   52.406   0.85  17.44
   2362 H    HN  GLU   148   148  A    A    B A     HN  GLU 
             3.359  -15.395   52.406   0.15  17.44
   2363 C    CA  GLU   148   148  A    A    . A     CA  GLU 
             2.202  -14.339   50.997   1.00  16.46
   2364 H    HA  GLU   148   148  A    A    . A     HA  GLU 
             2.843  -14.855   50.291   1.00  16.37
   2365 C    CB  GLU   148   148  A    A    . A     CB  GLU 
             0.746  -14.684   50.690   1.00  16.16
   2366 H    HB1 GLU   148   148  A    A    . A     HB1 GLU 
             0.516  -14.338   49.689   1.00  16.13
   2367 H    HB2 GLU   148   148  A    A    . A     HB2 GLU 
             0.107  -14.181   51.393   1.00  15.82
   2368 C    CG  GLU   148   148  A    A    . A     CG  GLU 
             0.460  -16.177   50.754   1.00  16.44
   2369 H    HG1 GLU   148   148  A    A    . A     HG1 GLU 
             0.574  -16.513   51.766   1.00  15.77
   2370 H    HG2 GLU   148   148  A    A    . A     HG2 GLU 
             1.169  -16.709   50.129   1.00  15.65
   2371 C    CD  GLU   148   148  A    A    . A     CD  GLU 
            -0.929  -16.519   50.283   1.00  15.69
   2372 O    OE1 GLU   148   148  A    A    . A     OE1 GLU 
            -1.899  -16.040   50.892   1.00  16.38
   2373 O    OE2 GLU   148   148  A    A    . A     OE2 GLU 
            -1.054  -17.267   49.296   1.00  20.14
   2374 C    C   GLU   148   148  A    A    . A     C   GLU 
             2.451  -12.840   50.879   1.00  16.41
   2375 O    O   GLU   148   148  A    A    . A     O   GLU 
             1.919  -12.179   49.996   1.00  16.38
   2376 N    N   LEU   149   149  A    A    . A     N   LEU 
             3.268  -12.320   51.793   1.00  16.24
   2377 D    DN  LEU   149   149  A    A    A A     DN  LEU 
             3.651  -12.913   52.473   0.16  16.18
   2378 H    HN  LEU   149   149  A    A    B A     HN  LEU 
             3.651  -12.913   52.473   0.84  16.18
   2379 C    CA  LEU   149   149  A    A    . A     CA  LEU 
             3.617  -10.902   51.830   1.00  16.53
   2380 H    HA  LEU   149   149  A    A    . A     HA  LEU 
             3.155  -10.406   51.003   1.00  16.81
   2381 C    CB  LEU   149   149  A    A    . A     CB  LEU 
             3.158  -10.256   53.147   1.00  17.09
   2382 H    HB1 LEU   149   149  A    A    . A     HB1 LEU 
             3.550   -9.243   53.180   1.00  17.02
   2383 H    HB2 LEU   149   149  A    A    . A     HB2 LEU 
             3.633  -10.808   53.954   1.00  17.07
   2384 C    CG  LEU   149   149  A    A    . A     CG  LEU 
             1.664  -10.211   53.472   1.00  17.36
   2385 H    HG  LEU   149   149  A    A    . A     HG  LEU 
             1.283  -11.220   53.424   1.00  17.56
   2386 C    CD1 LEU   149   149  A    A    . A     CD1 LEU 
             1.472   -9.677   54.893   1.00  17.18
   2387 H   HD11 LEU   149   149  A    A    . A    HD11 LEU 
             2.166  -10.182   55.547   1.00  16.80
   2388 H   HD12 LEU   149   149  A    A    . A    HD12 LEU 
             0.463   -9.855   55.251   1.00  17.18
   2389 H   HD13 LEU   149   149  A    A    . A    HD13 LEU 
             1.680   -8.618   54.916   1.00  17.32
   2390 C    CD2 LEU   149   149  A    A    . A     CD2 LEU 
             0.916   -9.357   52.463   1.00  17.39
   2391 H   HD21 LEU   149   149  A    A    . A    HD21 LEU 
             1.249   -8.319   52.515   1.00  16.50
   2392 H   HD22 LEU   149   149  A    A    . A    HD22 LEU 
            -0.153   -9.399   52.672   1.00  14.82
   2393 H   HD23 LEU   149   149  A    A    . A    HD23 LEU 
             1.091   -9.741   51.477   1.00  17.27
   2394 C    C   LEU   149   149  A    A    . A     C   LEU 
             5.122  -10.743   51.749   1.00  17.07
   2395 O    O   LEU   149   149  A    A    . A     O   LEU 
             5.870  -11.675   52.033   1.00  16.04
   2396 N    N   ILE   150   150  A    A    . A     N   ILE 
             5.554   -9.530   51.413   1.00  17.89
   2397 D    DN  ILE   150   150  A    A    A A     DN  ILE 
             4.888   -8.822   51.236   0.96  18.41
   2398 H    HN  ILE   150   150  A    A    B A     HN  ILE 
             4.888   -8.822   51.236   0.04  18.41
   2399 C    CA  ILE   150   150  A    A    . A     CA  ILE 
             6.975   -9.195   51.355   1.00  17.85
   2400 H    HA  ILE   150   150  A    A    . A     HA  ILE 
             7.481   -9.859   50.676   1.00  17.97
   2401 C    CB  ILE   150   150  A    A    . A     CB  ILE 
             7.171   -7.733   50.880   1.00  19.25
   2402 H    HB  ILE   150   150  A    A    . A     HB  ILE 
             6.505   -7.125   51.456   1.00  18.27
   2403 C    CG1 ILE   150   150  A    A    . A     CG1 ILE 
             6.800   -7.609   49.397   1.00  19.28
   2404 H   HG11 ILE   150   150  A    A    . A    HG11 ILE 
             5.907   -8.188   49.214   1.00  19.44
   2405 H   HG12 ILE   150   150  A    A    . A    HG12 ILE 
             7.611   -8.011   48.803   1.00  19.34
   2406 C    CG2 ILE   150   150  A    A    . A     CG2 ILE 
             8.600   -7.251   51.151   1.00  18.25
   2407 H   HG21 ILE   150   150  A    A    . A    HG21 ILE 
             9.304   -7.993   50.780   1.00  18.67
   2408 H   HG22 ILE   150   150  A    A    . A    HG22 ILE 
             8.734   -7.111   52.222   1.00  19.28
   2409 H   HG23 ILE   150   150  A    A    . A    HG23 ILE 
             8.764   -6.304   50.634   1.00  18.41
   2410 C    CD1 ILE   150   150  A    A    . A     CD1 ILE 
             6.552   -6.196   48.949   1.00  19.80
   2411 H   HD11 ILE   150   150  A    A    . A    HD11 ILE 
             6.428   -6.178   47.876   1.00  19.81
   2412 H   HD12 ILE   150   150  A    A    . A    HD12 ILE 
             7.397   -5.578   49.229   1.00  20.26
   2413 H   HD13 ILE   150   150  A    A    . A    HD13 ILE 
             5.655   -5.817   49.422   1.00  20.15
   2414 C    C   ILE   150   150  A    A    . A     C   ILE 
             7.571   -9.335   52.757   1.00  18.13
   2415 O    O   ILE   150   150  A    A    . A     O   ILE 
             6.902   -9.064   53.754   1.00  17.12
   2416 N    N   ASP   151   151  A    A    . A     N   ASP 
             8.834   -9.737   52.818   1.00  17.96
   2417 D    DN  ASP   151   151  A    A    A A     DN  ASP 
             9.300   -9.916   52.001   0.82  17.97
   2418 H    HN  ASP   151   151  A    A    B A     HN  ASP 
             9.300   -9.916   52.001   0.18  17.97
   2419 C    CA  ASP   151   151  A    A    . A     CA  ASP 
             9.545   -9.892   54.081   1.00  19.11
   2420 H    HA  ASP   151   151  A    A    . A     HA  ASP 
             8.853   -9.698   54.896   1.00  19.05
   2421 C    CB  ASP   151   151  A    A    . A     CB  ASP 
            10.106  -11.307   54.197   1.00  20.92
   2422 H    HB1 ASP   151   151  A    A    . A     HB1 ASP 
            10.754  -11.478   53.359   1.00  21.37
   2423 H    HB2 ASP   151   151  A    A    . A     HB2 ASP 
             9.304  -11.996   54.182   1.00  21.83
   2424 C    CG  ASP   151   151  A    A    . A     CG  ASP 
            10.914  -11.519   55.468   1.00  22.84
   2425 O    OD1 ASP   151   151  A    A    . A     OD1 ASP 
            10.982  -10.600   56.311   1.00  23.37
   2426 O    OD2 ASP   151   151  A    A    . A     OD2 ASP 
            11.481  -12.620   55.617   1.00  26.77
   2427 C    C   ASP   151   151  A    A    . A     C   ASP 
            10.682   -8.883   54.094   1.00  17.35
   2428 O    O   ASP   151   151  A    A    . A     O   ASP 
            11.684   -9.051   53.407   1.00  17.78
   2429 N    N   LEU   152   152  A    A    . A     N   LEU 
            10.508   -7.816   54.852   1.00  17.92
   2430 D    DN  LEU   152   152  A    A    A A     DN  LEU 
             9.682   -7.722   55.361   0.56  18.32
   2431 H    HN  LEU   152   152  A    A    B A     HN  LEU 
             9.682   -7.722   55.361   0.44  18.32
   2432 C    CA  LEU   152   152  A    A    . A     CA  LEU 
            11.504   -6.768   54.916   1.00  20.48
   2433 H    HA  LEU   152   152  A    A    . A     HA  LEU 
            11.640   -6.404   53.913   1.00  20.45
   2434 C    CB  LEU   152   152  A    A    . A     CB  LEU 
            10.985   -5.609   55.757   1.00  21.19
   2435 H    HB1 LEU   152   152  A    A    . A     HB1 LEU 
            11.736   -4.833   55.799   1.00  21.80
   2436 H    HB2 LEU   152   152  A    A    . A     HB2 LEU 
            10.780   -5.952   56.771   1.00  21.42
   2437 C    CG  LEU   152   152  A    A    . A     CG  LEU 
             9.706   -5.007   55.173   1.00  23.13
   2438 H    HG  LEU   152   152  A    A    . A     HG  LEU 
             8.971   -5.793   55.048   1.00  22.70
   2439 C    CD1 LEU   152   152  A    A    . A     CD1 LEU 
             9.144   -3.973   56.133   1.00  23.78
   2440 H   HD11 LEU   152   152  A    A    . A    HD11 LEU 
             8.456   -3.340   55.602   1.00  23.40
   2441 H   HD12 LEU   152   152  A    A    . A    HD12 LEU 
             9.961   -3.387   56.510   1.00  23.20
   2442 H   HD13 LEU   152   152  A    A    . A    HD13 LEU 
             8.644   -4.467   56.950   1.00  23.62
   2443 C    CD2 LEU   152   152  A    A    . A     CD2 LEU 
             9.975   -4.375   53.809   1.00  22.09
   2444 H   HD21 LEU   152   152  A    A    . A    HD21 LEU 
            10.885   -3.803   53.860   1.00  23.28
   2445 H   HD22 LEU   152   152  A    A    . A    HD22 LEU 
             9.156   -3.717   53.551   1.00  23.24
   2446 H   HD23 LEU   152   152  A    A    . A    HD23 LEU 
            10.078   -5.144   53.059   1.00  22.49
   2447 C    C   LEU   152   152  A    A    . A     C   LEU 
            12.861   -7.233   55.412   1.00  22.00
   2448 O    O   LEU   152   152  A    A    . A     O   LEU 
            13.867   -6.568   55.171   1.00  21.38
   2449 N    N   GLU   153   153  A    A    . A     N   GLU 
            12.902   -8.370   56.098   1.00  24.07
   2450 D    DN  GLU   153   153  A    A    . A     DN  GLU 
            12.081   -8.868   56.259   1.00  24.78
   2451 C    CA  GLU   153   153  A    A    . A     CA  GLU 
            14.171   -8.877   56.603   1.00  25.77
   2452 H    HA  GLU   153   153  A    A    . A     HA  GLU 
            14.747   -8.031   56.926   1.00  26.08
   2453 C    CB  GLU   153   153  A    A    . A     CB  GLU 
            13.960   -9.819   57.790   1.00  29.91
   2454 H    HB1 GLU   153   153  A    A    . A     HB1 GLU 
            13.622  -10.778   57.426   1.00  29.73
   2455 H    HB2 GLU   153   153  A    A    . A     HB2 GLU 
            13.206   -9.403   58.428   1.00  30.12
   2456 C    CG  GLU   153   153  A    A    . A     CG  GLU 
            15.228  -10.047   58.626   1.00  34.92
   2457 H    HG1 GLU   153   153  A    A    . A     HG1 GLU 
            15.867  -10.703   58.077   1.00  34.26
   2458 H    HG2 GLU   153   153  A    A    . A     HG2 GLU 
            14.940  -10.503   59.546   1.00  35.01
   2459 C    CD  GLU   153   153  A    A    . A     CD  GLU 
            15.995   -8.750   58.935   1.00  39.64
   2460 O    OE1 GLU   153   153  A    A    . A     OE1 GLU 
            15.388   -7.825   59.526   1.00  41.97
   2461 O    OE2 GLU   153   153  A    A    . A     OE2 GLU 
            17.195   -8.654   58.573   1.00  40.04
   2462 C    C   GLU   153   153  A    A    . A     C   GLU 
            14.926   -9.545   55.466   1.00  24.03
   2463 O    O   GLU   153   153  A    A    . A     O   GLU 
            16.146   -9.418   55.351   1.00  22.72
   2464 N    N   GLU   154   154  A    A    . A     N   GLU 
            14.174  -10.209   54.598   1.00  23.41
   2465 D    DN  GLU   154   154  A    A    . A     DN  GLU 
            13.207  -10.229   54.749   1.00  24.35
   2466 C    CA  GLU   154   154  A    A    . A     CA  GLU 
            14.720  -10.867   53.413   1.00  23.32
   2467 H    HA  GLU   154   154  A    A    . A     HA  GLU 
            15.513  -11.537   53.726   1.00  24.29
   2468 C    CB  GLU   154   154  A    A    . A     CB  GLU 
            13.607  -11.660   52.718   1.00  28.08
   2469 H    HB1 GLU   154   154  A    A    . A     HB1 GLU 
            12.734  -11.034   52.650   1.00  28.02
   2470 H    HB2 GLU   154   154  A    A    . A     HB2 GLU 
            13.374  -12.519   53.327   1.00  28.11
   2471 C    CG  GLU   154   154  A    A    . A     CG  GLU 
            13.941  -12.178   51.313   1.00  32.65
   2472 H    HG1 GLU   154   154  A    A    . A     HG1 GLU 
            14.650  -12.975   51.397   1.00  32.54
   2473 H    HG2 GLU   154   154  A    A    . A     HG2 GLU 
            14.372  -11.385   50.740   1.00  32.17
   2474 C    CD  GLU   154   154  A    A    . A     CD  GLU 
            12.709  -12.697   50.559   1.00  37.05
   2475 O    OE1 GLU   154   154  A    A    . A     OE1 GLU 
            11.873  -13.400   51.179   1.00  40.02
   2476 O    OE2 GLU   154   154  A    A    . A     OE2 GLU 
            12.589  -12.418   49.343   1.00  37.43
   2477 C    C   GLU   154   154  A    A    . A     C   GLU 
            15.271   -9.807   52.457   1.00  21.02
   2478 O    O   GLU   154   154  A    A    . A     O   GLU 
            16.342   -9.972   51.885   1.00  20.35
   2479 N    N   VAL   155   155  A    A    . A     N   VAL 
            14.525   -8.715   52.299   1.00  19.49
   2480 D    DN  VAL   155   155  A    A    A A     DN  VAL 
            13.681   -8.647   52.795   0.07  19.72
   2481 H    HN  VAL   155   155  A    A    B A     HN  VAL 
            13.681   -8.647   52.795   0.93  19.72
   2482 C    CA  VAL   155   155  A    A    . A     CA  VAL 
            14.919   -7.604   51.428   1.00  17.95
   2483 H    HA  VAL   155   155  A    A    . A     HA  VAL 
            15.049   -7.993   50.412   1.00  17.87
   2484 C    CB  VAL   155   155  A    A    . A     CB  VAL 
            13.816   -6.506   51.399   1.00  15.98
   2485 H    HB  VAL   155   155  A    A    . A     HB  VAL 
            13.619   -6.202   52.425   1.00  16.21
   2486 C    CG1 VAL   155   155  A    A    . A     CG1 VAL 
            14.263   -5.282   50.604   1.00  15.32
   2487 H   HG11 VAL   155   155  A    A    . A    HG11 VAL 
            15.317   -5.114   50.740   1.00  15.84
   2488 H   HG12 VAL   155   155  A    A    . A    HG12 VAL 
            13.725   -4.395   50.945   1.00  15.23
   2489 H   HG13 VAL   155   155  A    A    . A    HG13 VAL 
            14.051   -5.434   49.552   1.00  15.90
   2490 C    CG2 VAL   155   155  A    A    . A     CG2 VAL 
            12.534   -7.064   50.810   1.00  14.95
   2491 H   HG21 VAL   155   155  A    A    . A    HG21 VAL 
            12.664   -7.229   49.742   1.00  14.20
   2492 H   HG22 VAL   155   155  A    A    . A    HG22 VAL 
            11.709   -6.386   50.976   1.00  15.17
   2493 H   HG23 VAL   155   155  A    A    . A    HG23 VAL 
            12.308   -8.017   51.277   1.00  13.92
   2494 C    C   VAL   155   155  A    A    . A     C   VAL 
            16.238   -6.998   51.921   1.00  18.70
   2495 O    O   VAL   155   155  A    A    . A     O   VAL 
            17.153   -6.740   51.137   1.00  17.49
   2496 N    N   ARG   156   156  A    A    . A     N   ARG 
            16.318   -6.768   53.230   1.00  20.27
   2497 D    DN  ARG   156   156  A    A    A A     DN  ARG 
            15.552   -6.992   53.790   0.34  20.43
   2498 H    HN  ARG   156   156  A    A    B A     HN  ARG 
            15.552   -6.992   53.790   0.66  20.43
   2499 C    CA  ARG   156   156  A    A    . A     CA  ARG 
            17.510   -6.186   53.859   1.00  22.16
   2500 H    HA  ARG   156   156  A    A    . A     HA  ARG 
            17.693   -5.250   53.374   1.00  21.61
   2501 C    CB  ARG   156   156  A    A    . A     CB  ARG 
            17.249   -5.924   55.343   1.00  25.02
   2502 H    HB1 ARG   156   156  A    A    . A     HB1 ARG 
            16.980   -6.854   55.810   1.00  25.06
   2503 H    HB2 ARG   156   156  A    A    . A     HB2 ARG 
            16.413   -5.243   55.431   1.00  24.44
   2504 C    CG  ARG   156   156  A    A    . A     CG  ARG 
            18.429   -5.325   56.087   1.00  28.94
   2505 H    HG1 ARG   156   156  A    A    . A     HG1 ARG 
            18.796   -4.472   55.532   1.00  30.05
   2506 H    HG2 ARG   156   156  A    A    . A     HG2 ARG 
            19.208   -6.060   56.178   1.00  29.24
   2507 C    CD  ARG   156   156  A    A    . A     CD  ARG 
            18.028   -4.857   57.480   1.00  33.52
   2508 H    HD1 ARG   156   156  A    A    . A     HD1 ARG 
            17.539   -5.660   57.992   1.00  33.96
   2509 H    HD2 ARG   156   156  A    A    . A     HD2 ARG 
            17.354   -4.031   57.387   1.00  33.91
   2510 N    NE  ARG   156   156  A    A    . A     NE  ARG 
            19.189   -4.439   58.265   1.00  39.83
   2511 D    DE  ARG   156   156  A    A    A A     DE  ARG 
            19.412   -3.470   58.261   0.42  39.38
   2512 H    HE  ARG   156   156  A    A    B A     HE  ARG 
            19.412   -3.470   58.261   0.58  39.38
   2513 C    CZ  ARG   156   156  A    A    . A     CZ  ARG 
            19.995   -5.286   58.905   1.00  44.25
   2514 N    NH1 ARG   156   156  A    A    . A     NH1 ARG 
            19.651   -6.567   59.037   1.00  45.72
   2515 D   DH11 ARG   156   156  A    A    A A    DH11 ARG 
            18.765   -6.908   58.658   0.94  45.30
   2516 H   HH11 ARG   156   156  A    A    B A    HH11 ARG 
            18.765   -6.908   58.658   0.06  45.30
   2517 D   DH12 ARG   156   156  A    A    A A    DH12 ARG 
            20.275   -7.199   59.509   0.56  45.35
   2518 H   HH12 ARG   156   156  A    A    B A    HH12 ARG 
            20.275   -7.199   59.509   0.44  45.35
   2519 N    NH2 ARG   156   156  A    A    . A     NH2 ARG 
            21.126   -4.846   59.450   1.00  45.11
   2520 D   DH21 ARG   156   156  A    A    A A    DH21 ARG 
            21.377   -3.869   59.377   0.92  45.48
   2521 H   HH21 ARG   156   156  A    A    B A    HH21 ARG 
            21.377   -3.869   59.377   0.08  45.48
   2522 D   DH22 ARG   156   156  A    A    A A    DH22 ARG 
            21.730   -5.486   59.933   0.44  44.92
   2523 H   HH22 ARG   156   156  A    A    B A    HH22 ARG 
            21.730   -5.486   59.933   0.56  44.92
   2524 C    C   ARG   156   156  A    A    . A     C   ARG 
            18.739   -7.078   53.692   1.00  21.24
   2525 O    O   ARG   156   156  A    A    . A     O   ARG 
            19.808   -6.619   53.301   1.00  20.60
   2526 N    N   ARG   157   157  A    A    . A     N   ARG 
            18.570   -8.362   53.977   1.00  21.76
   2527 D    DN  ARG   157   157  A    A    A A     DN  ARG 
            17.687   -8.674   54.271   0.05  22.30
   2528 H    HN  ARG   157   157  A    A    B A     HN  ARG 
            17.687   -8.674   54.271   0.95  22.30
   2529 C    CA  ARG   157   157  A    A    . A     CA  ARG 
            19.649   -9.322   53.843   1.00  22.67
   2530 H    HA  ARG   157   157  A    A    . A     HA  ARG 
            20.428   -9.056   54.551   1.00  22.83
   2531 C    CB  ARG   157   157  A    A    . A     CB  ARG 
            19.132  -10.723   54.166   1.00  25.89
   2532 H    HB1 ARG   157   157  A    A    . A     HB1 ARG 
            18.227  -10.895   53.597   1.00  25.98
   2533 H    HB2 ARG   157   157  A    A    . A     HB2 ARG 
            18.892  -10.755   55.229   1.00  25.88
   2534 C    CG  ARG   157   157  A    A    . A     CG  ARG 
            20.120  -11.837   53.878   1.00  31.28
   2535 H    HG1 ARG   157   157  A    A    . A     HG1 ARG 
            20.658  -12.086   54.783   1.00  31.03
   2536 H    HG2 ARG   157   157  A    A    . A     HG2 ARG 
            20.807  -11.512   53.119   1.00  30.89
   2537 C    CD  ARG   157   157  A    A    . A     CD  ARG 
            19.411  -13.072   53.374   1.00  36.06
   2538 H    HD1 ARG   157   157  A    A    . A     HD1 ARG 
            18.426  -12.797   53.026   1.00  36.84
   2539 H    HD2 ARG   157   157  A    A    . A     HD2 ARG 
            19.336  -13.796   54.179   1.00  36.86
   2540 N    NE  ARG   157   157  A    A    . A     NE  ARG 
            20.144  -13.675   52.265   1.00  41.25
   2541 D    DE  ARG   157   157  A    A    A A     DE  ARG 
            21.135  -13.592   52.278   0.51  40.71
   2542 H    HE  ARG   157   157  A    A    B A     HE  ARG 
            21.135  -13.592   52.278   0.49  40.71
   2543 C    CZ  ARG   157   157  A    A    . A     CZ  ARG 
            19.558  -14.319   51.258   1.00  44.13
   2544 N    NH1 ARG   157   157  A    A    . A     NH1 ARG 
            18.233  -14.431   51.233   1.00  45.73
   2545 D   DH11 ARG   157   157  A    A    . A    DH11 ARG 
            17.678  -14.035   51.979   1.00  45.22
   2546 D   DH12 ARG   157   157  A    A    A A    DH12 ARG 
            17.787  -14.896   50.466   0.26  45.07
   2547 H   HH12 ARG   157   157  A    A    B A    HH12 ARG 
            17.787  -14.896   50.466   0.74  45.07
   2548 N    NH2 ARG   157   157  A    A    . A     NH2 ARG 
            20.291  -14.850   50.279   1.00  46.16
   2549 D   DH21 ARG   157   157  A    A    A A    DH21 ARG 
            21.293  -14.768   50.294   0.42  45.33
   2550 H   HH21 ARG   157   157  A    A    B A    HH21 ARG 
            21.293  -14.768   50.294   0.58  45.33
   2551 D   DH22 ARG   157   157  A    A    A A    DH22 ARG 
            19.844  -15.333   49.525   0.42  45.37
   2552 H   HH22 ARG   157   157  A    A    B A    HH22 ARG 
            19.844  -15.333   49.525   0.58  45.37
   2553 C    C   ARG   157   157  A    A    . A     C   ARG 
            20.210   -9.261   52.421   1.00  21.85
   2554 O    O   ARG   157   157  A    A    . A     O   ARG 
            21.419   -9.141   52.220   1.00  19.54
   2555 N    N   LEU   158   158  A    A    . A     N   LEU 
            19.321   -9.330   51.436   1.00  20.28
   2556 D    DN  LEU   158   158  A    A    A A     DN  LEU 
            18.368   -9.414   51.662   0.06  20.84
   2557 H    HN  LEU   158   158  A    A    B A     HN  LEU 
            18.368   -9.414   51.662   0.94  20.84
   2558 C    CA  LEU   158   158  A    A    . A     CA  LEU 
            19.714   -9.270   50.032   1.00  20.61
   2559 H    HA  LEU   158   158  A    A    . A     HA  LEU 
            20.385  -10.077   49.833   1.00  20.15
   2560 C    CB  LEU   158   158  A    A    . A     CB  LEU 
            18.482   -9.417   49.133   1.00  21.47
   2561 H    HB1 LEU   158   158  A    A    . A     HB1 LEU 
            18.730   -9.053   48.151   1.00  22.25
   2562 H    HB2 LEU   158   158  A    A    . A     HB2 LEU 
            17.732   -8.763   49.535   1.00  21.68
   2563 C    CG  LEU   158   158  A    A    . A     CG  LEU 
            17.857  -10.812   48.998   1.00  22.95
   2564 H    HG  LEU   158   158  A    A    . A     HG  LEU 
            17.674  -11.218   49.985   1.00  22.10
   2565 C    CD1 LEU   158   158  A    A    . A     CD1 LEU 
            16.520  -10.714   48.259   1.00  23.58
   2566 H   HD11 LEU   158   158  A    A    . A    HD11 LEU 
            16.076  -11.695   48.173   1.00  23.56
   2567 H   HD12 LEU   158   158  A    A    . A    HD12 LEU 
            16.694  -10.313   47.269   1.00  23.71
   2568 H   HD13 LEU   158   158  A    A    . A    HD13 LEU 
            15.854  -10.058   48.801   1.00  23.79
   2569 C    CD2 LEU   158   158  A    A    . A     CD2 LEU 
            18.795  -11.759   48.253   1.00  22.25
   2570 H   HD21 LEU   158   158  A    A    . A    HD21 LEU 
            18.372  -12.748   48.256   1.00  22.49
   2571 H   HD22 LEU   158   158  A    A    . A    HD22 LEU 
            19.765  -11.787   48.726   1.00  22.54
   2572 H   HD23 LEU   158   158  A    A    . A    HD23 LEU 
            18.894  -11.428   47.234   1.00  22.56
   2573 C    C   LEU   158   158  A    A    . A     C   LEU 
            20.428   -7.960   49.700   1.00  19.89
   2574 O    O   LEU   158   158  A    A    . A     O   LEU 
            21.386   -7.946   48.924   1.00  19.53
   2575 N    N   ALA   159   159  A    A    . A     N   ALA 
            19.947   -6.858   50.272   1.00  18.64
   2576 H    HN  ALA   159   159  A    A    . A     HN  ALA 
            19.176   -6.926   50.868   1.00  19.36
   2577 C    CA  ALA   159   159  A    A    . A     CA  ALA 
            20.541   -5.551   50.007   1.00  18.96
   2578 H    HA  ALA   159   159  A    A    . A     HA  ALA 
            20.586   -5.437   48.943   1.00  18.56
   2579 C    CB  ALA   159   159  A    A    . A     CB  ALA 
            19.665   -4.435   50.561   1.00  17.64
   2580 H    HB1 ALA   159   159  A    A    . A     HB1 ALA 
            19.704   -4.441   51.633   1.00  18.19
   2581 H    HB2 ALA   159   159  A    A    . A     HB2 ALA 
            18.647   -4.559   50.224   1.00  18.05
   2582 H    HB3 ALA   159   159  A    A    . A     HB3 ALA 
            20.032   -3.487   50.193   1.00  18.46
   2583 C    C   ALA   159   159  A    A    . A     C   ALA 
            21.959   -5.448   50.563   1.00  18.93
   2584 O    O   ALA   159   159  A    A    . A     O   ALA 
            22.839   -4.871   49.929   1.00  17.36
   2585 N    N   LEU   160   160  A    A    . A     N   LEU 
            22.169   -6.022   51.746   1.00  19.89
   2586 D    DN  LEU   160   160  A    A    A A     DN  LEU 
            21.423   -6.477   52.199   0.17  20.29
   2587 H    HN  LEU   160   160  A    A    B A     HN  LEU 
            21.423   -6.477   52.199   0.83  20.29
   2588 C    CA  LEU   160   160  A    A    . A     CA  LEU 
            23.478   -6.009   52.395   1.00  21.51
   2589 H    HA  LEU   160   160  A    A    . A     HA  LEU 
            23.840   -5.014   52.353   1.00  21.08
   2590 C    CB  LEU   160   160  A    A    . A     CB  LEU 
            23.352   -6.430   53.859   1.00  21.38
   2591 H    HB1 LEU   160   160  A    A    . A     HB1 LEU 
            24.341   -6.706   54.223   1.00  22.58
   2592 H    HB2 LEU   160   160  A    A    . A     HB2 LEU 
            22.711   -7.309   53.901   1.00  22.42
   2593 C    CG  LEU   160   160  A    A    . A     CG  LEU 
            22.776   -5.355   54.783   1.00  22.71
   2594 H    HG  LEU   160   160  A    A    . A     HG  LEU 
            21.914   -4.906   54.312   1.00  23.04
   2595 C    CD1 LEU   160   160  A    A    . A     CD1 LEU 
            22.360   -5.986   56.098   1.00  23.73
   2596 H   HD11 LEU   160   160  A    A    . A    HD11 LEU 
            21.576   -6.689   55.924   1.00  23.56
   2597 H   HD12 LEU   160   160  A    A    . A    HD12 LEU 
            22.033   -5.222   56.785   1.00  23.00
   2598 H   HD13 LEU   160   160  A    A    . A    HD13 LEU 
            23.211   -6.496   56.520   1.00  22.91
   2599 C    CD2 LEU   160   160  A    A    . A     CD2 LEU 
            23.814   -4.270   55.038   1.00  23.65
   2600 H   HD21 LEU   160   160  A    A    . A    HD21 LEU 
            24.692   -4.721   55.491   1.00  23.03
   2601 H   HD22 LEU   160   160  A    A    . A    HD22 LEU 
            23.410   -3.529   55.711   1.00  24.14
   2602 H   HD23 LEU   160   160  A    A    . A    HD23 LEU 
            24.089   -3.793   54.112   1.00  23.83
   2603 C    C   LEU   160   160  A    A    . A     C   LEU 
            24.456   -6.926   51.684   1.00  22.34
   2604 O    O   LEU   160   160  A    A    . A     O   LEU 
            25.654   -6.647   51.613   1.00  22.67
   2605 N    N   GLU   161   161  A    A    . A     N   GLU 
            23.928   -8.031   51.172   1.00  23.71
   2606 D    DN  GLU   161   161  A    A    . A     DN  GLU 
            22.975   -8.197   51.271   1.00  23.40
   2607 C    CA  GLU   161   161  A    A    . A     CA  GLU 
            24.721   -9.022   50.484   1.00  25.19
   2608 H    HA  GLU   161   161  A    A    . A     HA  GLU 
            25.618   -9.202   51.077   1.00  25.43
   2609 C    CB  GLU   161   161  A    A    . A     CB  GLU 
            23.919  -10.317   50.423   1.00  27.90
   2610 H    HB1 GLU   161   161  A    A    . A     HB1 GLU 
            23.072  -10.168   49.766   1.00  28.91
   2611 H    HB2 GLU   161   161  A    A    . A     HB2 GLU 
            23.550  -10.553   51.411   1.00  28.56
   2612 C    CG  GLU   161   161  A    A    . A     CG  GLU 
            24.694  -11.505   49.913   1.00  33.26
   2613 H    HG1 GLU   161   161  A    A    . A     HG1 GLU 
            25.576  -11.630   50.504   1.00  32.85
   2614 H    HG2 GLU   161   161  A    A    . A     HG2 GLU 
            24.967  -11.304   48.898   1.00  32.52
   2615 C    CD  GLU   161   161  A    A    . A     CD  GLU 
            23.883  -12.789   49.956   1.00  36.44
   2616 O    OE1 GLU   161   161  A    A    . A     OE1 GLU 
            23.178  -13.015   50.968   1.00  38.34
   2617 O    OE2 GLU   161   161  A    A    . A     OE2 GLU 
            23.976  -13.581   48.994   1.00  39.80
   2618 C    C   GLU   161   161  A    A    . A     C   GLU 
            25.122   -8.594   49.073   1.00  25.24
   2619 O    O   GLU   161   161  A    A    . A     O   GLU 
            26.225   -8.890   48.621   1.00  25.46
   2620 N    N   HIS   162   162  A    A    . A     N   HIS 
            24.209   -7.949   48.359   1.00  23.37
   2621 D    DN  HIS   162   162  A    A    . A     DN  HIS 
            23.324   -7.774   48.763   1.00  24.02
   2622 C    CA  HIS   162   162  A    A    . A     CA  HIS 
            24.465   -7.559   46.972   1.00  22.39
   2623 H    HA  HIS   162   162  A    A    . A     HA  HIS 
            25.310   -8.146   46.631   1.00  22.21
   2624 C    CB  HIS   162   162  A    A    . A     CB  HIS 
            23.282   -7.987   46.117   1.00  22.91
   2625 H    HB1 HIS   162   162  A    A    . A     HB1 HIS 
            23.457   -7.683   45.096   1.00  23.44
   2626 H    HB2 HIS   162   162  A    A    . A     HB2 HIS 
            22.394   -7.498   46.476   1.00  23.69
   2627 C    CG  HIS   162   162  A    A    . A     CG  HIS 
            23.051   -9.463   46.132   1.00  24.03
   2628 N    ND1 HIS   162   162  A    A    . A     ND1 HIS 
            23.781  -10.332   45.352   1.00  26.12
   2629 C    CD2 HIS   162   162  A    A    . A     CD2 HIS 
            22.232  -10.233   46.887   1.00  25.11
   2630 H    HD2 HIS   162   162  A    A    . A     HD2 HIS 
            21.514   -9.888   47.607   1.00  25.51
   2631 C    CE1 HIS   162   162  A    A    . A     CE1 HIS 
            23.424  -11.574   45.624   1.00  26.54
   2632 H    HE1 HIS   162   162  A    A    . A     HE1 HIS 
            23.841  -12.455   45.174   1.00  27.24
   2633 N    NE2 HIS   162   162  A    A    . A     NE2 HIS 
            22.486  -11.542   46.552   1.00  26.19
   2634 D    DE2 HIS   162   162  A    A    A A     DE2 HIS 
            22.044  -12.325   46.936   0.67  25.33
   2635 H    HE2 HIS   162   162  A    A    B A     HE2 HIS 
            22.044  -12.325   46.936   0.33  25.33
   2636 C    C   HIS   162   162  A    A    . A     C   HIS 
            24.804   -6.100   46.720   1.00  20.51
   2637 O    O   HIS   162   162  A    A    . A     O   HIS 
            25.359   -5.767   45.682   1.00  20.11
   2638 N    N   ARG   163   163  A    A    . A     N   ARG 
            24.470   -5.232   47.663   1.00  20.33
   2639 D    DN  ARG   163   163  A    A    A A     DN  ARG 
            24.025   -5.542   48.463   0.82  19.99
   2640 H    HN  ARG   163   163  A    A    B A     HN  ARG 
            24.025   -5.542   48.463   0.18  19.99
   2641 C    CA  ARG   163   163  A    A    . A     CA  ARG 
            24.758   -3.815   47.528   1.00  21.41
   2642 H    HA  ARG   163   163  A    A    . A     HA  ARG 
            24.216   -3.301   48.306   1.00  21.30
   2643 C    CB  ARG   163   163  A    A    . A     CB  ARG 
            26.250   -3.561   47.731   1.00  24.83
   2644 H    HB1 ARG   163   163  A    A    . A     HB1 ARG 
            26.447   -2.503   47.672   1.00  25.33
   2645 H    HB2 ARG   163   163  A    A    . A     HB2 ARG 
            26.792   -4.059   46.931   1.00  24.62
   2646 C    CG  ARG   163   163  A    A    . A     CG  ARG 
            26.758   -4.092   49.060   1.00  29.38
   2647 H    HG1 ARG   163   163  A    A    . A     HG1 ARG 
            27.425   -4.920   48.862   1.00  30.26
   2648 H    HG2 ARG   163   163  A    A    . A     HG2 ARG 
            25.916   -4.444   49.648   1.00  30.02
   2649 C    CD  ARG   163   163  A    A    . A     CD  ARG 
            27.498   -3.026   49.837   1.00  35.32
   2650 H    HD1 ARG   163   163  A    A    . A     HD1 ARG 
            27.160   -2.056   49.523   1.00  34.97
   2651 H    HD2 ARG   163   163  A    A    . A     HD2 ARG 
            28.551   -3.121   49.647   1.00  35.35
   2652 N    NE  ARG   163   163  A    A    . A     NE  ARG 
            27.274   -3.152   51.273   1.00  39.79
   2653 D    DE  ARG   163   163  A    A    A A     DE  ARG 
            27.204   -4.065   51.646   0.72  39.59
   2654 H    HE  ARG   163   163  A    A    B A     HE  ARG 
            27.204   -4.065   51.646   0.28  39.59
   2655 C    CZ  ARG   163   163  A    A    . A     CZ  ARG 
            27.131   -2.109   52.087   1.00  42.83
   2656 N    NH1 ARG   163   163  A    A    . A     NH1 ARG 
            27.256   -0.868   51.613   1.00  43.56
   2657 D   DH11 ARG   163   163  A    A    A A    DH11 ARG 
            27.465   -0.707   50.632   0.70  42.84
   2658 H   HH11 ARG   163   163  A    A    B A    HH11 ARG 
            27.465   -0.707   50.632   0.30  42.84
   2659 D   DH12 ARG   163   163  A    A    A A    DH12 ARG 
            27.133   -0.083   52.228   0.57  43.17
   2660 H   HH12 ARG   163   163  A    A    B A    HH12 ARG 
            27.133   -0.083   52.228   0.43  43.17
   2661 N    NH2 ARG   163   163  A    A    . A     NH2 ARG 
            26.864   -2.300   53.374   1.00  43.56
   2662 D   DH21 ARG   163   163  A    A    A A    DH21 ARG 
            26.774   -3.238   53.745   0.85  43.31
   2663 H   HH21 ARG   163   163  A    A    B A    HH21 ARG 
            26.774   -3.238   53.745   0.15  43.31
   2664 D   DH22 ARG   163   163  A    A    A A    DH22 ARG 
            26.737   -1.504   53.971   0.57  43.07
   2665 H   HH22 ARG   163   163  A    A    B A    HH22 ARG 
            26.737   -1.504   53.971   0.43  43.07
   2666 C    C   ARG   163   163  A    A    . A     C   ARG 
            24.286   -3.253   46.190   1.00  19.58
   2667 O    O   ARG   163   163  A    A    . A     O   ARG 
            25.076   -2.756   45.386   1.00  18.15
   2668 N    N   PRO   164   164  A    A    . A     N   PRO 
            22.972   -3.280   45.961   1.00  18.19
   2669 C    CA  PRO   164   164  A    A    . A     CA  PRO 
            22.432   -2.713   44.730   1.00  17.96
   2670 H    HA  PRO   164   164  A    A    . A     HA  PRO 
            22.888   -3.109   43.834   1.00  18.73
   2671 C    CB  PRO   164   164  A    A    . A     CB  PRO 
            20.949   -3.081   44.806   1.00  18.23
   2672 H    HB1 PRO   164   164  A    A    . A     HB1 PRO 
            20.756   -4.024   44.320   1.00  18.30
   2673 H    HB2 PRO   164   164  A    A    . A     HB2 PRO 
            20.378   -2.290   44.347   1.00  18.20
   2674 C    CG  PRO   164   164  A    A    . A     CG  PRO 
            20.671   -3.157   46.268   1.00  18.79
   2675 H    HG1 PRO   164   164  A    A    . A     HG1 PRO 
            19.813   -3.761   46.446   1.00  18.42
   2676 H    HG2 PRO   164   164  A    A    . A     HG2 PRO 
            20.523   -2.160   46.661   1.00  17.88
   2677 C    CD  PRO   164   164  A    A    . A     CD  PRO 
            21.909   -3.779   46.851   1.00  18.47
   2678 H    HD1 PRO   164   164  A    A    . A     HD1 PRO 
            21.855   -4.856   46.807   1.00  18.37
   2679 H    HD2 PRO   164   164  A    A    . A     HD2 PRO 
            22.070   -3.427   47.855   1.00  18.64
   2680 C    C   PRO   164   164  A    A    . A     C   PRO 
            22.583   -1.195   44.782   1.00  17.06
   2681 O    O   PRO   164   164  A    A    . A     O   PRO 
            22.573   -0.583   45.849   1.00  16.41
   2682 N    N   LYS   165   165  A    A    . A     N   LYS 
            22.720   -0.598   43.615   1.00  17.45
   2683 D    DN  LYS   165   165  A    A    A A     DN  LYS 
            22.719   -1.155   42.824   0.77  18.13
   2684 H    HN  LYS   165   165  A    A    B A     HN  LYS 
            22.719   -1.155   42.824   0.23  18.13
   2685 C    CA  LYS   165   165  A    A    . A     CA  LYS 
            22.877    0.844   43.481   1.00  18.22
   2686 H    HA  LYS   165   165  A    A    . A     HA  LYS 
            23.507    1.188   44.287   1.00  18.16
   2687 C    CB  LYS   165   165  A    A    . A     CB  LYS 
            23.511    1.162   42.132   1.00  22.20
   2688 H    HB1 LYS   165   165  A    A    . A     HB1 LYS 
            22.887    0.767   41.344   1.00  22.35
   2689 H    HB2 LYS   165   165  A    A    . A     HB2 LYS 
            24.470    0.694   42.093   1.00  22.89
   2690 C    CG  LYS   165   165  A    A    . A     CG  LYS 
            23.695    2.642   41.863   1.00  26.78
   2691 H    HG1 LYS   165   165  A    A    . A     HG1 LYS 
            23.219    3.214   42.635   1.00  27.22
   2692 H    HG2 LYS   165   165  A    A    . A     HG2 LYS 
            23.234    2.870   40.925   1.00  26.36
   2693 C    CD  LYS   165   165  A    A    . A     CD  LYS 
            25.167    3.004   41.800   1.00  31.86
   2694 H    HD1 LYS   165   165  A    A    . A     HD1 LYS 
            25.673    2.300   41.155   1.00  30.89
   2695 H    HD2 LYS   165   165  A    A    . A     HD2 LYS 
            25.588    2.956   42.791   1.00  30.76
   2696 C    CE  LYS   165   165  A    A    . A     CE  LYS 
            25.376    4.401   41.246   1.00  35.31
   2697 H    HE1 LYS   165   165  A    A    . A     HE1 LYS 
            25.076    4.409   40.224   1.00  36.11
   2698 H    HE2 LYS   165   165  A    A    . A     HE2 LYS 
            26.408    4.643   41.330   1.00  36.35
   2699 N    NZ  LYS   165   165  A    A    . A     NZ  LYS 
            24.602    5.450   41.973   1.00  39.20
   2700 H    HZ1 LYS   165   165  A    A    . A     HZ1 LYS 
            23.574    5.146   42.090   1.00  37.68
   2701 D    DZ2 LYS   165   165  A    A    A A     DZ2 LYS 
            24.642    6.331   41.380   0.77  38.47
   2702 H    HZ2 LYS   165   165  A    A    B A     HZ2 LYS 
            24.642    6.331   41.380   0.23  38.47
   2703 D    DZ3 LYS   165   165  A    A    A A     DZ3 LYS 
            25.042    5.637   42.943   0.30  37.78
   2704 H    HZ3 LYS   165   165  A    A    B A     HZ3 LYS 
            25.042    5.637   42.943   0.70  37.78
   2705 C    C   LYS   165   165  A    A    . A     C   LYS 
            21.502    1.498   43.555   1.00  15.79
   2706 O    O   LYS   165   165  A    A    . A     O   LYS 
            21.351    2.653   43.938   1.00  15.97
   2707 N    N   VAL   166   166  A    A    . A     N   VAL 
            20.506    0.718   43.137   1.00  14.08
   2708 H    HN  VAL   166   166  A    A    . A     HN  VAL 
            20.727   -0.187   42.827   1.00  13.07
   2709 C    CA  VAL   166   166  A    A    . A     CA  VAL 
            19.106    1.129   43.095   1.00  12.59
   2710 H    HA  VAL   166   166  A    A    . A     HA  VAL 
            18.973    1.987   43.734   1.00  13.31
   2711 C    CB  VAL   166   166  A    A    . A     CB  VAL 
            18.675    1.489   41.650   1.00  11.25
   2712 H    HB  VAL   166   166  A    A    . A     HB  VAL 
            18.869    0.638   40.999   1.00  11.81
   2713 C    CG1 VAL   166   166  A    A    . A     CG1 VAL 
            17.182    1.799   41.581   1.00  10.58
   2714 H   HG11 VAL   166   166  A    A    . A    HG11 VAL 
            16.958    2.138   40.569   1.00  10.75
   2715 H   HG12 VAL   166   166  A    A    . A    HG12 VAL 
            16.939    2.576   42.291   1.00  12.14
   2716 H   HG13 VAL   166   166  A    A    . A    HG13 VAL 
            16.596    0.916   41.805   1.00  10.96
   2717 C    CG2 VAL   166   166  A    A    . A     CG2 VAL 
            19.473    2.665   41.114   1.00  10.73
   2718 H   HG21 VAL   166   166  A    A    . A    HG21 VAL 
            19.268    2.759   40.064   1.00  10.49
   2719 H   HG22 VAL   166   166  A    A    . A    HG22 VAL 
            20.530    2.516   41.267   1.00  10.91
   2720 H   HG23 VAL   166   166  A    A    . A    HG23 VAL 
            19.163    3.570   41.618   1.00   9.59
   2721 C    C   VAL   166   166  A    A    . A     C   VAL 
            18.190   -0.011   43.570   1.00  11.51
   2722 O    O   VAL   166   166  A    A    . A     O   VAL 
            18.324   -1.153   43.127   1.00  11.56
   2723 N    N   ILE   167   167  A    A    . A     N   ILE 
            17.223    0.332   44.419   1.00  10.39
   2724 D    DN  ILE   167   167  A    A    A A     DN  ILE 
            17.148    1.265   44.688   0.14  10.50
   2725 H    HN  ILE   167   167  A    A    B A     HN  ILE 
            17.148    1.265   44.688   0.86  10.50
   2726 C    CA  ILE   167   167  A    A    . A     CA  ILE 
            16.224   -0.615   44.903   1.00   9.72
   2727 H    HA  ILE   167   167  A    A    . A     HA  ILE 
            16.390   -1.568   44.428   1.00  10.09
   2728 C    CB  ILE   167   167  A    A    . A     CB  ILE 
            16.209   -0.767   46.455   1.00   9.95
   2729 H    HB  ILE   167   167  A    A    . A     HB  ILE 
            16.036    0.208   46.893   1.00   9.56
   2730 C    CG1 ILE   167   167  A    A    . A     CG1 ILE 
            17.538   -1.333   46.985   1.00  10.94
   2731 H   HG11 ILE   167   167  A    A    . A    HG11 ILE 
            18.356   -0.737   46.602   1.00  10.21
   2732 H   HG12 ILE   167   167  A    A    . A    HG12 ILE 
            17.650   -2.359   46.638   1.00   9.95
   2733 C    CG2 ILE   167   167  A    A    . A     CG2 ILE 
            15.041   -1.673   46.892   1.00  10.37
   2734 H   HG21 ILE   167   167  A    A    . A    HG21 ILE 
            14.106   -1.317   46.471   1.00  10.85
   2735 H   HG22 ILE   167   167  A    A    . A    HG22 ILE 
            14.972   -1.650   47.969   1.00  11.21
   2736 H   HG23 ILE   167   167  A    A    . A    HG23 ILE 
            15.223   -2.707   46.559   1.00  10.38
   2737 C    CD1 ILE   167   167  A    A    . A     CD1 ILE 
            17.641   -1.337   48.524   1.00  10.89
   2738 H   HD11 ILE   167   167  A    A    . A    HD11 ILE 
            18.327   -0.547   48.832   1.00  11.71
   2739 H   HD12 ILE   167   167  A    A    . A    HD12 ILE 
            18.008   -2.303   48.886   1.00  11.84
   2740 H   HD13 ILE   167   167  A    A    . A    HD13 ILE 
            16.660   -1.142   48.956   1.00  12.76
   2741 C    C   ILE   167   167  A    A    . A     C   ILE 
            14.874   -0.045   44.459   1.00   9.90
   2742 O    O   ILE   167   167  A    A    . A     O   ILE 
            14.561    1.114   44.733   1.00   8.47
   2743 N    N   VAL   168   168  A    A    . A     N   VAL 
            14.077   -0.864   43.782   1.00  10.68
   2744 D    DN  VAL   168   168  A    A    A A     DN  VAL 
            14.370   -1.773   43.601   0.21  10.10
   2745 H    HN  VAL   168   168  A    A    B A     HN  VAL 
            14.370   -1.773   43.601   0.79  10.10
   2746 C    CA  VAL   168   168  A    A    . A     CA  VAL 
            12.762   -0.437   43.313   1.00   9.46
   2747 H    HA  VAL   168   168  A    A    . A     HA  VAL 
            12.729    0.624   43.407   1.00  10.04
   2748 C    CB  VAL   168   168  A    A    . A     CB  VAL 
            12.548   -0.824   41.839   1.00  10.42
   2749 H    HB  VAL   168   168  A    A    . A     HB  VAL 
            12.665   -1.893   41.784   1.00  10.05
   2750 C    CG1 VAL   168   168  A    A    . A     CG1 VAL 
            11.130   -0.469   41.364   1.00  10.09
   2751 H   HG11 VAL   168   168  A    A    . A    HG11 VAL 
            10.908    0.584   41.557   1.00   9.09
   2752 H   HG12 VAL   168   168  A    A    . A    HG12 VAL 
            10.417   -1.072   41.896   1.00   9.42
   2753 H   HG13 VAL   168   168  A    A    . A    HG13 VAL 
            11.036   -0.678   40.308   1.00   9.73
   2754 C    CG2 VAL   168   168  A    A    . A     CG2 VAL 
            13.616   -0.181   40.954   1.00  11.16
   2755 H   HG21 VAL   168   168  A    A    . A    HG21 VAL 
            13.563   -0.588   39.969   1.00  11.28
   2756 H   HG22 VAL   168   168  A    A    . A    HG22 VAL 
            14.587   -0.408   41.361   1.00  10.56
   2757 H   HG23 VAL   168   168  A    A    . A    HG23 VAL 
            13.494    0.897   40.915   1.00  11.28
   2758 C    C   VAL   168   168  A    A    . A     C   VAL 
            11.656   -1.056   44.163   1.00   9.90
   2759 O    O   VAL   168   168  A    A    . A     O   VAL 
            11.651   -2.260   44.418   1.00  10.53
   2760 N    N   ALA   169   169  A    A    . A     N   ALA 
            10.712   -0.225   44.581   1.00  10.66
   2761 H    HN  ALA   169   169  A    A    . A     HN  ALA 
            10.766    0.723   44.332   1.00  10.44
   2762 C    CA  ALA   169   169  A    A    . A     CA  ALA 
             9.577   -0.675   45.367   1.00  10.99
   2763 H    HA  ALA   169   169  A    A    . A     HA  ALA 
             9.651   -1.739   45.548   1.00  12.43
   2764 C    CB  ALA   169   169  A    A    . A     CB  ALA 
             9.496    0.070   46.690   1.00  11.43
   2765 H    HB1 ALA   169   169  A    A    . A     HB1 ALA 
            10.484    0.174   47.110   1.00  11.55
   2766 H    HB2 ALA   169   169  A    A    . A     HB2 ALA 
             8.877   -0.492   47.371   1.00  10.50
   2767 H    HB3 ALA   169   169  A    A    . A     HB3 ALA 
             9.059    1.034   46.535   1.00  11.08
   2768 C    C   ALA   169   169  A    A    . A     C   ALA 
             8.352   -0.391   44.510   1.00  12.05
   2769 O    O   ALA   169   169  A    A    . A     O   ALA 
             8.317    0.579   43.756   1.00   9.13
   2770 N    N   GLY   170   170  A    A    . A     N   GLY 
             7.368   -1.270   44.583   1.00  12.92
   2771 D    DN  GLY   170   170  A    A    A A     DN  GLY 
             7.461   -2.048   45.168   0.29  12.98
   2772 H    HN  GLY   170   170  A    A    B A     HN  GLY 
             7.461   -2.048   45.168   0.71  12.98
   2773 C    CA  GLY   170   170  A    A    . A     CA  GLY 
             6.190   -1.112   43.758   1.00  12.96
   2774 H    HA1 GLY   170   170  A    A    . A     HA1 GLY 
             6.280   -0.255   43.116   1.00  13.60
   2775 H    HA2 GLY   170   170  A    A    . A     HA2 GLY 
             5.303   -1.037   44.397   1.00  13.29
   2776 C    C   GLY   170   170  A    A    . A     C   GLY 
             6.120   -2.363   42.923   1.00  14.21
   2777 O    O   GLY   170   170  A    A    . A     O   GLY 
             7.117   -3.070   42.775   1.00  14.08
   2778 N    N   ALA   171   171  A    A    . A     N   ALA 
             4.930   -2.679   42.437   1.00  14.83
   2779 D    DN  ALA   171   171  A    A    . A     DN  ALA 
             4.171   -2.099   42.639   1.00  15.62
   2780 C    CA  ALA   171   171  A    A    . A     CA  ALA 
             4.726   -3.901   41.681   1.00  15.91
   2781 H    HA  ALA   171   171  A    A    . A     HA  ALA 
             5.546   -4.024   41.006   1.00  15.31
   2782 C    CB  ALA   171   171  A    A    . A     CB  ALA 
             4.696   -5.094   42.618   1.00  16.86
   2783 H    HB1 ALA   171   171  A    A    . A     HB1 ALA 
             5.520   -5.020   43.294   1.00  16.83
   2784 H    HB2 ALA   171   171  A    A    . A     HB2 ALA 
             4.786   -5.996   42.044   1.00  16.09
   2785 H    HB3 ALA   171   171  A    A    . A     HB3 ALA 
             3.769   -5.108   43.159   1.00  16.41
   2786 C    C   ALA   171   171  A    A    . A     C   ALA 
             3.445   -3.827   40.881   1.00  16.12
   2787 O    O   ALA   171   171  A    A    . A     O   ALA 
             2.697   -2.856   40.981   1.00  15.54
   2788 N    N   SER   172   172  A    A    . A     N   SER 
             3.209   -4.833   40.055   1.00  15.67
   2789 D    DN  SER   172   172  A    A    . A     DN  SER 
             3.838   -5.573   39.983   1.00  15.00
   2790 C    CA  SER   172   172  A    A    . A     CA  SER 
             2.028   -4.805   39.213   1.00  18.20
   2791 H    HA  SER   172   172  A    A    . A     HA  SER 
             1.643   -3.812   39.234   1.00  18.70
   2792 C    CB  SER   172   172  A    A    . A     CB  SER 
             2.413   -5.150   37.779   1.00  20.68
   2793 H    HB1 SER   172   172  A    A    . A     HB1 SER 
             3.133   -4.438   37.417   1.00  22.27
   2794 H    HB2 SER   172   172  A    A    . A     HB2 SER 
             1.541   -5.126   37.193   1.00  21.58
   2795 O    OG  SER   172   172  A    A    . A     OG  SER 
             2.977   -6.446   37.701   1.00  25.19
   2796 D    DG  SER   172   172  A    A    A A     DG  SER 
             2.314   -7.064   37.381   0.99  28.17
   2797 H    HG  SER   172   172  A    A    B A     HG  SER 
             2.314   -7.064   37.381   0.01  28.17
   2798 C    C   SER   172   172  A    A    . A     C   SER 
             0.940   -5.739   39.719   1.00  17.75
   2799 O    O   SER   172   172  A    A    . A     O   SER 
            -0.204   -5.662   39.272   1.00  15.86
   2800 N    N   ALA   173   173  A    A    . A     N   ALA 
             1.290   -6.611   40.665   1.00  15.38
   2801 D    DN  ALA   173   173  A    A    A A     DN  ALA 
             2.202   -6.629   40.997   0.95  15.66
   2802 H    HN  ALA   173   173  A    A    B A     HN  ALA 
             2.202   -6.629   40.997   0.05  15.66
   2803 C    CA  ALA   173   173  A    A    . A     CA  ALA 
             0.319   -7.534   41.230   1.00  14.91
   2804 H    HA  ALA   173   173  A    A    . A     HA  ALA 
            -0.657   -7.073   41.143   1.00  14.96
   2805 C    CB  ALA   173   173  A    A    . A     CB  ALA 
             0.298   -8.838   40.441   1.00  13.75
   2806 H    HB1 ALA   173   173  A    A    . A     HB1 ALA 
            -0.292   -9.569   40.965   1.00  14.13
   2807 H    HB2 ALA   173   173  A    A    . A     HB2 ALA 
             1.298   -9.219   40.289   1.00  13.55
   2808 H    HB3 ALA   173   173  A    A    . A     HB3 ALA 
            -0.154   -8.652   39.483   1.00  12.67
   2809 C    C   ALA   173   173  A    A    . A     C   ALA 
             0.617   -7.802   42.691   1.00  14.48
   2810 O    O   ALA   173   173  A    A    . A     O   ALA 
             0.887   -8.938   43.058   1.00  16.70
   2811 N    N   TYR   174   174  A    A    . A     N   TYR 
             0.543   -6.764   43.528   1.00  13.66
   2812 D    DN  TYR   174   174  A    A    . A     DN  TYR 
             0.294   -5.884   43.198   1.00  12.65
   2813 C    CA  TYR   174   174  A    A    . A     CA  TYR 
             0.785   -6.904   44.951   1.00  12.09
   2814 H    HA  TYR   174   174  A    A    . A     HA  TYR 
             0.809   -7.973   45.170   1.00  12.96
   2815 C    CB  TYR   174   174  A    A    . A     CB  TYR 
             2.091   -6.260   45.375   1.00  12.42
   2816 H    HB1 TYR   174   174  A    A    . A     HB1 TYR 
             2.043   -5.179   45.254   1.00  12.71
   2817 H    HB2 TYR   174   174  A    A    . A     HB2 TYR 
             2.890   -6.671   44.751   1.00  12.88
   2818 C    CG  TYR   174   174  A    A    . A     CG  TYR 
             2.419   -6.570   46.810   1.00  13.84
   2819 C    CD1 TYR   174   174  A    A    . A     CD1 TYR 
             2.669   -7.884   47.220   1.00  12.35
   2820 H    HD1 TYR   174   174  A    A    . A     HD1 TYR 
             2.627   -8.688   46.491   1.00  14.25
   2821 C    CD2 TYR   174   174  A    A    . A     CD2 TYR 
             2.479   -5.557   47.763   1.00  13.55
   2822 H    HD2 TYR   174   174  A    A    . A     HD2 TYR 
             2.286   -4.527   47.470   1.00  14.35
   2823 C    CE1 TYR   174   174  A    A    . A     CE1 TYR 
             2.971   -8.173   48.535   1.00  12.65
   2824 H    HE1 TYR   174   174  A    A    . A     HE1 TYR 
             3.173   -9.189   48.848   1.00  14.18
   2825 C    CE2 TYR   174   174  A    A    . A     CE2 TYR 
             2.780   -5.838   49.079   1.00  13.55
   2826 H    HE2 TYR   174   174  A    A    . A     HE2 TYR 
             2.832   -5.041   49.806   1.00  14.64
   2827 C    CZ  TYR   174   174  A    A    . A     CZ  TYR 
             3.025   -7.144   49.458   1.00  14.62
   2828 O    OH  TYR   174   174  A    A    . A     OH  TYR 
             3.333   -7.426   50.768   1.00  15.48
   2829 D    DH  TYR   174   174  A    A    A A     DH  TYR 
             3.470   -6.605   51.236   0.76  14.99
   2830 H    HH  TYR   174   174  A    A    B A     HH  TYR 
             3.470   -6.605   51.236   0.24  14.99
   2831 C    C   TYR   174   174  A    A    . A     C   TYR 
            -0.400   -6.225   45.591   1.00  11.50
   2832 O    O   TYR   174   174  A    A    . A     O   TYR 
            -0.641   -5.045   45.355   1.00  11.10
   2833 N    N   PRO   175   175  A    A    . A     N   PRO 
            -1.232   -6.993   46.310   1.00  12.92
   2834 C    CA  PRO   175   175  A    A    . A     CA  PRO 
            -2.485   -6.461   46.849   1.00  11.76
   2835 H    HA  PRO   175   175  A    A    . A     HA  PRO 
            -2.979   -5.845   46.109   1.00  12.21
   2836 C    CB  PRO   175   175  A    A    . A     CB  PRO 
            -3.323   -7.720   47.013   1.00  13.31
   2837 H    HB1 PRO   175   175  A    A    . A     HB1 PRO 
            -3.816   -7.934   46.098   1.00  11.05
   2838 H    HB2 PRO   175   175  A    A    . A     HB2 PRO 
            -4.044   -7.587   47.797   1.00  11.49
   2839 C    CG  PRO   175   175  A    A    . A     CG  PRO 
            -2.337   -8.769   47.354   1.00  13.26
   2840 H    HG1 PRO   175   175  A    A    . A     HG1 PRO 
            -2.714   -9.736   47.093   1.00  13.53
   2841 H    HG2 PRO   175   175  A    A    . A     HG2 PRO 
            -2.126   -8.740   48.401   1.00  14.62
   2842 C    CD  PRO   175   175  A    A    . A     CD  PRO 
            -1.111   -8.446   46.545   1.00  13.28
   2843 H    HD1 PRO   175   175  A    A    . A     HD1 PRO 
            -1.126   -8.980   45.613   1.00  13.86
   2844 H    HD2 PRO   175   175  A    A    . A     HD2 PRO 
            -0.216   -8.672   47.111   1.00  13.21
   2845 C    C   PRO   175   175  A    A    . A     C   PRO 
            -2.454   -5.739   48.171   1.00  11.98
   2846 O    O   PRO   175   175  A    A    . A     O   PRO 
            -3.512   -5.399   48.693   1.00  12.53
   2847 N    N   ARG   176   176  A    A    . A     N   ARG 
            -1.273   -5.543   48.744   1.00   9.86
   2848 H    HN  ARG   176   176  A    A    . A     HN  ARG 
            -0.459   -5.866   48.304   1.00   9.53
   2849 C    CA  ARG   176   176  A    A    . A     CA  ARG 
            -1.181   -4.897   50.042   1.00  10.49
   2850 H    HA  ARG   176   176  A    A    . A     HA  ARG 
            -2.177   -4.610   50.332   1.00  10.87
   2851 C    CB  ARG   176   176  A    A    . A     CB  ARG 
            -0.661   -5.888   51.092   1.00  10.61
   2852 H    HB1 ARG   176   176  A    A    . A     HB1 ARG 
            -0.580   -5.376   52.057   1.00  11.45
   2853 H    HB2 ARG   176   176  A    A    . A     HB2 ARG 
             0.327   -6.261   50.798   1.00  11.68
   2854 C    CG  ARG   176   176  A    A    . A     CG  ARG 
            -1.590   -7.090   51.294   1.00  12.32
   2855 H    HG1 ARG   176   176  A    A    . A     HG1 ARG 
            -1.123   -7.802   51.953   1.00  12.99
   2856 H    HG2 ARG   176   176  A    A    . A     HG2 ARG 
            -1.783   -7.534   50.340   1.00  11.68
   2857 C    CD  ARG   176   176  A    A    . A     CD  ARG 
            -2.935   -6.678   51.900   1.00  13.78
   2858 H    HD1 ARG   176   176  A    A    . A     HD1 ARG 
            -3.457   -6.059   51.191   1.00  13.89
   2859 H    HD2 ARG   176   176  A    A    . A     HD2 ARG 
            -2.732   -6.132   52.802   1.00  13.32
   2860 N    NE  ARG   176   176  A    A    . A     NE  ARG 
            -3.772   -7.830   52.240   1.00  13.13
   2861 D    DE  ARG   176   176  A    A    A A     DE  ARG 
            -3.478   -8.718   51.918   0.83  13.29
   2862 H    HE  ARG   176   176  A    A    B A     HE  ARG 
            -3.478   -8.718   51.918   0.17  13.29
   2863 C    CZ  ARG   176   176  A    A    . A     CZ  ARG 
            -4.875   -7.757   52.979   1.00  14.27
   2864 N    NH1 ARG   176   176  A    A    . A     NH1 ARG 
            -5.329   -6.569   53.373   1.00  15.69
   2865 D   DH11 ARG   176   176  A    A    . A    DH11 ARG 
            -4.830   -5.743   53.107   1.00  15.39
   2866 D   DH12 ARG   176   176  A    A    . A    DH12 ARG 
            -6.166   -6.489   53.924   1.00  14.40
   2867 N    NH2 ARG   176   176  A    A    . A     NH2 ARG 
            -5.536   -8.867   53.301   1.00  15.47
   2868 D   DH21 ARG   176   176  A    A    . A    DH21 ARG 
            -5.200   -9.763   52.981   1.00  15.39
   2869 D   DH22 ARG   176   176  A    A    A A    DH22 ARG 
            -6.365   -8.809   53.864   0.55  14.97
   2870 H   HH22 ARG   176   176  A    A    B A    HH22 ARG 
            -6.365   -8.809   53.864   0.45  14.97
   2871 C    C   ARG   176   176  A    A    . A     C   ARG 
            -0.342   -3.636   50.016   1.00  10.80
   2872 O    O   ARG   176   176  A    A    . A     O   ARG 
             0.390   -3.372   49.067   1.00   9.71
   2873 N    N   PHE   177   177  A    A    . A     N   PHE 
            -0.454   -2.860   51.082   1.00  11.99
   2874 D    DN  PHE   177   177  A    A    . A     DN  PHE 
            -1.053   -3.128   51.816   1.00  11.41
   2875 C    CA  PHE   177   177  A    A    . A     CA  PHE 
             0.298   -1.627   51.198   1.00  12.91
   2876 H    HA  PHE   177   177  A    A    . A     HA  PHE 
             0.092   -1.027   50.333   1.00  12.42
   2877 C    CB  PHE   177   177  A    A    . A     CB  PHE 
            -0.121   -0.856   52.455   1.00  14.05
   2878 H    HB1 PHE   177   177  A    A    . A     HB1 PHE 
             0.615   -0.089   52.679   1.00  13.69
   2879 H    HB2 PHE   177   177  A    A    . A     HB2 PHE 
            -0.154   -1.549   53.281   1.00  14.12
   2880 C    CG  PHE   177   177  A    A    . A     CG  PHE 
            -1.477   -0.201   52.359   1.00  15.50
   2881 C    CD1 PHE   177   177  A    A    . A     CD1 PHE 
            -1.956    0.287   51.155   1.00  17.25
   2882 H    HD1 PHE   177   177  A    A    . A     HD1 PHE 
            -1.376    0.169   50.271   1.00  16.79
   2883 C    CD2 PHE   177   177  A    A    . A     CD2 PHE 
            -2.247   -0.033   53.492   1.00  18.02
   2884 H    HD2 PHE   177   177  A    A    . A     HD2 PHE 
            -1.889   -0.404   54.438   1.00  18.27
   2885 C    CE1 PHE   177   177  A    A    . A     CE1 PHE 
            -3.176    0.922   51.078   1.00  18.81
   2886 H    HE1 PHE   177   177  A    A    . A     HE1 PHE 
            -3.519    1.294   50.132   1.00  19.00
   2887 C    CE2 PHE   177   177  A    A    . A     CE2 PHE 
            -3.470    0.599   53.426   1.00  19.80
   2888 H    HE2 PHE   177   177  A    A    . A     HE2 PHE 
            -4.050    0.724   54.319   1.00  18.72
   2889 C    CZ  PHE   177   177  A    A    . A     CZ  PHE 
            -3.939    1.082   52.215   1.00  20.41
   2890 H    HZ  PHE   177   177  A    A    . A     HZ  PHE 
            -4.898    1.579   52.167   1.00  19.37
   2891 C    C   PHE   177   177  A    A    . A     C   PHE 
             1.791   -1.897   51.259   1.00  11.92
   2892 O    O   PHE   177   177  A    A    . A     O   PHE 
             2.236   -2.987   51.619   1.00  13.00
   2893 N    N   TRP   178   178  A    A    . A     N   TRP 
             2.554   -0.866   50.939   1.00  12.27
   2894 D    DN  TRP   178   178  A    A    . A     DN  TRP 
             2.116   -0.025   50.688   1.00  12.88
   2895 C    CA  TRP   178   178  A    A    . A     CA  TRP 
             4.007   -0.920   50.983   1.00  12.43
   2896 H    HA  TRP   178   178  A    A    . A     HA  TRP 
             4.333   -1.947   51.093   1.00  12.68
   2897 C    CB  TRP   178   178  A    A    . A     CB  TRP 
             4.603   -0.326   49.703   1.00  11.92
   2898 H    HB1 TRP   178   178  A    A    . A     HB1 TRP 
             5.661   -0.151   49.854   1.00  11.46
   2899 H    HB2 TRP   178   178  A    A    . A     HB2 TRP 
             4.109    0.591   49.507   1.00  13.12
   2900 C    CG  TRP   178   178  A    A    . A     CG  TRP 
             4.452   -1.182   48.488   1.00  10.93
   2901 C    CD1 TRP   178   178  A    A    . A     CD1 TRP 
             3.359   -1.278   47.679   1.00  11.09
   2902 H    HD1 TRP   178   178  A    A    . A     HD1 TRP 
             2.437   -0.725   47.817   1.00  11.52
   2903 C    CD2 TRP   178   178  A    A    . A     CD2 TRP 
             5.433   -2.071   47.951   1.00  10.34
   2904 N    NE1 TRP   178   178  A    A    . A     NE1 TRP 
             3.595   -2.185   46.681   1.00  11.84
   2905 D    DE1 TRP   178   178  A    A    A A     DE1 TRP 
             2.950   -2.437   45.966   0.63  11.19
   2906 H    HE1 TRP   178   178  A    A    B A     HE1 TRP 
             2.950   -2.437   45.966   0.37  11.19
   2907 C    CE2 TRP   178   178  A    A    . A     CE2 TRP 
             4.863   -2.684   46.823   1.00  10.89
   2908 C    CE3 TRP   178   178  A    A    . A     CE3 TRP 
             6.738   -2.410   48.319   1.00  10.46
   2909 H    HE3 TRP   178   178  A    A    . A     HE3 TRP 
             7.213   -1.964   49.189   1.00  10.35
   2910 C    CZ2 TRP   178   178  A    A    . A     CZ2 TRP 
             5.551   -3.620   46.058   1.00  11.45
   2911 H    HZ2 TRP   178   178  A    A    . A     HZ2 TRP 
             5.116   -4.079   45.203   1.00  12.03
   2912 C    CZ3 TRP   178   178  A    A    . A     CZ3 TRP 
             7.422   -3.340   47.558   1.00  10.22
   2913 H    HZ3 TRP   178   178  A    A    . A     HZ3 TRP 
             8.431   -3.626   47.834   1.00  10.51
   2914 C    CH2 TRP   178   178  A    A    . A     CH2 TRP 
             6.826   -3.935   46.439   1.00  11.42
   2915 H    HH2 TRP   178   178  A    A    . A     HH2 TRP 
             7.393   -4.656   45.874   1.00  11.26
   2916 C    C   TRP   178   178  A    A    . A     C   TRP 
             4.492   -0.070   52.146   1.00  12.70
   2917 O    O   TRP   178   178  A    A    . A     O   TRP 
             3.953    1.007   52.398   1.00  15.00
   2918 N    N   ASP   179   179  A    A    . A     N   ASP 
             5.543   -0.524   52.811   1.00  13.72
   2919 D    DN  ASP   179   179  A    A    . A     DN  ASP 
             5.942   -1.354   52.536   1.00  14.02
   2920 C    CA  ASP   179   179  A    A    . A     CA  ASP 
             6.144    0.234   53.905   1.00  14.81
   2921 H    HA  ASP   179   179  A    A    . A     HA  ASP 
             5.409    0.928   54.290   1.00  15.15
   2922 C    CB  ASP   179   179  A    A    . A     CB  ASP 
             6.626   -0.696   55.020   1.00  14.69
   2923 H    HB1 ASP   179   179  A    A    . A     HB1 ASP 
             7.429   -1.322   54.652   1.00  15.62
   2924 H    HB2 ASP   179   179  A    A    . A     HB2 ASP 
             5.793   -1.321   55.331   1.00  15.22
   2925 C    CG  ASP   179   179  A    A    . A     CG  ASP 
             7.117    0.068   56.239   1.00  16.86
   2926 O    OD1 ASP   179   179  A    A    . A     OD1 ASP 
             7.365    1.290   56.118   1.00  15.60
   2927 O    OD2 ASP   179   179  A    A    . A     OD2 ASP 
             7.262   -0.561   57.310   1.00  19.93
   2928 C    C   ASP   179   179  A    A    . A     C   ASP 
             7.332    0.990   53.300   1.00  14.42
   2929 O    O   ASP   179   179  A    A    . A     O   ASP 
             8.455    0.480   53.260   1.00  13.61
   2930 N    N   PHE   180   180  A    A    . A     N   PHE 
             7.064    2.181   52.777   1.00  13.70
   2931 D    DN  PHE   180   180  A    A    A A     DN  PHE 
             6.142    2.511   52.806   0.91  14.57
   2932 H    HN  PHE   180   180  A    A    B A     HN  PHE 
             6.142    2.511   52.806   0.09  14.57
   2933 C    CA  PHE   180   180  A    A    . A     CA  PHE 
             8.101    2.970   52.118   1.00  14.46
   2934 H    HA  PHE   180   180  A    A    . A     HA  PHE 
             8.564    2.319   51.412   1.00  14.86
   2935 C    CB  PHE   180   180  A    A    . A     CB  PHE 
             7.489    4.136   51.338   1.00  12.62
   2936 H    HB1 PHE   180   180  A    A    . A     HB1 PHE 
             8.305    4.672   50.831   1.00  12.96
   2937 H    HB2 PHE   180   180  A    A    . A     HB2 PHE 
             6.977    4.805   52.019   1.00  14.31
   2938 C    CG  PHE   180   180  A    A    . A     CG  PHE 
             6.520    3.702   50.277   1.00  10.99
   2939 C    CD1 PHE   180   180  A    A    . A     CD1 PHE 
             6.908    2.812   49.286   1.00  11.22
   2940 H    HD1 PHE   180   180  A    A    . A     HD1 PHE 
             7.906    2.432   49.284   1.00   9.21
   2941 C    CD2 PHE   180   180  A    A    . A     CD2 PHE 
             5.223    4.175   50.265   1.00  11.96
   2942 H    HD2 PHE   180   180  A    A    . A     HD2 PHE 
             4.895    4.859   51.014   1.00  11.76
   2943 C    CE1 PHE   180   180  A    A    . A     CE1 PHE 
             6.022    2.399   48.297   1.00  10.42
   2944 H    HE1 PHE   180   180  A    A    . A     HE1 PHE 
             6.360    1.702   47.530   1.00  10.75
   2945 C    CE2 PHE   180   180  A    A    . A     CE2 PHE 
             4.328    3.766   49.275   1.00  11.63
   2946 H    HE2 PHE   180   180  A    A    . A     HE2 PHE 
             3.332    4.144   49.278   1.00  12.10
   2947 C    CZ  PHE   180   180  A    A    . A     CZ  PHE 
             4.729    2.879   48.293   1.00  10.53
   2948 H    HZ  PHE   180   180  A    A    . A     HZ  PHE 
             4.025    2.583   47.533   1.00  11.25
   2949 C    C   PHE   180   180  A    A    . A     C   PHE 
             9.219    3.453   53.039   1.00  15.84
   2950 O    O   PHE   180   180  A    A    . A     O   PHE 
            10.358    3.614   52.608   1.00  15.03
   2951 N    N   LYS   181   181  A    A    . A     N   LYS 
             8.897    3.673   54.303   1.00  17.21
   2952 D    DN  LYS   181   181  A    A    A A     DN  LYS 
             7.982    3.512   54.588   0.85  17.26
   2953 H    HN  LYS   181   181  A    A    B A     HN  LYS 
             7.982    3.512   54.588   0.15  17.26
   2954 C    CA  LYS   181   181  A    A    . A     CA  LYS 
             9.891    4.136   55.254   1.00  18.65
   2955 H    HA  LYS   181   181  A    A    . A     HA  LYS 
            10.350    5.014   54.841   1.00  19.38
   2956 C    CB  LYS   181   181  A    A    . A     CB  LYS 
             9.230    4.497   56.588   1.00  23.15
   2957 H    HB1 LYS   181   181  A    A    . A     HB1 LYS 
             9.000    3.577   57.122   1.00  22.16
   2958 H    HB2 LYS   181   181  A    A    . A     HB2 LYS 
             8.316    5.040   56.379   1.00  23.06
   2959 C    CG  LYS   181   181  A    A    . A     CG  LYS 
            10.123    5.351   57.482   1.00  27.44
   2960 H    HG1 LYS   181   181  A    A    . A     HG1 LYS 
             9.957    6.395   57.265   1.00  27.00
   2961 H    HG2 LYS   181   181  A    A    . A     HG2 LYS 
            11.166    5.126   57.289   1.00  26.57
   2962 C    CD  LYS   181   181  A    A    . A     CD  LYS 
             9.847    5.113   58.950   1.00  31.19
   2963 H    HD1 LYS   181   181  A    A    . A     HD1 LYS 
            10.709    5.421   59.525   1.00  31.42
   2964 H    HD2 LYS   181   181  A    A    . A     HD2 LYS 
             9.667    4.050   59.080   1.00  31.41
   2965 C    CE  LYS   181   181  A    A    . A     CE  LYS 
             8.624    5.867   59.428   1.00  34.22
   2966 H    HE1 LYS   181   181  A    A    . A     HE1 LYS 
             7.737    5.335   59.132   1.00  32.88
   2967 H    HE2 LYS   181   181  A    A    . A     HE2 LYS 
             8.620    6.844   58.999   1.00  33.46
   2968 N    NZ  LYS   181   181  A    A    . A     NZ  LYS 
             8.648    5.977   60.909   1.00  36.43
   2969 D    DZ1 LYS   181   181  A    A    A A     DZ1 LYS 
             7.678    6.174   61.282   0.33  35.52
   2970 H    HZ1 LYS   181   181  A    A    B A     HZ1 LYS 
             7.678    6.174   61.282   0.67  35.52
   2971 D    DZ2 LYS   181   181  A    A    A A     DZ2 LYS 
             9.296    6.764   61.179   0.37  35.54
   2972 H    HZ2 LYS   181   181  A    A    B A     HZ2 LYS 
             9.296    6.764   61.179   0.63  35.54
   2973 D    DZ3 LYS   181   181  A    A    A A     DZ3 LYS 
             9.008    5.075   61.303   0.39  35.53
   2974 H    HZ3 LYS   181   181  A    A    B A     HZ3 LYS 
             9.008    5.075   61.303   0.61  35.53
   2975 C    C   LYS   181   181  A    A    . A     C   LYS 
            10.952    3.060   55.459   1.00  16.18
   2976 O    O   LYS   181   181  A    A    . A     O   LYS 
            12.147    3.348   55.492   1.00  15.73
   2977 N    N   ALA   182   182  A    A    . A     N   ALA 
            10.483    1.823   55.604   1.00  15.08
   2978 D    DN  ALA   182   182  A    A    A A     DN  ALA 
             9.511    1.690   55.572   0.71  14.88
   2979 H    HN  ALA   182   182  A    A    B A     HN  ALA 
             9.511    1.690   55.572   0.29  14.88
   2980 C    CA  ALA   182   182  A    A    . A     CA  ALA 
            11.364    0.673   55.808   1.00  14.63
   2981 H    HA  ALA   182   182  A    A    . A     HA  ALA 
            11.972    0.881   56.674   1.00  13.25
   2982 C    CB  ALA   182   182  A    A    . A     CB  ALA 
            10.560   -0.596   56.083   1.00  14.15
   2983 H    HB1 ALA   182   182  A    A    . A     HB1 ALA 
            11.245   -1.420   56.241   1.00  14.88
   2984 H    HB2 ALA   182   182  A    A    . A     HB2 ALA 
             9.904   -0.809   55.253   1.00  14.71
   2985 H    HB3 ALA   182   182  A    A    . A     HB3 ALA 
             9.976   -0.448   56.975   1.00  14.78
   2986 C    C   ALA   182   182  A    A    . A     C   ALA 
            12.266    0.482   54.606   1.00  13.05
   2987 O    O   ALA   182   182  A    A    . A     O   ALA 
            13.442    0.162   54.751   1.00  12.65
   2988 N    N   PHE   183   183  A    A    . A     N   PHE 
            11.716    0.709   53.418   1.00  12.99
   2989 D    DN  PHE   183   183  A    A    A A     DN  PHE 
            10.779    0.982   53.367   0.16  12.59
   2990 H    HN  PHE   183   183  A    A    B A     HN  PHE 
            10.779    0.982   53.367   0.84  12.59
   2991 C    CA  PHE   183   183  A    A    . A     CA  PHE 
            12.494    0.586   52.195   1.00  11.49
   2992 H    HA  PHE   183   183  A    A    . A     HA  PHE 
            12.976   -0.373   52.224   1.00  10.91
   2993 C    CB  PHE   183   183  A    A    . A     CB  PHE 
            11.598    0.626   50.949   1.00  11.69
   2994 H    HB1 PHE   183   183  A    A    . A     HB1 PHE 
            12.131    1.152   50.164   1.00  13.30
   2995 H    HB2 PHE   183   183  A    A    . A     HB2 PHE 
            10.685    1.149   51.172   1.00  12.67
   2996 C    CG  PHE   183   183  A    A    . A     CG  PHE 
            11.241   -0.747   50.423   1.00  12.28
   2997 C    CD1 PHE   183   183  A    A    . A     CD1 PHE 
            12.100   -1.419   49.570   1.00  11.81
   2998 H    HD1 PHE   183   183  A    A    . A     HD1 PHE 
            13.022   -0.935   49.265   1.00  12.08
   2999 C    CD2 PHE   183   183  A    A    . A     CD2 PHE 
            10.067   -1.375   50.811   1.00  11.80
   3000 H    HD2 PHE   183   183  A    A    . A     HD2 PHE 
             9.406   -0.864   51.474   1.00  12.97
   3001 C    CE1 PHE   183   183  A    A    . A     CE1 PHE 
            11.790   -2.692   49.106   1.00  12.68
   3002 H    HE1 PHE   183   183  A    A    . A     HE1 PHE 
            12.477   -3.200   48.444   1.00  12.95
   3003 C    CE2 PHE   183   183  A    A    . A     CE2 PHE 
             9.751   -2.649   50.351   1.00  12.16
   3004 H    HE2 PHE   183   183  A    A    . A     HE2 PHE 
             8.817   -3.131   50.669   1.00  11.63
   3005 C    CZ  PHE   183   183  A    A    . A     CZ  PHE 
            10.616   -3.306   49.497   1.00  10.90
   3006 H    HZ  PHE   183   183  A    A    . A     HZ  PHE 
            10.373   -4.298   49.134   1.00  11.84
   3007 C    C   PHE   183   183  A    A    . A     C   PHE 
            13.594    1.635   52.133   1.00  10.18
   3008 O    O   PHE   183   183  A    A    . A     O   PHE 
            14.729    1.322   51.773   1.00  10.68
   3009 N    N   ARG   184   184  A    A    . A     N   ARG 
            13.268    2.871   52.503   1.00  10.59
   3010 D    DN  ARG   184   184  A    A    A A     DN  ARG 
            12.349    3.057   52.799   0.08  10.40
   3011 H    HN  ARG   184   184  A    A    B A     HN  ARG 
            12.349    3.057   52.799   0.92  10.40
   3012 C    CA  ARG   184   184  A    A    . A     CA  ARG 
            14.254    3.947   52.499   1.00  11.11
   3013 H    HA  ARG   184   184  A    A    . A     HA  ARG 
            14.721    3.957   51.516   1.00  11.57
   3014 C    CB  ARG   184   184  A    A    . A     CB  ARG 
            13.582    5.307   52.739   1.00  10.35
   3015 H    HB1 ARG   184   184  A    A    . A     HB1 ARG 
            13.035    5.259   53.687   1.00   9.82
   3016 H    HB2 ARG   184   184  A    A    . A     HB2 ARG 
            12.874    5.513   51.944   1.00  10.97
   3017 C    CG  ARG   184   184  A    A    . A     CG  ARG 
            14.559    6.485   52.825   1.00  10.01
   3018 H    HG1 ARG   184   184  A    A    . A     HG1 ARG 
            15.126    6.417   53.759   1.00   9.70
   3019 H    HG2 ARG   184   184  A    A    . A     HG2 ARG 
            13.987    7.416   52.837   1.00  10.76
   3020 C    CD  ARG   184   184  A    A    . A     CD  ARG 
            15.530    6.523   51.641   1.00  11.84
   3021 H    HD1 ARG   184   184  A    A    . A     HD1 ARG 
            14.952    6.570   50.727   1.00  12.16
   3022 H    HD2 ARG   184   184  A    A    . A     HD2 ARG 
            16.126    5.622   51.620   1.00  12.41
   3023 N    NE  ARG   184   184  A    A    . A     NE  ARG 
            16.419    7.688   51.681   1.00  14.42
   3024 D    DE  ARG   184   184  A    A    . A     DE  ARG 
            17.317    7.566   52.074   1.00  14.40
   3025 C    CZ  ARG   184   184  A    A    . A     CZ  ARG 
            16.081    8.902   51.254   1.00  18.09
   3026 N    NH1 ARG   184   184  A    A    . A     NH1 ARG 
            14.929    9.092   50.615   1.00  18.49
   3027 D   DH11 ARG   184   184  A    A    A A    DH11 ARG 
            14.310    8.327   50.459   0.53  18.71
   3028 H   HH11 ARG   184   184  A    A    B A    HH11 ARG 
            14.310    8.327   50.459   0.47  18.71
   3029 D   DH12 ARG   184   184  A    A    A A    DH12 ARG 
            14.689   10.008   50.269   0.87  19.17
   3030 H   HH12 ARG   184   184  A    A    B A    HH12 ARG 
            14.689   10.008   50.269   0.13  19.17
   3031 N    NH2 ARG   184   184  A    A    . A     NH2 ARG 
            16.919    9.921   51.417   1.00  17.88
   3032 D   DH21 ARG   184   184  A    A    A A    DH21 ARG 
            17.808    9.776   51.859   0.50  18.00
   3033 H   HH21 ARG   184   184  A    A    B A    HH21 ARG 
            17.808    9.776   51.859   0.50  18.00
   3034 D   DH22 ARG   184   184  A    A    A A    DH22 ARG 
            16.655   10.836   51.111   0.71  17.35
   3035 H   HH22 ARG   184   184  A    A    B A    HH22 ARG 
            16.655   10.836   51.111   0.29  17.35
   3036 C    C   ARG   184   184  A    A    . A     C   ARG 
            15.364    3.692   53.540   1.00  13.21
   3037 O    O   ARG   184   184  A    A    . A     O   ARG 
            16.519    4.048   53.320   1.00  12.21
   3038 N    N   GLU   185   185  A    A    . A     N   GLU 
            15.014    3.055   54.656   1.00  16.03
   3039 D    DN  GLU   185   185  A    A    A A     DN  GLU 
            14.073    2.776   54.761   0.63  16.29
   3040 H    HN  GLU   185   185  A    A    B A     HN  GLU 
            14.073    2.776   54.761   0.37  16.29
   3041 C    CA  GLU   185   185  A    A    . A     CA  GLU 
            15.988    2.734   55.710   1.00  19.22
   3042 H    HA  GLU   185   185  A    A    . A     HA  GLU 
            16.511    3.643   55.973   1.00  18.96
   3043 C    CB  GLU   185   185  A    A    . A     CB  GLU 
            15.285    2.170   56.955   1.00  21.41
   3044 H    HB1 GLU   185   185  A    A    . A     HB1 GLU 
            16.015    1.647   57.572   1.00  23.03
   3045 H    HB2 GLU   185   185  A    A    . A     HB2 GLU 
            14.511    1.484   56.641   1.00  23.08
   3046 C    CG  GLU   185   185  A    A    . A     CG  GLU 
            14.619    3.226   57.828   1.00  26.99
   3047 H    HG1 GLU   185   185  A    A    . A     HG1 GLU 
            14.033    3.861   57.198   1.00  26.55
   3048 H    HG2 GLU   185   185  A    A    . A     HG2 GLU 
            15.376    3.794   58.310   1.00  27.44
   3049 C    CD  GLU   185   185  A    A    . A     CD  GLU 
            13.703    2.630   58.902   1.00  31.32
   3050 O    OE1 GLU   185   185  A    A    . A     OE1 GLU 
            14.017    1.528   59.412   1.00  33.58
   3051 O    OE2 GLU   185   185  A    A    . A     OE2 GLU 
            12.687    3.280   59.252   1.00  33.29
   3052 C    C   GLU   185   185  A    A    . A     C   GLU 
            16.997    1.720   55.174   1.00  17.98
   3053 O    O   GLU   185   185  A    A    . A     O   GLU 
            18.205    1.876   55.331   1.00  19.45
   3054 N    N   ILE   186   186  A    A    . A     N   ILE 
            16.483    0.693   54.513   1.00  16.70
   3055 D    DN  ILE   186   186  A    A    A A     DN  ILE 
            15.510    0.638   54.404   0.08  17.44
   3056 H    HN  ILE   186   186  A    A    B A     HN  ILE 
            15.510    0.638   54.404   0.92  17.44
   3057 C    CA  ILE   186   186  A    A    . A     CA  ILE 
            17.319   -0.340   53.918   1.00  17.04
   3058 H    HA  ILE   186   186  A    A    . A     HA  ILE 
            17.933   -0.791   54.695   1.00  16.17
   3059 C    CB  ILE   186   186  A    A    . A     CB  ILE 
            16.441   -1.443   53.308   1.00  16.94
   3060 H    HB  ILE   186   186  A    A    . A     HB  ILE 
            15.783   -0.985   52.590   1.00  17.29
   3061 C    CG1 ILE   186   186  A    A    . A     CG1 ILE 
            15.613   -2.106   54.416   1.00  16.96
   3062 H   HG11 ILE   186   186  A    A    . A    HG11 ILE 
            15.165   -1.354   55.041   1.00  17.86
   3063 H   HG12 ILE   186   186  A    A    . A    HG12 ILE 
            16.286   -2.698   55.025   1.00  17.17
   3064 C    CG2 ILE   186   186  A    A    . A     CG2 ILE 
            17.305   -2.461   52.581   1.00  17.92
   3065 H   HG21 ILE   186   186  A    A    . A    HG21 ILE 
            18.086   -2.804   53.240   1.00  18.36
   3066 H   HG22 ILE   186   186  A    A    . A    HG22 ILE 
            17.732   -2.011   51.687   1.00  17.70
   3067 H   HG23 ILE   186   186  A    A    . A    HG23 ILE 
            16.694   -3.286   52.283   1.00  18.00
   3068 C    CD1 ILE   186   186  A    A    . A     CD1 ILE 
            14.518   -3.038   53.927   1.00  16.64
   3069 H   HD11 ILE   186   186  A    A    . A    HD11 ILE 
            13.858   -2.520   53.255   1.00  17.34
   3070 H   HD12 ILE   186   186  A    A    . A    HD12 ILE 
            13.954   -3.399   54.773   1.00  16.58
   3071 H   HD13 ILE   186   186  A    A    . A    HD13 ILE 
            14.966   -3.872   53.416   1.00  16.62
   3072 C    C   ILE   186   186  A    A    . A     C   ILE 
            18.221    0.254   52.843   1.00  16.12
   3073 O    O   ILE   186   186  A    A    . A     O   ILE 
            19.394   -0.086   52.743   1.00  16.97
   3074 N    N   ALA   187   187  A    A    . A     N   ALA 
            17.662    1.153   52.044   1.00  15.59
   3075 D    DN  ALA   187   187  A    A    A A     DN  ALA 
            16.719    1.387   52.179   0.36  15.98
   3076 H    HN  ALA   187   187  A    A    B A     HN  ALA 
            16.719    1.387   52.179   0.64  15.98
   3077 C    CA  ALA   187   187  A    A    . A     CA  ALA 
            18.406    1.812   50.978   1.00  16.34
   3078 H    HA  ALA   187   187  A    A    . A     HA  ALA 
            18.862    1.053   50.348   1.00  15.49
   3079 C    CB  ALA   187   187  A    A    . A     CB  ALA 
            17.463    2.627   50.093   1.00  15.24
   3080 H    HB1 ALA   187   187  A    A    . A     HB1 ALA 
            16.789    1.947   49.588   1.00  17.35
   3081 H    HB2 ALA   187   187  A    A    . A     HB2 ALA 
            18.065    3.162   49.364   1.00  16.39
   3082 H    HB3 ALA   187   187  A    A    . A     HB3 ALA 
            16.899    3.326   50.708   1.00  16.46
   3083 C    C   ALA   187   187  A    A    . A     C   ALA 
            19.528    2.696   51.529   1.00  16.51
   3084 O    O   ALA   187   187  A    A    . A     O   ALA 
            20.635    2.709   50.992   1.00  15.94
   3085 N    N   ASP   188   188  A    A    . A     N   ASP 
            19.250    3.424   52.604   1.00  17.53
   3086 D    DN  ASP   188   188  A    A    A A     DN  ASP 
            18.359    3.374   53.002   0.27  17.94
   3087 H    HN  ASP   188   188  A    A    B A     HN  ASP 
            18.359    3.374   53.002   0.73  17.94
   3088 C    CA  ASP   188   188  A    A    . A     CA  ASP 
            20.263    4.285   53.208   1.00  19.92
   3089 H    HA  ASP   188   188  A    A    . A     HA  ASP 
            20.693    4.902   52.427   1.00  21.11
   3090 C    CB  ASP   188   188  A    A    . A     CB  ASP 
            19.666    5.191   54.296   1.00  20.48
   3091 H    HB1 ASP   188   188  A    A    . A     HB1 ASP 
            20.474    5.680   54.827   1.00  19.77
   3092 H    HB2 ASP   188   188  A    A    . A     HB2 ASP 
            19.112    4.590   54.993   1.00  20.64
   3093 C    CG  ASP   188   188  A    A    . A     CG  ASP 
            18.751    6.262   53.742   1.00  20.10
   3094 O    OD1 ASP   188   188  A    A    . A     OD1 ASP 
            18.983    6.727   52.608   1.00  21.89
   3095 O    OD2 ASP   188   188  A    A    . A     OD2 ASP 
            17.829    6.682   54.470   1.00  21.66
   3096 C    C   ASP   188   188  A    A    . A     C   ASP 
            21.366    3.430   53.838   1.00  21.61
   3097 O    O   ASP   188   188  A    A    . A     O   ASP 
            22.532    3.820   53.841   1.00  22.39
   3098 N    N   GLU   189   189  A    A    . A     N   GLU 
            20.988    2.280   54.396   1.00  21.39
   3099 D    DN  GLU   189   189  A    A    . A     DN  GLU 
            20.034    2.017   54.391   1.00  21.35
   3100 C    CA  GLU   189   189  A    A    . A     CA  GLU 
            21.948    1.405   55.050   1.00  22.42
   3101 H    HA  GLU   189   189  A    A    . A     HA  GLU 
            22.431    1.995   55.819   1.00  21.73
   3102 C    CB  GLU   189   189  A    A    . A     CB  GLU 
            21.225    0.237   55.730   1.00  24.79
   3103 H    HB1 GLU   189   189  A    A    . A     HB1 GLU 
            20.780   -0.403   54.971   1.00  24.74
   3104 H    HB2 GLU   189   189  A    A    . A     HB2 GLU 
            20.433    0.637   56.344   1.00  26.31
   3105 C    CG  GLU   189   189  A    A    . A     CG  GLU 
            22.112   -0.625   56.623   1.00  28.68
   3106 H    HG1 GLU   189   189  A    A    . A     HG1 GLU 
            22.576    0.001   57.366   1.00  28.96
   3107 H    HG2 GLU   189   189  A    A    . A     HG2 GLU 
            22.885   -1.078   56.017   1.00  28.88
   3108 C    CD  GLU   189   189  A    A    . A     CD  GLU 
            21.334   -1.732   57.326   1.00  32.06
   3109 O    OE1 GLU   189   189  A    A    . A     OE1 GLU 
            20.093   -1.615   57.433   1.00  34.70
   3110 O    OE2 GLU   189   189  A    A    . A     OE2 GLU 
            21.963   -2.707   57.789   1.00  35.32
   3111 C    C   GLU   189   189  A    A    . A     C   GLU 
            23.027    0.899   54.095   1.00  20.54
   3112 O    O   GLU   189   189  A    A    . A     O   GLU 
            24.148    0.622   54.513   1.00  21.28
   3113 N    N   VAL   190   190  A    A    . A     N   VAL 
            22.690    0.776   52.816   1.00  18.38
   3114 D    DN  VAL   190   190  A    A    A A     DN  VAL 
            21.787    1.013   52.540   0.36  18.66
   3115 H    HN  VAL   190   190  A    A    B A     HN  VAL 
            21.787    1.013   52.540   0.64  18.66
   3116 C    CA  VAL   190   190  A    A    . A     CA  VAL 
            23.637    0.292   51.819   1.00  17.29
   3117 H    HA  VAL   190   190  A    A    . A     HA  VAL 
            24.553    0.018   52.332   1.00  17.75
   3118 C    CB  VAL   190   190  A    A    . A     CB  VAL 
            23.109   -0.953   51.110   1.00  18.51
   3119 H    HB  VAL   190   190  A    A    . A     HB  VAL 
            23.860   -1.298   50.412   1.00  18.60
   3120 C    CG1 VAL   190   190  A    A    . A     CG1 VAL 
            22.851   -2.064   52.115   1.00  18.65
   3121 H   HG11 VAL   190   190  A    A    . A    HG11 VAL 
            22.430   -2.922   51.605   1.00  19.26
   3122 H   HG12 VAL   190   190  A    A    . A    HG12 VAL 
            22.155   -1.713   52.872   1.00  19.32
   3123 H   HG13 VAL   190   190  A    A    . A    HG13 VAL 
            23.792   -2.342   52.584   1.00  19.48
   3124 C    CG2 VAL   190   190  A    A    . A     CG2 VAL 
            21.845   -0.620   50.338   1.00  18.76
   3125 H   HG21 VAL   190   190  A    A    . A    HG21 VAL 
            21.177   -0.049   50.966   1.00  18.84
   3126 H   HG22 VAL   190   190  A    A    . A    HG22 VAL 
            21.351   -1.533   50.029   1.00  16.87
   3127 H   HG23 VAL   190   190  A    A    . A    HG23 VAL 
            22.104   -0.042   49.479   1.00  18.36
   3128 C    C   VAL   190   190  A    A    . A     C   VAL 
            24.008    1.350   50.788   1.00  16.53
   3129 O    O   VAL   190   190  A    A    . A     O   VAL 
            24.742    1.070   49.850   1.00  17.32
   3130 N    N   GLY   191   191  A    A    . A     N   GLY 
            23.541    2.574   50.989   1.00  15.70
   3131 D    DN  GLY   191   191  A    A    A A     DN  GLY 
            22.997    2.749   51.763   0.81  15.79
   3132 H    HN  GLY   191   191  A    A    B A     HN  GLY 
            22.997    2.749   51.763   0.19  15.79
   3133 C    CA  GLY   191   191  A    A    . A     CA  GLY 
            23.887    3.655   50.083   1.00  17.51
   3134 H    HA1 GLY   191   191  A    A    . A     HA1 GLY 
            24.960    3.615   49.922   1.00  16.90
   3135 H    HA2 GLY   191   191  A    A    . A     HA2 GLY 
            23.665    4.598   50.551   1.00  16.63
   3136 C    C   GLY   191   191  A    A    . A     C   GLY 
            23.215    3.622   48.723   1.00  18.00
   3137 O    O   GLY   191   191  A    A    . A     O   GLY 
            23.733    4.197   47.768   1.00  19.83
   3138 N    N   ALA   192   192  A    A    . A     N   ALA 
            22.070    2.957   48.621   1.00  18.84
   3139 D    DN  ALA   192   192  A    A    A A     DN  ALA 
            21.696    2.513   49.406   0.49  18.45
   3140 H    HN  ALA   192   192  A    A    B A     HN  ALA 
            21.696    2.513   49.406   0.51  18.45
   3141 C    CA  ALA   192   192  A    A    . A     CA  ALA 
            21.365    2.881   47.345   1.00  17.13
   3142 H    HA  ALA   192   192  A    A    . A     HA  ALA 
            22.095    3.051   46.561   1.00  16.86
   3143 C    CB  ALA   192   192  A    A    . A     CB  ALA 
            20.777    1.487   47.137   1.00  16.21
   3144 H    HB1 ALA   192   192  A    A    . A     HB1 ALA 
            20.489    1.383   46.082   1.00  17.31
   3145 H    HB2 ALA   192   192  A    A    . A     HB2 ALA 
            19.894    1.373   47.773   1.00  17.50
   3146 H    HB3 ALA   192   192  A    A    . A     HB3 ALA 
            21.512    0.740   47.394   1.00  17.40
   3147 C    C   ALA   192   192  A    A    . A     C   ALA 
            20.262    3.932   47.223   1.00  15.62
   3148 O    O   ALA   192   192  A    A    . A     O   ALA 
            19.784    4.477   48.212   1.00  14.37
   3149 N    N   TYR   193   193  A    A    . A     N   TYR 
            19.833    4.163   45.990   1.00  14.54
   3150 D    DN  TYR   193   193  A    A    A A     DN  TYR 
            20.249    3.656   45.251   0.47  14.58
   3151 H    HN  TYR   193   193  A    A    B A     HN  TYR 
            20.249    3.656   45.251   0.53  14.58
   3152 C    CA  TYR   193   193  A    A    . A     CA  TYR 
            18.741    5.082   45.706   1.00  13.47
   3153 H    HA  TYR   193   193  A    A    . A     HA  TYR 
            18.744    5.888   46.425   1.00  12.39
   3154 C    CB  TYR   193   193  A    A    . A     CB  TYR 
            18.847    5.617   44.275   1.00  14.09
   3155 H    HB1 TYR   193   193  A    A    . A     HB1 TYR 
            17.909    6.072   43.982   1.00  13.82
   3156 H    HB2 TYR   193   193  A    A    . A     HB2 TYR 
            19.023    4.763   43.618   1.00  12.50
   3157 C    CG  TYR   193   193  A    A    . A     CG  TYR 
            19.969    6.598   44.012   1.00  15.12
   3158 C    CD1 TYR   193   193  A    A    . A     CD1 TYR 
            19.896    7.903   44.460   1.00  17.75
   3159 H    HD1 TYR   193   193  A    A    . A     HD1 TYR 
            19.046    8.220   45.032   1.00  18.11
   3160 C    CD2 TYR   193   193  A    A    . A     CD2 TYR 
            21.083    6.221   43.277   1.00  16.02
   3161 H    HD2 TYR   193   193  A    A    . A     HD2 TYR 
            21.155    5.205   42.925   1.00  16.34
   3162 C    CE1 TYR   193   193  A    A    . A     CE1 TYR 
            20.901    8.807   44.183   1.00  19.28
   3163 H    HE1 TYR   193   193  A    A    . A     HE1 TYR 
            20.819    9.819   44.537   1.00  19.52
   3164 C    CE2 TYR   193   193  A    A    . A     CE2 TYR 
            22.095    7.111   43.001   1.00  17.99
   3165 H    HE2 TYR   193   193  A    A    . A     HE2 TYR 
            22.967    6.794   42.424   1.00  18.26
   3166 C    CZ  TYR   193   193  A    A    . A     CZ  TYR 
            22.000    8.405   43.454   1.00  20.22
   3167 O    OH  TYR   193   193  A    A    . A     OH  TYR 
            23.003    9.305   43.171   1.00  23.33
   3168 D    DH  TYR   193   193  A    A    A A     DH  TYR 
            22.720   10.199   43.410   0.79  21.75
   3169 H    HH  TYR   193   193  A    A    B A     HH  TYR 
            22.720   10.199   43.410   0.21  21.75
   3170 C    C   TYR   193   193  A    A    . A     C   TYR 
            17.469    4.248   45.809   1.00  11.80
   3171 O    O   TYR   193   193  A    A    . A     O   TYR 
            17.462    3.084   45.416   1.00  12.32
   3172 N    N   LEU   194   194  A    A    . A     N   LEU 
            16.382    4.839   46.286   1.00  12.45
   3173 D    DN  LEU   194   194  A    A    . A     DN  LEU 
            16.399    5.803   46.552   1.00  13.05
   3174 C    CA  LEU   194   194  A    A    . A     CA  LEU 
            15.127    4.113   46.372   1.00  11.42
   3175 H    HA  LEU   194   194  A    A    . A     HA  LEU 
            15.326    3.064   46.167   1.00  12.30
   3176 C    CB  LEU   194   194  A    A    . A     CB  LEU 
            14.459    4.268   47.737   1.00  10.43
   3177 H    HB1 LEU   194   194  A    A    . A     HB1 LEU 
            14.434    5.305   48.013   1.00  11.23
   3178 H    HB2 LEU   194   194  A    A    . A     HB2 LEU 
            15.055    3.736   48.477   1.00   9.45
   3179 C    CG  LEU   194   194  A    A    . A     CG  LEU 
            13.029    3.718   47.808   1.00  10.09
   3180 H    HG  LEU   194   194  A    A    . A     HG  LEU 
            12.431    4.179   47.038   1.00   9.61
   3181 C    CD1 LEU   194   194  A    A    . A     CD1 LEU 
            12.983    2.207   47.569   1.00   8.62
   3182 H   HD11 LEU   194   194  A    A    . A    HD11 LEU 
            13.268    1.990   46.558   1.00  10.00
   3183 H   HD12 LEU   194   194  A    A    . A    HD12 LEU 
            11.971    1.862   47.740   1.00  10.02
   3184 H   HD13 LEU   194   194  A    A    . A    HD13 LEU 
            13.645    1.707   48.257   1.00   9.67
   3185 C    CD2 LEU   194   194  A    A    . A     CD2 LEU 
            12.399    4.050   49.161   1.00   9.31
   3186 H   HD21 LEU   194   194  A    A    . A    HD21 LEU 
            13.002    3.602   49.934   1.00   9.50
   3187 H   HD22 LEU   194   194  A    A    . A    HD22 LEU 
            11.394    3.637   49.205   1.00   9.43
   3188 H   HD23 LEU   194   194  A    A    . A    HD23 LEU 
            12.370    5.116   49.302   1.00   9.95
   3189 C    C   LEU   194   194  A    A    . A     C   LEU 
            14.226    4.686   45.310   1.00  11.19
   3190 O    O   LEU   194   194  A    A    . A     O   LEU 
            13.954    5.880   45.302   1.00  11.79
   3191 N    N   VAL   195   195  A    A    . A     N   VAL 
            13.765    3.829   44.415   1.00  10.76
   3192 H    HN  VAL   195   195  A    A    . A     HN  VAL 
            14.025    2.888   44.478   1.00  10.36
   3193 C    CA  VAL   195   195  A    A    . A     CA  VAL 
            12.874    4.247   43.360   1.00   8.58
   3194 H    HA  VAL   195   195  A    A    . A     HA  VAL 
            12.727    5.317   43.421   1.00   9.73
   3195 C    CB  VAL   195   195  A    A    . A     CB  VAL 
            13.392    3.857   41.957   1.00   8.44
   3196 H    HB  VAL   195   195  A    A    . A     HB  VAL 
            13.623    2.793   41.944   1.00   7.20
   3197 C    CG1 VAL   195   195  A    A    . A     CG1 VAL 
            12.306    4.103   40.899   1.00   7.81
   3198 H   HG11 VAL   195   195  A    A    . A    HG11 VAL 
            11.994    5.136   40.945   1.00   8.69
   3199 H   HG12 VAL   195   195  A    A    . A    HG12 VAL 
            11.453    3.461   41.103   1.00   8.64
   3200 H   HG13 VAL   195   195  A    A    . A    HG13 VAL 
            12.692    3.884   39.901   1.00   9.29
   3201 C    CG2 VAL   195   195  A    A    . A     CG2 VAL 
            14.661    4.621   41.616   1.00   6.93
   3202 H   HG21 VAL   195   195  A    A    . A    HG21 VAL 
            15.465    4.339   42.286   1.00   8.04
   3203 H   HG22 VAL   195   195  A    A    . A    HG22 VAL 
            14.473    5.673   41.694   1.00   8.27
   3204 H   HG23 VAL   195   195  A    A    . A    HG23 VAL 
            14.936    4.377   40.609   1.00   7.85
   3205 C    C   VAL   195   195  A    A    . A     C   VAL 
            11.561    3.533   43.602   1.00   8.69
   3206 O    O   VAL   195   195  A    A    . A     O   VAL 
            11.526    2.311   43.732   1.00   7.88
   3207 N    N   VAL   196   196  A    A    . A     N   VAL 
            10.479    4.299   43.629   1.00   7.96
   3208 D    DN  VAL   196   196  A    A    A A     DN  VAL 
            10.576    5.264   43.498   0.24   8.03
   3209 H    HN  VAL   196   196  A    A    B A     HN  VAL 
            10.576    5.264   43.498   0.76   8.03
   3210 C    CA  VAL   196   196  A    A    . A     CA  VAL 
             9.151    3.738   43.806   1.00   7.47
   3211 H    HA  VAL   196   196  A    A    . A     HA  VAL 
             9.250    2.670   44.011   1.00   8.29
   3212 C    CB  VAL   196   196  A    A    . A     CB  VAL 
             8.384    4.395   44.977   1.00   7.90
   3213 H    HB  VAL   196   196  A    A    . A     HB  VAL 
             8.425    5.467   44.870   1.00   6.85
   3214 C    CG1 VAL   196   196  A    A    . A     CG1 VAL 
             6.923    3.950   44.979   1.00   6.95
   3215 H   HG11 VAL   196   196  A    A    . A    HG11 VAL 
             6.875    2.933   44.623   1.00   7.50
   3216 H   HG12 VAL   196   196  A    A    . A    HG12 VAL 
             6.345    4.584   44.329   1.00   8.18
   3217 H   HG13 VAL   196   196  A    A    . A    HG13 VAL 
             6.531    3.991   45.984   1.00   8.92
   3218 C    CG2 VAL   196   196  A    A    . A     CG2 VAL 
             9.040    4.037   46.300   1.00   6.82
   3219 H   HG21 VAL   196   196  A    A    . A    HG21 VAL 
             9.186    2.974   46.351   1.00   8.66
   3220 H   HG22 VAL   196   196  A    A    . A    HG22 VAL 
             8.399    4.362   47.118   1.00   7.67
   3221 H   HG23 VAL   196   196  A    A    . A    HG23 VAL 
             9.997    4.537   46.358   1.00   7.37
   3222 C    C   VAL   196   196  A    A    . A     C   VAL 
             8.365    3.917   42.513   1.00   7.54
   3223 O    O   VAL   196   196  A    A    . A     O   VAL 
             8.141    5.039   42.041   1.00   6.23
   3224 N    N   ASP   197   197  A    A    . A     N   ASP 
             7.931    2.788   41.970   1.00   7.46
   3225 D    DN  ASP   197   197  A    A    A A     DN  ASP 
             8.137    1.947   42.422   0.25   7.33
   3226 H    HN  ASP   197   197  A    A    B A     HN  ASP 
             8.137    1.947   42.422   0.75   7.33
   3227 C    CA  ASP   197   197  A    A    . A     CA  ASP 
             7.127    2.741   40.751   1.00   7.74
   3228 H    HA  ASP   197   197  A    A    . A     HA  ASP 
             7.217    3.665   40.223   1.00   7.97
   3229 C    CB  ASP   197   197  A    A    . A     CB  ASP 
             7.564    1.548   39.891   1.00   8.14
   3230 H    HB1 ASP   197   197  A    A    . A     HB1 ASP 
             7.396    0.648   40.437   1.00   8.07
   3231 H    HB2 ASP   197   197  A    A    . A     HB2 ASP 
             8.614    1.631   39.673   1.00   7.26
   3232 C    CG  ASP   197   197  A    A    . A     CG  ASP 
             6.811    1.456   38.572   1.00   8.62
   3233 O    OD1 ASP   197   197  A    A    . A     OD1 ASP 
             5.750    2.087   38.423   1.00   7.26
   3234 O    OD2 ASP   197   197  A    A    . A     OD2 ASP 
             7.283    0.718   37.688   1.00   9.13
   3235 C    C   ASP   197   197  A    A    . A     C   ASP 
             5.685    2.542   41.217   1.00   7.02
   3236 O    O   ASP   197   197  A    A    . A     O   ASP 
             5.282    1.423   41.533   1.00   6.92
   3237 N    N   MET   198   198  A    A    . A     N   MET 
             4.929    3.632   41.300   1.00   5.62
   3238 H    HN  MET   198   198  A    A    . A     HN  MET 
             5.314    4.513   41.064   1.00   5.57
   3239 C    CA  MET   198   198  A    A    . A     CA  MET 
             3.546    3.577   41.780   1.00   6.45
   3240 H    HA  MET   198   198  A    A    . A     HA  MET 
             3.440    2.702   42.392   1.00   5.69
   3241 C    CB  MET   198   198  A    A    . A     CB  MET 
             3.250    4.805   42.642   1.00   5.62
   3242 H    HB1 MET   198   198  A    A    . A     HB1 MET 
             3.954    4.843   43.466   1.00   5.51
   3243 H    HB2 MET   198   198  A    A    . A     HB2 MET 
             2.249    4.720   43.053   1.00   5.87
   3244 C    CG  MET   198   198  A    A    . A     CG  MET 
             3.329    6.114   41.887   1.00   5.07
   3245 H    HG1 MET   198   198  A    A    . A     HG1 MET 
             2.726    6.041   40.970   1.00   7.83
   3246 H    HG2 MET   198   198  A    A    . A     HG2 MET 
             4.382    6.325   41.637   1.00   7.31
   3247 S    SD  MET   198   198  A    A    . A     SD  MET 
             2.672    7.479   42.884   1.00  10.52
   3248 C    CE  MET   198   198  A    A    . A     CE  MET 
             2.714    8.780   41.654   1.00   9.27
   3249 H    HE1 MET   198   198  A    A    . A     HE1 MET 
             3.700    8.813   41.222   1.00  10.72
   3250 H    HE2 MET   198   198  A    A    . A     HE2 MET 
             2.476    9.732   42.106   1.00   9.94
   3251 H    HE3 MET   198   198  A    A    . A     HE3 MET 
             1.997    8.547   40.886   1.00  10.02
   3252 C    C   MET   198   198  A    A    . A     C   MET 
             2.502    3.518   40.666   1.00   7.04
   3253 O    O   MET   198   198  A    A    . A     O   MET 
             1.336    3.846   40.891   1.00   8.46
   3254 N    N   ALA   199   199  A    A    . A     N   ALA 
             2.921    3.134   39.467   1.00   6.60
   3255 D    DN  ALA   199   199  A    A    A A     DN  ALA 
             3.859    2.903   39.337   0.42   6.53
   3256 H    HN  ALA   199   199  A    A    B A     HN  ALA 
             3.859    2.903   39.337   0.58   6.53
   3257 C    CA  ALA   199   199  A    A    . A     CA  ALA 
             2.016    3.090   38.332   1.00   5.81
   3258 H    HA  ALA   199   199  A    A    . A     HA  ALA 
             1.855    4.099   38.018   1.00   6.42
   3259 C    CB  ALA   199   199  A    A    . A     CB  ALA 
             2.660    2.346   37.170   1.00   5.48
   3260 H    HB1 ALA   199   199  A    A    . A     HB1 ALA 
             3.588    1.932   37.518   1.00   7.31
   3261 H    HB2 ALA   199   199  A    A    . A     HB2 ALA 
             2.848    3.028   36.341   1.00   6.73
   3262 H    HB3 ALA   199   199  A    A    . A     HB3 ALA 
             2.003    1.530   36.849   1.00   7.37
   3263 C    C   ALA   199   199  A    A    . A     C   ALA 
             0.643    2.512   38.642   1.00   6.88
   3264 O    O   ALA   199   199  A    A    . A     O   ALA 
            -0.372    3.109   38.279   1.00   8.45
   3265 N    N   HIS   200   200  A    A    . A     N   HIS 
             0.595    1.339   39.260   1.00   5.82
   3266 D    DN  HIS   200   200  A    A    . A     DN  HIS 
             1.387    0.873   39.515   1.00   6.67
   3267 C    CA  HIS   200   200  A    A    . A     CA  HIS 
            -0.667    0.707   39.521   1.00   7.21
   3268 H    HA  HIS   200   200  A    A    . A     HA  HIS 
            -1.194    0.661   38.575   1.00   7.44
   3269 C    CB  HIS   200   200  A    A    . A     CB  HIS 
            -0.443   -0.718   40.008   1.00   9.46
   3270 H    HB1 HIS   200   200  A    A    . A     HB1 HIS 
            -1.010   -0.861   40.896   1.00  10.14
   3271 H    HB2 HIS   200   200  A    A    . A     HB2 HIS 
             0.593   -0.880   40.225   1.00   9.39
   3272 C    CG  HIS   200   200  A    A    . A     CG  HIS 
            -0.865   -1.761   39.024   1.00  11.28
   3273 N    ND1 HIS   200   200  A    A    . A     ND1 HIS 
            -2.169   -2.187   38.909   1.00  11.57
   3274 C    CD2 HIS   200   200  A    A    . A     CD2 HIS 
            -0.164   -2.436   38.084   1.00  11.22
   3275 H    HD2 HIS   200   200  A    A    . A     HD2 HIS 
             0.885   -2.368   37.918   1.00  11.79
   3276 C    CE1 HIS   200   200  A    A    . A     CE1 HIS 
            -2.255   -3.081   37.943   1.00  12.97
   3277 H    HE1 HIS   200   200  A    A    . A     HE1 HIS 
            -3.151   -3.590   37.637   1.00  10.70
   3278 N    NE2 HIS   200   200  A    A    . A     NE2 HIS 
            -1.053   -3.248   37.424   1.00  11.49
   3279 D    DE2 HIS   200   200  A    A    A A     DE2 HIS 
            -0.852   -3.846   36.704   0.83  11.10
   3280 H    HE2 HIS   200   200  A    A    B A     HE2 HIS 
            -0.852   -3.846   36.704   0.17  11.10
   3281 C    C   HIS   200   200  A    A    . A     C   HIS 
            -1.550    1.454   40.499   1.00   6.81
   3282 O    O   HIS   200   200  A    A    . A     O   HIS 
            -2.751    1.561   40.274   1.00   6.80
   3283 N    N   PHE   201   201  A    A    . A     N   PHE 
            -0.970    1.915   41.605   1.00   6.82
   3284 D    DN  PHE   201   201  A    A    A A     DN  PHE 
            -0.026    1.767   41.747   0.93   7.99
   3285 H    HN  PHE   201   201  A    A    B A     HN  PHE 
            -0.026    1.767   41.747   0.07   7.99
   3286 C    CA  PHE   201   201  A    A    . A     CA  PHE 
            -1.738    2.574   42.648   1.00   6.93
   3287 H    HA  PHE   201   201  A    A    . A     HA  PHE 
            -2.750    2.325   42.423   1.00   6.72
   3288 C    CB  PHE   201   201  A    A    . A     CB  PHE 
            -1.419    1.929   44.006   1.00   8.15
   3289 H    HB1 PHE   201   201  A    A    . A     HB1 PHE 
            -1.808    0.915   44.018   1.00   8.71
   3290 H    HB2 PHE   201   201  A    A    . A     HB2 PHE 
            -1.883    2.498   44.791   1.00   7.82
   3291 C    CG  PHE   201   201  A    A    . A     CG  PHE 
             0.056    1.863   44.325   1.00   8.67
   3292 C    CD1 PHE   201   201  A    A    . A     CD1 PHE 
             0.701    2.955   44.890   1.00   8.09
   3293 H    HD1 PHE   201   201  A    A    . A     HD1 PHE 
             0.137    3.857   45.109   1.00   7.07
   3294 C    CD2 PHE   201   201  A    A    . A     CD2 PHE 
             0.790    0.721   44.047   1.00   8.37
   3295 H    HD2 PHE   201   201  A    A    . A     HD2 PHE 
             0.288   -0.143   43.600   1.00   9.86
   3296 C    CE1 PHE   201   201  A    A    . A     CE1 PHE 
             2.043    2.918   45.172   1.00   9.61
   3297 H    HE1 PHE   201   201  A    A    . A     HE1 PHE 
             2.534    3.776   45.618   1.00  11.91
   3298 C    CE2 PHE   201   201  A    A    . A     CE2 PHE 
             2.139    0.675   44.328   1.00   9.18
   3299 H    HE2 PHE   201   201  A    A    . A     HE2 PHE 
             2.726   -0.212   44.122   1.00   9.68
   3300 C    CZ  PHE   201   201  A    A    . A     CZ  PHE 
             2.764    1.778   44.891   1.00  10.53
   3301 H    HZ  PHE   201   201  A    A    . A     HZ  PHE 
             3.802    1.747   45.109   1.00  10.45
   3302 C    C   PHE   201   201  A    A    . A     C   PHE 
            -1.664    4.096   42.723   1.00   7.68
   3303 O    O   PHE   201   201  A    A    . A     O   PHE 
            -2.123    4.681   43.705   1.00   6.97
   3304 N    N   ALA   202   202  A    A    . A     N   ALA 
            -1.109    4.736   41.694   1.00   6.36
   3305 D    DN  ALA   202   202  A    A    . A     DN  ALA 
            -0.773    4.213   40.938   1.00   5.75
   3306 C    CA  ALA   202   202  A    A    . A     CA  ALA 
            -0.992    6.204   41.668   1.00   6.67
   3307 H    HA  ALA   202   202  A    A    . A     HA  ALA 
            -0.302    6.475   42.437   1.00   7.69
   3308 C    CB  ALA   202   202  A    A    . A     CB  ALA 
            -0.410    6.667   40.341   1.00   6.07
   3309 H    HB1 ALA   202   202  A    A    . A     HB1 ALA 
            -0.570    7.741   40.233   1.00   6.64
   3310 H    HB2 ALA   202   202  A    A    . A     HB2 ALA 
            -0.908    6.130   39.522   1.00   5.46
   3311 H    HB3 ALA   202   202  A    A    . A     HB3 ALA 
             0.658    6.452   40.312   1.00   4.53
   3312 C    C   ALA   202   202  A    A    . A     C   ALA 
            -2.311    6.934   41.935   1.00   6.77
   3313 O    O   ALA   202   202  A    A    . A     O   ALA 
            -2.333    7.954   42.621   1.00   7.67
   3314 N    N   GLY   203   203  A    A    . A     N   GLY 
            -3.409    6.408   41.396   1.00   7.12
   3315 D    DN  GLY   203   203  A    A    . A     DN  GLY 
            -3.349    5.573   40.858   1.00   7.11
   3316 C    CA  GLY   203   203  A    A    . A     CA  GLY 
            -4.700    7.032   41.599   1.00   6.09
   3317 H    HA1 GLY   203   203  A    A    . A     HA1 GLY 
            -5.453    6.460   41.043   1.00   5.92
   3318 H    HA2 GLY   203   203  A    A    . A     HA2 GLY 
            -4.680    8.041   41.212   1.00   6.56
   3319 C    C   GLY   203   203  A    A    . A     C   GLY 
            -5.094    7.064   43.059   1.00   8.03
   3320 O    O   GLY   203   203  A    A    . A     O   GLY 
            -5.686    8.034   43.534   1.00   9.72
   3321 N    N   LEU   204   204  A    A    . A     N   LEU 
            -4.778    5.992   43.777   1.00   8.00
   3322 D    DN  LEU   204   204  A    A    A A     DN  LEU 
            -4.312    5.246   43.339   0.34   8.26
   3323 H    HN  LEU   204   204  A    A    B A     HN  LEU 
            -4.312    5.246   43.339   0.66   8.26
   3324 C    CA  LEU   204   204  A    A    . A     CA  LEU 
            -5.116    5.882   45.195   1.00   8.88
   3325 H    HA  LEU   204   204  A    A    . A     HA  LEU 
            -6.137    6.198   45.308   1.00  10.08
   3326 C    CB  LEU   204   204  A    A    . A     CB  LEU 
            -4.986    4.431   45.655   1.00   9.20
   3327 H    HB1 LEU   204   204  A    A    . A     HB1 LEU 
            -5.387    4.331   46.656   1.00   9.73
   3328 H    HB2 LEU   204   204  A    A    . A     HB2 LEU 
            -3.942    4.138   45.660   1.00   9.47
   3329 C    CG  LEU   204   204  A    A    . A     CG  LEU 
            -5.763    3.467   44.749   1.00  10.66
   3330 H    HG  LEU   204   204  A    A    . A     HG  LEU 
            -5.431    3.609   43.728   1.00  11.20
   3331 C    CD1 LEU   204   204  A    A    . A     CD1 LEU 
            -5.506    2.028   45.155   1.00  11.97
   3332 H   HD11 LEU   204   204  A    A    . A    HD11 LEU 
            -4.441    1.838   45.120   1.00  10.61
   3333 H   HD12 LEU   204   204  A    A    . A    HD12 LEU 
            -6.013    1.363   44.473   1.00  11.76
   3334 H   HD13 LEU   204   204  A    A    . A    HD13 LEU 
            -5.871    1.879   46.145   1.00  12.57
   3335 C    CD2 LEU   204   204  A    A    . A     CD2 LEU 
            -7.249    3.759   44.814   1.00  12.37
   3336 H   HD21 LEU   204   204  A    A    . A    HD21 LEU 
            -7.454    4.711   44.371   1.00   9.71
   3337 H   HD22 LEU   204   204  A    A    . A    HD22 LEU 
            -7.562    3.786   45.838   1.00  11.12
   3338 H   HD23 LEU   204   204  A    A    . A    HD23 LEU 
            -7.786    2.998   44.295   1.00  11.34
   3339 C    C   LEU   204   204  A    A    . A     C   LEU 
            -4.256    6.810   46.038   1.00  10.15
   3340 O    O   LEU   204   204  A    A    . A     O   LEU 
            -4.713    7.365   47.038   1.00  10.43
   3341 N    N   VAL   205   205  A    A    . A     N   VAL 
            -3.014    7.002   45.614   1.00  10.61
   3342 D    DN  VAL   205   205  A    A    A A     DN  VAL 
            -2.712    6.549   44.798   0.13   9.80
   3343 H    HN  VAL   205   205  A    A    B A     HN  VAL 
            -2.712    6.549   44.798   0.87   9.80
   3344 C    CA  VAL   205   205  A    A    . A     CA  VAL 
            -2.108    7.890   46.315   1.00   9.37
   3345 H    HA  VAL   205   205  A    A    . A     HA  VAL 
            -2.064    7.593   47.358   1.00  10.36
   3346 C    CB  VAL   205   205  A    A    . A     CB  VAL 
            -0.692    7.806   45.711   1.00   9.09
   3347 H    HB  VAL   205   205  A    A    . A     HB  VAL 
            -0.774    7.853   44.633   1.00   8.10
   3348 C    CG1 VAL   205   205  A    A    . A     CG1 VAL 
             0.161    8.984   46.160   1.00   8.57
   3349 H   HG11 VAL   205   205  A    A    . A    HG11 VAL 
            -0.137    9.863   45.607   1.00   7.94
   3350 H   HG12 VAL   205   205  A    A    . A    HG12 VAL 
             1.207    8.777   45.976   1.00   8.09
   3351 H   HG13 VAL   205   205  A    A    . A    HG13 VAL 
             0.008    9.167   47.200   1.00   7.50
   3352 C    CG2 VAL   205   205  A    A    . A     CG2 VAL 
            -0.037    6.474   46.087   1.00   8.02
   3353 H   HG21 VAL   205   205  A    A    . A    HG21 VAL 
             0.131    6.445   47.148   1.00  10.87
   3354 H   HG22 VAL   205   205  A    A    . A    HG22 VAL 
             0.921    6.379   45.563   1.00   8.55
   3355 H   HG23 VAL   205   205  A    A    . A    HG23 VAL 
            -0.687    5.648   45.792   1.00   9.71
   3356 C    C   VAL   205   205  A    A    . A     C   VAL 
            -2.638    9.316   46.196   1.00   9.63
   3357 O    O   VAL   205   205  A    A    . A     O   VAL 
            -2.619   10.084   47.152   1.00  10.27
   3358 N    N   ALA   206   206  A    A    . A     N   ALA 
            -3.108    9.667   45.008   1.00  10.30
   3359 D    DN  ALA   206   206  A    A    A A     DN  ALA 
            -3.095    9.011   44.280   0.17  10.13
   3360 H    HN  ALA   206   206  A    A    B A     HN  ALA 
            -3.095    9.011   44.280   0.83  10.13
   3361 C    CA  ALA   206   206  A    A    . A     CA  ALA 
            -3.631   11.006   44.757   1.00  10.77
   3362 H    HA  ALA   206   206  A    A    . A     HA  ALA 
            -2.879   11.728   45.044   1.00  11.72
   3363 C    CB  ALA   206   206  A    A    . A     CB  ALA 
            -3.931   11.180   43.285   1.00  10.74
   3364 H    HB1 ALA   206   206  A    A    . A     HB1 ALA 
            -3.014   11.396   42.754   1.00  10.06
   3365 H    HB2 ALA   206   206  A    A    . A     HB2 ALA 
            -4.625   11.987   43.160   1.00  10.29
   3366 H    HB3 ALA   206   206  A    A    . A     HB3 ALA 
            -4.354   10.267   42.898   1.00  10.01
   3367 C    C   ALA   206   206  A    A    . A     C   ALA 
            -4.879   11.259   45.582   1.00  12.14
   3368 O    O   ALA   206   206  A    A    . A     O   ALA 
            -5.137   12.387   46.025   1.00  12.55
   3369 N    N   ALA   207   207  A    A    . A     N   ALA 
            -5.649   10.198   45.791   1.00  11.34
   3370 D    DN  ALA   207   207  A    A    A A     DN  ALA 
            -5.364    9.331   45.406   0.52  11.76
   3371 H    HN  ALA   207   207  A    A    B A     HN  ALA 
            -5.364    9.331   45.406   0.48  11.76
   3372 C    CA  ALA   207   207  A    A    . A     CA  ALA 
            -6.876   10.280   46.569   1.00  11.76
   3373 H    HA  ALA   207   207  A    A    . A     HA  ALA 
            -7.312   11.267   46.397   1.00  11.66
   3374 C    CB  ALA   207   207  A    A    . A     CB  ALA 
            -7.869    9.244   46.099   1.00  11.63
   3375 H    HB1 ALA   207   207  A    A    . A     HB1 ALA 
            -8.104    9.397   45.061   1.00  11.31
   3376 H    HB2 ALA   207   207  A    A    . A     HB2 ALA 
            -8.771    9.335   46.671   1.00  11.78
   3377 H    HB3 ALA   207   207  A    A    . A     HB3 ALA 
            -7.443    8.258   46.231   1.00  11.14
   3378 C    C   ALA   207   207  A    A    . A     C   ALA 
            -6.602   10.114   48.069   1.00  13.90
   3379 O    O   ALA   207   207  A    A    . A     O   ALA 
            -7.529   10.153   48.877   1.00  16.43
   3380 N    N   GLY   208   208  A    A    . A     N   GLY 
            -5.334    9.941   48.432   1.00  13.43
   3381 D    DN  GLY   208   208  A    A    A A     DN  GLY 
            -4.642    9.924   47.754   0.62  14.11
   3382 H    HN  GLY   208   208  A    A    B A     HN  GLY 
            -4.642    9.924   47.754   0.38  14.11
   3383 C    CA  GLY   208   208  A    A    . A     CA  GLY 
            -4.954    9.796   49.829   1.00  14.93
   3384 H    HA1 GLY   208   208  A    A    . A     HA1 GLY 
            -5.370   10.632   50.382   1.00  14.53
   3385 H    HA2 GLY   208   208  A    A    . A     HA2 GLY 
            -3.884    9.846   49.900   1.00  14.67
   3386 C    C   GLY   208   208  A    A    . A     C   GLY 
            -5.404    8.513   50.494   1.00  15.60
   3387 O    O   GLY   208   208  A    A    . A     O   GLY 
            -5.541    8.461   51.716   1.00  16.49
   3388 N    N   LEU   209   209  A    A    . A     N   LEU 
            -5.651    7.483   49.693   1.00  15.43
   3389 D    DN  LEU   209   209  A    A    A A     DN  LEU 
            -5.529    7.617   48.725   0.94  15.17
   3390 H    HN  LEU   209   209  A    A    B A     HN  LEU 
            -5.529    7.617   48.725   0.06  15.17
   3391 C    CA  LEU   209   209  A    A    . A     CA  LEU 
            -6.114    6.187   50.207   1.00  14.28
   3392 H    HA  LEU   209   209  A    A    . A     HA  LEU 
            -6.476    6.344   51.222   1.00  14.52
   3393 C    CB  LEU   209   209  A    A    . A     CB  LEU 
            -7.257    5.657   49.343   1.00  15.24
   3394 H    HB1 LEU   209   209  A    A    . A     HB1 LEU 
            -7.444    4.636   49.633   1.00  15.99
   3395 H    HB2 LEU   209   209  A    A    . A     HB2 LEU 
            -6.908    5.664   48.322   1.00  15.24
   3396 C    CG  LEU   209   209  A    A    . A     CG  LEU 
            -8.567    6.443   49.421   1.00  17.44
   3397 H    HG  LEU   209   209  A    A    . A     HG  LEU 
            -8.366    7.489   49.259   1.00  16.92
   3398 C    CD1 LEU   209   209  A    A    . A     CD1 LEU 
            -9.566    5.982   48.366   1.00  17.12
   3399 H   HD11 LEU   209   209  A    A    . A    HD11 LEU 
           -10.479    6.559   48.477   1.00  18.42
   3400 H   HD12 LEU   209   209  A    A    . A    HD12 LEU 
            -9.789    4.936   48.528   1.00  17.71
   3401 H   HD13 LEU   209   209  A    A    . A    HD13 LEU 
            -9.161    6.123   47.371   1.00  18.25
   3402 C    CD2 LEU   209   209  A    A    . A     CD2 LEU 
            -9.177    6.295   50.813   1.00  18.94
   3403 H   HD21 LEU   209   209  A    A    . A    HD21 LEU 
            -8.546    6.775   51.551   1.00  17.87
   3404 H   HD22 LEU   209   209  A    A    . A    HD22 LEU 
            -9.274    5.253   51.054   1.00  19.04
   3405 H   HD23 LEU   209   209  A    A    . A    HD23 LEU 
           -10.148    6.759   50.818   1.00  18.57
   3406 C    C   LEU   209   209  A    A    . A     C   LEU 
            -4.994    5.158   50.235   1.00  13.89
   3407 O    O   LEU   209   209  A    A    . A     O   LEU 
            -5.208    3.988   50.548   1.00  15.02
   3408 N    N   HIS   210   210  A    A    . A     N   HIS 
            -3.795    5.605   49.895   1.00  12.62
   3409 D    DN  HIS   210   210  A    A    . A     DN  HIS 
            -3.700    6.543   49.649   1.00  12.38
   3410 C    CA  HIS   210   210  A    A    . A     CA  HIS 
            -2.626    4.741   49.875   1.00  10.85
   3411 H    HA  HIS   210   210  A    A    . A     HA  HIS 
            -2.799    3.927   50.563   1.00  11.73
   3412 C    CB  HIS   210   210  A    A    . A     CB  HIS 
            -2.407    4.194   48.458   1.00   9.90
   3413 H    HB1 HIS   210   210  A    A    . A     HB1 HIS 
            -2.188    5.001   47.774   1.00   9.22
   3414 H    HB2 HIS   210   210  A    A    . A     HB2 HIS 
            -3.321    3.701   48.140   1.00   9.14
   3415 C    CG  HIS   210   210  A    A    . A     CG  HIS 
            -1.314    3.176   48.355   1.00   8.40
   3416 N    ND1 HIS   210   210  A    A    . A     ND1 HIS 
             0.020    3.487   48.511   1.00   8.67
   3417 D    DD1 HIS   210   210  A    A    . A     DD1 HIS 
             0.379    4.361   48.666   1.00   8.75
   3418 C    CD2 HIS   210   210  A    A    . A     CD2 HIS 
            -1.364    1.846   48.101   1.00   8.91
   3419 H    HD2 HIS   210   210  A    A    . A     HD2 HIS 
            -2.253    1.258   47.914   1.00   9.75
   3420 C    CE1 HIS   210   210  A    A    . A     CE1 HIS 
             0.745    2.392   48.362   1.00  10.40
   3421 H    HE1 HIS   210   210  A    A    . A     HE1 HIS 
             1.826    2.325   48.451   1.00   8.65
   3422 N    NE2 HIS   210   210  A    A    . A     NE2 HIS 
            -0.071    1.382   48.110   1.00  10.27
   3423 D    DE2 HIS   210   210  A    A    A A     DE2 HIS 
             0.206    0.443   47.946   0.75  10.32
   3424 H    HE2 HIS   210   210  A    A    B A     HE2 HIS 
             0.206    0.443   47.946   0.25  10.32
   3425 C    C   HIS   210   210  A    A    . A     C   HIS 
            -1.439    5.585   50.328   1.00  10.92
   3426 O    O   HIS   210   210  A    A    . A     O   HIS 
            -1.338    6.749   49.969   1.00  12.00
   3427 N    N   PRO   211   211  A    A    . A     N   PRO 
            -0.541    5.018   51.147   1.00  10.35
   3428 C    CA  PRO   211   211  A    A    . A     CA  PRO 
             0.613    5.791   51.620   1.00  11.80
   3429 H    HA  PRO   211   211  A    A    . A     HA  PRO 
             0.307    6.545   52.345   1.00  12.03
   3430 C    CB  PRO   211   211  A    A    . A     CB  PRO 
             1.499    4.735   52.277   1.00  11.52
   3431 H    HB1 PRO   211   211  A    A    . A     HB1 PRO 
             1.999    5.129   53.145   1.00  11.58
   3432 H    HB2 PRO   211   211  A    A    . A     HB2 PRO 
             2.237    4.401   51.577   1.00  11.91
   3433 C    CG  PRO   211   211  A    A    . A     CG  PRO 
             0.568    3.636   52.658   1.00  13.45
   3434 H    HG1 PRO   211   211  A    A    . A     HG1 PRO 
             0.190    3.805   53.655   1.00  12.31
   3435 H    HG2 PRO   211   211  A    A    . A     HG2 PRO 
             1.076    2.695   52.618   1.00  11.73
   3436 C    CD  PRO   211   211  A    A    . A     CD  PRO 
            -0.566    3.649   51.686   1.00  10.42
   3437 H    HD1 PRO   211   211  A    A    . A     HD1 PRO 
            -1.499    3.463   52.221   1.00  10.61
   3438 H    HD2 PRO   211   211  A    A    . A     HD2 PRO 
            -0.414    2.908   50.915   1.00  10.24
   3439 C    C   PRO   211   211  A    A    . A     C   PRO 
             1.350    6.437   50.444   1.00  12.59
   3440 O    O   PRO   211   211  A    A    . A     O   PRO 
             1.522    5.816   49.395   1.00  12.56
   3441 N    N   ASN   212   212  A    A    . A     N   ASN 
             1.765    7.689   50.620   1.00  12.72
   3442 D    DN  ASN   212   212  A    A    A A     DN  ASN 
             1.585    8.131   51.482   0.85  13.31
   3443 H    HN  ASN   212   212  A    A    B A     HN  ASN 
             1.585    8.131   51.482   0.15  13.31
   3444 C    CA  ASN   212   212  A    A    . A     CA  ASN 
             2.451    8.434   49.571   1.00  12.40
   3445 H    HA  ASN   212   212  A    A    . A     HA  ASN 
             2.044    8.104   48.633   1.00  12.40
   3446 C    CB  ASN   212   212  A    A    . A     CB  ASN 
             2.159    9.930   49.736   1.00  13.31
   3447 H    HB1 ASN   212   212  A    A    . A     HB1 ASN 
             2.699   10.293   50.596   1.00  12.52
   3448 H    HB2 ASN   212   212  A    A    . A     HB2 ASN 
             1.104   10.064   49.896   1.00  13.64
   3449 C    CG  ASN   212   212  A    A    . A     CG  ASN 
             2.564   10.748   48.518   1.00  14.58
   3450 O    OD1 ASN   212   212  A    A    . A     OD1 ASN 
             3.644   10.559   47.968   1.00  14.43
   3451 N    ND2 ASN   212   212  A    A    . A     ND2 ASN 
             1.692   11.675   48.098   1.00  15.18
   3452 D   DD21 ASN   212   212  A    A    A A    DD21 ASN 
             0.836   11.768   48.607   0.74  15.48
   3453 H   HD21 ASN   212   212  A    A    B A    HD21 ASN 
             0.836   11.768   48.607   0.26  15.48
   3454 D   DD22 ASN   212   212  A    A    A A    DD22 ASN 
             1.940   12.228   47.309   0.92  15.19
   3455 H   HD22 ASN   212   212  A    A    B A    HD22 ASN 
             1.940   12.228   47.309   0.08  15.19
   3456 C    C   ASN   212   212  A    A    . A     C   ASN 
             3.958    8.193   49.637   1.00  11.71
   3457 O    O   ASN   212   212  A    A    . A     O   ASN 
             4.584    8.458   50.662   1.00  10.75
   3458 N    N   PRO   213   213  A    A    . A     N   PRO 
             4.564    7.692   48.548   1.00  11.03
   3459 C    CA  PRO   213   213  A    A    . A     CA  PRO 
             6.012    7.435   48.564   1.00  10.87
   3460 H    HA  PRO   213   213  A    A    . A     HA  PRO 
             6.310    6.880   49.447   1.00  10.82
   3461 C    CB  PRO   213   213  A    A    . A     CB  PRO 
             6.212    6.538   47.337   1.00  10.99
   3462 H    HB1 PRO   213   213  A    A    . A     HB1 PRO 
             6.110    5.505   47.615   1.00  11.73
   3463 H    HB2 PRO   213   213  A    A    . A     HB2 PRO 
             7.203    6.714   46.912   1.00  11.19
   3464 C    CG  PRO   213   213  A    A    . A     CG  PRO 
             5.140    6.966   46.388   1.00   9.94
   3465 H    HG1 PRO   213   213  A    A    . A     HG1 PRO 
             4.876    6.144   45.717   1.00  10.12
   3466 H    HG2 PRO   213   213  A    A    . A     HG2 PRO 
             5.478    7.827   45.815   1.00  11.41
   3467 C    CD  PRO   213   213  A    A    . A     CD  PRO 
             3.952    7.333   47.252   1.00  11.19
   3468 H    HD1 PRO   213   213  A    A    . A     HD1 PRO 
             3.284    6.487   47.349   1.00  11.28
   3469 H    HD2 PRO   213   213  A    A    . A     HD2 PRO 
             3.423    8.177   46.819   1.00  10.89
   3470 C    C   PRO   213   213  A    A    . A     C   PRO 
             6.910    8.664   48.422   1.00  10.36
   3471 O    O   PRO   213   213  A    A    . A     O   PRO 
             8.115    8.566   48.624   1.00  10.58
   3472 N    N   LEU   214   214  A    A    . A     N   LEU 
             6.344    9.803   48.031   1.00   9.87
   3473 D    DN  LEU   214   214  A    A    A A     DN  LEU 
             5.373    9.814   47.853   0.75  10.47
   3474 H    HN  LEU   214   214  A    A    B A     HN  LEU 
             5.373    9.814   47.853   0.25  10.47
   3475 C    CA  LEU   214   214  A    A    . A     CA  LEU 
             7.136   11.029   47.807   1.00  11.38
   3476 H    HA  LEU   214   214  A    A    . A     HA  LEU 
             7.670   10.850   46.889   1.00  11.10
   3477 C    CB  LEU   214   214  A    A    . A     CB  LEU 
             6.240   12.253   47.570   1.00  12.02
   3478 H    HB1 LEU   214   214  A    A    . A     HB1 LEU 
             6.668   13.079   48.125   1.00  12.06
   3479 H    HB2 LEU   214   214  A    A    . A     HB2 LEU 
             5.280   12.030   47.990   1.00  11.75
   3480 C    CG  LEU   214   214  A    A    . A     CG  LEU 
             6.014   12.718   46.129   1.00  13.16
   3481 H    HG  LEU   214   214  A    A    . A     HG  LEU 
             5.516   13.679   46.153   1.00  13.19
   3482 C    CD1 LEU   214   214  A    A    . A     CD1 LEU 
             7.336   12.916   45.409   1.00  13.93
   3483 H   HD11 LEU   214   214  A    A    . A    HD11 LEU 
             7.202   13.539   44.545   1.00  12.98
   3484 H   HD12 LEU   214   214  A    A    . A    HD12 LEU 
             7.705   11.954   45.091   1.00  12.07
   3485 H   HD13 LEU   214   214  A    A    . A    HD13 LEU 
             8.058   13.356   46.071   1.00  13.42
   3486 C    CD2 LEU   214   214  A    A    . A     CD2 LEU 
             5.129   11.757   45.359   1.00  14.91
   3487 H   HD21 LEU   214   214  A    A    . A    HD21 LEU 
             4.126   11.782   45.763   1.00  13.57
   3488 H   HD22 LEU   214   214  A    A    . A    HD22 LEU 
             5.523   10.758   45.435   1.00  13.67
   3489 H   HD23 LEU   214   214  A    A    . A    HD23 LEU 
             5.105   12.040   44.325   1.00  14.21
   3490 C    C   LEU   214   214  A    A    . A     C   LEU 
             8.203   11.372   48.852   1.00  10.41
   3491 O    O   LEU   214   214  A    A    . A     O   LEU 
             9.340   11.679   48.502   1.00  11.61
   3492 N    N   PRO   215   215  A    A    . A     N   PRO 
             7.845   11.379   50.143   1.00  10.48
   3493 C    CA  PRO   215   215  A    A    . A     CA  PRO 
             8.856   11.756   51.145   1.00  11.08
   3494 H    HA  PRO   215   215  A    A    . A     HA  PRO 
             9.305   12.710   50.898   1.00  11.76
   3495 C    CB  PRO   215   215  A    A    . A     CB  PRO 
             8.029   11.934   52.433   1.00  10.96
   3496 H    HB1 PRO   215   215  A    A    . A     HB1 PRO 
             8.285   12.891   52.893   1.00  11.76
   3497 H    HB2 PRO   215   215  A    A    . A     HB2 PRO 
             8.229   11.130   53.135   1.00  11.44
   3498 C    CG  PRO   215   215  A    A    . A     CG  PRO 
             6.572   11.935   51.990   1.00  10.39
   3499 H    HG1 PRO   215   215  A    A    . A     HG1 PRO 
             6.260   12.962   51.779   1.00   9.98
   3500 H    HG2 PRO   215   215  A    A    . A     HG2 PRO 
             5.936   11.491   52.757   1.00   9.50
   3501 C    CD  PRO   215   215  A    A    . A     CD  PRO 
             6.530   11.113   50.750   1.00   9.55
   3502 H    HD1 PRO   215   215  A    A    . A     HD1 PRO 
             5.731   11.425   50.107   1.00  10.45
   3503 H    HD2 PRO   215   215  A    A    . A     HD2 PRO 
             6.415   10.061   50.996   1.00   9.88
   3504 C    C   PRO   215   215  A    A    . A     C   PRO 
             9.977   10.741   51.391   1.00  12.59
   3505 O    O   PRO   215   215  A    A    . A     O   PRO 
            10.996   11.075   52.001   1.00  14.42
   3506 N    N   TYR   216   216  A    A    . A     N   TYR 
             9.758    9.491   51.001   1.00  11.85
   3507 D    DN  TYR   216   216  A    A    A A     DN  TYR 
             8.903    9.279   50.584   0.81  11.95
   3508 H    HN  TYR   216   216  A    A    B A     HN  TYR 
             8.903    9.279   50.584   0.19  11.95
   3509 C    CA  TYR   216   216  A    A    . A     CA  TYR 
            10.713    8.407   51.288   1.00  14.33
   3510 H    HA  TYR   216   216  A    A    . A     HA  TYR 
            11.352    8.772   52.067   1.00  15.40
   3511 C    CB  TYR   216   216  A    A    . A     CB  TYR 
             9.943    7.214   51.864   1.00  17.13
   3512 H    HB1 TYR   216   216  A    A    . A     HB1 TYR 
            10.652    6.448   52.133   1.00  17.94
   3513 H    HB2 TYR   216   216  A    A    . A     HB2 TYR 
             9.260    6.847   51.113   1.00  17.68
   3514 C    CG  TYR   216   216  A    A    . A     CG  TYR 
             9.157    7.599   53.104   1.00  21.16
   3515 C    CD1 TYR   216   216  A    A    . A     CD1 TYR 
             9.817    7.935   54.282   1.00  24.21
   3516 H    HD1 TYR   216   216  A    A    . A     HD1 TYR 
            10.900    7.881   54.307   1.00  22.89
   3517 C    CD2 TYR   216   216  A    A    . A     CD2 TYR 
             7.764    7.675   53.087   1.00  22.96
   3518 H    HD2 TYR   216   216  A    A    . A     HD2 TYR 
             7.237    7.422   52.177   1.00  22.85
   3519 C    CE1 TYR   216   216  A    A    . A     CE1 TYR 
             9.127    8.327   55.405   1.00  26.51
   3520 H    HE1 TYR   216   216  A    A    . A     HE1 TYR 
             9.671    8.584   56.302   1.00  25.90
   3521 C    CE2 TYR   216   216  A    A    . A     CE2 TYR 
             7.055    8.068   54.223   1.00  26.14
   3522 H    HE2 TYR   216   216  A    A    . A     HE2 TYR 
             5.972    8.122   54.217   1.00  26.48
   3523 C    CZ  TYR   216   216  A    A    . A     CZ  TYR 
             7.750    8.392   55.376   1.00  28.88
   3524 O    OH  TYR   216   216  A    A    . A     OH  TYR 
             7.084    8.784   56.517   1.00  31.47
   3525 D    DH  TYR   216   216  A    A    A A     DH  TYR 
             6.808    9.699   56.443   0.21  30.63
   3526 H    HH  TYR   216   216  A    A    B A     HH  TYR 
             6.808    9.699   56.443   0.79  30.63
   3527 C    C   TYR   216   216  A    A    . A     C   TYR 
            11.605    7.955   50.138   1.00  14.37
   3528 O    O   TYR   216   216  A    A    . A     O   TYR 
            12.721    7.478   50.347   1.00  13.97
   3529 N    N   ALA   217   217  A    A    . A     N   ALA 
            11.089    8.081   48.925   1.00  14.07
   3530 D    DN  ALA   217   217  A    A    A A     DN  ALA 
            10.190    8.446   48.822   0.53  14.07
   3531 H    HN  ALA   217   217  A    A    B A     HN  ALA 
            10.190    8.446   48.822   0.47  14.07
   3532 C    CA  ALA   217   217  A    A    . A     CA  ALA 
            11.836    7.665   47.750   1.00  12.55
   3533 H    HA  ALA   217   217  A    A    . A     HA  ALA 
            12.476    6.843   48.026   1.00  12.28
   3534 C    CB  ALA   217   217  A    A    . A     CB  ALA 
            10.884    7.202   46.666   1.00  11.84
   3535 H    HB1 ALA   217   217  A    A    . A     HB1 ALA 
            11.415    6.510   46.009   1.00  12.44
   3536 H    HB2 ALA   217   217  A    A    . A     HB2 ALA 
            10.539    8.069   46.111   1.00  12.11
[truncated: 1,281,290 more chars]
